# Supplementary material for: Microbiome disturbance and resilience dynamics of the upper respiratory tract during influenza A virus infection
Source: Nat Commun. 2020 May 21;11:2537. doi: 10.1038/s41467-020-16429-9 (PMC7242466; doi:10.1038/s41467-020-16429-9)
Supplement: Supplementary file 4 — Source Data [file 41467_2020_16429_MOESM4_ESM.zip]

Archive with 58 entries (55 files):
- Source_Data_FLUMB_final_tables_NCOMMS-19-14037D/
- Source_Data_FLUMB_final_tables_NCOMMS-19-14037D/Table2_humans_iDMM_ecostates_assignments_i2000.txt.gz
- __MACOSX/
- __MACOSX/Source_Data_FLUMB_final_tables_NCOMMS-19-14037D/
- __MACOSX/Source_Data_FLUMB_final_tables_NCOMMS-19-14037D/._Table2_humans_iDMM_ecostates_assignments_i2000.txt.gz
- Source_Data_FLUMB_final_tables_NCOMMS-19-14037D/TableS5_ferrets_diversity_stats.txt.gz
- __MACOSX/Source_Data_FLUMB_final_tables_NCOMMS-19-14037D/._TableS5_ferrets_diversity_stats.txt.gz
- Source_Data_FLUMB_final_tables_NCOMMS-19-14037D/FigureS10_ferrets_alpha_diversity.xlsx
- __MACOSX/Source_Data_FLUMB_final_tables_NCOMMS-19-14037D/._FigureS10_ferrets_alpha_diversity.xlsx
- Source_Data_FLUMB_final_tables_NCOMMS-19-14037D/Figure3_ferrets_otu_table_L250_EE0.15.txt
- __MACOSX/Source_Data_FLUMB_final_tables_NCOMMS-19-14037D/._Figure3_ferrets_otu_table_L250_EE0.15.txt
- Source_Data_FLUMB_final_tables_NCOMMS-19-14037D/FigureS6_humans_comprehensive_taxa.xlsx
- __MACOSX/Source_Data_FLUMB_final_tables_NCOMMS-19-14037D/._FigureS6_humans_comprehensive_taxa.xlsx
- Source_Data_FLUMB_final_tables_NCOMMS-19-14037D/FigureS4_humans_taxa_order_level.tab
- __MACOSX/Source_Data_FLUMB_final_tables_NCOMMS-19-14037D/._FigureS4_humans_taxa_order_level.tab
- Source_Data_FLUMB_final_tables_NCOMMS-19-14037D/FigureS1_humans_bray_curtis_distance-matrix.xlsx
- __MACOSX/Source_Data_FLUMB_final_tables_NCOMMS-19-14037D/._FigureS1_humans_bray_curtis_distance-matrix.xlsx
- Source_Data_FLUMB_final_tables_NCOMMS-19-14037D/TableS3_humans_multivariate_analysis.xlsx
- __MACOSX/Source_Data_FLUMB_final_tables_NCOMMS-19-14037D/._TableS3_humans_multivariate_analysis.xlsx
- Source_Data_FLUMB_final_tables_NCOMMS-19-14037D/Table3_ferrets_iDMM_OTU_probabilities_i1000.txt.gz
- __MACOSX/Source_Data_FLUMB_final_tables_NCOMMS-19-14037D/._Table3_ferrets_iDMM_OTU_probabilities_i1000.txt.gz
- Source_Data_FLUMB_final_tables_NCOMMS-19-14037D/Figure1_humans_otu_table_L250_EE0.15.txt
- __MACOSX/Source_Data_FLUMB_final_tables_NCOMMS-19-14037D/._Figure1_humans_otu_table_L250_EE0.15.txt
- Source_Data_FLUMB_final_tables_NCOMMS-19-14037D/FigureS5_phylogeny_alignment.fa.gz
- __MACOSX/Source_Data_FLUMB_final_tables_NCOMMS-19-14037D/._FigureS5_phylogeny_alignment.fa.gz
- Source_Data_FLUMB_final_tables_NCOMMS-19-14037D/Figure2_humans_taxa_breakdown_updated.xlsx
- __MACOSX/Source_Data_FLUMB_final_tables_NCOMMS-19-14037D/._Figure2_humans_taxa_breakdown_updated.xlsx
- Source_Data_FLUMB_final_tables_NCOMMS-19-14037D/TableS5_ferrets_diversity_stats_distances.txt.gz
- __MACOSX/Source_Data_FLUMB_final_tables_NCOMMS-19-14037D/._TableS5_ferrets_diversity_stats_distances.txt.gz
- Source_Data_FLUMB_final_tables_NCOMMS-19-14037D/FigureS7_ferrets_bray_curtis_distance-matrix.xlsx
- __MACOSX/Source_Data_FLUMB_final_tables_NCOMMS-19-14037D/._FigureS7_ferrets_bray_curtis_distance-matrix.xlsx
- Source_Data_FLUMB_final_tables_NCOMMS-19-14037D/TableS4_humans_RF_accuracy_summary.xlsx
- __MACOSX/Source_Data_FLUMB_final_tables_NCOMMS-19-14037D/._TableS4_humans_RF_accuracy_summary.xlsx
- Source_Data_FLUMB_final_tables_NCOMMS-19-14037D/FigureS2_humans_clustering_wrt_metadata.xlsx
- __MACOSX/Source_Data_FLUMB_final_tables_NCOMMS-19-14037D/._FigureS2_humans_clustering_wrt_metadata.xlsx
- Source_Data_FLUMB_final_tables_NCOMMS-19-14037D/Table3_ferrets_iDMM_ecostates_assignments_i1000.txt.gz
- __MACOSX/Source_Data_FLUMB_final_tables_NCOMMS-19-14037D/._Table3_ferrets_iDMM_ecostates_assignments_i1000.txt.gz
- Source_Data_FLUMB_final_tables_NCOMMS-19-14037D/FigureS3_humans_iDMM_probabilities.xlsx
- __MACOSX/Source_Data_FLUMB_final_tables_NCOMMS-19-14037D/._FigureS3_humans_iDMM_probabilities.xlsx
- Source_Data_FLUMB_final_tables_NCOMMS-19-14037D/TableS2_humans_diversity_stats_distances.txt.gz
- __MACOSX/Source_Data_FLUMB_final_tables_NCOMMS-19-14037D/._TableS2_humans_diversity_stats_distances.txt.gz
- Source_Data_FLUMB_final_tables_NCOMMS-19-14037D/sampleID_w_patientID_key.tab
- __MACOSX/Source_Data_FLUMB_final_tables_NCOMMS-19-14037D/._sampleID_w_patientID_key.tab
- Source_Data_FLUMB_final_tables_NCOMMS-19-14037D/Figure2_humans_taxa_breakdown.xlsx
- __MACOSX/Source_Data_FLUMB_final_tables_NCOMMS-19-14037D/._Figure2_humans_taxa_breakdown.xlsx
- Source_Data_FLUMB_final_tables_NCOMMS-19-14037D/TableS2_humans_diversity_stats.txt.gz
- __MACOSX/Source_Data_FLUMB_final_tables_NCOMMS-19-14037D/._TableS2_humans_diversity_stats.txt.gz
- Source_Data_FLUMB_final_tables_NCOMMS-19-14037D/FigureS8_ferrets_iDMM_probabilities.xlsx
- __MACOSX/Source_Data_FLUMB_final_tables_NCOMMS-19-14037D/._FigureS8_ferrets_iDMM_probabilities.xlsx
- Source_Data_FLUMB_final_tables_NCOMMS-19-14037D/TableS6_ferrets_RF_accuracy_summary.xlsx
- __MACOSX/Source_Data_FLUMB_final_tables_NCOMMS-19-14037D/._TableS6_ferrets_RF_accuracy_summary.xlsx
- Source_Data_FLUMB_final_tables_NCOMMS-19-14037D/Table2_humans_iDMM_OTU_probabilities_i2000.txt.gz
- __MACOSX/Source_Data_FLUMB_final_tables_NCOMMS-19-14037D/._Table2_humans_iDMM_OTU_probabilities_i2000.txt.gz
- Source_Data_FLUMB_final_tables_NCOMMS-19-14037D/Figure4_ferrets_taxa_breakdown.xlsx
- __MACOSX/Source_Data_FLUMB_final_tables_NCOMMS-19-14037D/._Figure4_ferrets_taxa_breakdown.xlsx
- Source_Data_FLUMB_final_tables_NCOMMS-19-14037D/FigureS9_ferrets_taxa_breakdown.xlsx
- __MACOSX/Source_Data_FLUMB_final_tables_NCOMMS-19-14037D/._FigureS9_ferrets_taxa_breakdown.xlsx
- __MACOSX/._Source_Data_FLUMB_final_tables_NCOMMS-19-14037D
