# Supplementary material for: Microbiome disturbance and resilience dynamics of the upper respiratory tract during influenza A virus infection
Source: Nat Commun. 2020 May 21;11:2537. doi: 10.1038/s41467-020-16429-9 (PMC7242466; doi:10.1038/s41467-020-16429-9)
Supplement: Supplementary file 4 — Source Data [file 41467_2020_16429_MOESM4_ESM.zip › Source_Data_FLUMB_final_tables_NCOMMS-19-14037D/FigureS10_ferrets_alpha_diversity.xlsx]

## Sheet: alpha-diversity-metrics
Figure S9. Temporal diversity distance analyses of the microbiome of infected and uninfected ferrets.
Alpha diversity | Observed-otus alpha diversity metric | Healthy ferrets								Alpha diversity | Observed-otus alpha diversity metric | Infected ferrets
id	Timepoint	observed_otus						id	Timepoint	observed_otus
#q2:types	categorical	numeric						#q2:types	categorical	numeric
582_0d	T0	118						581_0d	T0	131
582_1d	T1	79						581_1d	T1	118
582_3d	T3	111						581_3d	T3	91
582_5d	T5	113						581_5d	T5	122
582_7d	T7	111						581_7d	T7	67
582_14d	T14	136						581_14d	T14	138
584_0d	T0	128						586_0d	T0	129
584_1d	T1	79						586_1d	T1	89
584_3d	T3	104						586_3d	T3	95
584_5d	T5	99						586_5d	T5	109
584_7d	T7	98						586_7d	T7	105
584_14d	T14	139						586_14d	T14	134
585_0d	T0	136						587_0d	T0	130
585_1d	T1	106						587_1d	T1	123
585_3d	T3	125						587_3d	T3	115
585_5d	T5	122						587_5d	T5	77
585_7d	T7	116						587_7d	T7	89
585_14d	T14	134						587_14d	T14	141
590_0d	T0	133						588_0d	T0	120
590_1d	T1	125						588_1d	T1	128
590_3d	T3	112						588_3d	T3	73
590_5d	T5	96						588_5d	T5	85
590_7d	T7	121						588_7d	T7	79
590_14d	T14	126						588_14d	T14	149
591_0d	T0	102						589_0d	T0	78
591_1d	T1	119						589_1d	T1	129
591_3d	T3	106						589_3d	T3	78
591_5d	T5	123						589_5d	T5	115
591_7d	T7	104						589_7d	T7	77
591_14d	T14	127						589_14d	T14	112
592_0d	T0	100						595_0d	T0	94
592_1d	T1	129						595_1d	T1	126
592_3d	T3	111						595_3d	T3	98
592_5d	T5	125						595_5d	T5	106
592_7d	T7	120						595_7d	T7	92
592_14d	T14	135						595_14d	T14	140
593_0d	T0	105						596_0d	T0	91
593_1d	T1	140						596_1d	T1	99
593_3d	T3	109						596_3d	T3	103
593_5d	T5	111						596_5d	T5	100
593_7d	T7	113						596_7d	T7	104
593_14d	T14	124						596_14d	T14	127
Alpha diversity | Shannon alpha diversity metric | Healthy ferrets								Alpha diversity | Shannon alpha diversity metric | Infected ferrets
id	Timepoint	shannon						id	Timepoint	shannon
#q2:types	categorical	numeric						#q2:types	categorical	numeric
582_0d	T0	4.99524						581_0d	T0	4.88214
582_1d	T1	4.91056						581_1d	T1	4.82092
582_3d	T3	3.88327						581_3d	T3	4.50766
582_5d	T5	4.96076						581_5d	T5	4.94601
582_7d	T7	3.53876						581_7d	T7	3.15146
582_14d	T14	5.20282						581_14d	T14	4.87046
584_0d	T0	4.97639						586_0d	T0	5.13785
584_1d	T1	3.86577						586_1d	T1	3.92519
584_3d	T3	3.59124						586_3d	T3	4.53652
584_5d	T5	3.29815						586_5d	T5	4.3555
584_7d	T7	4.09093						586_7d	T7	3.4428
584_14d	T14	5.10935						586_14d	T14	4.74413
585_0d	T0	5.68625						587_0d	T0	4.96581
585_1d	T1	4.90042						587_1d	T1	4.97434
585_3d	T3	4.58836						587_3d	T3	4.6588
585_5d	T5	4.06662						587_5d	T5	3.17693
585_7d	T7	4.21324						587_7d	T7	3.04807
585_14d	T14	4.99802						587_14d	T14	5.24449
590_0d	T0	4.42213						588_0d	T0	4.87984
590_1d	T1	3.84869						588_1d	T1	4.92995
590_3d	T3	3.146						588_3d	T3	3.77416
590_5d	T5	4.68468						588_5d	T5	2.29926
590_7d	T7	4.367						588_7d	T7	3.20271
590_14d	T14	4.72281						588_14d	T14	5.26212
591_0d	T0	4.55078						589_0d	T0	3.93933
591_1d	T1	4.52335						589_1d	T1	4.87663
591_3d	T3	3.62869						589_3d	T3	3.8603
591_5d	T5	3.86176						589_5d	T5	3.91171
591_7d	T7	3.87923						589_7d	T7	3.54113
591_14d	T14	4.33969						589_14d	T14	4.98681
592_0d	T0	4.3375						595_0d	T0	4.57264
592_1d	T1	4.56296						595_1d	T1	4.64564
592_3d	T3	3.61853						595_3d	T3	4.05636
592_5d	T5	4.23856						595_5d	T5	4.00775
592_7d	T7	4.31373						595_7d	T7	3.56471
592_14d	T14	4.98427						595_14d	T14	4.7846
593_0d	T0	3.76034						596_0d	T0	4.29432
593_1d	T1	4.13676						596_1d	T1	4.59237
593_3d	T3	3.57855						596_3d	T3	4.19563
593_5d	T5	4.41179						596_5d	T5	4.12957
593_7d	T7	3.94306						596_7d	T7	4.11318
593_14d	T14	4.56957						596_14d	T14	4.79219

## Sheet: kruskal-wallis-stats
Alpha-diversity Boxplots | Observed-otus | Kruskal-Wallis (all groups) | Healthy ferrets								Alpha-diversity Boxplots | Observed-otus | Kruskal-Wallis (all groups) | Infected ferrets
Group 1	Group 2	H	p-value	q-value				Group 1	Group 2	H	p-value	q-value
T0 (n=7)	T1 (n=7)	0.0368156	0.847841	0.847841				T0 (n=7)	T1 (n=7)	0.0163625	0.898215	0.898215
T0 (n=7)	T14 (n=7)	2.76526	0.096331	0.288993				T0 (n=7)	T14 (n=7)	5	0.0253473	0.0543157
T0 (n=7)	T3 (n=7)	0.200441	0.654365	0.755037				T0 (n=7)	T3 (n=7)	1.80795	0.178755	0.243756
T0 (n=7)	T5 (n=7)	0.689796	0.406234	0.755037				T0 (n=7)	T5 (n=7)	0.918367	0.337904	0.389889
T0 (n=7)	T7 (n=7)	0.493878	0.482203	0.755037				T0 (n=7)	T7 (n=7)	3.43265	0.0639193	0.119849
T1 (n=7)	T14 (n=7)	2.98206	0.0841918	0.288993				T1 (n=7)	T14 (n=7)	5	0.0253473	0.0543157
T1 (n=7)	T3 (n=7)	0.201774	0.653293	0.755037				T1 (n=7)	T3 (n=7)	5	0.0253473	0.0543157
T1 (n=7)	T5 (n=7)	0.0655944	0.797863	0.847841				T1 (n=7)	T5 (n=7)	2.97551	0.0845335	0.140889
T1 (n=7)	T7 (n=7)	0.200441	0.654365	0.755037				T1 (n=7)	T7 (n=7)	5.90686	0.015082	0.0543157
T14 (n=7)	T3 (n=7)	9.03619	0.00264687	0.0133789				T14 (n=7)	T3 (n=7)	9.01633	0.00267579	0.0200684
T14 (n=7)	T5 (n=7)	9.01633	0.00267579	0.0133789				T14 (n=7)	T5 (n=7)	8.26531	0.00404098	0.0202049
T14 (n=7)	T7 (n=7)	9.8	0.00174512	0.0133789				T14 (n=7)	T7 (n=7)	9.8	0.00174512	0.0200684
T3 (n=7)	T5 (n=7)	0.264127	0.607299	0.755037				T3 (n=7)	T5 (n=7)	1.32536	0.249632	0.31204
T3 (n=7)	T7 (n=7)	0.264127	0.607299	0.755037				T3 (n=7)	T7 (n=7)	0.330612	0.565299	0.605677
T5 (n=7)	T7 (n=7)	0.200883	0.654009	0.755037				T5 (n=7)	T7 (n=7)	2.76526	0.096331	0.144496
Alpha-diversity Boxplots | Shannon | Kruskal-Wallis (all groups) | Healthy ferrets								Alpha-diversity Boxplots | Shannon | Kruskal-Wallis (all groups) | Infected ferrets
Group 1	Group 2	H	p-value	q-value				Group 1	Group 2	H	p-value	q-value
T0 (n=7)	T1 (n=7)	0.689796	0.406234	0.468731				T0 (n=7)	T1 (n=7)	0.0367347	0.848006	0.848006
T0 (n=7)	T14 (n=7)	1.17959	0.277439	0.346799				T0 (n=7)	T14 (n=7)	0.918367	0.337904	0.389889
T0 (n=7)	T3 (n=7)	6.20816	0.0127163	0.0633683				T0 (n=7)	T3 (n=7)	3.92245	0.0476454	0.0714681
T0 (n=7)	T5 (n=7)	2.15918	0.14172	0.21258				T0 (n=7)	T5 (n=7)	3.92245	0.0476454	0.0714681
T0 (n=7)	T7 (n=7)	5	0.0253473	0.0633683				T0 (n=7)	T7 (n=7)	9.01633	0.00267579	0.0100342
T1 (n=7)	T14 (n=7)	4.4449	0.0350057	0.0750122				T1 (n=7)	T14 (n=7)	1.47347	0.224799	0.280999
T1 (n=7)	T3 (n=7)	5	0.0253473	0.0633683				T1 (n=7)	T3 (n=7)	5	0.0253473	0.0543157
T1 (n=7)	T5 (n=7)	0.2	0.654721	0.654721				T1 (n=7)	T5 (n=7)	3.92245	0.0476454	0.0714681
T1 (n=7)	T7 (n=7)	1.47347	0.224799	0.306544				T1 (n=7)	T7 (n=7)	9.01633	0.00267579	0.0100342
T14 (n=7)	T3 (n=7)	8.26531	0.00404098	0.0303074				T14 (n=7)	T3 (n=7)	9.8	0.00174512	0.0100342
T14 (n=7)	T5 (n=7)	5.58776	0.0180865	0.0633683				T14 (n=7)	T5 (n=7)	6.86122	0.00880862	0.0220215
T14 (n=7)	T7 (n=7)	9.01633	0.00267579	0.0303074				T14 (n=7)	T7 (n=7)	9.8	0.00174512	0.0100342
T3 (n=7)	T5 (n=7)	2.97551	0.0845335	0.1585				T3 (n=7)	T5 (n=7)	0.689796	0.406234	0.435251
T3 (n=7)	T7 (n=7)	2.15918	0.14172	0.21258				T3 (n=7)	T7 (n=7)	7.54694	0.00601121	0.0180336
T5 (n=7)	T7 (n=7)	0.493878	0.482203	0.516646				T5 (n=7)	T7 (n=7)	1.8	0.179712	0.245062

## Sheet: OTU_table_healthy_ferrets
Healthy Ferrets | All timepoints | OTU abundance table
#OTU ID	582_3d	582_5d	582_7d	584_0d	584_14d	584_1d	584_3d	584_5d	584_7d	585_0d	585_14d	585_1d	585_3d	585_5d	585_7d	590_0d	590_14d	590_1d	590_3d	590_5d	590_7d	591_0d	591_14d	591_1d	591_3d	591_5d	591_7d	592_0d	592_14d	592_1d	592_3d	592_5d	592_7d	593_0d	593_14d	593_1d	593_3d	593_5d	593_7d	582_0d	582_14d	582_1d
Otu000051	3	22	1	19	7	20	1	5	1	36	6	14	2	16	4	46	27	14	5	5	18	6	14	15	9	22	9	0	23	6	4	8	3	5	17	23	4	9	11	11	22	18
Otu000001	1415	859	1118	492	860	1353	1908	1173	1181	918	1183	1194	1015	2595	1424	1571	1050	1091	1691	1280	2176	1193	909	1739	1908	2702	2486	1220	807	1993	873	3080	1627	853	1368	1463	1211	1074	1844	1182	780	376
Otu000014	125	200	52	168	144	107	125	62	107	220	237	148	144	136	97	495	232	230	118	191	143	395	143	475	78	169	194	362	189	337	93	204	127	237	277	227	101	99	87	347	153	63
Otu000005	221	245	247	92	502	379	179	291	134	143	444	426	264	518	259	699	806	342	274	383	370	514	728	675	249	561	696	651	601	662	148	909	511	344	961	468	187	233	370	115	392	122
Otu000007	326	532	528	330	143	542	242	1489	1130	495	82	567	272	1501	637	751	129	477	332	641	798	535	95	1049	335	2036	972	574	73	1022	219	1605	732	374	199	721	280	648	709	235	142	126
Otu000027	35	43	32	2	37	545	47	25	23	0	54	50	24	46	24	120	42	44	42	121	49	57	25	33	33	117	81	46	18	42	21	87	60	67	23	54	24	34	27	5	25	27
Otu000036	20	0	1	5	34	12	7	1	2	5	15	0	17	3	8	13	198	13	12	18	30	6	58	9	10	3	16	23	34	61	20	7	13	4	45	287	17	1	11	5	18	0
Otu000072	34	14	8	27	25	26	3	9	27	70	11	27	7	96	39	34	17	21	56	16	5	23	15	39	183	49	83	19	65	19	18	37	28	28	31	19	74	15	46	35	70	1
Otu000256	17	7	7	69	15	11	7	5	18	192	15	155	20	34	9	18	40	42	22	16	14	10	42	45	25	25	35	10	28	39	4	33	24	12	33	34	13	11	14	59	55	11
Otu000011	125	166	97	165	593	134	142	2281	130	223	519	162	182	291	153	98	426	125	101	420	278	244	156	622	331	272	272	119	409	331	202	281	197	107	268	172	98	301	222	144	768	85
Otu000012	178	14	30	11	52	110	64	23	10	11	69	115	68	24	28	76	551	80	147	211	168	47	107	155	170	60	110	122	62	370	131	130	68	41	118	3017	176	30	58	7	58	8
Otu000068	12	14	7	9	2	1	7	4	0	51	1	57	12	72	17	14	16	13	16	25	11	13	10	18	18	30	44	10	9	12	18	51	67	3	21	15	16	14	13	62	4	3
Otu000180	12	17	4	17	0	0	0	3	0	21	0	0	19	0	0	11	1	0	3	0	0	3	0	7	11	5	0	0	0	0	3	5	0	7	0	6	2	0	0	0	0	0
Otu000031	26	4	4	67	69	32	23	21	26	109	63	18	21	17	28	27	48	14	36	13	22	5	46	23	40	52	45	20	54	45	18	46	30	29	63	53	14	4	32	22	137	0
Otu000123	1	1	1	2	1	0	0	0	0	2	0	1	2	4	0	0	3	2	1	1	9	1	1	0	0	0	0	0	4	0	1	2	0	3	1	3	1	0	2	1	2	2
Otu000003	32	548	25	215	37	34	9	79	35	249	13	308	176	32	28	36	47	3505	11	150	100	22	41	108	20	32	14	7	48	119	21	361	21	8	45	29	8	46	2	111	7	15
Otu000023	6	0	0	11	13	0	0	2	0	45	8	10	13	10	6	2	16	18	0	39	2	2	8	33	0	0	0	0	12	10	2	27	5	3	11	6	2	7	0	2	7	8
Otu000124	3	0	0	7	2	0	1	0	0	3	13	0	3	0	0	0	2	0	1	0	4	0	2	0	1	1	0	0	2	4	1	7	7	0	0	2	0	3	1	4	22	0
Otu000008	36	104	5	33	1	0	4	15	6	6	2	72	88	4	1	9	17	18	2	35	1	0	6	21	6	12	0	0	14	48	18	102	0	6	10	56	11	10	5	1	2	16
Otu000009	12	21	12	30	82	13	6	18	14	51	68	41	14	12	13	44	70	44	5	9	23	16	165	32	6	38	12	10	104	28	3	33	7	1	153	28	5	2	5	7	46	8
Otu000006	51	87	21	1	0	3	14	29	25	5	18	37	118	13	17	8	760	18	73	64	77	6	830	15	65	42	21	2	577	46	50	147	4	13	781	24	75	11	5	2	13	26
Otu000053	33	18	3	23	18	8	5	6	17	48	2	39	5	13	13	23	15	24	12	9	8	12	10	41	11	42	16	19	15	18	1	16	18	9	25	23	8	10	8	26	50	6
Otu000002	1518	199	436	7	34	8	421	80	202	208	68	6	865	314	582	45	36	26	3133	204	512	6	42	4	1685	299	1557	17	31	65	2073	284	785	1	74	102	2105	132	851	20	69	38
Otu000018	31	28	101	73	35	20	21	15	2	194	55	151	53	107	35	89	136	77	68	59	29	81	106	268	79	90	61	87	48	66	28	87	38	29	108	185	84	33	30	63	99	12
Otu000022	21	30	44	32	26	3	10	28	12	8	58	1	20	57	53	8	148	44	17	44	57	9	125	0	8	63	61	8	132	32	10	70	215	3	230	40	5	24	76	4	41	0
Otu000157	149	128	146	119	183	82	569	75	204	276	177	81	127	268	419	85	28	85	102	263	272	215	17	156	130	261	307	177	127	210	291	247	237	109	42	126	85	308	262	496	38	88
Otu000116	9	19	1	298	9	19	9	11	8	67	11	27	11	6	3	37	3	31	12	4	0	3	3	17	4	3	42	14	3	21	3	3	7	16	5	12	25	3	7	67	15	9
Otu000083	49	4	1	11	0	8	1	0	0	0	5	9	22	0	0	41	4	2	20	0	0	15	4	5	9	5	0	36	5	4	7	13	0	15	12	0	11	2	0	0	0	0
Otu000133	33	3	3	16	6	39	14	8	0	9	2	23	22	5	7	64	7	7	46	11	10	27	17	38	34	27	11	34	11	19	35	57	11	31	14	0	34	1	7	0	6	17
Otu000047	100	99	12	62	103	79	172	50	28	81	66	121	66	128	186	174	16	111	60	220	59	374	16	200	50	83	53	302	72	165	183	139	37	211	21	142	54	190	35	298	11	113
Otu000034	24	50	11	72	43	19	21	3	79	135	35	75	38	23	43	29	21	57	57	40	54	13	24	75	31	44	130	60	81	50	13	20	53	7	22	26	59	23	58	43	70	32
Otu000129	6	0	0	15	3	3	1	0	0	22	5	8	5	1	0	33	0	0	4	0	0	0	1	11	3	1	0	0	0	0	1	6	0	0	0	17	6	0	0	4	0	0
Otu000063	1	0	0	52	34	0	2	0	1	76	2	3	2	0	0	9	3	13	2	0	0	0	0	19	0	5	1	2	2	7	0	5	0	0	8	19	0	1	0	35	10	0
Otu000102	12	4	3	3	5	0	3	0	0	24	3	3	20	1	1	20	4	2	3	6	0	2	0	9	4	14	1	0	1	2	4	21	5	0	3	12	4	1	0	2	1	0
Otu000088	20	0	10	0	0	3	1	0	16	4	1	9	1	6	15	25	19	16	16	10	4	24	29	23	36	51	98	8	89	8	5	78	44	15	17	20	22	36	13	0	0	0
Otu000087	15	20	41	116	293	90	11	247	2	229	226	82	21	42	24	27	28	38	13	21	56	20	56	61	21	51	60	31	40	35	15	54	45	18	55	19	17	31	33	37	303	47
Otu000025	3	1	6	1	8	0	1	5	12	2	37	1	13	9	12	20	7	17	2	26	8	30	13	2	0	5	16	7	1	0	0	9	0	11	12	22	1	1	3	0	3	8
Otu000010	83	105	45	1603	181	44	114	44	137	305	53	104	103	119	77	41	12	58	123	63	149	43	77	52	132	113	139	50	7	60	114	130	69	65	37	35	132	39	120	446	231	0
Otu000069	7	0	1	10	4	0	2	4	9	51	0	14	0	0	0	0	0	0	3	0	0	0	0	0	0	1	0	0	0	0	0	0	5	0	0	1	3	0	0	0	20	0
Otu000114	2	4	5	1	0	0	0	0	7	5	0	0	4	4	0	0	0	6	2	4	0	1	0	0	0	5	0	0	0	19	2	0	1	3	0	20	0	1	2	0	0	0
Otu000044	9	2	9	39	14	1	3	5	0	25	3	13	4	9	6	18	28	9	9	2	22	29	15	33	23	38	19	0	36	11	1	21	27	4	19	0	17	1	19	18	30	1
Otu000037	12	18	16	33	20	13	11	15	1	64	13	3	14	78	34	13	26	32	8	31	50	8	24	40	6	47	57	22	17	69	11	34	35	16	55	37	5	46	45	12	33	10
Otu000016	51	2	16	110	29	16	19	31	6	174	35	56	27	44	39	104	36	36	31	29	67	51	36	55	23	139	94	88	42	72	23	59	61	59	36	58	25	43	69	105	39	21
Otu000048	6	5	0	44	8	0	0	1	0	111	73	11	7	4	1	4	2	12	0	7	0	3	0	71	1	0	1	7	2	12	6	0	0	11	2	5	0	0	3	59	5	2
Otu000043	50	17	16	119	38	29	26	17	35	95	97	57	18	36	22	64	34	3	25	0	30	7	17	12	22	25	41	3	11	15	27	8	28	8	11	17	19	30	39	50	78	21
Otu000019	18	587	9	26	5	7	11	30	21	39	33	26	18	760	10	33	24	9	11	46	22	64	23	58	13	44	10	2	38	31	4	35	5	11	17	32	12	30	4	34	9	8
Otu000058	9	24	9	49	75	7	14	8	29	124	58	27	11	30	8	4	19	17	6	26	24	4	13	20	14	30	0	1	27	29	6	11	10	2	26	26	5	6	18	39	82	7
Otu000078	11	0	4	17	2	0	1	1	22	10	0	0	1	0	9	0	5	5	1	0	9	5	16	20	9	5	87	5	35	6	1	30	17	3	7	9	4	16	13	9	16	0
Otu000026	10	111	6	53	4	9	1	25	25	147	13	32	59	14	2	15	47	27	7	29	52	68	35	31	7	20	9	1	21	56	3	96	5	0	16	24	6	3	4	30	12	2
Otu000038	16	35	14	10	29	18	8	45	10	28	5	22	11	65	17	49	72	18	7	44	25	33	71	28	10	78	27	53	47	16	15	96	17	50	120	89	15	39	24	23	49	6
Otu000104	17	0	1	0	10	1	0	1	0	1	0	0	4	2	1	6	82	7	7	11	2	6	12	11	1	0	22	4	8	35	2	9	11	2	13	201	13	1	4	0	17	0
Otu000045	9	81	9	1	15	0	1	12	6	3	38	0	25	6	47	33	0	7	14	43	7	0	3	0	1	3	0	0	0	16	5	52	10	0	2	6	12	11	1	1	17	0
Otu000074	8	6	18	29	37	27	23	184	23	5	34	7	4	12	15	13	22	8	4	37	24	41	14	18	9	45	19	22	25	7	7	55	12	5	28	16	5	23	22	23	30	4
Otu000060	9	19	5	22	13	3	1	5	6	21	9	15	1	0	3	8	3	7	1	18	8	25	1	5	5	2	1	1	7	0	4	10	1	20	21	11	5	11	3	39	6	0
Otu000033	8	1	2	1	1	20	4	13	0	0	13	25	5	13	3	77	26	23	14	26	29	139	2	45	3	17	5	37	11	32	13	46	12	41	10	26	9	5	0	0	5	10
Otu000004	14	247	23	24	32	18	5	62	30	2	38	95	71	22	10	22	880	39	22	153	104	72	1290	20	8	27	10	7	838	58	7	406	18	7	918	39	2	7	12	2	21	25
Otu000167	10	7	12	4	133	8	442	14	10	20	131	5	8	22	318	5	7	3	5	184	24	122	6	10	7	24	19	123	65	11	179	11	16	85	2	8	3	202	17	296	1	37
Otu000028	10	49	4	23	16	4	2	16	16	79	7	5	20	11	4	16	5	14	4	23	52	37	11	28	1	2	8	1	3	14	2	65	2	2	8	8	0	3	1	16	10	8
Otu000076	2	0	2	7	0	0	0	0	0	14	10	0	0	8	4	0	0	4	0	3	3	0	0	0	3	3	6	0	7	26	0	8	7	0	7	0	1	3	3	20	6	0
Otu000098	3	3	0	0	0	0	0	0	0	0	0	7	3	0	0	4	15	0	7	0	1	3	5	6	9	6	5	8	16	0	3	2	1	0	14	9	1	0	1	0	0	0
Otu000080	5	27	1	0	2	1	2	0	11	8	0	11	11	6	1	1	0	0	0	7	1	0	1	5	11	3	1	0	0	1	3	6	14	0	0	14	0	2	0	7	4	0
Otu000132	6	47	18	0	9	21	1	4	64	3	218	15	4	36	36	5	20	15	1	5	54	20	4	1	0	1	0	19	278	3	3	5	41	7	12	33	1	10	17	2	69	0
Otu000015	12	187	276	11	15	35	6	19	861	23	486	42	22	215	119	19	92	36	20	15	739	9	44	64	12	36	31	21	183	41	6	98	335	5	21	35	13	29	143	18	344	12
Otu000046	22	20	13	65	12	15	21	6	17	105	6	14	45	21	19	18	0	84	36	11	22	33	6	67	69	61	31	34	43	45	14	10	24	14	1	36	49	14	65	36	28	6
Otu000073	20	7	10	1	0	0	5	0	0	0	3	0	17	0	9	3	0	5	24	15	15	0	2	0	18	8	30	3	6	4	21	9	25	9	17	4	22	6	34	0	0	0
Otu000154	1	0	0	0	0	0	0	1	1	0	0	0	1	6	0	0	0	0	0	0	1	0	0	0	0	1	0	0	0	0	0	0	0	0	1	1	0	0	0	0	0	0
Otu000055	5	32	2	3	0	9	1	2	8	13	33	20	4	37	3	5	13	1	3	0	3	2	3	8	1	20	1	0	2	4	0	6	5	0	19	41	5	1	1	7	1	0
Otu000024	3	11	7	16	10	0	5	8	12	9	5	6	6	4	18	4	29	11	9	11	1	3	10	7	7	20	14	14	10	16	5	10	6	7	17	10	10	5	14	9	12	3
Otu000054	13	35	6	87	14	28	10	14	0	21	2	32	8	23	1	93	126	17	12	11	14	32	63	23	8	34	18	31	29	20	5	2	9	43	64	114	23	2	4	65	64	15
Otu000035	7	1	16	26	8	0	3	9	8	65	17	91	9	22	5	16	21	35	14	25	20	25	21	37	25	12	14	9	27	41	3	7	14	7	38	13	12	11	16	31	8	0
Otu000155	7	0	0	2	5	0	3	0	0	0	4	0	1	0	7	1	2	1	1	0	4	15	1	2	0	2	6	3	4	2	6	0	4	1	2	1	2	2	0	8	0	1
Otu000079	3	0	0	28	2	0	13	3	9	27	9	4	2	0	0	3	0	3	3	0	0	0	0	20	5	14	4	0	0	4	3	16	0	0	0	0	3	13	4	27	0	0
Otu000117	5	2	18	24	8	5	0	0	3	6	4	7	5	13	1	1	2	12	2	0	3	2	5	12	3	8	0	0	17	2	0	5	15	1	7	6	4	2	7	9	20	0
Otu000039	5	48	13	71	14	10	5	4	8	149	8	17	11	18	16	12	19	32	9	15	38	47	19	31	13	36	7	14	32	77	10	24	35	9	13	32	24	9	18	74	40	11
Otu000042	11	6	7	35	35	5	6	11	42	36	6	21	9	18	22	21	32	27	14	2	16	44	12	31	17	38	35	13	28	22	5	20	20	6	10	15	17	19	25	36	23	8
Otu000057	4	12	8	5	27	2	2	14	0	8	51	16	27	7	7	9	0	8	0	60	4	6	2	6	5	10	12	1	7	12	4	31	1	0	6	5	4	14	0	6	38	0
Otu000077	5	0	4	225	10	0	0	3	0	6	0	0	4	11	1	3	0	4	8	6	0	5	15	0	3	6	7	0	0	12	3	15	8	6	1	2	6	0	6	20	7	1
Otu000146	5	5	0	4	4	0	2	2	0	2	1	0	17	9	0	3	8	0	1	1	0	2	14	12	3	4	4	6	11	20	2	8	2	4	14	8	0	2	2	8	2	1
Otu000064	1	0	1	26	4	0	2	1	0	12	10	5	4	23	3	2	16	0	2	0	0	2	2	0	32	1	0	17	8	2	4	0	13	0	11	1	7	4	11	5	3	6
Otu000062	4	0	6	15	34	0	6	5	8	72	32	23	2	28	24	4	38	5	4	14	22	5	14	24	4	28	17	9	21	0	8	31	8	1	21	1	5	17	27	32	37	4
Otu000089	7	0	1	17	7	0	6	0	11	16	47	0	2	13	2	2	10	0	0	0	0	0	0	0	3	4	23	0	4	0	0	11	12	0	0	1	2	4	0	0	7	0
Otu000020	8	54	2	33	4	0	1	2	6	62	9	0	31	4	7	0	12	35	1	5	0	8	12	6	0	0	2	1	8	13	2	12	0	0	24	2	3	91	0	5	0	10
Otu000075	1	10	0	0	0	12	0	0	0	0	2	0	2	0	1	0	0	71	0	3	0	0	0	0	1	0	1	2	1	1	0	0	0	1	0	3	0	0	0	6	0	0
Otu000021	21	46	2253	0	0	3	13	11	32	145	2	111	661	13	9	0	0	4	0	49	43	0	0	9	17	2	24	217	0	46	17	71	64	2027	1	39	2	2	13	0	0	37
Otu000141	2	0	0	0	0	0	0	1	1	1	0	0	0	18	0	0	0	0	1	0	0	0	1	1	1	2	0	0	0	0	0	2	0	0	1	0	1	0	0	0	0	0
Otu000090	5	0	0	10	3	0	0	0	0	9	1	0	0	5	0	2	0	0	0	0	0	0	1	0	0	0	0	0	2	2	1	0	0	0	0	2	0	1	0	0	0	0
Otu000121	4	0	0	2	0	0	6	5	2	13	8	24	5	8	3	0	5	1	4	0	14	0	1	6	3	18	9	1	0	0	11	2	7	1	2	37	10	5	6	7	0	8
Otu000168	1	0	0	13	3	3	1	0	0	8	0	0	3	0	0	1	0	3	1	0	0	0	0	0	0	0	0	0	2	2	0	0	0	1	0	0	0	0	0	32	0	0
Otu000095	1	4	0	67	5	13	3	0	0	80	0	7	1	4	0	1	0	3	0	0	8	0	5	14	3	8	0	2	1	23	3	12	0	0	1	7	0	0	0	22	6	12
Otu000189	1	0	0	0	3	0	1	0	0	1	1	0	0	0	0	0	0	1	0	8	0	3	1	0	1	0	0	1	3	0	3	0	1	3	0	0	0	1	0	0	0	0
Otu000220	2	0	1	1	0	0	0	0	0	0	0	0	0	0	0	0	0	1	0	0	0	0	0	0	0	0	5	0	0	0	0	0	0	0	0	2	0	0	0	0	0	0
Otu000221	2	4	2	11	0	1	0	1	0	11	2	2	0	5	0	3	0	1	0	0	2	0	0	0	3	1	5	0	0	1	0	3	0	0	0	0	0	0	3	2	10	0
Otu000113	1	6	3	7	6	0	1	0	1	5	13	1	0	10	1	6	1	6	0	21	0	0	3	10	0	0	3	2	1	11	2	0	0	0	0	3	0	1	1	15	27	0
Otu000209	3	0	0	0	0	0	0	0	1	2	0	0	0	0	0	0	0	0	0	0	1	0	1	0	1	1	0	0	0	0	2	0	4	0	0	0	0	0	0	0	0	0
Otu000065	2	0	1	0	6	0	1	0	8	0	3	0	1	0	2	2	62	2	8	0	0	6	34	7	0	4	0	5	31	7	0	0	1	4	44	7	7	0	2	0	9	0
Otu000112	1	2	0	1	19	0	6	0	0	0	7	0	1	0	2	0	2	1	0	18	2	52	0	0	0	1	0	5	13	0	7	2	0	2	0	1	0	6	0	25	0	1
Otu000061	1	3	7	4	1	0	0	0	14	3	39	14	1	26	0	1	0	0	1	0	26	4	3	2	0	3	0	6	12	2	0	6	6	0	0	10	0	3	6	5	17	0
Otu000100	1	5	1	0	3	0	1	0	0	0	0	0	0	0	0	0	4	0	0	0	0	0	0	0	0	1	1	0	0	0	0	0	0	0	1	8	0	0	0	0	1	0
Otu000017	3	91	3	0	4	25	0	6	25	0	10	23	46	0	2	0	21	10	3	34	0	0	32	22	2	1	2	0	29	15	4	63	4	7	28	23	1	7	0	1	1	25
Otu000032	1	12	3	155	42	17	6	0	0	198	25	64	6	0	1	8	19	56	3	0	7	0	18	111	2	6	8	10	12	107	3	6	1	4	40	51	5	0	0	165	40	16
Otu000059	1	13	16	1	1	0	0	0	41	0	50	27	1	11	9	0	3	4	0	5	40	0	2	20	0	0	5	0	26	1	0	3	25	5	0	10	1	0	14	4	46	2
Otu000119	1	6	10	0	2	0	0	0	14	0	73	0	0	4	6	0	4	0	0	0	2	4	3	0	0	1	0	0	37	0	0	0	13	0	15	1	0	0	6	0	52	0
Otu000153	1	0	0	0	0	0	0	2	0	0	0	0	19	0	1	1	0	0	0	0	0	0	0	0	0	0	0	0	0	0	0	0	0	10	0	0	0	0	0	0	1	0
Otu000050	1	66	2	37	41	0	2	1	0	69	17	0	2	3	4	1	6	3	6	0	29	0	7	27	6	6	1	0	7	8	5	0	3	1	4	6	5	0	7	24	28	12
Otu000125	2	8	3	6	0	0	3	1	0	9	0	3	5	0	6	0	0	3	0	0	6	0	3	2	0	0	5	0	0	8	1	0	2	0	10	0	2	1	1	8	3	6
Otu000085	1	0	0	0	8	0	0	0	0	0	10	0	0	0	5	0	0	0	0	0	0	0	0	0	0	0	0	0	0	4	0	0	0	0	0	0	0	0	0	0	4	0
Otu000170	1	21	1	12	20	12	4	3	5	1	4	31	14	3	13	7	10	12	3	24	2	9	6	4	3	1	4	4	17	24	6	15	1	5	10	15	0	2	1	2	4	11
Otu000192	2	0	0	0	11	0	1	1	0	0	4	0	3	0	1	0	0	0	1	5	0	10	1	0	1	5	1	0	3	0	5	5	0	2	0	1	1	4	0	3	3	2
Otu000128	1	12	0	31	0	7	0	0	1	54	0	4	0	0	0	2	0	2	3	0	0	2	0	30	1	0	0	2	0	13	0	10	2	4	0	12	3	0	0	13	0	18
Otu000201	1	0	0	0	4	0	0	3	0	0	0	0	5	0	0	1	0	0	0	0	0	0	0	0	0	1	0	0	0	0	1	1	0	0	0	3	2	0	0	0	0	0
Otu000176	1	9	0	0	0	0	0	0	1	0	29	13	0	32	0	1	0	0	0	0	0	0	0	0	0	4	0	0	6	0	0	7	6	0	0	0	0	0	2	0	14	0
Otu000147	0	5	14	0	0	0	0	1	3	0	8	0	0	0	0	0	0	0	0	0	22	0	0	0	0	0	0	0	0	0	0	6	8	0	0	0	0	5	1	0	14	0
Otu000082	0	16	0	0	4	0	0	1	0	0	7	0	0	0	0	5	2	2	0	9	10	0	1	0	0	0	0	1	4	5	0	0	0	0	1	0	0	0	0	0	3	0
Otu000109	0	16	2	0	0	0	0	0	6	0	21	0	0	13	0	0	0	0	0	0	5	0	2	0	0	0	0	0	1	1	0	0	5	0	0	0	0	0	0	0	5	0
Otu000111	0	8	0	0	0	0	0	0	8	0	0	0	0	5	0	0	0	0	0	0	11	0	0	0	0	0	0	0	0	1	0	0	0	6	0	0	0	0	1	0	0	0
Otu000091	0	6	0	11	101	14	0	2	3	41	15	21	2	0	0	0	22	7	1	0	4	3	2	8	1	0	0	6	4	35	1	0	2	2	14	2	7	0	2	17	13	0
Otu000030	0	3	2	12	4	2	0	3	6	41	7	0	2	15	1	3	5	2	1	0	3	0	7	1	0	0	0	4	0	2	0	0	5	2	6	2	1	0	1	8	1	0
Otu000108	0	18	4	2	12	0	0	0	0	5	14	1	6	10	0	1	15	3	2	10	0	4	1	10	1	19	7	6	4	8	3	5	8	0	5	5	0	162	4	9	15	2
Otu000086	0	2	27	0	3	1	0	0	149	6	2	1	0	1	11	0	2	0	0	0	68	0	1	0	0	1	3	0	0	0	0	2	62	0	0	2	0	0	14	0	6	0
Otu000230	0	11	0	13	2	2	0	1	7	6	0	2	1	2	0	2	10	5	3	1	1	2	3	4	2	1	1	0	1	9	0	5	1	0	3	4	0	2	0	5	3	0
Otu000159	0	10	0	0	3	0	0	0	0	5	0	0	0	6	0	1	3	0	0	0	5	0	0	0	0	0	2	0	0	0	0	0	2	0	3	6	0	2	0	7	0	2
Otu000210	0	5	0	12	32	0	1	0	0	36	6	4	2	3	0	9	1	13	2	0	0	3	1	19	0	0	0	0	0	26	0	1	2	0	5	9	1	0	0	0	31	0
Otu000171	0	17	0	0	0	0	0	0	0	9	0	0	0	0	0	0	0	0	0	0	0	0	0	0	0	0	0	0	0	0	0	0	0	0	0	0	1	0	0	0	1	0
Otu000243	0	1	0	0	0	0	1	0	0	1	5	0	1	3	1	0	0	1	0	0	2	0	1	1	1	0	0	0	4	0	0	0	0	0	0	0	0	0	1	0	1	0
Otu000071	0	6	0	0	0	0	3	0	34	59	20	0	4	0	3	0	10	0	2	3	2	0	0	0	2	5	0	0	1	0	0	0	7	17	2	3	0	2	0	21	1	3
Otu000131	0	13	0	0	0	0	0	0	0	1	0	0	0	0	1	0	0	0	0	0	6	0	0	0	0	1	0	0	0	0	0	0	21	0	0	0	0	0	0	0	0	0
Otu000127	0	7	13	7	5	2	1	1	3	22	0	4	5	3	3	2	5	1	0	3	9	17	7	9	4	20	11	3	0	0	1	9	5	2	3	3	7	3	4	16	13	0
Otu000097	0	24	8	1	6	10	1	0	0	0	5	1	15	0	4	11	0	0	4	5	0	0	1	8	0	11	3	0	0	0	3	8	0	0	0	0	1	8	2	3	10	0
Otu000120	0	4	0	14	2	4	1	0	0	32	0	0	2	0	0	8	1	2	0	0	0	0	1	2	0	0	3	0	0	9	1	0	0	0	1	10	0	0	0	5	0	0
Otu000174	0	7	0	0	0	0	0	2	1	7	3	0	0	1	1	2	0	4	0	0	1	3	0	0	0	0	0	0	0	3	0	5	0	0	0	1	0	0	1	0	0	0
Otu000178	0	6	0	0	0	0	0	0	0	0	0	0	0	0	0	0	0	0	0	0	0	0	0	0	0	0	0	0	0	0	0	0	0	0	0	0	0	0	0	0	0	0
Otu000251	0	1	0	0	0	0	0	0	0	0	0	0	0	0	0	0	2	0	0	0	1	0	0	0	0	1	0	0	0	1	0	0	0	0	0	0	0	0	1	0	0	0
Otu000049	0	3	1	12	0	0	1	0	0	15	1	0	1	1	0	0	0	0	1	0	0	0	0	4	1	0	1	1	1	0	0	0	0	0	1	1	0	0	0	3	3	2
Otu000092	0	1	0	3	0	0	0	5	17	6	12	13	1	21	2	1	2	3	2	8	20	0	5	2	0	4	1	0	1	8	0	7	2	2	6	1	1	0	4	0	9	4
Otu000040	0	1	0	1	0	0	0	0	2	1	0	0	0	2	0	3	2	1041	1	0	0	0	6	0	1	1	0	0	1	4	0	1	0	0	8	1	1	0	0	0	0	0
Otu000166	0	3	1	0	26	0	0	0	0	0	4	0	0	0	0	3	0	0	1	0	0	0	7	3	0	0	1	0	9	3	0	2	0	0	9	0	0	0	1	0	28	0
Otu000161	0	3	1	5	35	0	13	1	1	11	13	0	0	4	37	0	0	6	0	21	3	9	0	2	0	4	3	13	14	1	11	0	1	6	0	0	0	8	4	32	7	17
Otu000041	0	3	0	0	0	8	0	0	0	2	0	9	0	1	1	6	0	1	3	2	4	5	1	5	0	0	1	3	5	0	1	5	6	2	2	0	0	0	1	6	1	0
Otu000177	0	3	3	47	2	7	1	0	0	35	0	19	3	1	0	3	6	33	0	3	0	3	5	17	0	1	0	3	3	17	0	4	0	0	6	4	1	2	0	32	2	0
Otu000126	0	2	0	15	8	1	0	3	0	8	3	0	0	20	0	0	1	0	2	0	0	0	6	12	0	0	3	0	5	3	1	3	5	1	5	0	3	5	13	5	34	8
Otu000013	0	2	0	1	0	0	0	0	1	5	0	0	1	2	0	1	0	0	0	0	3	0	1	2	1	1	0	0	0	1	0	0	1	0	0	1	0	0	0	0	0	0
Otu000198	0	1	0	0	8	0	0	1	3	2	0	0	0	0	0	2	1	2	0	10	5	11	0	2	0	0	0	1	3	1	0	2	0	0	0	0	0	1	0	23	0	0
Otu000093	0	0	12	0	1	0	0	0	0	0	0	0	56	0	0	0	0	6	0	3	0	0	0	0	0	0	0	0	0	0	0	11	0	3	8	6	0	1	0	0	5	0
Otu000029	0	0	9	14	4	1	2	1	0	30	16	13	10	0	1	33	30	16	3	5	25	9	3	25	3	0	16	8	5	32	0	14	2	8	43	4	3	0	3	35	4	23
Otu000118	0	0	2	27	36	0	47	0	1	30	38	22	1	0	20	3	0	11	4	23	15	22	2	13	0	0	2	32	24	23	43	1	1	174	4	11	3	6	1	61	5	11
Otu000205	0	0	3	0	0	0	0	0	0	0	0	0	1	0	0	0	0	0	0	4	0	0	0	0	1	0	0	0	0	0	0	0	0	0	0	2	0	0	0	0	0	0
Otu000158	0	0	9	0	0	0	0	0	5	0	0	0	0	0	0	0	0	0	0	0	0	0	0	0	0	0	0	0	0	0	0	0	0	0	0	0	0	0	0	0	0	0
Otu000259	0	0	1	0	0	0	0	0	0	0	2	0	0	0	0	0	0	0	0	0	0	0	0	2	0	0	0	0	0	0	0	0	0	3	0	5	0	0	0	1	1	0
Otu000150	0	0	3	1	0	0	0	0	0	0	0	0	0	0	0	0	0	0	0	1	0	0	0	0	0	0	0	0	0	0	0	0	0	0	0	0	0	0	0	0	0	0
Otu000237	0	0	2	0	0	1	0	0	0	0	0	0	0	0	2	3	7	0	0	0	0	6	0	0	0	0	0	0	0	0	2	0	0	0	0	0	3	0	2	0	0	0
Otu000099	0	0	8	0	0	0	0	0	29	0	6	0	0	1	8	0	0	0	0	0	0	0	0	0	0	0	0	0	1	0	0	0	8	0	0	0	0	0	5	0	0	0
Otu000096	0	0	1	1	2	2	1	3	0	34	0	11	0	1	0	3	0	4	0	0	1	0	3	5	2	1	1	0	0	17	0	0	0	0	0	5	0	0	0	2	0	0
Otu000066	0	0	1	0	6	0	0	0	0	0	3	0	0	0	0	4	0	0	0	0	2	4	0	0	0	0	3	1	3	1	0	0	0	0	0	0	0	0	0	6	8	0
Otu000056	0	0	2	10	12	0	0	0	0	20	1	21	0	0	0	0	0	2	0	0	0	13	0	2	0	0	0	5	4	22	2	6	0	0	6	5	0	3	2	3	21	4
Otu000067	0	0	1	0	2	0	0	0	0	5	0	0	2	0	2	0	1	0	0	0	0	0	6	0	0	0	0	0	0	2	0	5	0	0	0	0	0	0	0	1	0	9
Otu000148	0	0	1	2	7	0	9	3	0	9	11	0	0	0	7	19	2	0	1	7	1	8	3	2	1	4	5	8	15	5	4	2	3	4	5	0	3	4	1	5	0	3
Otu000149	0	0	0	1	0	0	0	0	0	1	0	1	0	0	0	1	0	3	1	0	0	0	0	0	0	1	0	0	0	12	0	1	0	0	0	0	0	0	0	0	0	0
Otu000216	0	0	0	5	2	0	0	3	0	0	0	0	3	0	0	3	0	2	1	1	0	0	0	0	0	2	0	7	3	4	3	0	1	1	3	1	5	3	0	2	0	0
Otu000122	0	0	0	18	3	0	0	0	0	27	0	2	0	0	0	4	0	0	0	0	0	0	0	12	0	0	0	0	0	24	0	0	0	0	0	6	0	0	0	31	0	0
Otu000185	0	0	0	1	16	0	2	0	0	13	18	1	0	0	1	2	0	0	0	0	0	1	0	0	0	0	0	4	8	0	1	0	0	6	0	5	0	2	0	21	0	2
Otu000105	0	0	0	6	3	0	0	0	0	11	1	0	0	0	0	1	0	1	0	0	20	0	0	0	0	0	0	0	0	0	1	0	0	0	0	9	0	0	0	0	0	0
Otu000152	0	0	0	2	0	0	0	0	0	0	0	0	0	0	0	0	1	0	0	0	4	0	0	0	0	0	0	0	3	0	0	0	1	0	0	5	0	0	0	1	0	0
Otu000214	0	0	0	1	0	1	0	5	4	1	1	3	2	1	0	2	0	0	1	0	5	0	2	4	0	4	3	1	3	0	0	6	2	3	2	1	2	3	3	0	0	0
Otu000142	0	0	0	2	0	0	1	0	0	0	0	0	0	0	2	0	0	0	0	0	0	0	0	0	0	6	0	0	0	0	0	0	0	0	0	0	0	0	0	9	2	0
Otu000186	0	0	0	5	0	0	0	0	0	0	0	0	0	0	1	0	0	1	0	0	0	0	0	0	0	0	0	0	0	0	0	0	0	0	0	0	0	0	0	0	0	0
Otu000103	0	0	0	4	0	0	1	2	0	0	5	4	4	8	0	3	0	0	0	0	0	0	0	0	0	0	0	0	0	6	1	5	0	0	0	0	0	0	0	0	3	0
Otu000145	0	0	0	5	3	0	0	0	0	0	2	0	0	0	6	0	0	0	0	0	0	0	0	0	1	0	0	0	0	0	2	0	3	0	0	0	3	4	1	5	20	0
Otu000182	0	0	0	1	1	0	0	0	0	2	5	2	0	1	1	1	0	0	0	0	3	0	0	0	1	0	0	0	0	3	0	0	0	3	0	0	0	0	2	1	1	0
Otu000233	0	0	0	1	1	0	0	0	0	0	2	0	0	0	1	0	0	3	0	0	0	0	0	0	0	0	0	0	0	0	0	0	1	0	0	0	0	0	0	0	0	0
Otu000135	0	0	0	1	0	0	0	1	0	2	0	0	0	0	0	1	4	0	0	0	12	0	0	0	0	4	0	5	0	0	0	0	0	0	0	0	1	0	0	0	0	0
Otu000110	0	0	0	1	2	0	0	0	0	8	0	0	0	0	0	0	5	71	1	0	0	0	3	5	0	0	0	0	0	0	0	1	0	0	4	0	0	2	0	0	0	0
Otu000138	0	0	0	1	0	0	3	0	0	0	0	0	6	0	0	0	0	0	9	0	0	0	0	0	4	0	0	0	0	0	3	0	0	0	0	0	7	0	0	0	0	0
Otu000070	0	0	0	0	168	0	0	0	0	0	0	0	0	22	0	73	6	35	0	0	0	0	4	2	0	1	0	75	5	15	0	3	1	7	0	22	16	34	0	0	15	0
Otu000107	0	0	0	0	2	0	1	0	0	0	1	4	2	0	1	16	0	3	0	3	0	25	0	3	1	0	0	33	0	2	2	0	0	24	0	0	0	2	0	1	0	0
Otu000151	0	0	0	0	21	0	0	0	0	3	0	0	0	0	0	0	12	0	0	0	0	0	0	3	0	0	2	0	0	4	0	0	0	0	1	0	0	0	0	0	1	0
Otu000191	0	0	0	0	1	0	0	0	0	0	0	4	0	5	2	0	0	0	0	0	0	0	0	0	0	0	0	0	0	0	0	2	3	0	0	0	0	0	2	0	0	0
Otu000101	0	0	0	0	15	0	0	0	0	0	8	0	0	0	1	0	28	0	0	0	0	0	29	0	0	0	0	0	31	0	0	0	0	0	44	0	0	0	0	0	8	0
Otu000084	0	0	0	0	12	0	0	0	0	0	2	0	0	0	0	0	90	0	0	0	0	3	25	0	0	0	0	0	42	0	0	0	0	0	73	0	0	0	0	0	5	0
Otu000207	0	0	0	0	4	0	0	0	0	0	0	0	0	0	0	0	0	0	0	0	0	0	0	0	0	0	0	0	3	0	0	0	0	1	0	0	0	0	0	0	0	0
Otu000052	0	0	0	0	6	0	0	0	6	0	0	0	1	0	3	0	11	448	0	0	2	0	0	0	0	0	0	0	2	0	0	4	0	0	0	0	0	10	0	0	1	0
Otu000081	0	0	0	0	4	0	0	3	0	0	7	0	4	0	0	10	0	8	1	0	0	3	1	1	0	0	0	0	2	14	0	0	2	0	0	0	0	0	0	0	8	0
Otu000172	0	0	0	0	1	0	0	0	0	0	0	0	0	0	0	1	1	0	0	0	0	0	0	0	0	0	0	0	0	0	0	0	0	0	0	0	0	0	0	0	0	0
Otu000200	0	0	0	0	2	0	0	0	0	0	0	0	0	0	0	1	0	0	2	0	0	0	0	0	0	0	0	3	0	0	0	0	0	0	0	0	0	1	2	0	0	0
Otu000173	0	0	0	0	5	0	0	0	0	0	5	0	1	3	0	0	0	0	0	0	0	0	0	0	0	0	0	0	0	2	0	1	0	0	3	0	0	0	0	0	18	0
Otu000094	0	0	0	0	3	0	0	0	0	0	0	0	0	0	0	2	16	0	0	0	0	2	7	0	0	0	0	0	11	0	0	0	0	0	21	0	0	0	0	0	4	0
Otu000238	0	0	0	0	1	0	0	0	0	0	0	0	0	0	0	0	0	0	0	1	0	0	0	0	0	0	0	0	0	0	0	0	0	0	0	0	0	0	0	0	0	0
Otu000156	0	0	0	0	3	0	0	0	0	0	1	0	0	0	0	1	15	0	0	0	0	0	7	0	0	0	0	0	7	0	0	0	0	0	4	0	0	0	0	0	0	0
Otu000130	0	0	0	0	3	0	0	0	0	0	1	0	0	3	0	0	0	0	0	0	3	0	0	2	1	2	0	0	0	1	0	2	1	0	0	0	0	0	0	0	8	0
Otu000165	0	0	0	0	2	0	0	0	0	4	0	0	1	9	0	0	0	0	0	0	0	0	0	0	0	0	0	0	0	0	0	0	2	0	0	0	0	0	0	5	0	0
Otu000143	0	0	0	0	0	7	0	0	7	0	0	0	0	0	0	0	5	0	0	0	0	0	1	0	0	2	0	0	0	0	0	0	0	0	3	0	0	0	0	0	0	0
Otu000106	0	0	0	0	0	0	0	0	0	1	0	0	0	0	0	0	0	0	0	0	0	0	0	0	0	0	0	0	0	0	0	0	0	0	0	0	0	0	0	0	0	0
Otu000169	0	0	0	0	0	0	0	0	0	0	0	0	0	1	0	0	0	0	0	0	0	0	0	0	0	0	1	0	0	0	0	0	0	0	0	0	0	0	0	0	0	0
Otu000144	0	0	0	0	0	0	0	0	0	0	0	1	0	0	0	0	0	3	0	0	0	0	1	3	0	0	0	0	4	0	0	0	0	0	0	51	0	0	0	0	0	0
Otu000194	0	0	0	0	0	0	0	0	0	0	0	0	0	0	0	0	0	0	0	0	0	0	0	0	0	0	0	0	0	0	0	0	0	0	0	0	0	0	8	0	0	0
Otu000115	0	0	0	0	0	0	1	2	0	8	0	0	0	0	0	0	0	0	3	0	0	0	0	5	0	0	0	0	0	0	1	7	0	0	0	0	0	0	3	0	3	0
Otu000197	0	0	0	0	0	0	0	9	0	0	0	0	0	0	0	0	0	0	0	0	0	0	0	0	0	0	0	0	0	0	0	0	0	0	0	0	0	0	0	0	0	0
Otu000163	0	0	0	0	0	0	0	0	13	0	0	0	0	1	0	1	0	0	0	0	0	0	0	0	0	0	0	0	0	0	0	0	0	0	0	0	0	0	0	0	0	0
Otu000247	0	0	0	0	0	0	0	0	7	0	0	0	0	0	0	0	0	0	0	0	0	0	0	0	0	0	0	0	0	0	0	0	0	0	0	0	0	0	0	0	0	0
Otu000206	0	0	0	0	0	0	0	0	1	0	0	0	0	8	0	0	1	0	1	0	2	0	0	0	0	0	0	0	0	0	0	0	1	0	2	1	0	0	0	0	0	0
Otu000218	0	0	0	0	0	0	0	0	1	0	0	0	0	0	1	2	2	3	0	0	3	0	0	0	0	0	0	0	1	3	0	0	0	1	1	0	0	0	0	0	1	0
Otu000183	0	0	0	0	0	0	0	0	0	9	0	0	0	0	0	0	0	0	0	0	0	0	0	0	0	0	0	0	0	0	0	0	0	0	0	0	0	0	0	0	0	0
Otu000212	0	0	0	0	0	0	0	0	0	14	0	0	0	0	0	0	0	0	0	0	0	0	0	0	0	0	0	0	0	0	0	0	0	0	0	0	0	0	0	4	0	0
Otu000137	0	0	0	0	0	0	0	0	0	16	0	0	0	0	0	0	1	0	0	0	0	0	0	3	0	0	0	0	0	0	0	0	0	0	0	0	0	0	0	0	0	0
Otu000204	0	0	0	0	0	0	0	0	0	1	0	0	0	0	0	0	1	6	0	0	0	1	0	0	0	0	0	0	0	0	0	0	0	0	0	0	0	0	0	0	0	0
Otu000203	0	0	0	0	0	0	0	0	0	0	1	0	0	9	2	0	0	0	0	0	0	0	0	0	0	3	0	0	0	0	0	4	1	0	0	0	0	0	3	0	0	0
Otu000193	0	0	0	0	0	0	0	0	0	0	6	0	0	0	0	2	0	0	0	0	1	6	0	0	0	0	0	0	7	0	0	0	0	0	0	0	0	0	0	0	1	1
Otu000240	0	0	0	0	0	0	0	0	0	0	3	0	0	4	0	0	0	0	0	0	0	0	0	0	0	0	0	0	0	0	0	0	0	0	0	0	0	0	0	0	0	0
Otu000258	0	0	0	0	0	0	0	0	0	0	1	0	0	0	1	0	4	0	0	0	0	0	0	0	0	0	0	0	0	0	0	0	0	0	0	0	0	0	0	0	0	0
Otu000188	0	0	0	0	0	0	0	0	0	0	4	0	0	0	0	0	3	0	0	0	8	0	0	0	0	0	0	0	2	0	0	0	0	0	0	0	0	0	0	0	1	0
Otu000202	0	0	0	0	0	0	0	0	0	0	0	8	0	0	0	0	0	0	0	0	1	0	0	0	0	2	0	0	0	0	0	1	0	0	0	0	0	0	0	0	0	0
Otu000195	0	0	0	0	0	0	0	0	0	0	0	4	0	0	0	4	2	0	0	0	0	0	0	0	0	0	0	2	0	0	0	0	0	0	0	0	0	0	0	0	0	0
Otu000236	0	0	0	0	0	0	0	0	0	0	0	3	0	0	0	0	0	0	0	0	0	0	1	0	0	0	0	0	0	0	0	0	0	0	0	0	0	0	0	0	0	0
Otu000257	0	0	0	0	0	0	0	0	0	0	0	0	0	3	0	0	0	0	0	0	0	0	0	0	0	1	0	0	0	0	0	0	0	0	0	1	0	0	0	0	0	0
Otu000217	0	0	0	0	0	0	0	0	0	0	0	0	0	6	0	0	0	0	0	0	0	0	0	0	0	0	0	0	0	0	0	0	0	0	0	0	0	0	0	0	0	0
Otu000225	0	0	0	0	0	0	0	0	0	0	0	0	0	2	0	0	0	0	0	0	0	0	0	0	0	0	0	0	0	0	0	0	0	0	0	0	0	0	0	0	0	0
Otu000213	0	0	0	0	0	0	0	0	0	0	0	0	0	6	0	0	0	0	0	0	0	0	0	0	0	0	0	0	0	0	0	0	0	0	0	0	0	0	0	0	3	0
Otu000179	0	0	0	0	0	0	0	0	0	0	0	0	0	0	0	0	6	0	0	2	0	45	0	0	0	0	0	0	3	0	1	0	0	3	0	0	0	0	0	0	0	0
Otu000140	0	0	0	0	0	0	0	0	0	0	0	0	0	0	0	5	0	0	0	0	0	0	0	0	0	0	0	0	0	0	0	0	0	1	0	0	1	0	0	0	0	0
Otu000239	0	0	0	0	0	0	0	0	0	0	0	0	0	0	0	4	0	1	0	0	0	0	0	0	0	0	0	0	0	0	0	0	0	0	0	0	0	0	0	0	0	0
Otu000190	0	0	0	0	0	0	0	0	0	0	0	0	0	0	0	0	0	0	0	0	0	0	1	0	0	0	0	0	0	0	0	0	0	0	1	0	0	0	0	0	0	0
Otu000160	0	0	0	0	0	0	0	0	0	0	0	0	0	0	0	0	0	0	0	0	0	0	0	0	0	0	0	0	0	0	0	0	0	0	0	0	0	0	0	0	0	0
Otu000134	0	0	0	0	0	0	0	0	0	0	0	0	0	0	0	0	0	0	0	0	0	0	0	0	0	0	0	0	0	0	0	0	0	0	0	0	0	0	0	0	0	0
Otu000208	0	0	0	0	0	0	0	0	0	0	0	0	0	0	0	0	0	0	0	0	0	0	0	0	0	0	0	0	0	0	0	0	0	0	0	0	0	0	0	0	0	0
Otu000229	0	0	0	0	0	0	0	0	0	0	0	0	0	0	0	0	0	0	0	0	3	0	0	0	0	0	0	0	0	0	0	1	0	0	0	0	0	0	0	0	0	0
Otu000181	0	0	0	0	0	0	0	0	0	0	0	0	0	0	0	0	0	0	0	0	0	0	0	0	0	0	0	0	1	0	0	0	0	0	0	0	0	0	0	0	0	0
Otu000215	0	0	0	0	0	0	0	0	0	0	0	0	0	0	0	0	0	0	0	0	0	0	0	0	1	0	6	1	4	0	1	0	0	0	2	4	2	1	4	0	0	0
Otu000253	0	0	0	0	0	0	0	0	0	0	0	0	0	0	0	0	0	0	0	0	3	0	0	0	0	0	0	0	0	0	0	0	0	0	0	0	0	0	0	0	0	0
Otu000241	0	0	0	0	0	0	0	0	0	0	0	0	0	0	0	0	0	0	0	0	0	0	0	0	0	0	1	0	1	0	0	0	0	0	0	0	0	0	0	0	0	0
Otu000249	0	0	0	0	0	0	0	0	0	0	0	0	0	0	0	0	0	0	0	0	0	0	0	0	0	0	0	0	0	0	0	0	0	0	0	0	0	0	0	0	0	0
Otu000245	0	0	0	0	0	0	0	0	0	0	0	0	0	0	0	0	0	0	1	0	1	0	0	0	3	0	0	0	0	0	0	0	0	0	0	0	1	0	0	0	0	0
Otu000231	0	0	0	0	0	0	0	0	0	0	0	0	0	0	0	0	0	0	0	0	0	0	0	0	0	0	0	0	0	0	0	0	5	0	0	0	0	0	0	0	0	0
Otu000223	0	0	0	0	0	0	0	0	0	0	0	0	0	0	0	0	0	0	0	0	0	0	0	0	0	0	0	3	0	0	0	0	0	0	0	0	0	0	0	0	0	0
Otu000248	0	0	0	0	0	0	0	0	0	0	0	0	0	0	0	0	0	0	0	0	0	0	0	0	0	0	0	0	0	0	0	0	0	0	0	0	0	0	0	0	0	0
Otu000219	0	0	0	0	0	0	0	0	0	0	0	0	0	0	0	0	0	0	0	0	0	0	0	0	0	0	0	0	0	0	0	0	0	0	0	0	0	0	0	0	0	0
Otu000162	0	0	0	0	0	0	0	0	0	0	0	0	0	0	0	0	2	0	0	0	0	0	0	0	0	0	0	0	0	0	0	0	0	3	1	3	0	0	0	0	0	0
Otu000242	0	0	0	0	0	0	0	0	0	0	0	0	0	0	0	0	0	0	0	0	0	0	0	0	0	0	0	0	0	0	0	0	0	0	0	0	0	0	0	0	0	0
Otu000199	0	0	0	0	0	0	0	0	0	0	0	0	0	0	0	0	0	0	0	0	0	0	0	0	0	0	0	0	0	0	0	0	0	0	0	3	0	0	0	0	0	0
Otu000250	0	0	0	0	0	0	0	0	0	0	0	0	0	0	0	0	0	0	0	0	0	0	0	0	0	0	0	0	0	0	0	0	0	0	0	0	0	0	0	0	0	0
Otu000255	0	0	0	0	0	0	0	0	0	0	0	0	0	0	0	0	0	0	0	0	0	0	0	0	0	0	0	0	0	0	0	0	0	0	0	0	0	0	0	0	0	0
Otu000175	0	0	0	0	0	0	0	0	0	0	0	0	0	0	0	0	9	0	0	0	0	0	0	0	0	0	0	0	0	0	0	0	0	0	0	7	0	0	0	0	0	0
Otu000211	0	0	0	0	0	0	0	0	0	0	0	0	0	0	0	0	3	0	0	0	0	0	3	0	0	0	0	0	1	0	0	0	0	0	10	0	0	0	0	0	0	0
Otu000235	0	0	0	0	0	0	0	0	0	0	0	0	0	0	0	0	4	0	0	0	0	0	0	0	0	0	0	0	0	0	0	0	0	0	0	0	0	0	0	0	0	0
Otu000226	0	0	0	0	0	0	0	0	0	0	0	0	0	0	0	0	0	0	0	0	5	0	0	0	0	0	0	0	0	0	0	0	0	0	0	6	0	0	0	0	0	0
Otu000254	0	0	0	0	0	0	0	0	0	0	0	0	0	0	0	0	0	0	0	0	0	0	4	0	0	0	0	0	0	0	0	0	0	0	0	0	0	0	0	0	0	0
Otu000184	0	0	0	0	0	0	0	0	0	0	0	0	0	0	0	0	0	0	0	0	0	0	0	0	0	6	0	0	0	1	0	0	0	0	0	0	0	0	0	0	1	0
Otu000244	0	0	0	0	0	0	0	0	0	0	0	0	0	0	0	0	0	0	0	0	0	0	0	0	0	2	0	0	0	0	0	0	0	0	0	0	0	0	0	0	0	0
Otu000234	0	0	0	0	0	0	0	0	0	0	0	0	0	0	0	0	0	0	0	0	0	0	0	0	0	0	0	1	0	0	0	0	0	0	0	4	0	0	0	0	0	0
Otu000252	0	0	0	0	0	0	0	0	0	0	0	0	0	0	0	0	0	0	0	0	0	0	0	0	0	0	0	0	6	0	0	0	0	0	0	0	0	0	0	0	0	0
Otu000164	0	0	0	0	0	0	0	0	0	0	0	0	0	0	0	0	0	0	0	0	0	0	0	0	0	0	0	0	1	0	0	0	0	0	0	0	0	0	0	0	0	0
Otu000227	0	0	0	0	0	0	0	0	0	0	0	0	0	0	0	0	0	0	0	0	0	0	0	0	0	0	0	0	0	3	0	0	0	0	0	1	0	0	0	0	0	0
Otu000224	0	0	0	0	0	0	0	0	0	0	0	0	0	0	0	0	0	0	0	0	0	0	0	0	0	0	0	0	0	0	0	0	0	0	0	6	0	0	0	0	0	0
Otu000232	0	0	0	0	0	0	0	0	0	0	0	0	0	0	0	0	0	0	0	0	0	0	0	0	0	0	0	0	0	0	0	0	0	0	0	12	0	0	0	0	0	0
Otu000139	0	0	0	0	0	0	0	0	0	0	0	0	0	0	0	0	0	0	0	0	0	0	0	0	0	0	0	0	0	0	0	0	0	0	0	2	0	0	0	0	0	0
Otu000187	0	0	0	0	0	0	0	0	0	0	0	0	0	0	0	0	0	0	0	0	0	0	0	0	0	0	0	0	0	0	0	0	0	0	0	0	0	7	0	0	0	0
Otu000246	0	0	0	0	0	0	0	0	0	0	0	0	0	0	0	0	0	0	0	0	0	0	0	0	0	0	0	0	0	0	0	0	0	0	0	0	0	0	2	0	0	0
Otu000222	0	0	0	0	0	0	0	0	0	0	0	0	0	0	0	0	0	0	0	0	0	0	0	0	0	0	0	0	0	0	0	0	0	0	0	0	0	0	2	0	0	0
Otu000228	0	0	0	0	0	0	0	0	0	0	0	0	0	0	0	0	0	0	0	0	0	0	0	0	0	0	0	0	0	0	0	0	0	0	0	0	0	0	0	0	1	0
Otu000196	0	0	0	0	0	0	0	0	0	0	0	0	0	0	0	0	0	0	0	0	0	0	0	0	0	0	0	0	0	0	0	0	0	0	0	0	0	0	0	0	0	0
Otu000136	0	0	0	0	0	0	0	0	0	0	0	0	0	0	0	0	0	0	0	0	0	0	0	0	0	0	0	0	0	0	0	0	0	0	0	0	0	0	0	0	11	0

## Sheet: OTU_table_infected_ferrets
Infected Ferrets | All timepoints | OTU abundance table
#OTU ID	581_0d	586_0d	581_14d	586_14d	586_1d	586_3d	586_5d	586_7d	587_0d	587_14d	587_1d	587_3d	587_5d	581_1d	587_7d	588_0d	588_14d	588_1d	588_3d	588_5d	588_7d	589_0d	589_14d	589_1d	581_3d	589_3d	589_5d	589_7d	581_5d	581_7d	595_0d	595_14d	595_1d	595_3d	595_5d	595_7d	596_0d	596_14d	596_1d	596_3d	596_5d	596_7d
Otu000051	12	13	11	8	1	0	1	2	34	11	13	1	1	3	1	16	8	6	1	1	2	1	20	8	1	0	0	2	5	0	5	5	3	3	4	0	1	5	0	1	1	3
Otu000001	1335	859	1331	613	306	364	309	230	1118	1198	672	552	110	635	212	1107	1044	556	251	212	272	289	1113	585	309	127	292	161	534	85	299	1195	979	316	240	187	389	770	336	566	350	230
Otu000014	195	284	487	261	9	260	102	59	170	410	91	338	24	176	75	165	274	96	106	90	58	57	192	118	398	91	98	28	196	47	48	227	178	121	96	83	47	136	70	522	161	69
Otu000005	999	975	1036	363	199	265	253	220	754	808	494	323	77	485	170	990	645	501	209	94	165	301	359	653	241	92	337	214	327	126	287	494	615	279	233	148	544	373	295	312	304	344
Otu000007	564	447	420	188	91	167	196	118	394	312	239	260	71	282	102	526	277	160	111	118	120	254	69	258	239	53	250	110	291	139	271	95	275	142	164	82	270	50	112	324	200	141
Otu000027	13	6	29	27	3	1	0	4	31	75	15	2	4	5	1	9	44	8	0	0	1	3	220	3	1	0	3	2	1	0	8	89	7	0	3	1	18	90	11	3	1	4
Otu000036	2	12	42	9	2	0	2	0	6	6	5	1	0	4	1	0	12	6	0	0	0	0	26	1	0	0	0	1	0	0	5	10	0	0	0	3	7	2	3	0	0	0
Otu000072	21	30	12	5	2	16	2	0	38	87	15	3	0	11	1	28	18	6	1	1	1	4	24	15	7	1	10	0	0	0	7	13	6	3	2	1	7	22	6	3	10	5
Otu000256	40	28	25	4	6	1	1	4	53	29	17	2	1	16	1	30	12	18	1	3	2	4	8	5	0	2	7	1	5	0	8	20	8	1	0	1	7	16	3	1	4	3
Otu000011	384	410	130	50	26	51	44	24	422	123	125	91	9	147	28	328	86	128	35	24	24	32	78	225	63	26	39	15	102	17	49	52	210	44	29	32	47	62	78	80	56	149
Otu000012	48	106	84	11	14	1	0	3	33	50	65	5	1	39	5	35	63	41	0	0	0	3	21	36	7	0	3	2	1	0	13	24	19	1	1	1	6	23	13	2	2	5
Otu000068	33	33	6	1	1	3	4	3	33	19	29	9	0	10	1	36	6	16	1	3	0	2	26	22	8	3	5	3	7	2	20	8	27	7	5	1	14	6	4	3	49	5
Otu000180	7	0	0	0	2	4	1	0	4	12	2	5	1	5	0	2	0	0	2	1	0	0	0	2	2	0	0	0	3	0	0	0	1	2	0	0	0	0	0	3	0	0
Otu000031	30	46	54	11	9	25	5	4	41	99	22	23	7	19	4	26	29	18	9	1	6	6	72	24	3	1	18	4	8	0	11	47	23	2	9	0	15	37	10	8	7	7
Otu000123	6	1	2	2	0	0	0	0	1	1	2	2	0	0	0	11	0	0	0	0	0	1	0	1	0	0	0	0	0	0	0	1	11	0	0	0	0	2	0	0	0	0
Otu000003	155	91	53	127	446	531	739	402	67	181	312	768	940	428	101	160	137	322	809	88	221	455	142	421	327	736	2044	461	514	203	451	220	273	978	1492	315	552	128	344	991	1504	972
Otu000023	19	10	0	11	884	10	37	10	3	8	214	30	69	303	7	42	12	227	15	7	8	101	1	234	5	51	76	11	23	4	132	7	157	58	60	4	138	14	407	17	86	39
Otu000124	0	0	17	3	0	10	0	1	0	7	0	1	0	8	0	0	11	0	2	0	2	0	30	2	4	0	5	0	1	1	1	13	0	2	6	1	0	13	0	2	0	3
Otu000008	124	116	13	3	687	84	87	47	104	21	462	98	71	468	14	242	11	690	137	17	22	1008	62	742	64	400	178	48	54	32	739	47	427	266	152	32	1070	22	476	111	346	80
Otu000009	44	21	166	256	33	5	507	853	29	437	41	12	2447	37	208	33	426	35	4	34	549	10	528	30	4	9	570	1610	188	758	23	760	34	20	221	926	41	462	24	7	121	1140
Otu000006	132	84	31	9	246	323	182	158	81	64	351	435	173	429	91	153	50	557	414	92	90	743	48	520	270	371	458	128	201	133	274	90	321	436	470	84	566	59	365	376	369	196
Otu000053	31	15	18	6	1	1	1	2	45	21	16	1	0	18	4	23	9	6	0	3	0	2	16	7	2	3	4	1	6	0	4	12	3	1	2	1	3	22	4	2	7	0
Otu000002	66	71	68	358	24	42	64	54	69	57	207	177	11	279	102	54	97	210	35	67	79	0	13	232	39	86	32	5	134	39	2	14	706	40	28	44	15	13	80	30	63	30
Otu000018	95	97	54	36	24	23	6	3	118	91	49	20	10	40	5	115	85	73	4	4	6	9	73	41	8	11	18	7	18	5	30	59	17	4	8	1	23	64	19	5	14	16
Otu000022	9	23	34	3	5	1	8	8	11	19	14	20	0	6	11	14	31	6	30	24	2	0	28	19	2	1	18	0	20	1	9	21	8	3	11	11	1	24	0	4	4	6
Otu000157	195	381	56	22	15	30	20	15	200	63	69	48	7	58	13	235	39	180	14	10	11	50	24	180	21	41	12	5	125	25	70	20	102	13	43	45	14	32	116	33	30	10
Otu000116	8	31	3	3	9	5	5	3	10	91	9	3	2	5	0	18	8	9	0	2	0	2	12	6	24	2	3	0	2	0	8	14	5	0	1	1	13	22	3	1	2	6
Otu000083	3	0	6	8	2	11	25	4	2	12	6	21	11	4	5	2	3	1	4	19	3	0	0	6	24	3	8	4	29	4	4	7	15	8	15	5	3	1	3	8	30	1
Otu000133	9	18	0	0	0	1	4	0	3	1	2	5	3	1	2	22	4	2	0	0	0	0	0	0	0	0	1	0	3	0	0	0	0	1	7	0	6	0	2	1	11	0
Otu000047	94	288	72	23	3	77	39	11	73	41	33	179	13	41	47	74	60	156	43	59	21	67	34	141	181	118	34	17	282	116	112	38	29	47	127	83	13	15	83	143	33	18
Otu000034	44	32	37	5	6	16	0	0	52	6	59	10	0	32	0	68	17	87	8	0	0	6	33	16	14	1	0	0	1	0	46	13	28	4	4	0	5	39	31	9	2	0
Otu000129	3	2	8	21	1	1	1	0	3	11	2	1	0	5	0	10	19	1	0	3	0	5	0	2	0	0	0	0	3	0	3	14	7	2	0	0	0	0	4	2	1	0
Otu000063	17	12	2	2	2	0	0	0	2	1	0	2	0	0	0	0	7	0	0	1	0	0	0	0	0	1	1	0	0	0	0	4	7	0	0	0	0	4	0	0	0	0
Otu000102	3	6	10	9	1	9	1	1	5	26	12	19	1	13	5	5	11	6	1	2	1	2	17	13	2	4	3	0	8	1	0	13	16	1	3	0	1	10	7	22	3	0
Otu000088	6	0	1	0	0	4	0	0	4	9	4	2	0	6	0	7	2	3	0	1	0	1	1	8	2	0	8	1	0	0	1	14	7	2	1	2	4	6	4	0	1	2
Otu000087	59	21	125	23	5	4	10	21	36	130	31	14	3	17	19	35	59	13	2	14	8	2	29	27	7	1	9	17	16	6	1	45	47	7	8	8	22	34	14	10	12	42
Otu000025	13	25	71	85	5	4	6	279	3	71	16	7	17	16	432	10	78	17	1	1	269	0	51	9	4	1	18	12	32	389	10	44	12	1	31	301	0	36	6	5	7	73
Otu000010	110	128	64	40	13	15	13	9	58	66	42	53	0	39	13	116	102	91	4	17	9	14	39	31	9	7	34	7	20	4	8	73	21	9	50	9	8	62	14	15	14	32
Otu000069	4	4	3	1	0	2	1	0	7	2	3	1	0	2	1	4	0	2	0	0	0	0	1	5	0	0	3	0	0	0	8	2	1	0	1	0	7	6	0	1	0	1
Otu000114	1	0	0	1	0	0	0	0	0	0	0	0	0	0	0	0	0	1	0	0	0	1	0	1	0	0	0	0	0	0	4	0	2	0	0	0	0	0	0	0	0	0
Otu000044	14	25	14	2	1	2	0	0	27	36	2	0	1	11	0	15	4	9	0	6	0	2	5	6	5	0	1	1	1	0	10	4	7	1	2	1	31	15	1	2	10	2
Otu000037	34	86	10	33	0	0	2	2	30	11	9	2	0	7	5	17	20	3	0	0	1	0	13	11	2	6	4	3	11	1	9	12	10	1	7	6	25	4	9	0	27	4
Otu000016	149	82	41	23	11	31	12	5	80	41	57	39	6	48	8	77	25	37	9	14	3	17	32	65	13	3	35	9	24	0	41	37	29	11	13	10	45	41	11	11	44	17
Otu000048	45	30	1	11	0	0	0	0	8	0	5	0	1	15	0	2	13	1	0	0	3	0	9	0	1	8	0	0	0	0	0	4	0	0	1	0	5	2	0	2	1	1
Otu000043	30	45	34	16	1	40	11	10	62	43	46	36	3	16	15	25	26	12	12	15	7	1	4	27	13	1	15	1	11	3	0	35	13	11	2	3	9	27	2	31	5	11
Otu000019	12	6	90	101	79	45	46	28	10	210	29	111	55	34	27	16	200	14	124	3356	84	6	381	25	68	16	92	206	58	18	23	630	96	84	21	26	19	582	63	187	61	58
Otu000058	55	28	56	69	2	8	1	2	61	73	20	18	1	6	10	22	39	15	2	1	7	2	32	15	5	1	5	6	11	3	0	28	7	1	2	7	6	32	5	3	1	5
Otu000078	28	15	3	0	3	7	1	2	6	13	10	3	0	5	0	8	4	6	0	5	0	0	0	2	0	1	1	0	3	0	5	0	3	2	1	0	0	2	1	2	0	2
Otu000026	46	16	45	21	497	160	153	157	36	38	278	151	126	294	76	77	31	250	253	27	119	163	30	271	80	688	368	94	71	79	180	55	236	349	248	203	346	26	521	260	378	204
Otu000038	60	124	31	19	5	8	17	3	81	33	25	33	1	10	3	37	20	13	5	1	2	3	61	13	6	0	10	0	9	0	6	34	6	9	2	0	10	80	6	3	12	3
Otu000104	3	3	13	2	0	0	0	0	5	7	1	0	0	0	0	0	5	3	0	0	0	0	10	0	0	0	1	0	0	0	3	6	2	1	0	0	0	0	0	0	0	0
Otu000045	3	11	60	86	1	53	40	18	2	85	19	41	9	14	28	1	77	21	28	23	40	3	0	15	23	5	35	30	54	7	0	26	6	40	50	22	0	4	2	32	60	24
Otu000074	47	57	23	11	3	9	15	7	53	93	13	10	4	44	1	63	60	17	2	1	5	33	54	39	2	1	8	2	5	4	7	76	27	8	9	5	24	61	14	6	6	9
Otu000060	4	12	3	2	0	2	1	0	4	7	8	3	0	4	0	16	7	7	0	0	2	0	4	6	1	0	1	1	8	0	8	7	8	3	7	1	4	7	0	2	4	3
Otu000033	3	0	85	46	1	19	11	4	4	47	0	38	7	7	5	2	38	2	5	9	3	0	5	6	43	2	7	1	25	4	6	7	1	5	6	2	11	1	0	56	11	2
Otu000004	97	63	122	287	415	311	605	2116	104	227	323	298	338	356	1858	226	206	365	360	134	2185	643	294	476	148	1222	1827	551	463	2395	506	283	293	560	1678	2174	1059	216	297	444	1408	985
Otu000167	5	222	7	4	0	3	2	1	12	4	3	4	1	3	1	13	4	96	2	0	0	48	4	92	2	23	2	0	94	16	40	3	9	0	39	31	4	6	103	2	7	0
Otu000028	39	17	23	47	212	33	104	72	22	116	120	51	381	85	33	24	199	76	65	23	33	66	218	112	9	73	276	175	57	85	105	204	98	69	163	69	152	225	104	47	252	124
Otu000076	0	0	4	4	0	0	0	2	2	21	4	0	1	3	1	1	15	2	1	0	0	2	8	5	1	0	1	0	3	0	0	10	1	1	0	0	2	12	2	1	1	1
Otu000098	2	2	0	0	0	0	0	0	0	1	3	0	0	0	2	13	3	2	0	0	0	1	0	2	0	0	1	0	0	1	4	7	3	0	0	0	0	4	0	0	0	0
Otu000080	3	8	5	9	4	15	4	3	4	27	8	22	3	7	4	2	9	2	4	1	3	7	17	13	7	7	12	3	11	3	0	10	9	13	3	2	15	17	0	31	13	18
Otu000132	0	5	11	3	1	0	2	4	2	20	4	9	0	2	7	2	7	10	0	0	0	1	4	16	0	0	0	0	9	0	11	7	5	0	3	7	25	16	3	1	2	11
Otu000015	19	10	186	69	19	20	14	20	8	88	38	26	8	14	71	20	135	5	9	14	13	2	42	40	15	1	8	10	20	4	23	14	22	4	5	15	31	124	9	27	8	58
Otu000046	39	38	22	5	5	111	1	1	71	31	39	20	0	37	4	65	18	46	3	5	2	7	3	12	1	4	9	3	7	0	26	17	20	4	5	1	22	25	6	9	6	5
Otu000073	8	65	8	12	1	0	1	3	7	1	0	0	0	0	0	0	5	2	0	2	2	0	6	1	3	0	3	0	10	0	7	0	3	0	2	1	0	1	0	0	0	2
Otu000154	0	0	0	0	0	0	0	0	0	0	0	0	0	0	0	0	0	0	0	0	0	0	0	0	0	0	0	0	0	0	0	0	0	0	0	0	0	0	0	0	0	0
Otu000055	2	0	14	6	0	0	0	0	1	4	2	7	0	2	2	4	10	1	1	0	2	0	0	2	1	0	0	0	1	0	0	7	2	2	0	0	23	5	0	1	0	0
Otu000024	22	22	26	1	3	21	1	5	31	12	2	24	1	11	2435	22	9	8	1	22	8	6	14	7	9	6	14	2	15	2	0	5	6	10	3	5	7	5	7	14	10	3
Otu000054	27	64	26	15	4	20	5	2	39	51	11	25	3	17	0	23	132	11	4	1	0	7	187	15	54	0	3	1	7	0	14	250	17	10	2	0	8	380	1	9	10	5
Otu000035	34	32	20	9	2	1	3	1	32	7	26	4	0	17	2	34	11	17	0	1	1	4	12	20	3	1	12	2	6	1	1	18	9	2	1	2	14	17	4	1	6	2
Otu000155	0	5	0	0	0	1	0	0	2	0	0	1	0	0	0	1	0	1	0	1	0	5	0	1	0	0	1	0	5	0	0	1	0	0	1	0	0	1	0	1	0	0
Otu000079	8	2	0	2	0	0	0	0	2	0	11	2	0	15	1	10	0	14	0	1	0	0	0	5	0	0	0	0	1	3	0	0	4	1	0	1	0	0	1	1	0	1
Otu000117	11	11	6	0	0	0	0	1	7	8	2	3	0	3	0	6	0	2	0	1	2	0	3	1	0	1	2	0	4	0	0	2	1	1	0	0	0	8	0	0	3	2
Otu000039	50	60	19	2	0	3	4	1	55	22	21	6	0	17	0	106	23	33	7	7	1	4	15	9	2	3	9	4	8	0	5	14	10	4	3	0	2	7	5	11	9	0
Otu000042	10	20	13	2	4	5	2	0	49	30	16	7	2	10	2	27	5	8	1	1	0	1	8	8	2	0	1	0	7	0	1	9	14	2	3	1	17	11	0	2	4	0
Otu000057	17	24	163	98	0	23	26	17	15	110	2	53	11	17	4	24	101	6	12	13	9	4	13	1	23	5	23	9	35	3	1	58	8	23	31	8	0	2	4	25	40	12
Otu000077	0	6	3	22	0	0	3	1	11	1	0	0	0	2	0	6	6	0	0	0	0	0	0	4	1	0	1	0	1	0	0	1	0	1	0	2	1	3	1	0	6	2
Otu000146	32	16	5	1	0	7	4	0	22	20	8	7	0	4	0	31	15	1	3	0	0	0	15	4	33	1	15	0	0	0	1	6	6	1	0	0	9	6	1	3	1	1
Otu000064	10	12	8	10	2	3	0	7	21	7	11	4	0	1	3	1	0	21	2	2	0	0	0	4	4	0	0	0	7	2	0	2	6	1	0	0	0	0	2	1	0	0
Otu000062	17	27	23	7	0	2	2	1	46	35	9	7	2	6	2	5	20	8	0	2	2	0	22	2	0	0	2	2	6	0	0	12	2	0	5	2	3	14	1	1	0	6
Otu000089	3	9	7	4	0	3	0	4	8	14	2	4	0	0	0	4	1	0	0	3	1	0	5	0	0	0	0	0	2	1	0	0	1	0	0	0	0	4	0	0	0	1
Otu000020	16	10	107	97	27	4	21	31	16	287	51	13	64	40	10	9	239	47	13	2	26	69	504	46	5	24	37	60	12	62	65	671	46	19	44	49	103	478	44	15	38	90
Otu000075	19	3	1	6	1	0	2	0	6	6	2	0	0	10	0	1	14	6	0	0	1	0	0	2	0	5	0	0	2	0	5	4	9	0	0	0	0	2	3	0	0	0
Otu000021	3	0	0	0	0	11	3	1	0	0	0	10	1	0	0	0	0	0	0	0	0	0	0	0	0	0	11	1	6	11	0	2	0	5	8	1	0	1	0	20	0	0
Otu000141	0	0	1	0	0	0	0	1	0	0	0	2	0	1	1	2	3	0	2	0	2	0	0	0	0	0	2	0	0	0	0	1	1	2	0	0	0	1	0	0	0	1
Otu000090	12	1	2	8	0	0	0	3	0	1	2	0	0	0	0	7	10	0	0	0	0	0	11	0	0	0	0	0	2	0	0	13	9	0	0	0	0	10	0	0	0	0
Otu000121	18	32	13	1	0	1	1	2	4	12	7	3	3	3	1	4	11	3	0	0	0	0	0	1	1	0	5	0	6	0	0	5	4	0	1	0	15	0	3	0	3	0
Otu000168	0	1	3	1	0	0	1	0	1	0	1	0	0	0	0	0	0	0	0	0	0	0	0	0	0	0	0	0	0	0	2	0	8	0	1	1	0	0	0	0	0	0
Otu000095	0	0	9	21	0	0	0	0	5	5	1	0	0	0	0	3	12	0	0	0	0	0	3	0	0	0	1	0	0	0	0	4	2	0	0	0	0	0	0	0	0	0
Otu000189	2	0	0	0	0	0	1	0	0	0	0	0	0	0	0	0	0	6	0	0	0	1	1	1	0	6	0	1	4	3	2	0	0	0	2	3	0	0	3	1	0	1
Otu000220	0	0	0	0	1	0	2	3	1	1	0	0	0	0	1	0	0	0	0	0	0	0	0	0	0	1	0	2	0	0	0	1	2	0	0	0	0	2	0	1	1	0
Otu000221	3	1	1	3	0	0	0	1	4	4	1	2	0	0	0	0	3	0	0	0	0	0	0	0	0	0	0	0	1	0	0	1	0	0	0	0	0	4	0	1	2	1
Otu000113	0	0	3	7	1	0	0	1	12	6	1	0	0	0	0	0	9	0	0	0	0	0	7	1	0	0	0	0	1	0	0	3	4	0	1	0	0	0	1	1	2	0
Otu000209	0	0	0	0	0	0	0	0	0	0	0	0	0	2	0	0	0	1	0	0	0	0	0	1	0	0	0	0	0	0	0	0	0	0	0	0	0	0	0	0	0	0
Otu000065	0	0	10	0	0	0	0	1	0	16	0	0	0	0	0	1	7	1	0	0	0	0	34	0	1	0	0	0	0	0	0	7	0	0	1	0	0	1	0	0	0	0
Otu000112	2	9	0	0	11	8	3	4	1	0	7	5	4	8	3	1	0	134	4	0	0	74	1	125	2	434	8	2	40	87	107	3	7	10	152	136	11	0	277	4	8	7
Otu000061	2	0	15	5	0	0	4	1	7	3	0	0	0	1	3	0	4	0	0	0	0	0	1	3	0	0	0	0	0	0	5	1	0	0	1	2	1	4	0	0	0	0
Otu000100	38	10	29	76	1	0	0	0	4	21	0	0	0	0	0	6	35	0	0	0	0	0	1	0	0	0	0	0	0	0	0	6	1	0	0	0	0	1	0	0	0	0
Otu000017	57	70	5	7	793	32	158	57	51	53	309	66	598	329	10	127	28	384	34	18	34	386	90	353	26	116	344	58	125	21	666	69	224	130	240	41	617	54	437	74	336	153
Otu000032	4	1	19	86	1	1	0	1	25	17	1	0	0	8	0	44	24	6	0	1	1	0	9	6	0	0	3	0	4	0	11	19	7	0	0	0	11	12	1	1	0	0
Otu000059	0	0	10	1	0	0	0	3	2	2	3	5	0	0	6	3	5	0	0	0	0	0	8	3	0	0	2	0	2	0	5	0	0	0	0	1	0	7	0	0	0	1
Otu000119	0	0	16	4	0	0	0	2	0	9	1	1	0	1	0	0	14	0	0	1	0	0	4	3	0	0	0	0	0	0	0	0	2	0	0	0	0	10	1	0	2	2
Otu000153	1	0	0	0	0	1	0	0	0	0	0	0	0	0	0	0	0	0	1	0	0	0	0	0	0	0	1	0	0	0	0	0	0	0	0	0	0	0	0	1	0	0
Otu000050	8	0	0	9	0	0	0	1	0	0	0	0	1	1	1	3	5	1	0	0	0	0	0	0	0	0	0	0	1	0	0	5	1	1	0	0	10	0	0	0	0	0
Otu000125	6	0	5	4	0	0	1	0	0	6	1	0	0	1	0	1	2	0	0	0	0	0	4	3	1	0	3	0	0	0	0	1	0	0	1	1	0	1	0	1	0	1
Otu000085	2	0	48	18	1	0	14	0	4	24	4	6	1	1	2	0	12	0	0	0	3	0	6	4	1	0	4	1	2	1	0	5	0	4	4	1	0	0	0	1	18	5
Otu000170	24	88	15	61	117	15	36	22	56	25	87	17	6	86	8	66	41	272	30	0	13	864	13	312	14	371	46	19	47	101	419	17	71	55	198	129	346	7	163	24	67	17
Otu000192	0	8	0	0	0	0	1	0	0	0	1	3	0	0	0	0	0	3	0	0	0	0	0	2	1	0	0	0	3	2	0	0	1	0	3	2	0	0	1	0	0	1
Otu000128	0	7	0	3	0	2	10	1	0	0	0	7	0	0	3	0	3	0	0	1	2	0	0	0	4	1	5	0	12	1	0	0	2	0	4	4	0	0	0	3	7	3
Otu000201	0	0	0	0	1	2	0	1	0	3	6	3	0	3	0	0	1	2	0	0	2	0	0	9	0	0	0	0	2	0	0	2	3	2	0	2	0	1	1	4	0	0
Otu000176	0	0	10	1	0	0	0	0	0	2	0	0	0	0	0	0	2	0	0	0	0	0	0	0	0	0	0	0	2	0	1	0	0	0	0	0	0	0	0	0	0	0
Otu000147	0	0	2	1	0	0	0	0	0	0	0	3	0	0	0	0	2	1	0	0	0	4	0	6	0	0	0	0	0	0	0	0	0	0	3	0	0	1	1	0	0	0
Otu000082	2	8	1	21	0	5	0	0	0	16	0	0	0	2	0	3	8	5	0	0	0	0	24	0	1	0	0	0	3	0	0	8	0	0	1	0	0	4	0	0	0	0
Otu000109	0	0	3	0	0	0	2	0	0	0	0	0	0	0	0	0	0	0	0	0	0	0	0	1	0	0	0	0	0	0	0	0	0	0	0	0	0	0	0	0	0	0
Otu000111	0	0	0	0	0	0	0	0	0	3	3	0	0	0	0	0	0	0	0	0	0	0	0	0	0	0	0	0	0	0	0	0	0	0	0	0	0	0	0	0	0	0
Otu000091	0	0	4	5	0	0	0	0	1	2	0	0	0	0	0	0	2	0	0	0	0	0	0	0	0	0	1	0	1	1	0	1	15	0	0	0	0	0	2	0	0	0
Otu000030	32	19	27	51	1	1	18	75	4	90	3	2	30	7	33	0	62	3	0	1	34	1	114	5	0	2	72	204	30	81	11	91	11	4	37	139	4	90	2	2	46	228
Otu000108	4	4	0	2	3	3	3	0	3	4	7	1	0	0	1	15	4	1	0	0	0	1	5	3	3	0	3	0	6	0	18	3	1	1	3	0	0	2	3	2	0	3
Otu000086	0	0	1	0	0	0	0	1	1	15	1	0	0	1	3	0	8	0	0	0	0	0	1	0	0	0	0	1	0	0	0	0	0	0	0	1	0	1	2	0	0	32
Otu000230	11	1	1	7	7	4	9	4	4	5	3	6	9	6	5	3	6	6	2	5	2	4	5	2	3	12	13	3	7	1	5	5	3	7	7	3	8	4	3	5	10	4
Otu000159	0	0	0	2	0	0	0	0	1	1	0	0	0	0	0	0	0	0	0	0	0	0	0	1	0	0	0	0	0	0	0	0	1	0	0	0	0	0	0	0	0	0
Otu000210	0	1	10	1	0	0	0	0	23	5	0	1	0	3	0	25	7	1	0	0	0	0	0	4	0	0	0	0	0	0	6	5	7	0	0	0	0	0	0	0	0	0
Otu000171	0	0	0	0	0	0	0	0	0	0	0	0	0	0	0	0	0	0	0	0	0	0	0	0	0	0	0	0	0	0	0	0	1	0	0	0	0	0	0	0	0	0
Otu000243	1	1	3	0	0	0	0	0	0	0	0	1	1	0	0	0	1	0	0	0	0	0	0	1	1	0	0	0	0	0	0	0	0	0	0	0	0	0	0	0	1	0
Otu000071	0	0	0	0	0	1	0	0	0	0	0	0	0	0	0	0	6	0	0	0	0	0	0	0	0	0	0	0	1	0	0	3	0	0	3	0	14	0	1	2	9	1
Otu000131	0	0	0	0	0	0	0	0	0	0	0	0	0	0	0	0	0	0	0	0	0	0	0	0	0	0	0	0	0	0	0	0	0	0	0	1	0	0	0	0	0	0
Otu000127	2	5	2	0	1	1	0	0	4	6	1	0	0	5	0	5	1	3	0	0	0	1	14	1	8	0	5	1	0	0	2	4	1	0	0	0	0	6	0	1	0	1
Otu000097	1	4	28	12	0	4	2	0	9	10	12	7	2	8	4	4	20	3	2	3	4	1	6	9	11	4	7	0	9	0	0	4	13	5	5	2	0	0	1	6	1	4
Otu000120	6	0	8	8	0	0	0	2	1	2	0	0	0	0	0	1	1	0	0	0	0	0	0	0	0	0	1	0	0	0	6	1	9	0	0	0	0	3	0	0	0	0
Otu000174	0	0	1	2	0	0	1	1	0	1	0	1	0	0	0	0	0	0	1	0	0	0	0	5	0	0	0	0	0	0	0	0	0	2	0	0	1	1	0	0	0	0
Otu000178	0	0	0	0	0	0	0	0	0	0	0	0	0	0	0	0	0	0	0	0	0	0	0	0	0	0	0	0	0	0	0	0	0	0	0	0	0	0	0	0	0	0
Otu000251	1	0	1	0	0	0	0	0	1	1	0	0	0	0	0	0	0	0	0	0	0	0	0	0	0	0	0	0	0	0	0	0	1	0	0	0	0	0	0	0	0	0
Otu000049	10	2	21	46	2	0	1	1	1	39	1	0	4	1	0	0	36	1	0	0	0	1	115	1	0	2	1	3	0	0	5	63	1	0	1	5	11	62	0	0	0	2
Otu000092	0	2	4	10	0	0	1	0	0	4	0	1	0	2	0	2	11	0	0	0	0	0	5	1	0	0	0	0	5	0	0	1	0	0	1	0	0	14	0	1	1	0
Otu000040	0	0	0	0	0	0	0	0	0	1	0	1	1	0	0	0	0	0	1	0	0	0	0	0	0	0	0	0	0	0	0	3	0	0	0	0	0	0	0	0	1	0
Otu000166	0	0	1	0	1	0	0	0	7	3	0	0	0	0	0	0	5	0	0	0	0	0	0	0	0	0	0	0	4	0	0	1	0	1	0	0	1	0	0	0	0	0
Otu000161	2	14	0	0	0	0	0	0	1	0	0	0	0	0	0	0	0	22	0	0	0	0	0	9	0	1	0	0	0	0	12	0	0	0	5	0	0	0	9	0	0	0
Otu000041	34	11	15	88	3	2	1	0	10	14	3	14	2	2	0	15	23	0	990	1	0	0	13	1	0	0	2	0	0	0	44	2	4	1	1	1	0	4	2	3	0	1
Otu000177	22	12	2	5	11	3	10	3	5	5	10	4	10	5	1	12	2	6	2	2	0	5	4	16	6	13	31	4	3	2	7	2	6	11	19	3	21	4	14	10	16	9
Otu000126	6	2	3	1	0	1	0	0	2	9	1	2	1	0	0	4	4	1	0	0	0	0	2	0	0	0	0	0	0	0	0	5	0	1	0	0	0	1	0	1	2	1
Otu000013	1	0	2	0	2	0	2	3	0	0	4	0	4	3	3	0	0	0	2	10	0	0	2	0	0	1	1	2	0	0	0	3	0	2	0	0	1	0	1	0	1	0
Otu000198	0	3	0	0	5	0	3	2	2	2	6	3	1	4	0	0	0	16	2	0	2	9	1	7	4	51	3	2	15	4	8	0	2	1	31	10	0	0	11	4	10	2
Otu000093	2	0	0	0	0	0	0	3	0	0	0	2	0	0	0	0	0	0	0	0	0	0	0	0	0	0	1	0	0	0	0	0	0	0	1	0	0	0	0	2	0	0
Otu000029	126	201	263	1446	2	2	2	1	69	339	20	3	1	24	0	63	454	18	3	6	1	0	150	27	0	1	4	1	14	0	33	153	6	2	0	0	13	87	5	0	2	1
Otu000118	4	33	4	3	1	0	5	3	1	5	0	0	6	12	3	17	6	36	0	1	7	10	0	26	1	38	17	1	51	13	11	3	4	1	12	29	6	1	34	2	4	11
Otu000205	4	0	0	0	0	0	0	0	0	0	0	0	0	0	0	0	0	0	0	0	0	0	0	0	0	0	0	0	0	0	0	0	0	0	0	0	0	0	0	0	0	0
Otu000158	0	0	0	0	0	0	0	0	0	0	0	0	0	0	0	0	0	0	0	0	0	0	0	0	0	0	0	0	0	0	0	0	0	0	0	0	0	0	0	0	0	1
Otu000259	0	0	0	0	1	0	0	0	0	1	0	1	0	0	0	1	0	0	0	0	0	0	0	0	0	0	0	0	0	0	3	1	0	0	0	0	0	0	0	0	0	0
Otu000150	0	0	0	1	0	0	0	2	0	6	0	0	0	3	7	0	0	1	0	2	1	0	3	0	0	0	0	0	0	2	0	0	1	0	0	3	0	0	0	0	0	0
Otu000237	0	0	0	0	0	0	0	0	0	0	0	0	0	0	0	0	0	0	0	0	0	0	0	0	0	0	0	0	0	0	0	0	0	0	0	0	1	0	0	0	0	0
Otu000099	0	0	0	0	0	0	0	0	0	0	0	0	0	0	0	0	0	1	0	0	0	0	0	0	0	0	0	0	0	0	0	0	0	1	0	0	0	0	0	0	0	11
Otu000096	1	0	3	0	0	1	1	1	0	2	0	2	0	0	0	3	0	0	1	0	0	0	0	0	1	0	0	1	0	0	0	1	0	0	0	0	0	0	0	2	0	1
Otu000066	42	212	2	16	0	0	0	0	16	0	2	1	0	0	0	0	3	1	1	0	0	0	0	0	0	0	0	0	0	0	0	4	1	0	0	2	6	0	1	0	0	0
Otu000056	14	3	14	19	0	0	3	0	2	5	4	1	0	0	0	11	9	1	0	0	0	0	9	0	0	0	2	0	0	0	8	4	5	0	0	0	0	3	0	0	0	0
Otu000067	14	3	3	10	0	1	1	1	0	17	1	2	0	1	1	0	18	1	0	1	1	0	19	0	0	0	3	0	0	0	0	13	3	0	14	3	0	9	0	0	4	3
Otu000148	6	11	1	0	1	0	0	2	2	1	4	0	0	2	0	5	4	6	0	0	0	1	1	1	0	1	0	0	2	2	5	0	0	0	1	3	0	1	3	0	0	0
Otu000149	0	0	0	1	0	0	1	0	1	0	0	0	0	0	0	1	1	0	0	0	0	1	0	0	0	0	0	0	0	0	1	0	0	0	0	0	0	0	0	0	0	1
Otu000216	2	6	11	22	1	2	2	12	6	15	3	0	20	3	0	1	15	16	0	0	4	27	77	13	0	18	7	5	3	8	7	36	3	1	16	12	17	27	8	4	3	9
Otu000122	1	0	0	0	0	0	0	0	0	0	0	0	0	0	0	0	3	0	0	0	0	0	0	0	0	0	0	0	1	0	0	0	0	0	0	0	0	0	0	0	0	0
Otu000185	0	2	0	0	0	0	0	0	0	0	0	1	0	0	0	0	0	5	0	0	0	0	0	2	0	0	0	0	4	0	3	0	0	0	2	2	0	0	0	0	0	0
Otu000105	0	2	0	0	0	0	8	1	0	0	0	0	0	0	0	0	0	0	0	0	0	0	11	0	0	0	7	0	8	0	0	0	1	0	12	0	0	0	0	2	11	3
Otu000152	0	0	0	0	0	0	0	0	0	0	0	0	0	1	0	0	0	0	0	0	0	0	0	0	0	0	0	0	0	0	0	0	0	0	0	0	0	0	0	0	1	0
Otu000214	1	2	1	0	0	0	0	0	4	2	0	0	0	1	0	2	0	0	0	0	0	0	0	0	1	0	0	1	0	0	0	3	1	0	0	0	0	0	0	0	0	0
Otu000142	5	4	0	2	0	0	0	0	1	8	2	2	0	1	0	19	0	2	0	0	0	0	0	0	0	0	0	0	0	0	0	0	0	0	0	0	3	1	0	0	0	0
Otu000186	0	0	0	0	0	0	0	0	0	0	0	0	0	0	0	0	0	0	0	0	0	0	0	0	0	0	0	0	0	0	0	0	0	0	0	0	0	0	0	0	0	0
Otu000103	0	1	0	0	0	0	0	0	0	2	1	0	0	0	0	0	3	0	0	0	0	1	0	4	0	0	2	1	9	0	1	2	0	1	0	0	0	1	2	0	4	1
Otu000145	4	1	0	0	0	0	0	0	0	0	0	0	0	0	0	7	0	1	0	0	0	0	0	0	0	0	0	0	0	0	0	0	0	1	0	0	0	0	0	0	0	0
Otu000182	0	0	0	0	0	0	1	0	0	0	1	1	0	0	0	0	2	0	0	2	1	0	0	1	0	0	0	0	0	0	0	0	0	0	0	0	0	0	0	0	0	0
Otu000233	0	0	1	0	0	0	0	0	2	0	4	0	0	1	0	0	1	1	0	0	0	0	0	1	0	0	3	0	0	0	0	0	0	0	0	0	0	0	2	0	3	0
Otu000135	0	0	0	0	0	0	0	0	0	0	0	0	0	0	0	0	0	0	0	0	0	0	3	1	0	0	0	0	0	0	0	0	0	0	0	0	0	0	0	0	0	0
Otu000110	3	0	0	1	1	0	0	0	0	0	0	0	2	1	0	8	0	1	0	0	0	0	0	0	0	0	1	0	0	0	0	0	3	0	0	0	0	0	0	0	0	0
Otu000138	0	0	0	0	1	0	0	0	0	0	0	0	2	0	0	0	0	1	0	0	1	1	0	7	0	0	2	0	6	0	0	0	0	0	0	0	0	0	0	0	0	0
Otu000070	1	48	12	3	0	2	47	0	7	3	5	1	0	0	1	14	5	3	0	0	0	0	0	3	0	0	2	0	4	0	11	6	3	1	3	1	0	1011	0	4	0	35
Otu000107	1	4	0	0	0	0	0	0	0	0	0	0	0	0	0	0	0	2	0	0	0	0	0	0	0	0	0	0	6	1	0	0	0	0	0	2	0	0	2	0	0	0
Otu000151	16	6	4	3	0	0	0	0	13	0	0	0	0	0	0	4	1	0	0	0	0	0	0	1	0	0	0	0	1	0	0	1	3	0	0	0	0	1	0	0	0	0
Otu000191	0	0	4	0	0	0	0	0	0	0	1	1	0	0	0	0	4	2	0	0	0	0	0	0	0	0	0	0	0	0	0	0	1	0	0	0	0	0	0	0	0	0
Otu000101	0	4	2	3	0	0	0	0	0	5	0	0	0	0	0	0	7	0	0	0	0	0	12	0	0	0	0	0	0	0	0	2	0	0	0	0	0	6	0	0	0	0
Otu000084	0	0	6	4	0	0	0	0	0	6	0	0	0	0	0	0	5	0	0	0	0	0	1	0	0	0	0	0	0	0	0	6	0	0	0	0	0	2	0	0	0	0
Otu000207	0	0	0	0	0	0	0	0	0	0	0	0	0	0	0	0	4	0	0	0	0	0	0	0	0	0	0	0	0	0	0	0	0	0	0	0	0	0	0	0	0	0
Otu000052	3	2	1	0	42	1	20	4	0	0	22	0	97	20	3	0	2	11	0	1	4	14	12	13	3	1	49	4	9	2	9	5	10	1	13	5	0	4	17	0	16	8
Otu000081	0	0	0	0	0	0	1	0	0	3	2	0	0	0	0	0	4	1	0	0	0	0	0	9	0	0	0	0	0	0	0	0	0	0	0	0	11	0	1	0	2	0
Otu000172	0	0	0	0	0	0	1	0	0	0	0	0	0	0	0	0	22	0	0	0	0	0	0	0	0	0	0	0	0	0	0	0	0	0	0	0	0	0	0	0	0	0
Otu000200	0	0	0	0	0	0	0	0	0	0	0	0	0	0	0	0	0	0	0	0	0	0	0	0	0	0	0	0	0	0	0	0	0	0	0	0	0	0	0	0	0	0
Otu000173	0	0	0	0	0	0	0	0	0	0	0	1	0	0	0	0	1	0	0	0	0	0	0	0	0	0	0	0	0	0	0	0	0	0	0	0	0	0	0	0	0	0
Otu000094	0	0	1	0	0	0	0	0	0	3	0	0	0	0	0	0	0	0	0	0	0	0	0	0	0	0	0	0	0	0	0	3	0	0	0	0	0	2	0	0	0	0
Otu000238	0	1	0	0	0	1	1	1	0	0	0	0	0	0	3	0	0	0	0	8	0	0	0	0	0	1	6	0	2	0	0	0	0	0	1	0	0	0	0	0	1	0
Otu000156	0	0	3	0	0	0	0	0	0	0	0	0	0	0	0	0	1	0	0	0	0	0	4	0	0	0	0	0	0	0	0	1	0	0	0	0	0	0	0	0	0	0
Otu000130	3	3	1	1	1	0	1	1	0	1	4	0	1	1	0	1	0	2	0	1	0	7	0	6	0	3	5	3	6	1	5	1	0	1	2	0	0	0	0	1	0	1
Otu000165	0	0	0	0	0	0	0	0	0	0	0	0	0	0	0	0	0	0	0	0	0	0	0	0	0	0	0	0	0	0	0	0	0	0	0	0	0	0	0	0	0	0
Otu000143	0	0	0	0	0	0	0	0	0	0	0	0	0	0	0	0	1	0	0	0	0	0	0	0	0	0	0	0	1	0	0	0	0	0	0	0	0	2	0	0	0	0
Otu000106	41	1	0	2	0	0	0	0	32	0	0	0	0	1	0	6	0	0	0	0	0	0	0	0	0	0	0	0	0	0	0	1	0	0	0	0	0	0	0	0	0	0
Otu000169	9	18	0	1	1	0	1	0	0	0	0	0	1	3	1	9	2	0	1	2	0	0	1	1	2	0	0	1	0	1	0	0	0	3	0	0	0	2	0	0	0	0
Otu000144	3	0	0	1	0	0	0	0	0	0	0	0	0	0	0	0	0	0	0	1	0	0	4	0	0	0	0	0	31	0	0	1	0	0	0	0	0	0	0	0	0	0
Otu000194	2	0	0	0	0	0	0	0	0	0	0	0	0	0	0	0	0	0	0	0	0	0	0	0	0	0	0	0	0	0	0	0	0	0	0	0	0	0	0	0	0	0
Otu000115	0	2	1	3	0	5	0	0	0	9	0	0	0	2	1	0	4	1	0	0	1	0	7	0	0	0	1	0	1	0	0	3	1	0	0	1	0	2	0	0	9	0
Otu000197	0	0	0	0	0	0	0	0	0	0	0	0	0	0	0	0	0	0	0	0	0	0	0	0	0	0	0	0	0	0	0	0	0	0	0	0	0	0	0	0	0	0
Otu000163	0	0	0	0	0	0	0	0	2	0	0	0	0	0	0	0	0	0	0	0	0	0	0	0	0	0	0	0	0	0	0	0	0	0	0	0	0	0	0	0	0	0
Otu000247	0	0	0	0	0	0	0	0	0	0	0	0	0	0	0	0	0	0	0	0	0	0	0	0	0	0	0	0	0	0	0	0	0	0	0	0	0	0	0	0	0	0
Otu000206	0	0	0	1	0	0	0	0	0	1	0	0	0	0	2	0	0	0	0	1	0	0	0	0	0	0	0	0	0	0	0	1	0	0	0	0	0	0	0	0	0	0
Otu000218	0	0	5	27	0	0	0	0	1	2	0	0	0	0	0	0	15	2	0	0	0	0	8	0	0	2	0	0	0	0	0	4	0	0	1	0	0	2	2	0	0	0
Otu000183	0	0	0	0	0	0	0	0	0	0	1	0	0	0	0	0	0	0	0	0	0	0	0	0	1	0	0	0	0	0	0	0	0	0	0	0	0	0	0	0	0	0
Otu000212	0	0	0	0	0	0	0	0	0	0	0	0	0	0	0	0	0	0	0	0	0	0	0	0	0	0	0	0	0	0	0	0	0	0	0	0	0	0	0	0	0	0
Otu000137	0	0	0	0	0	0	0	0	0	1	0	0	0	0	0	0	1	0	0	0	0	0	0	0	0	0	0	0	0	0	0	0	1	0	0	0	0	0	0	0	0	0
Otu000204	0	6	0	2	0	0	2	0	0	0	0	0	0	4	0	7	0	1	0	0	3	0	0	0	0	1	0	0	0	0	0	0	0	0	0	0	0	0	0	0	0	0
Otu000203	0	2	1	0	0	2	1	0	0	1	0	0	0	2	1	2	0	0	0	0	0	0	0	0	0	0	0	0	0	0	0	0	0	1	2	0	0	0	0	0	0	0
Otu000193	0	6	1	3	0	0	0	0	4	0	0	0	0	0	0	0	1	9	0	0	0	0	0	0	0	2	0	0	0	0	0	1	0	0	0	0	0	1	0	0	0	0
Otu000240	0	0	0	0	1	0	0	0	0	0	0	0	0	0	0	0	0	0	0	0	0	0	0	0	0	0	0	0	0	0	0	0	0	0	0	0	0	0	0	0	0	0
Otu000258	0	0	0	0	0	0	0	0	0	0	0	0	0	0	0	0	0	0	0	0	0	0	0	0	0	0	0	0	0	0	0	0	0	0	0	0	0	0	1	0	0	0
Otu000188	0	0	0	0	0	0	0	0	0	0	0	0	0	0	0	0	0	0	0	0	0	0	0	0	0	0	0	0	0	0	0	0	0	0	0	0	0	0	0	0	0	0
Otu000202	0	0	0	0	0	0	0	0	0	0	0	0	0	0	0	0	0	0	0	0	0	0	0	0	0	0	0	0	0	0	0	0	0	0	0	0	0	0	0	0	0	0
Otu000195	0	0	1	0	0	0	0	0	0	0	0	0	0	0	0	0	0	0	0	0	0	0	0	1	1	0	0	0	0	0	0	0	1	0	0	0	0	0	0	0	0	0
Otu000236	0	0	0	0	0	0	1	1	0	0	0	0	0	0	0	0	0	0	1	0	1	0	0	0	0	0	0	0	0	0	0	0	0	1	0	1	0	0	0	0	0	1
Otu000257	0	0	0	0	0	0	1	1	0	0	0	0	0	0	0	0	0	0	3	3	0	0	0	0	0	0	1	3	2	0	0	0	0	0	1	0	0	0	0	0	0	0
Otu000217	0	0	0	0	0	0	0	0	0	0	0	0	0	0	0	0	0	0	0	0	0	0	0	0	0	0	0	0	0	0	0	0	0	0	0	0	0	0	0	0	0	0
Otu000225	0	0	0	0	0	0	0	0	0	0	0	0	0	0	0	0	0	0	0	0	0	0	0	0	0	0	0	0	0	0	0	0	0	0	0	0	0	0	0	0	0	0
Otu000213	0	0	0	0	0	0	0	0	0	0	0	0	0	0	0	0	0	0	0	0	0	0	0	0	0	0	0	0	0	0	0	0	0	0	0	0	0	0	0	0	0	0
Otu000179	0	2	0	0	0	0	0	0	0	0	0	0	0	0	0	0	0	1	0	0	0	1	0	2	0	0	0	1	1	1	0	0	0	0	1	1	0	1	0	0	0	0
Otu000140	0	3	0	3	0	0	0	0	0	0	0	0	0	0	0	0	0	1	0	0	0	0	0	0	0	0	0	0	0	0	0	1	0	0	0	0	5	0	0	0	0	0
Otu000239	0	1	0	0	0	0	0	0	0	0	0	0	1	0	0	0	1	0	1	0	0	0	0	0	0	1	1	0	0	3	0	1	0	1	0	0	0	1	0	0	1	1
Otu000190	0	0	0	1	0	0	0	2	0	0	0	0	0	0	0	0	0	0	0	0	1	0	0	0	0	0	0	0	0	2	0	0	0	0	0	5	0	0	0	0	0	1
Otu000160	0	0	0	0	0	1	3	1	0	0	0	0	0	0	1	0	0	0	0	8	0	0	0	0	0	0	5	0	1	0	0	0	0	0	0	0	0	2	1	1	0	0
Otu000134	0	0	0	0	0	1	0	0	0	0	0	0	0	0	0	0	0	0	0	0	6	0	0	0	47	0	2	49	0	0	0	0	0	0	0	0	0	0	0	0	0	0
Otu000208	0	0	0	0	0	0	0	1	0	0	0	0	0	0	0	0	0	0	0	1	0	0	0	0	1	0	0	0	0	0	0	0	0	0	0	0	0	1	0	0	0	0
Otu000229	0	0	0	0	0	0	0	1	0	0	0	0	0	0	0	0	4	0	0	0	0	0	0	1	0	0	2	0	0	0	0	0	0	0	0	0	0	0	0	0	1	1
Otu000181	0	0	0	0	0	0	0	0	9	0	5	1	0	0	0	0	0	0	0	0	0	0	0	0	0	0	0	0	0	0	0	0	0	0	0	0	0	0	1	0	0	0
Otu000215	0	0	0	0	0	0	0	0	1	0	0	0	0	0	0	0	3	0	0	0	0	0	0	0	0	0	0	0	0	0	0	0	0	0	0	0	0	0	0	0	0	0
Otu000253	0	0	0	0	0	0	0	0	1	0	0	0	0	0	0	0	0	0	0	0	0	0	0	0	0	0	0	0	0	0	0	0	0	0	0	0	0	0	0	0	0	0
Otu000241	0	0	0	0	0	0	0	0	0	0	5	0	0	0	0	0	0	0	0	0	0	0	0	0	0	0	0	0	1	0	0	0	0	0	0	0	0	0	0	0	0	0
Otu000249	0	0	0	0	0	0	0	0	0	0	4	0	0	0	0	0	0	0	0	0	0	0	0	0	0	0	0	0	0	0	0	0	0	0	0	0	0	0	0	0	0	0
Otu000245	0	0	0	0	0	0	0	0	0	0	0	1	0	0	0	0	0	1	0	0	1	0	0	0	2	0	0	0	0	0	0	0	1	0	0	0	0	0	0	1	0	0
Otu000231	0	0	0	0	0	0	0	0	0	0	0	0	1	0	0	0	0	0	0	0	0	0	0	0	0	0	0	0	0	0	0	0	0	0	0	0	0	0	0	0	0	0
Otu000223	0	0	0	0	0	0	0	0	0	0	0	0	0	0	1	0	0	0	0	0	0	0	0	0	0	0	0	0	1	0	0	0	0	0	0	0	0	0	0	0	0	0
Otu000248	0	0	0	0	0	0	0	0	0	0	0	0	0	0	0	4	0	0	0	0	0	0	0	0	0	0	0	0	0	0	0	0	0	0	0	0	0	0	0	0	0	0
Otu000219	0	0	0	0	0	0	0	0	0	0	0	0	0	0	0	0	42	0	0	0	0	0	0	0	0	0	0	0	0	0	0	1	0	0	0	0	0	0	0	0	0	0
Otu000162	0	0	0	0	0	0	0	0	0	0	0	0	0	0	0	0	1	0	0	0	0	0	0	2	0	0	0	0	0	0	0	0	0	0	0	0	2	0	0	0	0	0
Otu000242	0	0	0	0	0	0	0	0	0	0	0	0	0	0	0	0	4	0	0	0	0	0	0	0	0	0	0	0	0	0	0	0	0	0	0	0	0	0	0	0	0	0
Otu000199	0	0	0	0	0	0	0	0	0	0	0	0	0	0	0	0	1	0	0	0	0	0	0	0	0	0	0	0	0	0	0	0	0	0	0	0	0	0	0	0	0	0
Otu000250	0	0	0	0	0	0	0	0	0	0	0	0	0	0	0	0	0	0	0	0	0	0	9	0	0	0	0	0	0	0	0	0	0	0	0	0	0	0	0	0	0	0
Otu000255	0	0	0	0	0	0	0	0	0	0	0	0	0	0	0	0	0	0	0	0	0	0	0	0	0	0	4	0	0	0	0	0	0	0	0	0	0	0	0	0	0	0
Otu000175	0	0	0	0	0	0	0	0	0	0	0	0	0	0	0	0	0	0	0	0	0	0	0	0	0	0	0	0	0	0	0	0	0	0	0	0	0	0	0	0	0	0
Otu000211	0	0	0	0	0	0	0	0	0	0	0	0	0	0	0	0	0	0	0	0	0	0	0	0	0	0	0	0	0	0	0	0	0	0	0	0	0	0	0	0	0	0
Otu000235	0	0	0	0	0	0	0	0	0	0	0	0	0	0	0	0	0	0	0	0	0	0	0	0	0	0	0	0	0	0	0	0	0	0	0	0	0	0	0	0	0	0
Otu000226	0	0	0	0	0	0	0	0	0	0	0	0	0	0	0	0	0	0	0	0	0	0	0	0	0	0	0	0	0	0	0	0	0	0	0	0	0	0	0	0	0	0
Otu000254	0	0	0	0	0	0	0	0	0	0	0	0	0	0	0	0	0	0	0	0	0	0	0	0	0	0	0	0	0	0	0	0	0	0	0	0	0	0	0	0	0	0
Otu000184	0	0	0	0	0	0	0	0	0	0	0	0	0	0	0	0	0	0	0	0	0	0	0	0	0	0	0	0	0	0	0	0	0	0	0	0	0	0	0	0	0	0
Otu000244	0	0	0	0	0	0	0	0	0	0	0	0	0	0	0	0	0	0	0	0	0	0	0	0	0	0	0	0	0	0	0	0	0	0	0	0	0	0	0	0	0	0
Otu000234	0	0	0	0	0	0	0	0	0	0	0	0	0	0	0	0	0	0	0	0	0	0	0	0	0	0	0	0	0	0	0	0	0	0	0	0	0	0	0	0	0	0
Otu000252	0	0	0	0	0	0	0	0	0	0	0	0	0	0	0	0	0	0	0	0	0	0	0	0	0	0	0	0	0	0	0	0	0	0	0	0	0	0	0	0	0	0
Otu000164	0	0	0	0	0	0	0	0	0	0	0	0	0	0	0	0	0	0	0	0	0	0	0	0	0	0	0	0	0	0	0	0	0	0	0	0	8	0	0	0	0	0
Otu000227	0	0	0	0	0	0	0	0	0	0	0	0	0	0	0	0	0	0	0	0	0	0	0	0	0	0	0	0	0	0	0	0	0	0	0	0	0	0	0	0	0	0
Otu000224	0	0	0	0	0	0	0	0	0	0	0	0	0	0	0	0	0	0	0	0	0	0	0	0	0	0	0	0	0	0	0	0	0	0	0	0	0	0	0	0	0	0
Otu000232	0	0	0	0	0	0	0	0	0	0	0	0	0	0	0	0	0	0	0	0	0	0	0	0	0	0	0	0	0	0	0	0	0	0	0	0	0	0	0	0	0	0
Otu000139	0	0	0	0	0	0	0	0	0	0	0	0	0	0	0	0	0	0	0	0	0	0	0	0	0	0	0	0	0	0	0	0	0	0	0	0	15	0	0	0	0	0
Otu000187	0	0	0	0	0	0	0	0	0	0	0	0	0	0	0	0	0	0	0	0	0	0	0	0	0	0	0	0	0	0	0	0	0	0	0	0	0	0	0	0	0	0
Otu000246	0	0	0	0	0	0	0	0	0	0	0	0	0	0	0	0	0	0	0	0	0	0	0	0	0	0	0	0	0	0	0	1	0	0	0	0	0	0	0	0	0	0
Otu000222	0	0	0	0	0	0	0	0	0	0	0	0	0	0	0	0	0	0	0	0	0	0	0	0	0	0	0	0	0	0	0	0	0	0	0	0	0	0	0	0	0	0
Otu000228	0	0	0	0	0	0	0	0	0	0	0	0	0	0	0	0	0	0	0	0	0	0	0	0	0	0	0	0	0	0	0	0	0	0	0	0	13	0	0	0	1	0
Otu000196	0	0	0	0	0	0	0	0	0	0	0	0	0	0	0	0	0	0	0	0	0	0	0	0	0	0	0	0	0	0	0	0	0	0	0	0	9	0	0	0	0	0
Otu000136	0	0	0	0	0	0	0	0	0	0	0	0	0	0	0	0	0	0	0	0	0	0	0	0	0	0	0	0	0	0	0	0	0	0	0	0	0	0	0	0	0	0
