# Supplementary material for: Microbiome disturbance and resilience dynamics of the upper respiratory tract during influenza A virus infection
Source: Nat Commun. 2020 May 21;11:2537. doi: 10.1038/s41467-020-16429-9 (PMC7242466; doi:10.1038/s41467-020-16429-9)
Supplement: Supplementary file 4 — Source Data [file 41467_2020_16429_MOESM4_ESM.zip › Source_Data_FLUMB_final_tables_NCOMMS-19-14037D/Figure3_ferrets_otu_table_L250_EE0.15.txt]

Figure 3. Diversity of the URT microbiome in ferrets during IAV infection
#OTU ID	taxonomy	confidence	582_3d	582_5d	582_7d	584_0d	584_14d	584_1d	581_0d	584_3d	584_5d	584_7d	585_0d	585_14d	585_1d	585_3d	585_5d	585_7d	586_0d	581_14d	586_14d	586_1d	586_3d	586_5d	586_7d	587_0d	587_14d	587_1d	587_3d	587_5d	581_1d	587_7d	588_0d	588_14d	588_1d	588_3d	588_5d	588_7d	589_0d	589_14d	589_1d	581_3d	589_3d	589_5d	589_7d	590_0d	590_14d	590_1d	590_3d
Otu000001	Root;Bacteria;Firmicutes;Clostridia;Clostridiales;Peptostreptococcaceae;Romboutsia;uncultured_bacterium	0.88	1415	859	1118	492	860	1353	1335	1908	1173	1181	918	1183	1194	1015	2595	1424	859	1331	613	306	364	309	230	1118	1198	672	552	110	635	212	1107	1044	556	251	212	272	289	1113	585	309	127	292	161	1571	1050	1091	1691
Otu000002	Root;Bacteria;Firmicutes;Bacilli;Lactobacillales;Leuconostocaceae;Weissella;Weissella_hellenica	0.98	1518	199	436	7	34	8	66	421	80	202	208	68	6	865	314	582	71	68	358	24	42	64	54	69	57	207	177	11	279	102	54	97	210	35	67	79	0	13	232	39	86	32	5	45	36	26	3133
Otu000003	Root;Bacteria;Proteobacteria;Gammaproteobacteria;Pseudomonadales;Pseudomonadaceae;Pseudomonas	1	32	548	25	215	37	34	155	9	79	35	249	13	308	176	32	28	91	53	127	446	531	739	402	67	181	312	768	940	428	101	160	137	322	809	88	221	455	142	421	327	736	2044	461	36	47	3505	11
Otu000004	Root;Bacteria;Proteobacteria;Gammaproteobacteria;Pseudomonadales;Moraxellaceae;Acinetobacter	1	14	247	23	24	32	18	97	5	62	30	2	38	95	71	22	10	63	122	287	415	311	605	2116	104	227	323	298	338	356	1858	226	206	365	360	134	2185	643	294	476	148	1222	1827	551	22	880	39	22
Otu000005	Root;Bacteria;Firmicutes;Clostridia;Clostridiales;Clostridiaceae_1	0.91	221	245	247	92	502	379	999	179	291	134	143	444	426	264	518	259	975	1036	363	199	265	253	220	754	808	494	323	77	485	170	990	645	501	209	94	165	301	359	653	241	92	337	214	699	806	342	274
Otu000006	Root;Bacteria;Firmicutes;Bacilli;Lactobacillales;Leuconostocaceae;Leuconostoc;Leuconostoc_lactis	0.98	51	87	21	1	0	3	132	14	29	25	5	18	37	118	13	17	84	31	9	246	323	182	158	81	64	351	435	173	429	91	153	50	557	414	92	90	743	48	520	270	371	458	128	8	760	18	73
Otu000007	Root;Bacteria;Firmicutes;Clostridia;Clostridiales;Clostridiaceae_1;Clostridium_sensu_stricto_1;Clostridium_baratii_str._Sullivan	0.89	326	532	528	330	143	542	564	242	1489	1130	495	82	567	272	1501	637	447	420	188	91	167	196	118	394	312	239	260	71	282	102	526	277	160	111	118	120	254	69	258	239	53	250	110	751	129	477	332
Otu000008	Root;Bacteria;Proteobacteria;Gammaproteobacteria;Pseudomonadales;Moraxellaceae;Acinetobacter	1	36	104	5	33	1	0	124	4	15	6	6	2	72	88	4	1	116	13	3	687	84	87	47	104	21	462	98	71	468	14	242	11	690	137	17	22	1008	62	742	64	400	178	48	9	17	18	2
Otu000009	Root;Bacteria;Bacteroidetes;Flavobacteriia;Flavobacteriales;Flavobacteriaceae;Chryseobacterium	1	12	21	12	30	82	13	44	6	18	14	51	68	41	14	12	13	21	166	256	33	5	507	853	29	437	41	12	2447	37	208	33	426	35	4	34	549	10	528	30	4	9	570	1610	44	70	44	5
Otu000010	Root;Bacteria;Bacteroidetes;Bacteroidia;Bacteroidales;Porphyromonadaceae;Porphyromonas;Porphyromonas_cangingivalis	1	83	105	45	1603	181	44	110	114	44	137	305	53	104	103	119	77	128	64	40	13	15	13	9	58	66	42	53	0	39	13	116	102	91	4	17	9	14	39	31	9	7	34	7	41	12	58	123
Otu000011	Root;Bacteria;Firmicutes;Clostridia;Clostridiales;Lachnospiraceae;Cellulosilyticum	0.97	125	166	97	165	593	134	384	142	2281	130	223	519	162	182	291	153	410	130	50	26	51	44	24	422	123	125	91	9	147	28	328	86	128	35	24	24	32	78	225	63	26	39	15	98	426	125	101
Otu000012	Root;Bacteria;Cyanobacteria;Chloroplast;Phaseolus_acutifolius_(tepary_bean)	0.87	178	14	30	11	52	110	48	64	23	10	11	69	115	68	24	28	106	84	11	14	1	0	3	33	50	65	5	1	39	5	35	63	41	0	0	0	3	21	36	7	0	3	2	76	551	80	147
Otu000013	Root;Bacteria;Proteobacteria;Deltaproteobacteria;Desulfuromonadales;Geobacteraceae;Geobacter;Geobacter_sulfurreducens_PCA	0.99	0	2	0	1	0	0	1	0	0	1	5	0	0	1	2	0	0	2	0	2	0	2	3	0	0	4	0	4	3	3	0	0	0	2	10	0	0	2	0	0	1	1	2	1	0	0	0
Otu000014	Root;Bacteria;Firmicutes;Clostridia;Clostridiales;Clostridiaceae_1	1	125	200	52	168	144	107	195	125	62	107	220	237	148	144	136	97	284	487	261	9	260	102	59	170	410	91	338	24	176	75	165	274	96	106	90	58	57	192	118	398	91	98	28	495	232	230	118
Otu000015	Root;Bacteria;Actinobacteria;Actinobacteria;Propionibacteriales;Propionibacteriaceae;Propionibacterium	1	12	187	276	11	15	35	19	6	19	861	23	486	42	22	215	119	10	186	69	19	20	14	20	8	88	38	26	8	14	71	20	135	5	9	14	13	2	42	40	15	1	8	10	19	92	36	20
Otu000016	Root;Bacteria;Firmicutes;Bacilli;Lactobacillales;Aerococcaceae;uncultured;uncultured_bacterium	0.81	51	2	16	110	29	16	149	19	31	6	174	35	56	27	44	39	82	41	23	11	31	12	5	80	41	57	39	6	48	8	77	25	37	9	14	3	17	32	65	13	3	35	9	104	36	36	31
Otu000017	Root;Bacteria;Firmicutes;Bacilli;Bacillales;Family_XII;Exiguobacterium	0.96	3	91	3	0	4	25	57	0	6	25	0	10	23	46	0	2	70	5	7	793	32	158	57	51	53	309	66	598	329	10	127	28	384	34	18	34	386	90	353	26	116	344	58	0	21	10	3
Otu000018	Root;Bacteria;Proteobacteria;Betaproteobacteria;Burkholderiales;Burkholderiaceae;Lautropia;Lautropia_sp._canine_oral_taxon_175	0.85	31	28	101	73	35	20	95	21	15	2	194	55	151	53	107	35	97	54	36	24	23	6	3	118	91	49	20	10	40	5	115	85	73	4	4	6	9	73	41	8	11	18	7	89	136	77	68
Otu000019	Root;Bacteria;Proteobacteria;Gammaproteobacteria;Enterobacteriales;Enterobacteriaceae;Escherichia-Shigella;Escherichia_coli	0.98	18	587	9	26	5	7	12	11	30	21	39	33	26	18	760	10	6	90	101	79	45	46	28	10	210	29	111	55	34	27	16	200	14	124	3356	84	6	381	25	68	16	92	206	33	24	9	11
Otu000020	Root;Bacteria;Proteobacteria;Gammaproteobacteria;Pseudomonadales;Pseudomonadaceae;Pseudomonas	1	8	54	2	33	4	0	16	1	2	6	62	9	0	31	4	7	10	107	97	27	4	21	31	16	287	51	13	64	40	10	9	239	47	13	2	26	69	504	46	5	24	37	60	0	12	35	1
Otu000021	Root;Bacteria;Proteobacteria;Betaproteobacteria;Burkholderiales;Burkholderiaceae;Burkholderia;Burkholderia_tropica	0.93	21	46	2253	0	0	3	3	13	11	32	145	2	111	661	13	9	0	0	0	0	11	3	1	0	0	0	10	1	0	0	0	0	0	0	0	0	0	0	0	0	0	11	1	0	0	4	0
Otu000022	Root;Bacteria;Firmicutes;Bacilli;Bacillales;Staphylococcaceae;Staphylococcus;Staphylococcus_pseudintermedius	0.94	21	30	44	32	26	3	9	10	28	12	8	58	1	20	57	53	23	34	3	5	1	8	8	11	19	14	20	0	6	11	14	31	6	30	24	2	0	28	19	2	1	18	0	8	148	44	17
Otu000023	Root;Bacteria;Proteobacteria;Betaproteobacteria;Burkholderiales;Oxalobacteraceae	1	6	0	0	11	13	0	19	0	2	0	45	8	10	13	10	6	10	0	11	884	10	37	10	3	8	214	30	69	303	7	42	12	227	15	7	8	101	1	234	5	51	76	11	2	16	18	0
Otu000024	Root;Bacteria;Bacteroidetes;Flavobacteriia;Flavobacteriales;Flavobacteriaceae;Bergeyella	0.97	3	11	7	16	10	0	22	5	8	12	9	5	6	6	4	18	22	26	1	3	21	1	5	31	12	2	24	1	11	2435	22	9	8	1	22	8	6	14	7	9	6	14	2	4	29	11	9
Otu000025	Root;Bacteria;Firmicutes;Bacilli;Lactobacillales;Streptococcaceae;Lactococcus;Lactococcus_lactis_subsp._lactis	1	3	1	6	1	8	0	13	1	5	12	2	37	1	13	9	12	25	71	85	5	4	6	279	3	71	16	7	17	16	432	10	78	17	1	1	269	0	51	9	4	1	18	12	20	7	17	2
Otu000026	Root;Bacteria;Proteobacteria;Gammaproteobacteria;Enterobacteriales;Enterobacteriaceae;Salmonella;Salmonella_enterica_subsp._enterica_serovar_Enteritidis	0.94	10	111	6	53	4	9	46	1	25	25	147	13	32	59	14	2	16	45	21	497	160	153	157	36	38	278	151	126	294	76	77	31	250	253	27	119	163	30	271	80	688	368	94	15	47	27	7
Otu000027	Root;Bacteria;Firmicutes;Erysipelotrichia;Erysipelotrichales;Erysipelotrichaceae;Turicibacter;uncultured_bacterium	0.84	35	43	32	2	37	545	13	47	25	23	0	54	50	24	46	24	6	29	27	3	1	0	4	31	75	15	2	4	5	1	9	44	8	0	0	1	3	220	3	1	0	3	2	120	42	44	42
Otu000028	Root;Bacteria;Proteobacteria;Gammaproteobacteria;Enterobacteriales;Enterobacteriaceae;Enterobacter;unidentified_marine_bacterioplankton	0.95	10	49	4	23	16	4	39	2	16	16	79	7	5	20	11	4	17	23	47	212	33	104	72	22	116	120	51	381	85	33	24	199	76	65	23	33	66	218	112	9	73	276	175	16	5	14	4
Otu000029	Root;Bacteria;Firmicutes;Bacilli;Bacillales;Planococcaceae;Kurthia;uncultured_bacterium	0.98	0	0	9	14	4	1	126	2	1	0	30	16	13	10	0	1	201	263	1446	2	2	2	1	69	339	20	3	1	24	0	63	454	18	3	6	1	0	150	27	0	1	4	1	33	30	16	3
Otu000030	Root;Bacteria;Proteobacteria;Betaproteobacteria;Burkholderiales;Comamonadaceae;Delftia	1	0	3	2	12	4	2	32	0	3	6	41	7	0	2	15	1	19	27	51	1	1	18	75	4	90	3	2	30	7	33	0	62	3	0	1	34	1	114	5	0	2	72	204	3	5	2	1
Otu000031	Root;Bacteria;Fusobacteria;Fusobacteriia;Fusobacteriales;Leptotrichiaceae;Leptotrichia	1	26	4	4	67	69	32	30	23	21	26	109	63	18	21	17	28	46	54	11	9	25	5	4	41	99	22	23	7	19	4	26	29	18	9	1	6	6	72	24	3	1	18	4	27	48	14	36
Otu000032	Root;Bacteria;Bacteroidetes;Sphingobacteriia;Sphingobacteriales;Sphingobacteriaceae;Sphingobacterium	1	1	12	3	155	42	17	4	6	0	0	198	25	64	6	0	1	1	19	86	1	1	0	1	25	17	1	0	0	8	0	44	24	6	0	1	1	0	9	6	0	0	3	0	8	19	56	3
Otu000033	Root;Bacteria;Firmicutes;Clostridia;Clostridiales;Lachnospiraceae;Epulopiscium;uncultured_organism	1	8	1	2	1	1	20	3	4	13	0	0	13	25	5	13	3	0	85	46	1	19	11	4	4	47	0	38	7	7	5	2	38	2	5	9	3	0	5	6	43	2	7	1	77	26	23	14
Otu000034	Root;Bacteria;Bacteroidetes;Flavobacteriia;Flavobacteriales;Flavobacteriaceae;Flavobacterium	0.82	24	50	11	72	43	19	44	21	3	79	135	35	75	38	23	43	32	37	5	6	16	0	0	52	6	59	10	0	32	0	68	17	87	8	0	0	6	33	16	14	1	0	0	29	21	57	57
Otu000035	Root;Bacteria;Actinobacteria;Actinobacteria;Propionibacteriales;Propionibacteriaceae;uncultured;Propionibacterium_sp._canine_oral_taxon_365	0.82	7	1	16	26	8	0	34	3	9	8	65	17	91	9	22	5	32	20	9	2	1	3	1	32	7	26	4	0	17	2	34	11	17	0	1	1	4	12	20	3	1	12	2	16	21	35	14
Otu000036	Root;Bacteria;Cyanobacteria;Chloroplast	1	20	0	1	5	34	12	2	7	1	2	5	15	0	17	3	8	12	42	9	2	0	2	0	6	6	5	1	0	4	1	0	12	6	0	0	0	0	26	1	0	0	0	1	13	198	13	12
Otu000037	Root;Bacteria;Firmicutes;Bacilli;Lactobacillales;Enterococcaceae;Enterococcus	1	12	18	16	33	20	13	34	11	15	1	64	13	3	14	78	34	86	10	33	0	0	2	2	30	11	9	2	0	7	5	17	20	3	0	0	1	0	13	11	2	6	4	3	13	26	32	8
Otu000038	Root;Bacteria;Firmicutes;Bacilli;Lactobacillales;Streptococcaceae;Streptococcus	1	16	35	14	10	29	18	60	8	45	10	28	5	22	11	65	17	124	31	19	5	8	17	3	81	33	25	33	1	10	3	37	20	13	5	1	2	3	61	13	6	0	10	0	49	72	18	7
Otu000039	Root;Bacteria;Proteobacteria;Gammaproteobacteria;Xanthomonadales;Xanthomonadaceae;uncultured;Stenotrophomonas_sp._feline_oral_taxon_090	0.89	5	48	13	71	14	10	50	5	4	8	149	8	17	11	18	16	60	19	2	0	3	4	1	55	22	21	6	0	17	0	106	23	33	7	7	1	4	15	9	2	3	9	4	12	19	32	9
Otu000040	Root;Bacteria;Proteobacteria;Alphaproteobacteria;Sphingomonadales;Sphingomonadaceae;Sphingomonas	1	0	1	0	1	0	0	0	0	0	2	1	0	0	0	2	0	0	0	0	0	0	0	0	0	1	0	1	1	0	0	0	0	0	1	0	0	0	0	0	0	0	0	0	3	2	1041	1
Otu000041	Root;Bacteria;Proteobacteria;Gammaproteobacteria;Enterobacteriales;Enterobacteriaceae;Proteus;Proteus_mirabilis	0.85	0	3	0	0	0	8	34	0	0	0	2	0	9	0	1	1	11	15	88	3	2	1	0	10	14	3	14	2	2	0	15	23	0	990	1	0	0	13	1	0	0	2	0	6	0	1	3
Otu000042	Root;Bacteria;Proteobacteria;Betaproteobacteria;Burkholderiales;Comamonadaceae;Brachymonas	0.81	11	6	7	35	35	5	10	6	11	42	36	6	21	9	18	22	20	13	2	4	5	2	0	49	30	16	7	2	10	2	27	5	8	1	1	0	1	8	8	2	0	1	0	21	32	27	14
Otu000043	Root;Bacteria;Fusobacteria;Fusobacteriia;Fusobacteriales	1	50	17	16	119	38	29	30	26	17	35	95	97	57	18	36	22	45	34	16	1	40	11	10	62	43	46	36	3	16	15	25	26	12	12	15	7	1	4	27	13	1	15	1	64	34	3	25
Otu000044	Root;Bacteria;Proteobacteria;Betaproteobacteria;Neisseriales;Neisseriaceae;Neisseria	1	9	2	9	39	14	1	14	3	5	0	25	3	13	4	9	6	25	14	2	1	2	0	0	27	36	2	0	1	11	0	15	4	9	0	6	0	2	5	6	5	0	1	1	18	28	9	9
Otu000045	Root;Bacteria;Bacteroidetes;Bacteroidia;Bacteroidales;Bacteroidaceae;Bacteroides;Bacteroides_fragilis_YCH46	0.85	9	81	9	1	15	0	3	1	12	6	3	38	0	25	6	47	11	60	86	1	53	40	18	2	85	19	41	9	14	28	1	77	21	28	23	40	3	0	15	23	5	35	30	33	0	7	14
Otu000046	Root;Bacteria;Bacteroidetes;Flavobacteriia;Flavobacteriales;Flavobacteriaceae;Capnocytophaga;Capnocytophaga_canimorsus	1	22	20	13	65	12	15	39	21	6	17	105	6	14	45	21	19	38	22	5	5	111	1	1	71	31	39	20	0	37	4	65	18	46	3	5	2	7	3	12	1	4	9	3	18	0	84	36
Otu000047	Root;Bacteria;Firmicutes;Clostridia;Clostridiales;Clostridiaceae_1;Clostridium_sensu_stricto_1	0.97	100	99	12	62	103	79	94	172	50	28	81	66	121	66	128	186	288	72	23	3	77	39	11	73	41	33	179	13	41	47	74	60	156	43	59	21	67	34	141	181	118	34	17	174	16	111	60
Otu000048	Root;Bacteria;Proteobacteria;Gammaproteobacteria;Xanthomonadales;Xanthomonadaceae;Stenotrophomonas;uncultured_organism	0.99	6	5	0	44	8	0	45	0	1	0	111	73	11	7	4	1	30	1	11	0	0	0	0	8	0	5	0	1	15	0	2	13	1	0	0	3	0	9	0	1	8	0	0	4	2	12	0
Otu000049	Root;Bacteria;Proteobacteria;Gammaproteobacteria;Pseudomonadales;Moraxellaceae;Acinetobacter;Acinetobacter_baumannii_146457	0.94	0	3	1	12	0	0	10	1	0	0	15	1	0	1	1	0	2	21	46	2	0	1	1	1	39	1	0	4	1	0	0	36	1	0	0	0	1	115	1	0	2	1	3	0	0	0	1
Otu000050	Root;Bacteria;Firmicutes;Bacilli;Lactobacillales;Carnobacteriaceae;Carnobacterium;Carnobacterium_mobile_DSM_4848	0.92	1	66	2	37	41	0	8	2	1	0	69	17	0	2	3	4	0	0	9	0	0	0	1	0	0	0	0	1	1	1	3	5	1	0	0	0	0	0	0	0	0	0	0	1	6	3	6
Otu000051	Root;Bacteria;Actinobacteria;Actinobacteria;Actinomycetales;Actinomycetaceae;Actinomyces	1	3	22	1	19	7	20	12	1	5	1	36	6	14	2	16	4	13	11	8	1	0	1	2	34	11	13	1	1	3	1	16	8	6	1	1	2	1	20	8	1	0	0	2	46	27	14	5
Otu000052	Root;Bacteria;Proteobacteria;Betaproteobacteria;Burkholderiales;Oxalobacteraceae;Massilia	0.82	0	0	0	0	6	0	3	0	0	6	0	0	0	1	0	3	2	1	0	42	1	20	4	0	0	22	0	97	20	3	0	2	11	0	1	4	14	12	13	3	1	49	4	0	11	448	0
Otu000053	Root;Bacteria;Proteobacteria;Gammaproteobacteria;Cardiobacteriales;Cardiobacteriaceae;uncultured	0.91	33	18	3	23	18	8	31	5	6	17	48	2	39	5	13	13	15	18	6	1	1	1	2	45	21	16	1	0	18	4	23	9	6	0	3	0	2	16	7	2	3	4	1	23	15	24	12
Otu000054	Root;Bacteria;Proteobacteria;Gammaproteobacteria;Pasteurellales;Pasteurellaceae	1	13	35	6	87	14	28	27	10	14	0	21	2	32	8	23	1	64	26	15	4	20	5	2	39	51	11	25	3	17	0	23	132	11	4	1	0	7	187	15	54	0	3	1	93	126	17	12
Otu000055	Root;Bacteria;Firmicutes;Bacilli;Lactobacillales;Streptococcaceae;Streptococcus;Streptococcus_pneumoniae	0.87	5	32	2	3	0	9	2	1	2	8	13	33	20	4	37	3	0	14	6	0	0	0	0	1	4	2	7	0	2	2	4	10	1	1	0	2	0	0	2	1	0	0	0	5	13	1	3
Otu000056	Root;Bacteria;Bacteroidetes;Sphingobacteriia;Sphingobacteriales;Sphingobacteriaceae;Sphingobacterium;Sphingobacterium_multivorum	1	0	0	2	10	12	0	14	0	0	0	20	1	21	0	0	0	3	14	19	0	0	3	0	2	5	4	1	0	0	0	11	9	1	0	0	0	0	9	0	0	0	2	0	0	0	2	0
Otu000057	Root;Bacteria;Firmicutes;Clostridia;Clostridiales;Lachnospiraceae;Lachnoclostridium	0.81	4	12	8	5	27	2	17	2	14	0	8	51	16	27	7	7	24	163	98	0	23	26	17	15	110	2	53	11	17	4	24	101	6	12	13	9	4	13	1	23	5	23	9	9	0	8	0
Otu000058	Root;Bacteria;Actinobacteria;Actinobacteria;Corynebacteriales;Corynebacteriaceae;Corynebacterium;Corynebacterium_mustelae	0.96	9	24	9	49	75	7	55	14	8	29	124	58	27	11	30	8	28	56	69	2	8	1	2	61	73	20	18	1	6	10	22	39	15	2	1	7	2	32	15	5	1	5	6	4	19	17	6
Otu000059	Root;Bacteria;Actinobacteria;Actinobacteria;Corynebacteriales;Corynebacteriaceae;Corynebacterium_1	0.97	1	13	16	1	1	0	0	0	0	41	0	50	27	1	11	9	0	10	1	0	0	0	3	2	2	3	5	0	0	6	3	5	0	0	0	0	0	8	3	0	0	2	0	0	3	4	0
Otu000060	Root;Bacteria;Actinobacteria;Nitriliruptoria;Euzebyales;Euzebyaceae;Euzebya;Actinobacteria_bacterium_canine_oral_taxon_406	1	9	19	5	22	13	3	4	1	5	6	21	9	15	1	0	3	12	3	2	0	2	1	0	4	7	8	3	0	4	0	16	7	7	0	0	2	0	4	6	1	0	1	1	8	3	7	1
Otu000061	Root;Bacteria;Actinobacteria;Actinobacteria;Corynebacteriales;Corynebacteriaceae;uncultured;uncultured_bacterium	0.93	1	3	7	4	1	0	2	0	0	14	3	39	14	1	26	0	0	15	5	0	0	4	1	7	3	0	0	0	1	3	0	4	0	0	0	0	0	1	3	0	0	0	0	1	0	0	1
Otu000062	Root;Bacteria;Actinobacteria;Actinobacteria;Actinomycetales;Actinomycetaceae;Actinomyces;Actinomyces_hordeovulneris	0.98	4	0	6	15	34	0	17	6	5	8	72	32	23	2	28	24	27	23	7	0	2	2	1	46	35	9	7	2	6	2	5	20	8	0	2	2	0	22	2	0	0	2	2	4	38	5	4
Otu000063	Root;Bacteria;Proteobacteria;Alphaproteobacteria;Rhizobiales	1	1	0	0	52	34	0	17	2	0	1	76	2	3	2	0	0	12	2	2	2	0	0	0	2	1	0	2	0	0	0	0	7	0	0	1	0	0	0	0	0	1	1	0	9	3	13	2
Otu000064	Root;Bacteria;Bacteroidetes;Flavobacteriia;Flavobacteriales;Flavobacteriaceae;Capnocytophaga;Capnocytophaga_sp._KC07084	0.83	1	0	1	26	4	0	10	2	1	0	12	10	5	4	23	3	12	8	10	2	3	0	7	21	7	11	4	0	1	3	1	0	21	2	2	0	0	0	4	4	0	0	0	2	16	0	2
Otu000065	Root;Bacteria;Firmicutes;Bacilli;Lactobacillales;Lactobacillaceae;Lactobacillus;Lactobacillus_helveticus	1	2	0	1	0	6	0	0	1	0	8	0	3	0	1	0	2	0	10	0	0	0	0	1	0	16	0	0	0	0	0	1	7	1	0	0	0	0	34	0	1	0	0	0	2	62	2	8
Otu000066	Root;Bacteria;Firmicutes;Bacilli;Bacillales;Planococcaceae;Lysinibacillus	1	0	0	1	0	6	0	42	0	0	0	0	3	0	0	0	0	212	2	16	0	0	0	0	16	0	2	1	0	0	0	0	3	1	1	0	0	0	0	0	0	0	0	0	4	0	0	0
Otu000067	Root;Bacteria;Firmicutes;Bacilli;Lactobacillales;Enterococcaceae;Enterococcus;Enterococcus_faecalis	0.92	0	0	1	0	2	0	14	0	0	0	5	0	0	2	0	2	3	3	10	0	1	1	1	0	17	1	2	0	1	1	0	18	1	0	1	1	0	19	0	0	0	3	0	0	1	0	0
Otu000068	Root;Bacteria;Proteobacteria;Betaproteobacteria;Neisseriales;Neisseriaceae	1	12	14	7	9	2	1	33	7	4	0	51	1	57	12	72	17	33	6	1	1	3	4	3	33	19	29	9	0	10	1	36	6	16	1	3	0	2	26	22	8	3	5	3	14	16	13	16
Otu000069	Root;Bacteria;Firmicutes;Clostridia;Clostridiales;Peptostreptococcaceae;Proteocatella;Frigovirgula_sp._canine_oral_taxon_058	0.93	7	0	1	10	4	0	4	2	4	9	51	0	14	0	0	0	4	3	1	0	2	1	0	7	2	3	1	0	2	1	4	0	2	0	0	0	0	1	5	0	0	3	0	0	0	0	3
Otu000070	Root;Bacteria;Tenericutes;Mollicutes;Mycoplasmatales;Mycoplasmataceae;Mycoplasma	1	0	0	0	0	168	0	1	0	0	0	0	0	0	0	22	0	48	12	3	0	2	47	0	7	3	5	1	0	0	1	14	5	3	0	0	0	0	0	3	0	0	2	0	73	6	35	0
Otu000071	Root;Bacteria;Proteobacteria;Alphaproteobacteria;Rhizobiales;Methylobacteriaceae;Methylobacterium	0.96	0	6	0	0	0	0	0	3	0	34	59	20	0	4	0	3	0	0	0	0	1	0	0	0	0	0	0	0	0	0	0	6	0	0	0	0	0	0	0	0	0	0	0	0	10	0	2
Otu000072	Root;Bacteria;Bacteroidetes;Flavobacteriia;Flavobacteriales;Flavobacteriaceae;Capnocytophaga;Capnocytophaga_cynodegmi	0.96	34	14	8	27	25	26	21	3	9	27	70	11	27	7	96	39	30	12	5	2	16	2	0	38	87	15	3	0	11	1	28	18	6	1	1	1	4	24	15	7	1	10	0	34	17	21	56
Otu000073	Root;Bacteria;Firmicutes;Bacilli;Lactobacillales;Lactobacillaceae;Lactobacillus;Lactobacillus_sakei	0.92	20	7	10	1	0	0	8	5	0	0	0	3	0	17	0	9	65	8	12	1	0	1	3	7	1	0	0	0	0	0	0	5	2	0	2	2	0	6	1	3	0	3	0	3	0	5	24
Otu000074	Root;Bacteria;Firmicutes;Clostridia;Clostridiales;Ruminococcaceae	0.92	8	6	18	29	37	27	47	23	184	23	5	34	7	4	12	15	57	23	11	3	9	15	7	53	93	13	10	4	44	1	63	60	17	2	1	5	33	54	39	2	1	8	2	13	22	8	4
Otu000075	Root;Bacteria;Proteobacteria;Betaproteobacteria;Burkholderiales;Comamonadaceae;Comamonas;Comamonas_testosteroni	1	1	10	0	0	0	12	19	0	0	0	0	2	0	2	0	1	3	1	6	1	0	2	0	6	6	2	0	0	10	0	1	14	6	0	0	1	0	0	2	0	5	0	0	0	0	71	0
Otu000076	Root;Bacteria;Firmicutes;Clostridia;Clostridiales;Family_XI;Peptoniphilus	1	2	0	2	7	0	0	0	0	0	0	14	10	0	0	8	4	0	4	4	0	0	0	2	2	21	4	0	1	3	1	1	15	2	1	0	0	2	8	5	1	0	1	0	0	0	4	0
Otu000077	Root;Bacteria;Bacteroidetes;Bacteroidia;Bacteroidales;Porphyromonadaceae;Porphyromonas;Porphyromonas_sp._canine_oral_taxon_290	0.99	5	0	4	225	10	0	0	0	3	0	6	0	0	4	11	1	6	3	22	0	0	3	1	11	1	0	0	0	2	0	6	6	0	0	0	0	0	0	4	1	0	1	0	3	0	4	8
Otu000078	Root;Bacteria;Firmicutes;Clostridia;Clostridiales;Defluviitaleaceae;Defluviitaleaceae_UCG-011;Lachnospiraceae_bacterium_canine_oral_taxon_106	0.8	11	0	4	17	2	0	28	1	1	22	10	0	0	1	0	9	15	3	0	3	7	1	2	6	13	10	3	0	5	0	8	4	6	0	5	0	0	0	2	0	1	1	0	0	5	5	1
Otu000079	Root;Bacteria;Tenericutes;Mollicutes;Mycoplasmatales;Mycoplasmataceae;Mycoplasma	0.99	3	0	0	28	2	0	8	13	3	9	27	9	4	2	0	0	2	0	2	0	0	0	0	2	0	11	2	0	15	1	10	0	14	0	1	0	0	0	5	0	0	0	0	3	0	3	3
Otu000080	Root;Bacteria;Firmicutes;Clostridia;Clostridiales;Peptostreptococcaceae;Peptostreptococcus;uncultured_bacterium	0.93	5	27	1	0	2	1	3	2	0	11	8	0	11	11	6	1	8	5	9	4	15	4	3	4	27	8	22	3	7	4	2	9	2	4	1	3	7	17	13	7	7	12	3	1	0	0	0
Otu000081	Root;Bacteria;Firmicutes;Bacilli;Bacillales;Staphylococcaceae;Jeotgalicoccus;uncultured_bacterium	0.99	0	0	0	0	4	0	0	0	3	0	0	7	0	4	0	0	0	0	0	0	0	1	0	0	3	2	0	0	0	0	0	4	1	0	0	0	0	0	9	0	0	0	0	10	0	8	1
Otu000082	Root;Bacteria;Firmicutes;Bacilli;Lactobacillales;Enterococcaceae;Vagococcus	0.95	0	16	0	0	4	0	2	0	1	0	0	7	0	0	0	0	8	1	21	0	5	0	0	0	16	0	0	0	2	0	3	8	5	0	0	0	0	24	0	1	0	0	0	5	2	2	0
Otu000083	Root;Bacteria;Firmicutes;Clostridia;Clostridiales;Ruminococcaceae	1	49	4	1	11	0	8	3	1	0	0	0	5	9	22	0	0	0	6	8	2	11	25	4	2	12	6	21	11	4	5	2	3	1	4	19	3	0	0	6	24	3	8	4	41	4	2	20
Otu000084	Root;Bacteria;Firmicutes;Bacilli;Lactobacillales;Lactobacillaceae;Lactobacillus;Lactobacillus_brevis	1	0	0	0	0	12	0	0	0	0	0	0	2	0	0	0	0	0	6	4	0	0	0	0	0	6	0	0	0	0	0	0	5	0	0	0	0	0	1	0	0	0	0	0	0	90	0	0
Otu000085	Root;Bacteria;Firmicutes;Erysipelotrichia;Erysipelotrichales;Erysipelotrichaceae;Erysipelatoclostridium;Erysipelatoclostridium_ramosum	1	1	0	0	0	8	0	2	0	0	0	0	10	0	0	0	5	0	48	18	1	0	14	0	4	24	4	6	1	1	2	0	12	0	0	0	3	0	6	4	1	0	4	1	0	0	0	0
Otu000086	Root;Bacteria;Actinobacteria;Actinobacteria;Corynebacteriales;Corynebacteriaceae;Turicella;uncultured_bacterium	1	0	2	27	0	3	1	0	0	0	149	6	2	1	0	1	11	0	1	0	0	0	0	1	1	15	1	0	0	1	3	0	8	0	0	0	0	0	1	0	0	0	0	1	0	2	0	0
Otu000087	Root;Bacteria;Firmicutes;Clostridia;Clostridiales;Lachnospiraceae;Tyzzerella_3	1	15	20	41	116	293	90	59	11	247	2	229	226	82	21	42	24	21	125	23	5	4	10	21	36	130	31	14	3	17	19	35	59	13	2	14	8	2	29	27	7	1	9	17	27	28	38	13
Otu000088	Root;Bacteria;Proteobacteria;Gammaproteobacteria;Pasteurellales;Pasteurellaceae;Bibersteinia;uncultured_bacterium	1	20	0	10	0	0	3	6	1	0	16	4	1	9	1	6	15	0	1	0	0	4	0	0	4	9	4	2	0	6	0	7	2	3	0	1	0	1	1	8	2	0	8	1	25	19	16	16
Otu000089	Root;Bacteria;Bacteroidetes;Bacteroidia;Bacteroidales;Porphyromonadaceae;Tannerella;Tannerella_forsythia	1	7	0	1	17	7	0	3	6	0	11	16	47	0	2	13	2	9	7	4	0	3	0	4	8	14	2	4	0	0	0	4	1	0	0	3	1	0	5	0	0	0	0	0	2	10	0	0
Otu000090	Root;Bacteria;Proteobacteria;Betaproteobacteria;Burkholderiales;Comamonadaceae	1	5	0	0	10	3	0	12	0	0	0	9	1	0	0	5	0	1	2	8	0	0	0	3	0	1	2	0	0	0	0	7	10	0	0	0	0	0	11	0	0	0	0	0	2	0	0	0
Otu000091	Root;Bacteria;Proteobacteria;Gammaproteobacteria;Pseudomonadales;Moraxellaceae;Psychrobacter;Psychrobacter_faecalis	1	0	6	0	11	101	14	0	0	2	3	41	15	21	2	0	0	0	4	5	0	0	0	0	1	2	0	0	0	0	0	0	2	0	0	0	0	0	0	0	0	0	1	0	0	22	7	1
Otu000092	Root;Bacteria;Actinobacteria;Actinobacteria;Micrococcales;Micrococcaceae;Kocuria	0.91	0	1	0	3	0	0	0	0	5	17	6	12	13	1	21	2	2	4	10	0	0	1	0	0	4	0	1	0	2	0	2	11	0	0	0	0	0	5	1	0	0	0	0	1	2	3	2
Otu000093	Root;Bacteria;Firmicutes;Bacilli;Bacillales;Bacillaceae;Bacillus	0.94	0	0	12	0	1	0	2	0	0	0	0	0	0	56	0	0	0	0	0	0	0	0	3	0	0	0	2	0	0	0	0	0	0	0	0	0	0	0	0	0	0	1	0	0	0	6	0
Otu000094	Root;Bacteria;Firmicutes;Bacilli;Lactobacillales;Lactobacillaceae;Lactobacillus;Lactobacillus_acetotolerans	0.98	0	0	0	0	3	0	0	0	0	0	0	0	0	0	0	0	0	1	0	0	0	0	0	0	3	0	0	0	0	0	0	0	0	0	0	0	0	0	0	0	0	0	0	2	16	0	0
Otu000095	Root;Bacteria;Proteobacteria;Gammaproteobacteria;Pseudomonadales;Moraxellaceae;Acinetobacter	0.95	1	4	0	67	5	13	0	3	0	0	80	0	7	1	4	0	0	9	21	0	0	0	0	5	5	1	0	0	0	0	3	12	0	0	0	0	0	3	0	0	0	1	0	1	0	3	0
Otu000096	Root;Bacteria;Firmicutes;Clostridia;Clostridiales	1	0	0	1	1	2	2	1	1	3	0	34	0	11	0	1	0	0	3	0	0	1	1	1	0	2	0	2	0	0	0	3	0	0	1	0	0	0	0	0	1	0	0	1	3	0	4	0
Otu000097	Root;Bacteria;Firmicutes;Negativicutes;Selenomonadales;Veillonellaceae;Veillonella	0.98	0	24	8	1	6	10	1	1	0	0	0	5	1	15	0	4	4	28	12	0	4	2	0	9	10	12	7	2	8	4	4	20	3	2	3	4	1	6	9	11	4	7	0	11	0	0	4
Otu000098	Root;Bacteria;Bacteroidetes;Flavobacteriia;Flavobacteriales;Flavobacteriaceae;Capnocytophaga;uncultured_bacterium	0.83	3	3	0	0	0	0	2	0	0	0	0	0	7	3	0	0	2	0	0	0	0	0	0	0	1	3	0	0	0	2	13	3	2	0	0	0	1	0	2	0	0	1	0	4	15	0	7
Otu000099	Root;Bacteria;Firmicutes;Bacilli;Lactobacillales;Carnobacteriaceae;Alloiococcus;uncultured_bacterium	1	0	0	8	0	0	0	0	0	0	29	0	6	0	0	1	8	0	0	0	0	0	0	0	0	0	0	0	0	0	0	0	0	1	0	0	0	0	0	0	0	0	0	0	0	0	0	0
Otu000100	Root;Bacteria;Bacteroidetes;Flavobacteriia;Flavobacteriales;Flavobacteriaceae;Empedobacter;Empedobacter_falsenii_genomovar_2	0.85	1	5	1	0	3	0	38	1	0	0	0	0	0	0	0	0	10	29	76	1	0	0	0	4	21	0	0	0	0	0	6	35	0	0	0	0	0	1	0	0	0	0	0	0	4	0	0
Otu000101	Root;Bacteria;Firmicutes;Bacilli;Lactobacillales;Lactobacillaceae;Lactobacillus	0.99	0	0	0	0	15	0	0	0	0	0	0	8	0	0	0	1	4	2	3	0	0	0	0	0	5	0	0	0	0	0	0	7	0	0	0	0	0	12	0	0	0	0	0	0	28	0	0
Otu000102	Root;Bacteria;Proteobacteria;Gammaproteobacteria;Pasteurellales;Pasteurellaceae	1	12	4	3	3	5	0	3	3	0	0	24	3	3	20	1	1	6	10	9	1	9	1	1	5	26	12	19	1	13	5	5	11	6	1	2	1	2	17	13	2	4	3	0	20	4	2	3
Otu000103	Root;Bacteria;Actinobacteria;Actinobacteria;Actinomycetales;Actinomycetaceae;Actinomyces	1	0	0	0	4	0	0	0	1	2	0	0	5	4	4	8	0	1	0	0	0	0	0	0	0	2	1	0	0	0	0	0	3	0	0	0	0	1	0	4	0	0	2	1	3	0	0	0
Otu000104	Root;Bacteria;Proteobacteria;Alphaproteobacteria;Rickettsiales;Mitochondria;Oryza_sativa_Indica_Group	1	17	0	1	0	10	1	3	0	1	0	1	0	0	4	2	1	3	13	2	0	0	0	0	5	7	1	0	0	0	0	0	5	3	0	0	0	0	10	0	0	0	1	0	6	82	7	7
Otu000105	Root;Bacteria;Firmicutes;Bacilli;Bacillales;Paenibacillaceae;Paenibacillus	1	0	0	0	6	3	0	0	0	0	0	11	1	0	0	0	0	2	0	0	0	0	8	1	0	0	0	0	0	0	0	0	0	0	0	0	0	0	11	0	0	0	7	0	1	0	1	0
Otu000106	Root;Bacteria;Bacteroidetes;Flavobacteriia;Flavobacteriales;Flavobacteriaceae;Myroides	0.95	0	0	0	0	0	0	41	0	0	0	1	0	0	0	0	0	1	0	2	0	0	0	0	32	0	0	0	0	1	0	6	0	0	0	0	0	0	0	0	0	0	0	0	0	0	0	0
Otu000107	Root;Bacteria;Firmicutes;Clostridia;Clostridiales;Ruminococcaceae;Anaerofilum;uncultured_bacterium	0.85	0	0	0	0	2	0	1	1	0	0	0	1	4	2	0	1	4	0	0	0	0	0	0	0	0	0	0	0	0	0	0	0	2	0	0	0	0	0	0	0	0	0	0	16	0	3	0
Otu000108	Root;Bacteria;Actinobacteria;Actinobacteria;Actinomycetales;Actinomycetaceae	1	0	18	4	2	12	0	4	0	0	0	5	14	1	6	10	0	4	0	2	3	3	3	0	3	4	7	1	0	0	1	15	4	1	0	0	0	1	5	3	3	0	3	0	1	15	3	2
Otu000109	Root;Bacteria;Actinobacteria;Actinobacteria;Propionibacteriales;Propionibacteriaceae;Propionibacterium;Propionibacterium_granulosum	0.93	0	16	2	0	0	0	0	0	0	6	0	21	0	0	13	0	0	3	0	0	0	2	0	0	0	0	0	0	0	0	0	0	0	0	0	0	0	0	1	0	0	0	0	0	0	0	0
Otu000110	Root;Bacteria;Proteobacteria;Betaproteobacteria;Burkholderiales;Oxalobacteraceae	0.98	0	0	0	1	2	0	3	0	0	0	8	0	0	0	0	0	0	0	1	1	0	0	0	0	0	0	0	2	1	0	8	0	1	0	0	0	0	0	0	0	0	1	0	0	5	71	1
Otu000111	Root;Bacteria;Firmicutes;Bacilli;Lactobacillales	1	0	8	0	0	0	0	0	0	0	8	0	0	0	0	5	0	0	0	0	0	0	0	0	0	3	3	0	0	0	0	0	0	0	0	0	0	0	0	0	0	0	0	0	0	0	0	0
Otu000112	Root;Bacteria;Proteobacteria;Gammaproteobacteria;Enterobacteriales;Enterobacteriaceae	0.99	1	2	0	1	19	0	2	6	0	0	0	7	0	1	0	2	9	0	0	11	8	3	4	1	0	7	5	4	8	3	1	0	134	4	0	0	74	1	125	2	434	8	2	0	2	1	0
Otu000113	Root;Bacteria;Actinobacteria;Actinobacteria;Micrococcales;Microbacteriaceae;Leucobacter	0.82	1	6	3	7	6	0	0	1	0	1	5	13	1	0	10	1	0	3	7	1	0	0	1	12	6	1	0	0	0	0	0	9	0	0	0	0	0	7	1	0	0	0	0	6	1	6	0
Otu000114	Root;Bacteria;Proteobacteria;Alphaproteobacteria;Sphingomonadales;Sphingomonadaceae;Sphingomonas	0.88	2	4	5	1	0	0	1	0	0	7	5	0	0	4	4	0	0	0	1	0	0	0	0	0	0	0	0	0	0	0	0	0	1	0	0	0	1	0	1	0	0	0	0	0	0	6	2
Otu000115	Root;Bacteria;Firmicutes;Clostridia;Clostridiales;Family_XI;Helcococcus	1	0	0	0	0	0	0	0	1	2	0	8	0	0	0	0	0	2	1	3	0	5	0	0	0	9	0	0	0	2	1	0	4	1	0	0	1	0	7	0	0	0	1	0	0	0	0	3
Otu000116	Root;Bacteria;Proteobacteria;Gammaproteobacteria;Pasteurellales;Pasteurellaceae;Pasteurella;Pasteurella_oralis	0.97	9	19	1	298	9	19	8	9	11	8	67	11	27	11	6	3	31	3	3	9	5	5	3	10	91	9	3	2	5	0	18	8	9	0	2	0	2	12	6	24	2	3	0	37	3	31	12
Otu000117	Root;Bacteria;Firmicutes;Clostridia;Clostridiales;Peptostreptococcaceae;Peptoclostridium;Peptostreptococcaceae_bacterium_feline_oral_taxon_015	0.98	5	2	18	24	8	5	11	0	0	3	6	4	7	5	13	1	11	6	0	0	0	0	1	7	8	2	3	0	3	0	6	0	2	0	1	2	0	3	1	0	1	2	0	1	2	12	2
Otu000118	Root;Bacteria;Proteobacteria;Betaproteobacteria;Burkholderiales;Oxalobacteraceae;Janthinobacterium	0.87	0	0	2	27	36	0	4	47	0	1	30	38	22	1	0	20	33	4	3	1	0	5	3	1	5	0	0	6	12	3	17	6	36	0	1	7	10	0	26	1	38	17	1	3	0	11	4
Otu000119	Root;Bacteria;Actinobacteria;Actinobacteria;Corynebacteriales;Corynebacteriaceae;Corynebacterium_1	0.98	1	6	10	0	2	0	0	0	0	14	0	73	0	0	4	6	0	16	4	0	0	0	2	0	9	1	1	0	1	0	0	14	0	0	1	0	0	4	3	0	0	0	0	0	4	0	0
Otu000120	Root;Bacteria;Proteobacteria;Betaproteobacteria;Burkholderiales;Comamonadaceae;Comamonas;Comamonas_terrigena	0.92	0	4	0	14	2	4	6	1	0	0	32	0	0	2	0	0	0	8	8	0	0	0	2	1	2	0	0	0	0	0	1	1	0	0	0	0	0	0	0	0	0	1	0	8	1	2	0
Otu000121	Root;Bacteria;Firmicutes;Bacilli;Lactobacillales;Streptococcaceae;Streptococcus	0.97	4	0	0	2	0	0	18	6	5	2	13	8	24	5	8	3	32	13	1	0	1	1	2	4	12	7	3	3	3	1	4	11	3	0	0	0	0	0	1	1	0	5	0	0	5	1	4
Otu000122	Root;Bacteria;Proteobacteria;Betaproteobacteria;Burkholderiales;Alcaligenaceae;Achromobacter	0.95	0	0	0	18	3	0	1	0	0	0	27	0	2	0	0	0	0	0	0	0	0	0	0	0	0	0	0	0	0	0	0	3	0	0	0	0	0	0	0	0	0	0	0	4	0	0	0
Otu000123	Root;Bacteria;Proteobacteria;Gammaproteobacteria;Xanthomonadales;Xanthomonadaceae	1	1	1	1	2	1	0	6	0	0	0	2	0	1	2	4	0	1	2	2	0	0	0	0	1	1	2	2	0	0	0	11	0	0	0	0	0	1	0	1	0	0	0	0	0	3	2	1
Otu000124	Root;Bacteria;Firmicutes;Clostridia;Clostridiales;Family_XI;Anaerococcus	1	3	0	0	7	2	0	0	1	0	0	3	13	0	3	0	0	0	17	3	0	10	0	1	0	7	0	1	0	8	0	0	11	0	2	0	2	0	30	2	4	0	5	0	0	2	0	1
Otu000125	Root;Bacteria;Actinobacteria;Actinobacteria;Actinomycetales;Actinomycetaceae;Actinomyces;Actinomyces_canis	1	2	8	3	6	0	0	6	3	1	0	9	0	3	5	0	6	0	5	4	0	0	1	0	0	6	1	0	0	1	0	1	2	0	0	0	0	0	4	3	1	0	3	0	0	0	3	0
Otu000126	Root;Bacteria;Proteobacteria;Epsilonproteobacteria;Campylobacterales;Campylobacteraceae;Campylobacter;Campylobacter_rectus	0.81	0	2	0	15	8	1	6	0	3	0	8	3	0	0	20	0	2	3	1	0	1	0	0	2	9	1	2	1	0	0	4	4	1	0	0	0	0	2	0	0	0	0	0	0	1	0	2
Otu000127	Root;Bacteria;Proteobacteria;Gammaproteobacteria;Pasteurellales;Pasteurellaceae	0.99	0	7	13	7	5	2	2	1	1	3	22	0	4	5	3	3	5	2	0	1	1	0	0	4	6	1	0	0	5	0	5	1	3	0	0	0	1	14	1	8	0	5	1	2	5	1	0
Otu000128	Root;Bacteria;Firmicutes;Clostridia;Clostridiales;Lachnospiraceae	1	1	12	0	31	0	7	0	0	0	1	54	0	4	0	0	0	7	0	3	0	2	10	1	0	0	0	7	0	0	3	0	3	0	0	1	2	0	0	0	4	1	5	0	2	0	2	3
Otu000129	Root;Bacteria;Proteobacteria;Gammaproteobacteria;Pasteurellales;Pasteurellaceae	1	6	0	0	15	3	3	3	1	0	0	22	5	8	5	1	0	2	8	21	1	1	1	0	3	11	2	1	0	5	0	10	19	1	0	3	0	5	0	2	0	0	0	0	33	0	0	4
Otu000130	Root;Bacteria;Proteobacteria;Gammaproteobacteria;Pseudomonadales;Moraxellaceae;Moraxella;Moraxella_osloensis	1	0	0	0	0	3	0	3	0	0	0	0	1	0	0	3	0	3	1	1	1	0	1	1	0	1	4	0	1	1	0	1	0	2	0	1	0	7	0	6	0	3	5	3	0	0	0	0
Otu000131	Root;Bacteria;Proteobacteria;Betaproteobacteria;Burkholderiales;Burkholderiaceae;Lautropia;uncultured_bacterium	1	0	13	0	0	0	0	0	0	0	0	1	0	0	0	0	1	0	0	0	0	0	0	0	0	0	0	0	0	0	0	0	0	0	0	0	0	0	0	0	0	0	0	0	0	0	0	0
Otu000132	Root;Bacteria;Firmicutes;Bacilli;Bacillales;Staphylococcaceae;Staphylococcus	1	6	47	18	0	9	21	0	1	4	64	3	218	15	4	36	36	5	11	3	1	0	2	4	2	20	4	9	0	2	7	2	7	10	0	0	0	1	4	16	0	0	0	0	5	20	15	1
Otu000133	Root;Bacteria;Tenericutes;Mollicutes;Mycoplasmatales;Mycoplasmataceae;Mycoplasma	1	33	3	3	16	6	39	9	14	8	0	9	2	23	22	5	7	18	0	0	0	1	4	0	3	1	2	5	3	1	2	22	4	2	0	0	0	0	0	0	0	0	1	0	64	7	7	46
Otu000134	Root;Eukaryota	0.8	0	0	0	0	0	0	0	0	0	0	0	0	0	0	0	0	0	0	0	0	1	0	0	0	0	0	0	0	0	0	0	0	0	0	0	6	0	0	0	47	0	2	49	0	0	0	0
Otu000135	Root;Bacteria;Firmicutes;Bacilli;Bacillales;Family_XI;Gemella	1	0	0	0	1	0	0	0	0	1	0	2	0	0	0	0	0	0	0	0	0	0	0	0	0	0	0	0	0	0	0	0	0	0	0	0	0	0	3	1	0	0	0	0	1	4	0	0
Otu000136	Root;Bacteria;Firmicutes;Bacilli;Lactobacillales;Carnobacteriaceae;Dolosigranulum;uncultured_bacterium	1	0	0	0	0	0	0	0	0	0	0	0	0	0	0	0	0	0	0	0	0	0	0	0	0	0	0	0	0	0	0	0	0	0	0	0	0	0	0	0	0	0	0	0	0	0	0	0
Otu000137	Root;Bacteria;Firmicutes;Clostridia;Clostridiales;Lachnospiraceae	1	0	0	0	0	0	0	0	0	0	0	16	0	0	0	0	0	0	0	0	0	0	0	0	0	1	0	0	0	0	0	0	1	0	0	0	0	0	0	0	0	0	0	0	0	1	0	0
Otu000138	Root;Bacteria;Proteobacteria;Betaproteobacteria;Burkholderiales;Oxalobacteraceae	1	0	0	0	1	0	0	0	3	0	0	0	0	0	6	0	0	0	0	0	1	0	0	0	0	0	0	0	2	0	0	0	0	1	0	0	1	1	0	7	0	0	2	0	0	0	0	9
Otu000139	Root;Bacteria;Firmicutes;Bacilli;Lactobacillales;Carnobacteriaceae;Atopostipes;uncultured_bacterium	0.95	0	0	0	0	0	0	0	0	0	0	0	0	0	0	0	0	0	0	0	0	0	0	0	0	0	0	0	0	0	0	0	0	0	0	0	0	0	0	0	0	0	0	0	0	0	0	0
Otu000140	Root;Bacteria;Firmicutes;Bacilli;Lactobacillales;Lactobacillaceae;Lactobacillus	1	0	0	0	0	0	0	0	0	0	0	0	0	0	0	0	0	3	0	3	0	0	0	0	0	0	0	0	0	0	0	0	0	1	0	0	0	0	0	0	0	0	0	0	5	0	0	0
Otu000141	Root;Bacteria;Actinobacteria;Actinobacteria;Propionibacteriales;Propionibacteriaceae;Friedmanniella;uncultured_bacterium	0.85	2	0	0	0	0	0	0	0	1	1	1	0	0	0	18	0	0	1	0	0	0	0	1	0	0	0	2	0	1	1	2	3	0	2	0	2	0	0	0	0	0	2	0	0	0	0	1
Otu000142	Root;Bacteria;Bacteroidetes;Bacteroidia;Bacteroidales;Porphyromonadaceae;Porphyromonas	0.92	0	0	0	2	0	0	5	1	0	0	0	0	0	0	0	2	4	0	2	0	0	0	0	1	8	2	2	0	1	0	19	0	2	0	0	0	0	0	0	0	0	0	0	0	0	0	0
Otu000143	Root;Bacteria;Firmicutes;Bacilli;Lactobacillales;Lactobacillaceae;Lactobacillus	0.96	0	0	0	0	0	7	0	0	0	7	0	0	0	0	0	0	0	0	0	0	0	0	0	0	0	0	0	0	0	0	0	1	0	0	0	0	0	0	0	0	0	0	0	0	5	0	0
Otu000144	Root;Bacteria;Tenericutes;Mollicutes;Mycoplasmatales;Mycoplasmataceae;Ureaplasma	1	0	0	0	0	0	0	3	0	0	0	0	0	1	0	0	0	0	0	1	0	0	0	0	0	0	0	0	0	0	0	0	0	0	0	1	0	0	4	0	0	0	0	0	0	0	3	0
Otu000145	Root;Bacteria;Actinobacteria;Actinobacteria;Actinomycetales;Actinomycetaceae;Trueperella	1	0	0	0	5	3	0	4	0	0	0	0	2	0	0	0	6	1	0	0	0	0	0	0	0	0	0	0	0	0	0	7	0	1	0	0	0	0	0	0	0	0	0	0	0	0	0	0
Otu000146	Root;Bacteria;Proteobacteria;Gammaproteobacteria;Pasteurellales;Pasteurellaceae	1	5	5	0	4	4	0	32	2	2	0	2	1	0	17	9	0	16	5	1	0	7	4	0	22	20	8	7	0	4	0	31	15	1	3	0	0	0	15	4	33	1	15	0	3	8	0	1
Otu000147	Root;Bacteria;Actinobacteria;Actinobacteria;Corynebacteriales;Corynebacteriaceae;Corynebacterium_1;Corynebacterium_kroppenstedtii	0.85	0	5	14	0	0	0	0	0	1	3	0	8	0	0	0	0	0	2	1	0	0	0	0	0	0	0	3	0	0	0	0	2	1	0	0	0	4	0	6	0	0	0	0	0	0	0	0
Otu000148	Root;Bacteria;Actinobacteria;Actinobacteria;Actinomycetales;Actinomycetaceae;Actinomyces	1	0	0	1	2	7	0	6	9	3	0	9	11	0	0	0	7	11	1	0	1	0	0	2	2	1	4	0	0	2	0	5	4	6	0	0	0	1	1	1	0	1	0	0	19	2	0	1
Otu000149	Root;Bacteria;Firmicutes;Clostridia;Clostridiales;Clostridiaceae_1	1	0	0	0	1	0	0	0	0	0	0	1	0	1	0	0	0	0	0	1	0	0	1	0	1	0	0	0	0	0	0	1	1	0	0	0	0	1	0	0	0	0	0	0	1	0	3	1
Otu000150	Root;Bacteria;Firmicutes;Bacilli;Lactobacillales;Streptococcaceae;Lactococcus;Lactococcus_garvieae_ATCC_49156	1	0	0	3	1	0	0	0	0	0	0	0	0	0	0	0	0	0	0	1	0	0	0	2	0	6	0	0	0	3	7	0	0	1	0	2	1	0	3	0	0	0	0	0	0	0	0	0
Otu000151	Root;Bacteria;Proteobacteria;Betaproteobacteria;Burkholderiales;Alcaligenaceae;Alcaligenes	1	0	0	0	0	21	0	16	0	0	0	3	0	0	0	0	0	6	4	3	0	0	0	0	13	0	0	0	0	0	0	4	1	0	0	0	0	0	0	1	0	0	0	0	0	12	0	0
Otu000152	Root;Bacteria;Proteobacteria;Betaproteobacteria;Burkholderiales;Burkholderiaceae;Ralstonia;uncultured_proteobacterium	0.88	0	0	0	2	0	0	0	0	0	0	0	0	0	0	0	0	0	0	0	0	0	0	0	0	0	0	0	0	1	0	0	0	0	0	0	0	0	0	0	0	0	0	0	0	1	0	0
Otu000153	Root;Bacteria;Firmicutes;Bacilli;Bacillales;Bacillaceae;Bacillus	1	1	0	0	0	0	0	1	0	2	0	0	0	0	19	0	1	0	0	0	0	1	0	0	0	0	0	0	0	0	0	0	0	0	1	0	0	0	0	0	0	0	1	0	1	0	0	0
Otu000154	Root;Bacteria;Saccharibacteria;TM7_phylum_sp._oral_clone_FR058	0.82	1	0	0	0	0	0	0	0	1	1	0	0	0	1	6	0	0	0	0	0	0	0	0	0	0	0	0	0	0	0	0	0	0	0	0	0	0	0	0	0	0	0	0	0	0	0	0
Otu000155	Root;Bacteria;Proteobacteria;Betaproteobacteria;Burkholderiales;Comamonadaceae	1	7	0	0	2	5	0	0	3	0	0	0	4	0	1	0	7	5	0	0	0	1	0	0	2	0	0	1	0	0	0	1	0	1	0	1	0	5	0	1	0	0	1	0	1	2	1	1
Otu000156	Root;Bacteria;Firmicutes;Bacilli;Lactobacillales;Lactobacillaceae;Pediococcus;Pediococcus_damnosus	0.99	0	0	0	0	3	0	0	0	0	0	0	1	0	0	0	0	0	3	0	0	0	0	0	0	0	0	0	0	0	0	0	1	0	0	0	0	0	4	0	0	0	0	0	1	15	0	0
Otu000157	Root;Bacteria;Firmicutes;Clostridia;Clostridiales;Peptostreptococcaceae;Peptoclostridium	0.85	149	128	146	119	183	82	195	569	75	204	276	177	81	127	268	419	381	56	22	15	30	20	15	200	63	69	48	7	58	13	235	39	180	14	10	11	50	24	180	21	41	12	5	85	28	85	102
Otu000158	Root;Bacteria;Firmicutes;Bacilli;Bacillales;Listeriaceae;Brochothrix;Brochothrix_thermosphacta	1	0	0	9	0	0	0	0	0	0	5	0	0	0	0	0	0	0	0	0	0	0	0	0	0	0	0	0	0	0	0	0	0	0	0	0	0	0	0	0	0	0	0	0	0	0	0	0
Otu000159	Root;Bacteria;Proteobacteria;Alphaproteobacteria;Caulobacterales;Caulobacteraceae;Brevundimonas;Brevundimonas_diminuta	0.99	0	10	0	0	3	0	0	0	0	0	5	0	0	0	6	0	0	0	2	0	0	0	0	1	1	0	0	0	0	0	0	0	0	0	0	0	0	0	1	0	0	0	0	1	3	0	0
Otu000160	Root	1	0	0	0	0	0	0	0	0	0	0	0	0	0	0	0	0	0	0	0	0	1	3	1	0	0	0	0	0	0	1	0	0	0	0	8	0	0	0	0	0	0	5	0	0	0	0	0
Otu000161	Root;Bacteria;Bacteroidetes;Flavobacteriia;Flavobacteriales;Flavobacteriaceae;Capnocytophaga	1	0	3	1	5	35	0	2	13	1	1	11	13	0	0	4	37	14	0	0	0	0	0	0	1	0	0	0	0	0	0	0	0	22	0	0	0	0	0	9	0	1	0	0	0	0	6	0
Otu000162	Root;Bacteria;Firmicutes;Bacilli;Bacillales;Staphylococcaceae;Macrococcus	0.97	0	0	0	0	0	0	0	0	0	0	0	0	0	0	0	0	0	0	0	0	0	0	0	0	0	0	0	0	0	0	0	1	0	0	0	0	0	0	2	0	0	0	0	0	2	0	0
Otu000163	Root;Bacteria;Firmicutes;Clostridia;Clostridiales;Lachnospiraceae;Lachnospira;uncultured_bacterium	0.98	0	0	0	0	0	0	0	0	0	13	0	0	0	0	1	0	0	0	0	0	0	0	0	2	0	0	0	0	0	0	0	0	0	0	0	0	0	0	0	0	0	0	0	1	0	0	0
Otu000164	Root;Bacteria;Firmicutes;Bacilli;Bacillales;Staphylococcaceae;Staphylococcus	1	0	0	0	0	0	0	0	0	0	0	0	0	0	0	0	0	0	0	0	0	0	0	0	0	0	0	0	0	0	0	0	0	0	0	0	0	0	0	0	0	0	0	0	0	0	0	0
Otu000165	Root;Bacteria;Bacteroidetes;Bacteroidia;Bacteroidales;Bacteroidaceae;Bacteroides	1	0	0	0	0	2	0	0	0	0	0	4	0	0	1	9	0	0	0	0	0	0	0	0	0	0	0	0	0	0	0	0	0	0	0	0	0	0	0	0	0	0	0	0	0	0	0	0
Otu000166	Root;Bacteria;Actinobacteria;Actinobacteria;Corynebacteriales;Corynebacteriaceae;Corynebacterium_1;Corynebacterium_variabile_DSM_44702	0.92	0	3	1	0	26	0	0	0	0	0	0	4	0	0	0	0	0	1	0	1	0	0	0	7	3	0	0	0	0	0	0	5	0	0	0	0	0	0	0	0	0	0	0	3	0	0	1
Otu000167	Root;Bacteria;Firmicutes;Clostridia;Clostridiales;Peptostreptococcaceae;Peptoclostridium	0.8	10	7	12	4	133	8	5	442	14	10	20	131	5	8	22	318	222	7	4	0	3	2	1	12	4	3	4	1	3	1	13	4	96	2	0	0	48	4	92	2	23	2	0	5	7	3	5
Otu000168	Root;Bacteria;Proteobacteria;Betaproteobacteria;Burkholderiales;Comamonadaceae	1	1	0	0	13	3	3	0	1	0	0	8	0	0	3	0	0	1	3	1	0	0	1	0	1	0	1	0	0	0	0	0	0	0	0	0	0	0	0	0	0	0	0	0	1	0	3	1
Otu000169	Root;Bacteria;Proteobacteria;Gammaproteobacteria;Enterobacteriales;Enterobacteriaceae;Morganella	0.98	0	0	0	0	0	0	9	0	0	0	0	0	0	0	1	0	18	0	1	1	0	1	0	0	0	0	0	1	3	1	9	2	0	1	2	0	0	1	1	2	0	0	1	0	0	0	0
Otu000170	Root;Bacteria;Proteobacteria;Gammaproteobacteria;Pseudomonadales;Moraxellaceae;Acinetobacter	1	1	21	1	12	20	12	24	4	3	5	1	4	31	14	3	13	88	15	61	117	15	36	22	56	25	87	17	6	86	8	66	41	272	30	0	13	864	13	312	14	371	46	19	7	10	12	3
Otu000171	Root;Bacteria;Proteobacteria;Betaproteobacteria;Nitrosomonadales;Nitrosomonadaceae;uncultured	0.95	0	17	0	0	0	0	0	0	0	0	9	0	0	0	0	0	0	0	0	0	0	0	0	0	0	0	0	0	0	0	0	0	0	0	0	0	0	0	0	0	0	0	0	0	0	0	0
Otu000172	Root;Bacteria;Firmicutes;Erysipelotrichia;Erysipelotrichales;Erysipelotrichaceae;Erysipelotrichaceae_UCG-003;uncultured_bacterium	1	0	0	0	0	1	0	0	0	0	0	0	0	0	0	0	0	0	0	0	0	0	1	0	0	0	0	0	0	0	0	0	22	0	0	0	0	0	0	0	0	0	0	0	1	1	0	0
Otu000173	Root;Bacteria;Firmicutes;Clostridia;Clostridiales;Family_XI;Tissierella	0.8	0	0	0	0	5	0	0	0	0	0	0	5	0	1	3	0	0	0	0	0	0	0	0	0	0	0	1	0	0	0	0	1	0	0	0	0	0	0	0	0	0	0	0	0	0	0	0
Otu000174	Root;Bacteria;Firmicutes;Bacilli;Bacillales;Staphylococcaceae;Staphylococcus	1	0	7	0	0	0	0	0	0	2	1	7	3	0	0	1	1	0	1	2	0	0	1	1	0	1	0	1	0	0	0	0	0	0	1	0	0	0	0	5	0	0	0	0	2	0	4	0
Otu000175	Root;Bacteria;Firmicutes;Bacilli;Bacillales;Bacillaceae;Bacillus	1	0	0	0	0	0	0	0	0	0	0	0	0	0	0	0	0	0	0	0	0	0	0	0	0	0	0	0	0	0	0	0	0	0	0	0	0	0	0	0	0	0	0	0	0	9	0	0
Otu000176	Root;Bacteria;Proteobacteria;Betaproteobacteria;Neisseriales;Neisseriaceae;uncultured	0.97	1	9	0	0	0	0	0	0	0	1	0	29	13	0	32	0	0	10	1	0	0	0	0	0	2	0	0	0	0	0	0	2	0	0	0	0	0	0	0	0	0	0	0	1	0	0	0
Otu000177	Root;Bacteria;Proteobacteria;Gammaproteobacteria;Pseudomonadales;Pseudomonadaceae;Pseudomonas;Pseudomonas_graminis	0.81	0	3	3	47	2	7	22	1	0	0	35	0	19	3	1	0	12	2	5	11	3	10	3	5	5	10	4	10	5	1	12	2	6	2	2	0	5	4	16	6	13	31	4	3	6	33	0
Otu000178	Root;Bacteria;Actinobacteria;Actinobacteria;Micrococcales;Microbacteriaceae	0.94	0	6	0	0	0	0	0	0	0	0	0	0	0	0	0	0	0	0	0	0	0	0	0	0	0	0	0	0	0	0	0	0	0	0	0	0	0	0	0	0	0	0	0	0	0	0	0
Otu000179	Root;Bacteria;Firmicutes;Bacilli;Bacillales;Bacillaceae;Bacillus	0.99	0	0	0	0	0	0	0	0	0	0	0	0	0	0	0	0	2	0	0	0	0	0	0	0	0	0	0	0	0	0	0	0	1	0	0	0	1	0	2	0	0	0	1	0	6	0	0
Otu000180	Root;Bacteria;Proteobacteria;Gammaproteobacteria;Pasteurellales;Pasteurellaceae;Pasteurella	0.93	12	17	4	17	0	0	7	0	3	0	21	0	0	19	0	0	0	0	0	2	4	1	0	4	12	2	5	1	5	0	2	0	0	2	1	0	0	0	2	2	0	0	0	11	1	0	3
Otu000181	Root;Bacteria;Proteobacteria;Gammaproteobacteria;Pseudomonadales;Moraxellaceae;Moraxella	1	0	0	0	0	0	0	0	0	0	0	0	0	0	0	0	0	0	0	0	0	0	0	0	9	0	5	1	0	0	0	0	0	0	0	0	0	0	0	0	0	0	0	0	0	0	0	0
Otu000182	Root;Bacteria;Actinobacteria;Actinobacteria;Micrococcales;Dermacoccaceae;Dermacoccus;Dermacoccus_nishinomiyaensis	0.86	0	0	0	1	1	0	0	0	0	0	2	5	2	0	1	1	0	0	0	0	0	1	0	0	0	1	1	0	0	0	0	2	0	0	2	1	0	0	1	0	0	0	0	1	0	0	0
Otu000183	Root;Bacteria;Firmicutes;Bacilli;Bacillales;Bacillaceae	0.82	0	0	0	0	0	0	0	0	0	0	9	0	0	0	0	0	0	0	0	0	0	0	0	0	0	1	0	0	0	0	0	0	0	0	0	0	0	0	0	1	0	0	0	0	0	0	0
Otu000184	Root;Bacteria;Actinobacteria;Actinobacteria;Frankiales;uncultured;uncultured_bacterium	0.85	0	0	0	0	0	0	0	0	0	0	0	0	0	0	0	0	0	0	0	0	0	0	0	0	0	0	0	0	0	0	0	0	0	0	0	0	0	0	0	0	0	0	0	0	0	0	0
Otu000185	Root;Bacteria;Actinobacteria;Actinobacteria;Corynebacteriales;Nocardiaceae	0.83	0	0	0	1	16	0	0	2	0	0	13	18	1	0	0	1	2	0	0	0	0	0	0	0	0	0	1	0	0	0	0	0	5	0	0	0	0	0	2	0	0	0	0	2	0	0	0
Otu000186	Root;Bacteria;Firmicutes;Negativicutes;Selenomonadales;Veillonellaceae;Dialister	1	0	0	0	5	0	0	0	0	0	0	0	0	0	0	0	1	0	0	0	0	0	0	0	0	0	0	0	0	0	0	0	0	0	0	0	0	0	0	0	0	0	0	0	0	0	1	0
Otu000187	Root;Bacteria;Proteobacteria;Gammaproteobacteria;Pseudomonadales;Moraxellaceae;Alkanindiges	0.93	0	0	0	0	0	0	0	0	0	0	0	0	0	0	0	0	0	0	0	0	0	0	0	0	0	0	0	0	0	0	0	0	0	0	0	0	0	0	0	0	0	0	0	0	0	0	0
Otu000188	Root;Bacteria;Firmicutes;Negativicutes;Selenomonadales;Veillonellaceae;Veillonella;uncultured_organism	0.99	0	0	0	0	0	0	0	0	0	0	0	4	0	0	0	0	0	0	0	0	0	0	0	0	0	0	0	0	0	0	0	0	0	0	0	0	0	0	0	0	0	0	0	0	3	0	0
Otu000189	Root;Bacteria;Firmicutes;Bacilli;Lactobacillales;Streptococcaceae;Streptococcus	1	1	0	0	0	3	0	2	1	0	0	1	1	0	0	0	0	0	0	0	0	0	1	0	0	0	0	0	0	0	0	0	0	6	0	0	0	1	1	1	0	6	0	1	0	0	1	0
Otu000190	Root;Bacteria;Firmicutes;Bacilli;Lactobacillales;Streptococcaceae;Lactococcus;uncultured_Lactococcus_sp.	0.88	0	0	0	0	0	0	0	0	0	0	0	0	0	0	0	0	0	0	1	0	0	0	2	0	0	0	0	0	0	0	0	0	0	0	0	1	0	0	0	0	0	0	0	0	0	0	0
Otu000191	Root;Bacteria;Proteobacteria;Alphaproteobacteria;Rhodobacterales;Rhodobacteraceae;Paracocccus	0.97	0	0	0	0	1	0	0	0	0	0	0	0	4	0	5	2	0	4	0	0	0	0	0	0	0	1	1	0	0	0	0	4	2	0	0	0	0	0	0	0	0	0	0	0	0	0	0
Otu000192	Root;Bacteria;Firmicutes;Clostridia;Clostridiales;Lachnospiraceae	1	2	0	0	0	11	0	0	1	1	0	0	4	0	3	0	1	8	0	0	0	0	1	0	0	0	1	3	0	0	0	0	0	3	0	0	0	0	0	2	1	0	0	0	0	0	0	1
Otu000193	Root;Bacteria;Firmicutes;Bacilli;Bacillales;Planococcaceae	1	0	0	0	0	0	0	0	0	0	0	0	6	0	0	0	0	6	1	3	0	0	0	0	4	0	0	0	0	0	0	0	1	9	0	0	0	0	0	0	0	2	0	0	2	0	0	0
Otu000194	Root;Bacteria;Actinobacteria;Actinobacteria;Frankiales;Nakamurellaceae;Nakamurella	0.83	0	0	0	0	0	0	2	0	0	0	0	0	0	0	0	0	0	0	0	0	0	0	0	0	0	0	0	0	0	0	0	0	0	0	0	0	0	0	0	0	0	0	0	0	0	0	0
Otu000195	Root;Bacteria;Proteobacteria;Betaproteobacteria;Burkholderiales;Comamonadaceae;Diaphorobacter;uncultured_bacterium	0.99	0	0	0	0	0	0	0	0	0	0	0	0	4	0	0	0	0	1	0	0	0	0	0	0	0	0	0	0	0	0	0	0	0	0	0	0	0	0	1	1	0	0	0	4	2	0	0
Otu000196	Root;Bacteria;Firmicutes;Bacilli;Bacillales;Planococcaceae;Sporosarcina;uncultured_bacterium	1	0	0	0	0	0	0	0	0	0	0	0	0	0	0	0	0	0	0	0	0	0	0	0	0	0	0	0	0	0	0	0	0	0	0	0	0	0	0	0	0	0	0	0	0	0	0	0
Otu000197	Root;Bacteria;Bacteroidetes;Bacteroidia;Bacteroidales;Prevotellaceae;Prevotella;Prevotella_pallens	0.82	0	0	0	0	0	0	0	0	9	0	0	0	0	0	0	0	0	0	0	0	0	0	0	0	0	0	0	0	0	0	0	0	0	0	0	0	0	0	0	0	0	0	0	0	0	0	0
Otu000198	Root;Bacteria;Proteobacteria;Gammaproteobacteria;Enterobacteriales;Enterobacteriaceae	1	0	1	0	0	8	0	0	0	1	3	2	0	0	0	0	0	3	0	0	5	0	3	2	2	2	6	3	1	4	0	0	0	16	2	0	2	9	1	7	4	51	3	2	2	1	2	0
Otu000199	Root;Bacteria;Firmicutes;Bacilli;Lactobacillales;Streptococcaceae;Streptococcus;Streptococcus_agalactiae	0.96	0	0	0	0	0	0	0	0	0	0	0	0	0	0	0	0	0	0	0	0	0	0	0	0	0	0	0	0	0	0	0	1	0	0	0	0	0	0	0	0	0	0	0	0	0	0	0
Otu000200	Root;Bacteria;Firmicutes;Bacilli;Lactobacillales;Aerococcaceae;Aerococcus;Aerococcus_viridans	0.89	0	0	0	0	2	0	0	0	0	0	0	0	0	0	0	0	0	0	0	0	0	0	0	0	0	0	0	0	0	0	0	0	0	0	0	0	0	0	0	0	0	0	0	1	0	0	2
Otu000201	Root;Bacteria;Proteobacteria;Gammaproteobacteria;Pasteurellales;Pasteurellaceae;Pasteurella	0.8	1	0	0	0	4	0	0	0	3	0	0	0	0	5	0	0	0	0	0	1	2	0	1	0	3	6	3	0	3	0	0	1	2	0	0	2	0	0	9	0	0	0	0	1	0	0	0
Otu000202	Root;Bacteria;Actinobacteria;Actinobacteria;Micrococcales;Brevibacteriaceae;Brevibacterium	0.95	0	0	0	0	0	0	0	0	0	0	0	0	8	0	0	0	0	0	0	0	0	0	0	0	0	0	0	0	0	0	0	0	0	0	0	0	0	0	0	0	0	0	0	0	0	0	0
Otu000203	Root;Bacteria;Actinobacteria;Actinobacteria;Corynebacteriales;Corynebacteriaceae;Corynebacterium_1	1	0	0	0	0	0	0	0	0	0	0	0	1	0	0	9	2	2	1	0	0	2	1	0	0	1	0	0	0	2	1	2	0	0	0	0	0	0	0	0	0	0	0	0	0	0	0	0
Otu000204	Root;Bacteria;Proteobacteria;Betaproteobacteria;Burkholderiales;Oxalobacteraceae	1	0	0	0	0	0	0	0	0	0	0	1	0	0	0	0	0	6	0	2	0	0	2	0	0	0	0	0	0	4	0	7	0	1	0	0	3	0	0	0	0	1	0	0	0	1	6	0
Otu000205	Root;Bacteria;Firmicutes;Clostridia;Clostridiales;Family_XI;Peptoniphilus;Peptoniphilus_methioninivorax	0.89	0	0	3	0	0	0	4	0	0	0	0	0	0	1	0	0	0	0	0	0	0	0	0	0	0	0	0	0	0	0	0	0	0	0	0	0	0	0	0	0	0	0	0	0	0	0	0
Otu000206	Root;Bacteria;Firmicutes;Bacilli;Bacillales;Bacillaceae;Anoxybacillus;Anoxybacillus_flavithermus	0.92	0	0	0	0	0	0	0	0	0	1	0	0	0	0	8	0	0	0	1	0	0	0	0	0	1	0	0	0	0	2	0	0	0	0	1	0	0	0	0	0	0	0	0	0	1	0	1
Otu000207	Root;Bacteria;Proteobacteria;Alphaproteobacteria;Rhodobacterales;Rhodobacteraceae	1	0	0	0	0	4	0	0	0	0	0	0	0	0	0	0	0	0	0	0	0	0	0	0	0	0	0	0	0	0	0	0	4	0	0	0	0	0	0	0	0	0	0	0	0	0	0	0
Otu000208	Root;Eukaryota	0.83	0	0	0	0	0	0	0	0	0	0	0	0	0	0	0	0	0	0	0	0	0	0	1	0	0	0	0	0	0	0	0	0	0	0	1	0	0	0	0	1	0	0	0	0	0	0	0
Otu000209	Root;Bacteria;Firmicutes;Bacilli;Lactobacillales;Leuconostocaceae;Weissella;Weissella_hellenica	0.99	3	0	0	0	0	0	0	0	0	1	2	0	0	0	0	0	0	0	0	0	0	0	0	0	0	0	0	0	2	0	0	0	1	0	0	0	0	0	1	0	0	0	0	0	0	0	0
Otu000210	Root;Bacteria;Bacteroidetes;Flavobacteriia;Flavobacteriales;Flavobacteriaceae;Flavobacterium	0.89	0	5	0	12	32	0	0	1	0	0	36	6	4	2	3	0	1	10	1	0	0	0	0	23	5	0	1	0	3	0	25	7	1	0	0	0	0	0	4	0	0	0	0	9	1	13	2
Otu000211	Root;Bacteria;Firmicutes;Clostridia;Thermoanaerobacterales;Family_III;Thermoanaerobacterium	1	0	0	0	0	0	0	0	0	0	0	0	0	0	0	0	0	0	0	0	0	0	0	0	0	0	0	0	0	0	0	0	0	0	0	0	0	0	0	0	0	0	0	0	0	3	0	0
Otu000212	Root;Bacteria;Cyanobacteria;Chloroplast;Pisum_sativum_(pea)	0.9	0	0	0	0	0	0	0	0	0	0	14	0	0	0	0	0	0	0	0	0	0	0	0	0	0	0	0	0	0	0	0	0	0	0	0	0	0	0	0	0	0	0	0	0	0	0	0
Otu000213	Root;Bacteria;Actinobacteria;Actinobacteria;Micrococcales;Microbacteriaceae	1	0	0	0	0	0	0	0	0	0	0	0	0	0	0	6	0	0	0	0	0	0	0	0	0	0	0	0	0	0	0	0	0	0	0	0	0	0	0	0	0	0	0	0	0	0	0	0
Otu000214	Root;Bacteria;Bacteroidetes;Flavobacteriia;Flavobacteriales;Flavobacteriaceae;Cloacibacterium;uncultured_bacterium	0.97	0	0	0	1	0	1	1	0	5	4	1	1	3	2	1	0	2	1	0	0	0	0	0	4	2	0	0	0	1	0	2	0	0	0	0	0	0	0	0	1	0	0	1	2	0	0	1
Otu000215	Root;Bacteria;Firmicutes;Clostridia;Clostridiales;Lachnospiraceae	1	0	0	0	0	0	0	0	0	0	0	0	0	0	0	0	0	0	0	0	0	0	0	0	1	0	0	0	0	0	0	0	3	0	0	0	0	0	0	0	0	0	0	0	0	0	0	0
Otu000216	Root;Bacteria;Proteobacteria;Gammaproteobacteria;Pseudomonadales;Moraxellaceae;Acinetobacter	1	0	0	0	5	2	0	2	0	3	0	0	0	0	3	0	0	6	11	22	1	2	2	12	6	15	3	0	20	3	0	1	15	16	0	0	4	27	77	13	0	18	7	5	3	0	2	1
Otu000217	Root;Bacteria;Deinococcus-Thermus;Deinococci;Deinococcales;Deinococcaceae;Deinococcus	1	0	0	0	0	0	0	0	0	0	0	0	0	0	0	6	0	0	0	0	0	0	0	0	0	0	0	0	0	0	0	0	0	0	0	0	0	0	0	0	0	0	0	0	0	0	0	0
Otu000218	Root;Bacteria;Proteobacteria;Gammaproteobacteria;Pseudomonadales;Moraxellaceae;Acinetobacter;Acinetobacter_sp._CIP_56.2	0.89	0	0	0	0	0	0	0	0	0	1	0	0	0	0	0	1	0	5	27	0	0	0	0	1	2	0	0	0	0	0	0	15	2	0	0	0	0	8	0	0	2	0	0	2	2	3	0
Otu000219	Root;Bacteria;Bacteroidetes;Bacteroidia;Bacteroidales;Prevotellaceae;Prevotella_9	1	0	0	0	0	0	0	0	0	0	0	0	0	0	0	0	0	0	0	0	0	0	0	0	0	0	0	0	0	0	0	0	42	0	0	0	0	0	0	0	0	0	0	0	0	0	0	0
Otu000220	Root;Bacteria;Proteobacteria;Gammaproteobacteria;Aeromonadales;Aeromonadaceae;Aeromonas;Aeromonas_caviae	0.85	2	0	1	1	0	0	0	0	0	0	0	0	0	0	0	0	0	0	0	1	0	2	3	1	1	0	0	0	0	1	0	0	0	0	0	0	0	0	0	0	1	0	2	0	0	1	0
Otu000221	Root;Bacteria;Fusobacteria;Fusobacteriia;Fusobacteriales	1	2	4	2	11	0	1	3	0	1	0	11	2	2	0	5	0	1	1	3	0	0	0	1	4	4	1	2	0	0	0	0	3	0	0	0	0	0	0	0	0	0	0	0	3	0	1	0
Otu000222	Root;Bacteria;Actinobacteria;Actinobacteria;Pseudonocardiales;Pseudonocardiaceae;Pseudonocardia;uncultured_bacterium	0.82	0	0	0	0	0	0	0	0	0	0	0	0	0	0	0	0	0	0	0	0	0	0	0	0	0	0	0	0	0	0	0	0	0	0	0	0	0	0	0	0	0	0	0	0	0	0	0
Otu000223	Root;Bacteria;Proteobacteria;Betaproteobacteria;Burkholderiales;Comamonadaceae;Acidovorax	0.96	0	0	0	0	0	0	0	0	0	0	0	0	0	0	0	0	0	0	0	0	0	0	0	0	0	0	0	0	0	1	0	0	0	0	0	0	0	0	0	0	0	0	0	0	0	0	0
Otu000224	Root;Bacteria;Firmicutes;Bacilli;Lactobacillales;Carnobacteriaceae;Trichococcus;uncultured_Trichococcus_sp.	1	0	0	0	0	0	0	0	0	0	0	0	0	0	0	0	0	0	0	0	0	0	0	0	0	0	0	0	0	0	0	0	0	0	0	0	0	0	0	0	0	0	0	0	0	0	0	0
Otu000225	Root;Bacteria;Firmicutes;Clostridia;Clostridiales;Family_XI	0.89	0	0	0	0	0	0	0	0	0	0	0	0	0	0	2	0	0	0	0	0	0	0	0	0	0	0	0	0	0	0	0	0	0	0	0	0	0	0	0	0	0	0	0	0	0	0	0
Otu000226	Root;Bacteria;Bacteroidetes;Bacteroidia;Bacteroidales	1	0	0	0	0	0	0	0	0	0	0	0	0	0	0	0	0	0	0	0	0	0	0	0	0	0	0	0	0	0	0	0	0	0	0	0	0	0	0	0	0	0	0	0	0	0	0	0
Otu000227	Root;Bacteria;Firmicutes;Negativicutes;Selenomonadales;Veillonellaceae;Veillonella;Veillonella_sp._oral_taxon_780	0.92	0	0	0	0	0	0	0	0	0	0	0	0	0	0	0	0	0	0	0	0	0	0	0	0	0	0	0	0	0	0	0	0	0	0	0	0	0	0	0	0	0	0	0	0	0	0	0
Otu000228	Root;Bacteria;Actinobacteria;Actinobacteria;Corynebacteriales;Nocardiaceae;Gordonia	0.94	0	0	0	0	0	0	0	0	0	0	0	0	0	0	0	0	0	0	0	0	0	0	0	0	0	0	0	0	0	0	0	0	0	0	0	0	0	0	0	0	0	0	0	0	0	0	0
Otu000229	Root;Bacteria;Actinobacteria;Coriobacteriia;Coriobacteriales;Coriobacteriaceae;Collinsella	1	0	0	0	0	0	0	0	0	0	0	0	0	0	0	0	0	0	0	0	0	0	0	1	0	0	0	0	0	0	0	0	4	0	0	0	0	0	0	1	0	0	2	0	0	0	0	0
Otu000230	Root;Bacteria;Proteobacteria;Gammaproteobacteria;Enterobacteriales;Enterobacteriaceae	1	0	11	0	13	2	2	11	0	1	7	6	0	2	1	2	0	1	1	7	7	4	9	4	4	5	3	6	9	6	5	3	6	6	2	5	2	4	5	2	3	12	13	3	2	10	5	3
Otu000231	Root;Bacteria;Proteobacteria;Gammaproteobacteria;Xanthomonadales;Xanthomonadaceae;Luteibacter	0.96	0	0	0	0	0	0	0	0	0	0	0	0	0	0	0	0	0	0	0	0	0	0	0	0	0	0	0	1	0	0	0	0	0	0	0	0	0	0	0	0	0	0	0	0	0	0	0
Otu000232	Root;Bacteria;Proteobacteria;Alphaproteobacteria;Rhodospirillales	0.89	0	0	0	0	0	0	0	0	0	0	0	0	0	0	0	0	0	0	0	0	0	0	0	0	0	0	0	0	0	0	0	0	0	0	0	0	0	0	0	0	0	0	0	0	0	0	0
Otu000233	Root;Bacteria;Firmicutes;Bacilli;Bacillales;Planococcaceae;Sporosarcina	0.94	0	0	0	1	1	0	0	0	0	0	0	2	0	0	0	1	0	1	0	0	0	0	0	2	0	4	0	0	1	0	0	1	1	0	0	0	0	0	1	0	0	3	0	0	0	3	0
Otu000234	Root;Bacteria;Firmicutes;Negativicutes;Selenomonadales;Veillonellaceae;Veillonella	0.99	0	0	0	0	0	0	0	0	0	0	0	0	0	0	0	0	0	0	0	0	0	0	0	0	0	0	0	0	0	0	0	0	0	0	0	0	0	0	0	0	0	0	0	0	0	0	0
Otu000235	Root;Bacteria;Firmicutes;Bacilli;Bacillales	0.96	0	0	0	0	0	0	0	0	0	0	0	0	0	0	0	0	0	0	0	0	0	0	0	0	0	0	0	0	0	0	0	0	0	0	0	0	0	0	0	0	0	0	0	0	4	0	0
Otu000236	Root;Bacteria;Proteobacteria;Gammaproteobacteria;Pseudomonadales;Moraxellaceae;Alkanindiges	0.89	0	0	0	0	0	0	0	0	0	0	0	0	3	0	0	0	0	0	0	0	0	1	1	0	0	0	0	0	0	0	0	0	0	1	0	1	0	0	0	0	0	0	0	0	0	0	0
Otu000237	Root;Bacteria;Firmicutes;Clostridia;Clostridiales;Lachnospiraceae;uncultured;Lachnospiraceae_bacterium_feline_oral_taxon_008	0.95	0	0	2	0	0	1	0	0	0	0	0	0	0	0	0	2	0	0	0	0	0	0	0	0	0	0	0	0	0	0	0	0	0	0	0	0	0	0	0	0	0	0	0	3	7	0	0
Otu000238	Root	1	0	0	0	0	1	0	0	0	0	0	0	0	0	0	0	0	1	0	0	0	1	1	1	0	0	0	0	0	0	3	0	0	0	0	8	0	0	0	0	0	1	6	0	0	0	0	0
Otu000239	Root;Bacteria	1	0	0	0	0	0	0	0	0	0	0	0	0	0	0	0	0	1	0	0	0	0	0	0	0	0	0	0	1	0	0	0	1	0	1	0	0	0	0	0	0	1	1	0	4	0	1	0
Otu000240	Root;Bacteria;Proteobacteria;Betaproteobacteria;Neisseriales;Neisseriaceae;Neisseria	1	0	0	0	0	0	0	0	0	0	0	0	3	0	0	4	0	0	0	0	1	0	0	0	0	0	0	0	0	0	0	0	0	0	0	0	0	0	0	0	0	0	0	0	0	0	0	0
Otu000241	Root;Bacteria;Actinobacteria;Actinobacteria;Micrococcales;Micrococcaceae;Rothia	0.99	0	0	0	0	0	0	0	0	0	0	0	0	0	0	0	0	0	0	0	0	0	0	0	0	0	5	0	0	0	0	0	0	0	0	0	0	0	0	0	0	0	0	0	0	0	0	0
Otu000242	Root;Bacteria;Bacteroidetes;Bacteroidia;Bacteroidales;Bacteroidaceae;Bacteroides;Bacteroides_plebeius	1	0	0	0	0	0	0	0	0	0	0	0	0	0	0	0	0	0	0	0	0	0	0	0	0	0	0	0	0	0	0	0	4	0	0	0	0	0	0	0	0	0	0	0	0	0	0	0
Otu000243	Root;Bacteria;Firmicutes;Bacilli;Bacillales;Staphylococcaceae;Staphylococcus	1	0	1	0	0	0	0	1	1	0	0	1	5	0	1	3	1	1	3	0	0	0	0	0	0	0	0	1	1	0	0	0	1	0	0	0	0	0	0	1	1	0	0	0	0	0	1	0
Otu000244	Root;Bacteria;Actinobacteria;Coriobacteriia;Coriobacteriales;Coriobacteriaceae	1	0	0	0	0	0	0	0	0	0	0	0	0	0	0	0	0	0	0	0	0	0	0	0	0	0	0	0	0	0	0	0	0	0	0	0	0	0	0	0	0	0	0	0	0	0	0	0
Otu000245	Root;Bacteria;Firmicutes;Clostridia;Clostridiales;Peptostreptococcaceae	0.83	0	0	0	0	0	0	0	0	0	0	0	0	0	0	0	0	0	0	0	0	0	0	0	0	0	0	1	0	0	0	0	0	1	0	0	1	0	0	0	2	0	0	0	0	0	0	1
Otu000246	Root;Bacteria;Proteobacteria;Alphaproteobacteria;Rhizobiales;Methylobacteriaceae;Microvirga	0.96	0	0	0	0	0	0	0	0	0	0	0	0	0	0	0	0	0	0	0	0	0	0	0	0	0	0	0	0	0	0	0	0	0	0	0	0	0	0	0	0	0	0	0	0	0	0	0
Otu000247	Root;Bacteria;Firmicutes;Bacilli;Lactobacillales;Leuconostocaceae;Weissella;Weissella_ghanensis	1	0	0	0	0	0	0	0	0	0	7	0	0	0	0	0	0	0	0	0	0	0	0	0	0	0	0	0	0	0	0	0	0	0	0	0	0	0	0	0	0	0	0	0	0	0	0	0
Otu000248	Root;Bacteria;Firmicutes;Clostridia;Clostridiales;Ruminococcaceae;[Eubacterium]_coprostanoligenes_group	0.92	0	0	0	0	0	0	0	0	0	0	0	0	0	0	0	0	0	0	0	0	0	0	0	0	0	0	0	0	0	0	4	0	0	0	0	0	0	0	0	0	0	0	0	0	0	0	0
Otu000249	Root;Bacteria;Deinococcus-Thermus;Deinococci;Thermales;Thermaceae;Thermus;Thermus_thermophilus	0.94	0	0	0	0	0	0	0	0	0	0	0	0	0	0	0	0	0	0	0	0	0	0	0	0	0	4	0	0	0	0	0	0	0	0	0	0	0	0	0	0	0	0	0	0	0	0	0
Otu000250	Root;Bacteria;Bacteroidetes;Bacteroidia;Bacteroidales;Prevotellaceae;Prevotella;Prevotella_sp._oral_taxon_299_str._F0039	1	0	0	0	0	0	0	0	0	0	0	0	0	0	0	0	0	0	0	0	0	0	0	0	0	0	0	0	0	0	0	0	0	0	0	0	0	0	9	0	0	0	0	0	0	0	0	0
Otu000251	Root;Bacteria;Firmicutes;Erysipelotrichia;Erysipelotrichales;Erysipelotrichaceae;Erysipelatoclostridium;uncultured_bacterium	0.98	0	1	0	0	0	0	1	0	0	0	0	0	0	0	0	0	0	1	0	0	0	0	0	1	1	0	0	0	0	0	0	0	0	0	0	0	0	0	0	0	0	0	0	0	2	0	0
Otu000252	Root;Bacteria;Firmicutes;Bacilli;Bacillales;Bacillaceae;Bacillus	0.95	0	0	0	0	0	0	0	0	0	0	0	0	0	0	0	0	0	0	0	0	0	0	0	0	0	0	0	0	0	0	0	0	0	0	0	0	0	0	0	0	0	0	0	0	0	0	0
Otu000253	Root;Bacteria;Proteobacteria;Gammaproteobacteria;Pseudomonadales;Pseudomonadaceae;Pseudomonas;Pseudomonas_psychrotolerans	0.98	0	0	0	0	0	0	0	0	0	0	0	0	0	0	0	0	0	0	0	0	0	0	0	1	0	0	0	0	0	0	0	0	0	0	0	0	0	0	0	0	0	0	0	0	0	0	0
Otu000254	Root;Bacteria;Proteobacteria;Alphaproteobacteria;Sphingomonadales;Sphingomonadaceae;Novosphingobium;uncultured_organism	0.8	0	0	0	0	0	0	0	0	0	0	0	0	0	0	0	0	0	0	0	0	0	0	0	0	0	0	0	0	0	0	0	0	0	0	0	0	0	0	0	0	0	0	0	0	0	0	0
Otu000255	Root;Eukaryota	0.87	0	0	0	0	0	0	0	0	0	0	0	0	0	0	0	0	0	0	0	0	0	0	0	0	0	0	0	0	0	0	0	0	0	0	0	0	0	0	0	0	0	4	0	0	0	0	0
Otu000256	Root;Bacteria;Actinobacteria;Actinobacteria;Corynebacteriales;Corynebacteriaceae;Corynebacterium;Corynebacterium_sp._canine_oral_taxon_423	0.98	17	7	7	69	15	11	40	7	5	18	192	15	155	20	34	9	28	25	4	6	1	1	4	53	29	17	2	1	16	1	30	12	18	1	3	2	4	8	5	0	2	7	1	18	40	42	22
Otu000257	Root;Eukaryota	0.84	0	0	0	0	0	0	0	0	0	0	0	0	0	0	3	0	0	0	0	0	0	1	1	0	0	0	0	0	0	0	0	0	0	3	3	0	0	0	0	0	0	1	3	0	0	0	0
Otu000258	Root;Bacteria;Actinobacteria;Actinobacteria;Corynebacteriales;Mycobacteriaceae;Mycobacterium	1	0	0	0	0	0	0	0	0	0	0	0	1	0	0	0	1	0	0	0	0	0	0	0	0	0	0	0	0	0	0	0	0	0	0	0	0	0	0	0	0	0	0	0	0	4	0	0
Otu000259	Root;Bacteria;Actinobacteria;Actinobacteria;Corynebacteriales;Corynebacteriaceae;Corynebacterium_1	0.98	0	0	1	0	0	0	0	0	0	0	0	2	0	0	0	0	0	0	0	1	0	0	0	0	1	0	1	0	0	0	1	0	0	0	0	0	0	0	0	0	0	0	0	0	0	0	0
[truncated: 38 more columns]
