# Supplementary material for: Microbiome disturbance and resilience dynamics of the upper respiratory tract during influenza A virus infection
Source: Nat Commun. 2020 May 21;11:2537. doi: 10.1038/s41467-020-16429-9 (PMC7242466; doi:10.1038/s41467-020-16429-9)
Supplement: Supplementary file 4 — Source Data [file 41467_2020_16429_MOESM4_ESM.zip › Source_Data_FLUMB_final_tables_NCOMMS-19-14037D/FigureS6_humans_comprehensive_taxa.xlsx]

## Sheet: Infected_patients
Figure S6 A-D. Comprehensive temporal taxonomic breakdown for human subjects.
SampleID	#PatientMetadata	Unclassified;Other;Other;Other	Bacteria;Other;Other;Other	Bacteria;Actinobacteria;Actinobacteria;Actinomycetales	Bacteria;Actinobacteria;Actinobacteria;Bifidobacteriales	Bacteria;Actinobacteria;Coriobacteriia;Coriobacteriales	Bacteria;Actinobacteria;Rubrobacteria;Rubrobacterales	Bacteria;Actinobacteria;Thermoleophilia;Solirubrobacterales	Bacteria;Bacteroidetes;Bacteroidia;Bacteroidales	Bacteria;Bacteroidetes;Flavobacteriia;Flavobacteriales	Bacteria;Bacteroidetes;Sphingobacteriia;Sphingobacteriales	Bacteria;Bacteroidetes;[Saprospirae];[Saprospirales]	Bacteria;Cyanobacteria;Chloroplast;Other	Bacteria;Cyanobacteria;Chloroplast;Streptophyta	Bacteria;Firmicutes;Other;Other	Bacteria;Firmicutes;Bacilli;Bacillales	Bacteria;Firmicutes;Bacilli;Gemellales	Bacteria;Firmicutes;Bacilli;Lactobacillales	Bacteria;Firmicutes;Bacilli;Turicibacterales	Bacteria;Firmicutes;Clostridia;Clostridiales	Bacteria;Firmicutes;Clostridia;Thermoanaerobacterales	Bacteria;Firmicutes;Erysipelotrichi;Erysipelotrichales	Bacteria;Fusobacteria;Fusobacteriia;Fusobacteriales	Bacteria;Proteobacteria;Other;Other	Bacteria;Proteobacteria;Alphaproteobacteria;Other	Bacteria;Proteobacteria;Alphaproteobacteria;BD7-3	Bacteria;Proteobacteria;Alphaproteobacteria;Caulobacterales	Bacteria;Proteobacteria;Alphaproteobacteria;Rhizobiales	Bacteria;Proteobacteria;Alphaproteobacteria;Rhodobacterales	Bacteria;Proteobacteria;Alphaproteobacteria;Rhodospirillales	Bacteria;Proteobacteria;Alphaproteobacteria;Rickettsiales	Bacteria;Proteobacteria;Alphaproteobacteria;Sphingomonadales	Bacteria;Proteobacteria;Betaproteobacteria;Burkholderiales	Bacteria;Proteobacteria;Betaproteobacteria;Methylophilales	Bacteria;Proteobacteria;Betaproteobacteria;Neisseriales	Bacteria;Proteobacteria;Betaproteobacteria;Rhodocyclales	Bacteria;Proteobacteria;Deltaproteobacteria;Bdellovibrionales	Bacteria;Proteobacteria;Deltaproteobacteria;Desulfovibrionales	Bacteria;Proteobacteria;Deltaproteobacteria;MIZ46	Bacteria;Proteobacteria;Epsilonproteobacteria;Campylobacterales	Bacteria;Proteobacteria;Gammaproteobacteria;Other	Bacteria;Proteobacteria;Gammaproteobacteria;Aeromonadales	Bacteria;Proteobacteria;Gammaproteobacteria;Alteromonadales	Bacteria;Proteobacteria;Gammaproteobacteria;Enterobacteriales	Bacteria;Proteobacteria;Gammaproteobacteria;Legionellales	Bacteria;Proteobacteria;Gammaproteobacteria;Oceanospirillales	Bacteria;Proteobacteria;Gammaproteobacteria;Pasteurellales	Bacteria;Proteobacteria;Gammaproteobacteria;Pseudomonadales	Bacteria;Proteobacteria;Gammaproteobacteria;Vibrionales
IH3SHYN01.CH2_01_R1	p1d1_2011	0.00268456	0.00246085	0.0400447	0	0	0	0	0	0.00134228	0	0	0	0	0	0.209284	0	0.00033557	0	0.00469799	0	0	0	0	0	0	0.0289709	0.140604	0	0.000447427	0	0	0.012528	0	0	0	0	0	0	0	0.000111857	0	0	0.00234899	0	0	0	0.361969	0
IH3SHYN01.CH2_02_R1	p1d2_2011	0	0	0	0	0	0	0	0	0	0	0	0	0	0	0	0	0.0169492	0	0	0	0	0	0	0	0	0	0	0	0	0	0	0.0254237	0	0	0	0	0	0	0	0	0	0	0	0	0	0	0.635593	0
IH3SHYN01.CH2_03_R1	p1d3_2011	0.0143369	0.00358423	0.137395	0	0	0	0	0	0.156511	0	0	0	0	0	0.127838	0	0.218638	0	0	0	0	0	0	0	0	0	0	0	0	0	0	0.119474	0	0	0	0	0	0	0	0	0	0	0	0	0	0	0.158901	0
IH3SHYN01.CH2_04_R1	p1d5_2011	0.00111297	0.000417362	0	0	0	0	0	0	0	0	0	0	0	0	0.914441	0	0.000139121	0	0.00153033	0	0	0	0	0	0	0	0	0	0	0	0	0.0179466	0	0	0	0	0	0	0	0	0	0	0	0	0	0	0.0411797	0
IH3SHYN01.CH2_05_R1	p1d7_2011	0	0.000181769	0.0341725	0	0	0	0.00608925	0	0	0	0	0	0	0	0.565664	0	0	0	0	0	0	0	0	0	0	0.00590748	0.0849768	0	0.00936108	0	0.0254476	0.00408979	0	0	0	0	0	0.00454421	0	0	0	0	0	0	0	0	0.232391	0
IH3SHYN01.CH2_06_R1	p2d1_2011	0	0	0	0	0	0	0	0	0.00471698	0	0	0	0	0	0.0117925	0	0.00471698	0	0	0	0	0	0	0	0	0	0.0306604	0	0	0	0	0.0990566	0	0	0	0	0	0	0	0	0	0	0	0	0	0	0.5	0
IH3SHYN01.CH2_07_R1	p2d3_2011	0	0.00287356	0.0840517	0	0	0	0	0.012931	0.000718391	0	0	0	0	0	0.125	0	0.0258621	0	0.00359195	0	0	0.00646552	0	0	0	0.00287356	0	0	0	0	0.00143678	0.0172414	0	0.0107759	0.00718391	0	0	0	0	0	0	0	0.0150862	0	0	0	0.360632	0
IH3SHYN01.CH2_08_R1	p2d5_2011	0	0	0.0209816	0	0	0	0	0.121768	0	0	0	0	0	0	0.042338	0	0	0	0.00112402	0	0	0	0	0	0	0.00974148	0.315849	0	0	0	0	0	0	0	0	0	0	0	0	0	0	0	0.0221057	0	0	0	0.431622	0
IH3SHYN01.CH2_09_R1	p2d9_2011	0.00828287	0.00701351	0.219042	0.0002333	0.000105663	4.63e-05	4.02e-05	0.00536217	0.0382706	0.000101923	0.000476887	4.54e-05	0.00179674	4.21e-06	0.107604	0.00032073	0.0621042	1.45e-05	0.0198661	1.08e-05	0.000940215	0.00054655	3.97e-05	3.37e-05	1.92e-05	0.0021315	0.0978132	0.00115809	0.00638561	9.12e-05	0.00414003	0.0804026	0.000127637	0.0082291	0.0120596	1.08e-05	2.66e-05	2.34e-05	0.000611069	0.000188417	0.000650342	6.64e-05	0.00670587	2.48e-05	4.49e-05	0.0305927	0.227809	8.46e-05
IH3SHYN01.CH2_10_R1	p3d1_2011	0	0	0	0	0	0	0	0	0	0	0	0	0	0	0.000194894	0	0.0126681	0	0.0561294	0	0	0	0	0	0	0	0.00857533	0	0	0	0	0.0475541	0	0	0	0	0	0	0	0	0	0	0	0	0	0	0.740986	0
IH3SHYN01.CH2_11_R1	p3d2_2011	0.15658	0.122045	0.107795	0.00117351	0	0	0	0.0333613	0.0134116	0	0	0.00117351	0.0258173	0	0.000838223	0	0.00687343	0	0.00502934	0	0	0.0279966	0	0	0	0.00569992	0.0813076	0	0	0	0.0380553	0.00419111	0	0	0	0	0	0	0	0	0	0	0	0	0	0.00100587	0.244258	0
IH3SHYN01.CH2_12_R1	p3d3_2011	0.000177873	0.00133405	0	0.000533618	0	0	0	0	0.00791533	0	0	0	0	0	0	0	0.000177873	0	0.00133405	0	0	0	0	0	0	0	0.000177873	0	0	0	0	0.109481	0	0	0	0	0	0	0	0	0	0	0	0	0	0	0.852633	0
IH3SHYN01.CH2_13_R1	p3d5_2011	0.000266217	0.000532434	0.0256456	0.000177478	0	0	0	0	0	0	0	0	0	0	0.0088739	0	0.00133109	0	0.000177478	0	0	0	0	8.87e-05	0	0.0219185	0.147573	0	0	0	0.0374479	0.0558168	0	0	0	0	0	0	0	0	0.000177478	0	0.000709912	0	0.00479191	0.00275091	0.641317	0
IH3SHYN01.CH2_14_R1	p3d7_2011	0.000932153	0.000332912	0	6.66e-05	0	0	0	6.66e-05	0	0	0	0	0	0	0	0	0.00492709	0	0.000199747	0	0	0	0	0	0	0	0.00193089	0	0	0	0	0.141754	0	0	0	0	0	0	0	0	0	0	0	0	0	0	0.732006	0
IH3SHYN01.CH2_15_R1	p6d2_2011	0.00752491	0.00976205	0.0340994	0.000203376	0	0	0	0	0	0	0	0	0	0	0.262626	0	0	0	0.0117958	0	0	0	0	0	0	0	0.00921971	0.00650803	0	0	6.78e-05	0.0463697	0	0	0	0	0	0	0	0	0	0	0	0	0	0	0.54837	0
IH3SHYN01.CH2_16_R1	p6d3_2011	0	0.000536653	0.0140603	0	0	0	0	0	0	0	0	0	0	0	0	0	0.0125577	0	0	0	0	0	0	0	0	0	0	0	0	0	0	0.106365	0	0	0	0	0	0	0	0	0	0	0.0162069	0	0	0.0144896	0.660835	0
IH3SHYN01.CH2_17_R1	p6d6_2011	0	0	0.0187262	0.000346781	0	0	0	0	0	0	0	0	0	0	0.367588	0	0.000115594	0	0	0	0	0	0	0	0	0	0	0	0	0	0	0.0805687	0	0	0	0	0	0	0	0	0	0	0	0	0	0	0.414865	0
IH3SHYN01.CH2_18_R1	p9d1_2011	6.88e-05	0	0.00831901	0	0	0	0	0	0.125541	0	0	0	0	0	0	0	0.00852527	0	0.00563768	0	0	0	0	0	0	0	0.0114816	0	0	0	0.0167068	0.215263	0	0	0.00151255	0	0	0	0	0	0	0	0.000756274	0	0	0	0.45397	0
IH3SHYN01.CH2_19_R1	p9d3_2011	0.00513834	0.00316205	0.0062253	0	0	0	0	0	0	0	0	0	0	0	0.0055336	0	0.00326087	0	0	0	0	0	0	0	0	0	0.0109684	0	0	0.00563241	0	0.100099	0	0	0	0	0	0	0	0	0	0	0.0324111	0	0	0	0.637945	0
IH3SHYN01.CH2_20_R1	p9d5_2011	0.0128425	0	0.13613	0	0	0	0	0	0	0	0	0	0	0	0.0513699	0	0.00342466	0	0	0	0	0	0	0	0	0	0	0	0	0	0	0.0984589	0	0	0	0	0	0	0	0	0	0	0.0325342	0	0	0	0.401541	0
IH3SHYN01.CH2_21_R1	p9d7_2011	0.000219804	0	0.0140675	0	0	0	0	0	0.010111	0	0	0	0.0121991	0	0	0	0.000109902	0	0	0	0	0	0	0	0	0	0	0	0	0	0	0.0822068	0	0	0	0	0	0	0	0	0	0	0	0	0	0	0.614903	0
IH3SHYN01.CH2_22_R1	p10d1_2011	0.000705069	0.000141014	0.987097	0	0	0	0	0	0	0	0	0	0	0	0.00542903	0	0.000352535	0	0.00119862	0	0	0	0	0	0	0.00394839	7.05e-05	0	0	0	0	0	0	0	0	0	0	0	0.000352535	0	0	0	0	0	0	0	0.000564056	0
IH3SHYN01.CH2_23_R1	p10d3_2011	0.000738751	0.000671592	0.504903	0.000335796	0	0	0	0.000537273	0.000738751	0	0	0	0.000201478	0	0.343788	0	0.0018133	0	0.112827	0	0	0.000604433	0	0	0	0	6.72e-05	0	0	0	0	0.00429819	0	0	0.000134318	0	6.72e-05	0	0.00517126	0	0	0	0.000201478	0	0	6.72e-05	0.016857	0
IH3SHYN01.CH2_24_R1	p12d1_2011	0.000314202	0.00219941	0.00932132	0	0	0	0	0	0.0105781	0	0	0	0	0	0.00638877	0	0	0	0	0	0	0	0	0	0	0	0.000104734	0	0	0	0	0.0813783	0	0	0	0	0	0	0	0	0	0	0.00680771	0	0	0	0.70664	0
IH3SHYN01.CH2_25_R1	p12d3_2011	0.000317965	0.00063593	0.00190779	0.000211977	0	0	0	0	0.00137785	0	0	0	0	0	0.0114467	0	0.000211977	0	0	0	0	0	0	0	0	0.000105988	0.0146264	0	0.00190779	0	0.00243773	0.39788	0	0	0	0	0	0	0	0	0.0081611	0	0.0660307	0	0	0.000105988	0.137043	0
IH3SHYN01.CH2_26_R1	p12d4_2011	0	7.45e-05	0.00849795	0	0	0	0	0.00380171	0	0.00119269	0	0	0.00022363	0	0.00350354	0	0	0	0.00253448	0	0	0	0	0	0	0.000894521	0.00991428	0	0	0	0	0.454193	0	0	0	0	0	0	0	0	0.0146851	0.000521804	0.095341	0	0	0	0.0948938	0
IH3SHYN01.CH2_27_R1	p12d11_2011	0.000146359	0.000292719	0.0432492	0.000365898	0	0	0	0	0.00548847	0	0	0	0	0	0.00219539	0	0.00658617	0	0.00548847	0	0	0.00124405	0	0	0	0	0.0141969	0.000585437	0.0035858	0	0.00343944	0.468057	0	0	0	0	0	0	0	0	0.0109769	0	0.100256	0	0	7.32e-05	0.0769118	0
IH3SHYN01.CH2_28_R1	p13d1_2011	0	0	0.0122615	0	0	0	0	0	0.00483551	0	0	0	0	0	8.63e-05	0	0.00103618	0	0	0	0	0	0	0.000259045	0	0.0053536	0.0627752	0	0.000431742	0	0.0145929	0.48286	0	0	0.000431742	0	0	0	0.000259045	0	0.00915292	0	0.0598394	0	0	0.000345393	0.128832	0
IH3SHYN01.CH2_29_R1	p13d2_2011	0	0	0.00154516	0.000140469	0	0	0	0.00140469	0.00393314	0	0	0	0	0	0	0	0	0	0	0	0	0	0	0	0	0	0.0250035	0	0	0	0	0.58393	0	0	0.000702346	0	0	0	0	0.000280938	0.010184	0	0.0941143	0	0	0	0.0543616	0
IH3SHYN01.CH2_30_R1	p13d5_2011	6.9e-05	0	0.000206996	0	0	0	0	0	0.000206996	0	0	0	0	0	0.000137998	0	0.00124198	0	6.9e-05	0	0	0	0	0	0	0	0.0103498	0.000206996	6.9e-05	0	0	0.772097	0	0	0	0	0	0	0	0	0.00393293	0	0.0808666	0	0	0	0.0255986	0
IH3SHYN01.CH2_31_R1	p15d1_2011	7.01e-05	7.01e-05	0.0163348	0	0	0	0	0	0	0	0	0	0	0	0	0	0.00021032	0	0	0	0	0	0	0	0	0.000841279	0.0327398	0	0	0	7.01e-05	0.0126192	0	0	0	0	0	0	0	0	7.01e-05	0	0.00259394	0	0	0	0.926388	0
IH3SHYN01.CH2_32_R1	p15d2_2011	8.56e-05	8.56e-05	0.00274067	0	0	0	0	0	0.00402535	0	0	0	0	0	0.00479616	0	0.013789	0.000428229	0.00539568	0	0	0	0	0	0	0	0.020298	0	0	0	0	0.494433	0	0	0.000171292	0	0	0	0	0	0.0091641	0	0.0864166	0	0	0	0.0704865	0
IH3SHYN01.CH2_33_R1	p15d3_2011	0	0	0.00567859	0	0	0	0	0	9.46e-05	0	0	0	0	0	0	0	0	0	9.46e-05	0	0	0	0	0	0	9.46e-05	0.0048268	0	0	0	0.00634109	0.486182	0	0	0	0	0	0	0	0	0.0168465	0	0.106379	0	0	0.00558395	0.076661	0
IH3SHYN01.CH2_34_R1	p15d5_2011	0.00126984	0.000997732	0.0228571	0.000362812	0	0	0	0.000634921	0.000634921	9.07e-05	0	0	0.000816327	0	0.0672109	0.000725624	0.0282993	0.000362812	0.00263038	0	9.07e-05	0.000634921	0	0	0	0.0029932	0.0152381	0.00498866	0.000272109	0	0.00335601	0.0371882	0	0.00126984	0	0	0	0	0	9.07e-05	9.07e-05	0.000272109	0.00671202	0	0	0.748753	0.0430839	0
IH3SHYN01.CH2_35_R1	p15d7_2011	5.93e-05	0.000237065	0.00918627	0	0	0	0	0	0.000711195	0	0	0	0	0	0.000948261	0	0.00148166	0	0.000355598	0	0	0	0	0	0	0.0155278	0.0438571	0	0	0	0.00806022	0.217626	0	0	0	0	0	0	0	0	0.00681562	0	0.0350264	0	0	0.427014	0.0953002	0
IH3SHYN01.CH2_36_R1	p18d1_2011	0.165138	0.220183	0.0275229	0	0	0	0	0.0183486	0	0	0	0	0	0	0	0	0	0	0	0	0	0	0	0	0	0	0	0	0	0	0	0.0733945	0	0	0	0	0	0	0	0	0	0	0.00917431	0	0	0	0.137615	0
IH3SHYN01.CH2_37_R1	p18d2_2011	0.070211	0.107955	0.185877	0.000405844	0	0	0	0.0401786	0.0633117	0	0	0	0	0	0.0556006	0	0.0101461	0	0	0	0	0	0.000811688	0	0	0	0.0320617	0	0	0	0.000405844	0.0515422	0	0	0	0	0	0	0	0	0	0	0.00405844	0	0	0	0.208604	0
IH3SHYN01.CH2_38_R1	p18d3_2011	0.000206186	0.0043299	0.0115464	0.000206186	0	0	0	0	0	0	0	0	0	0	0.0892784	0	0.000206186	0	0	0	0	0	0	0	0	0	0	0	0	0	0	0.0276289	0	0	0	0	0	0	0	0	0	0	0	0	0	0	0.699381	0
IH3SHYN01.CH2_39_R1	p18d5_2011	0.00493203	0.00228558	0.0555756	0	0	0	0	0.0175629	0	0	0	0	0	0	0.275833	0	0	0	0.00300734	0	0	0	0	0	0	0	0.0074582	0	0	0	0	0.0461927	0	0.0123902	0.00336822	0	0	0	0	0	0	0	0.0182846	0	0	0.00132323	0.447612	0
IH3SHYN01.CH2_40_R1	p18d22_2011	0.000968389	0.000691706	0.517604	0	0	0	0	0	0	0	0	0	0	0	0.476102	0	0.000207512	0	0	0	0	0	0	0	0	0	6.92e-05	0	0	0	0.000276683	0.000345853	0	0	0	0	0	0	0	0	0	0	6.92e-05	0	0	0	0.00304351	0
IH3SHYN01.CH2_41_R1	p19d1_2011	0.0502092	0.106067	0.106695	0.000209205	0	0	0	0	0.0209205	0	0	0	0	0	0.369456	0	0.015272	0	0.00397489	0	0	0	0	0	0	0	0	0	0	0	0	0.0169456	0	0	0	0	0	0	0	0	0	0	0	0	0	0	0.247908	0
IH3SHYN01.CH2_42_R1	p19d3_2011	0.00100069	0.000687973	0.142848	0	0	0	0	0.00556633	0.00187629	0	0	0	0	0	0.686347	0.00150103	0.0469698	0	0.00125086	0	0	0	0	0	0	0	0	0.00100069	0	0	0	0.00325224	0	0.000437801	0	0	0	0	0	0	0	0	0	0	0	0	0.0973169	0
IH3SHYN01.CH2_43_R1	p19d5_2011	0.00194151	0.00279092	0.0504793	0.000182017	0	0	0	6.07e-05	0	0	0	0	0	0	0.942119	0	0.000121344	0	0.000242689	0	0	6.07e-05	0	0	0	0	0.000182017	0	0	0	0	0.000242689	0	0	0	0	0	0	0	0	0	0	0.000121344	0	0	0	0.000849411	0
IH3SHYN01.CH2_44_R1	p19d7_2011	0.00106318	0.0018226	0.00318955	7.59e-05	0	0	0	0	0	0	0	0	0	0	0.955954	0	0	0	7.59e-05	0	0	0	0	0	0	0	0.0109356	0	0	0	0.00227825	0.00258202	0	0	0	0	0	0	0	0	0	0	0	0	0	0	0.0192892	0
IH3SHYN01.CH2_45_R1	p20d1_2011	0.00212459	0.00394567	0.396312	0.000151757	0	0	0	7.59e-05	7.59e-05	0	0	0	0	0	0.000758783	0.000531148	0.588664	0	0.000151757	0	0	7.59e-05	0	0	0	0	7.59e-05	0	0	0	0	0.000227635	0	7.59e-05	0	0	0	0	0	0	0	0	0	0	0	0.000151757	0.0062979	0
IH3SHYN01.CH2_46_R1	p20d2_2011	0.0885049	0.0889557	0.279038	0.000150263	0.000150263	0	0	0.0109692	0.000751315	0	0	0	0	0	0.0198347	0	0.198197	0	0.00210368	0	0	0	0.00210368	0	0	0	0	0	0	0	0	0.0189331	0	0	0	0	0	0	0	0	0	0	0.000300526	0	0	0.000150263	0.246281	0
IH3SHYN01.CH2_47_R1	p20d3_2011	0.019338	0.0220363	0.246627	0	0	0	0	0.000539665	0	0	0	0	0	0	0.00062961	0.000539665	0.678539	0	0.000449721	0	0	0	0.000179888	0	0	0	0	0	0	0	0	0.000179888	0	0.00125922	0	0	0	0	0	0	8.99e-05	0	8.99e-05	0	0	0.00125922	0.0248246	0
IH3SHYN01.CH2_48_R1	p20d5_2011	0.00277778	0.00193798	0.0764858	0.000387597	0	0	0	0.000710594	0.000839793	0	0	0	0.00148579	0	0.0439276	0	6.46e-05	0	0.000904393	0	0	0	0	0	0	0.0770026	0.285659	0	0.0104005	0	0	0.0114987	0	0	0	0	0	0	0	0	0	0	0.000452196	0	0	0	0.434884	0
IH3SHYN01.CH2_49_R1	p22d1_2011	0.00436205	0.00723704	0.231982	0.000198275	0	0	0	0	0.00267671	0	0	0	0	0	0.015168	0	0.000495688	0	0.000198275	0	9.91e-05	0	0	0	0	0.000198275	0.311986	0	0.000297413	0	0	0.0298404	0	0	0	0	0	0	0	0	0	0	0.00039655	0	0	0.00178447	0.312085	0
IH3SHYN01.CH2_50_R1	p22d3_2011	0.109561	0.15594	0.0203327	0.00117627	0.000336078	0	0	0.000840195	0	0	0	0	0	0	0	0	0	0	0	0	0	0	0.000840195	0	0	0.0425139	0.125357	0	0.000504117	0	0.0433541	0.0136112	0	0	0	0	0	0	0	0	0	0	0.000168039	0	0	0	0.423962	0
IH3SHYN01.CH2_51_R1	p22d5_2011	0.00920292	0.0181016	0.000456343	0.000456343	0	0	0	0	0	0	0	0	0	0	0.957104	0	0.000228172	0	0	0	0	0	0	0	0	0	7.61e-05	0	0	0	0	0.00235777	0	0	0	0	0	0	0	0	0	0	0	0	0	7.61e-05	0.00988743	0
IH3SHYN01.CH2_52_R1	p1d1_2012	0.000804182	0.000502614	0.0676518	0	0.00150784	0	0	0.0445316	0.00301568	0	0	0	0	0	0.00251307	0.00120627	0.651488	0	0.0185967	0	0.000201045	0.000301568	0	0	0	0	0.166667	0	0	0	0	0.00190993	0	0.000703659	0	0	0	0	0.0022115	0	0	0	0.000502614	0	0	0.00160836	0.0296542	0
IH3SHYN01.CH2_53_R1	p1d2_2012	0.001401	0.00101183	0.689835	0.000233499	0	0	0	0.000233499	0.000155666	0	0	0	0	0	0.120097	0	0.00490349	0	0.00108966	0	0	0.000155666	0	0	0	0	0.0326121	0	0	0	0.000155666	0.0123755	0	0.0571295	0	0	0	0	0	0	0	7.78e-05	0	0	0	0	0.0630448	0
IH3SHYN01.CH2_54_R1	p1d3_2012	0.0314266	0.0227025	0.172499	0.000495688	0.00584911	0	0	0.0379697	0.00267671	0	0.000297413	0	0	0	0.000198275	0.0031724	0.445127	0	0.0841677	0	9.91e-05	0.00565084	0	0	0	0.0332111	0.0186379	0	0	0	0.00446119	0.0147715	0	0.00247844	0	0	0	0	0.0126896	0	0	0	0	0	0	0.00584911	0.0406464	0
IH3SHYN01.CH2_55_R1	p1d5_2012	0.0869113	0.0977566	0.0849799	0.000148566	0.00534839	0	0	0.119299	0.00757688	0	0.00653692	0	0	0	0.000445699	0.00311989	0.410786	0	0.0521468	0	0.00148566	0.00252563	0	0	0	0.0124796	0.0405586	0	0	0	0.00163423	0.00430842	0	0.00103996	0	0	0	0	0.00831972	0	0	0	0	0	0	0.00519982	0.0251077	0
IH3SHYN01.CH2_56_R1	p1d7_2012	0.000564228	0.00131653	0.0379913	0	0	0	0	0.000125384	0.00031346	0	0	0	0	0	0.00601843	0	0.00219422	0	0.000188076	0	0	0.00031346	0	0	0	0.000125384	0.76992	0	6.27e-05	0	0	0.0183688	0	0.0127892	6.27e-05	0	0	0	0	0	0	0	0	0	0	0.000438844	0.119554	0
IH3SHYN01.CH2_57_R1	p1d21_2012	0.0169569	0.0319791	0.00147946	0.000227609	0	0	0	0.000113804	0.000113804	0	0	0	0	0	0.0166155	0.000113804	0.000682827	0	0.00125185	0	0	0.000796631	0.000113804	0	0	0.00102424	0.229544	0.00238989	0	0	0.000341413	0.0730625	0	0.00193468	0	0	0	0	0	0	0	0	0.000113804	0	0	0	0.599181	0.000227609
IH3SHYN01.CH2_58_R1	p2d1_2012	0.00533554	0.00671542	0.000367968	0.000413964	0	0	0	0.000137988	0.000505956	0	0	0	0	0	0.0182604	4.6e-05	0.00022998	0	0.00045996	0	0	9.2e-05	0	0	0	0	0.948024	0	0	0	0	0.000689941	0	4.6e-05	0	0	0	0	0	0	0	0	0	0	0	9.2e-05	0.0173405	0
IH3SHYN01.CH2_59_R1	p2d2_2012	0.0044617	0.00950284	0.00620002	0.000173832	0	0	0	0.000115888	0.00133271	0	0	0	0	0	0.148511	0.000289721	0.00150655	0	0.000637386	0	0	0	0	0	0	0.000405609	0.6415	0	0	5.79e-05	0	0.0106617	0	0	0	0	0	0	0	0	0	0	0	0	0	5.79e-05	0.151176	0
IH3SHYN01.CH2_61_R1	p2d7_2012	0.00123898	0.00357117	0.00634065	0.000218643	0	0	0	0.00517455	0	0	0	0	0	0	0.0657386	0.00393557	0.00466438	0	0.00225931	0	0	0	0	0	0	0	0.644122	0	0	0	0	0.0212084	0	0	0	0	0	0	0	0	0	0	0.00262371	0	0	0	0.213979	0
IH3SHYN01.CH2_62_R1	p2d21_2012	0	0.000264574	0.00361584	0	0	0	0	0.00070553	0.0103184	0	0.00291031	0	0	0	0.893906	0.00740806	0.0114649	0	8.82e-05	0	0	0.00194021	0	0	0	0	0	0.00388041	0	0	0	0.0039686	0	0.00361584	0	0	0	0	0	0	0	0	0.000176382	0	0	0.00132287	0.0286621	0
IH3SHYN01.CH2_63_R1	p3d0_2012	0.000661813	0.000441209	0.0172071	0	0	0	0	0	5.52e-05	0	0	0	0	0	0.00143393	0	0.000165453	0	0.000275756	0	0	0	0	5.52e-05	0	0.00805206	0.434977	0.000220604	0	0	0.0143393	0.00606662	0	0.000551511	0	0	0	0	0	0	0	0	0.000165453	0	0	5.52e-05	0.514008	5.52e-05
IH3SHYN01.CH2_64_R1	p3d1_2012	0.0134016	0.0170721	0.00990183	0	0	0	0	0	0	0	0	0	0	0	0.00409731	0	0	0	0.000512164	0	0	0	0	0	0	0.000256082	0.597354	0	0	0	0	0.00196329	0	0	0	0	0	0	0	0	0	8.54e-05	0	0	0	0	0.343747	0
IH3SHYN01.CH2_65_R1	p3d2_2012	0.00315409	0.00469267	0.0863143	7.69e-05	0.000384645	0	0	0	0.00200015	0	0	0	0	0	0.0318486	0	0.0363874	0	0.000538503	0	0	0	0	0	0	0	0.148781	0	0	0	0.00192322	0.0586199	0	0.00138472	0	0	0	0	0	0	0	0	0.00130779	0	0	0	0.447342	0
IH3SHYN01.CH2_66_R1	p3d5_2012	0.00476569	0.00595711	0.0760524	0	0	0	0	0	0	0	0	0	0	0	0.0238284	0	0	0	0	0	0	0	0	0	0	0	0.166402	0	0	0	0	0.0613582	0	0	0	0	0	0	0	0	0	0	0	0	0	0	0.505361	0
IH3SHYN01.CH2_67_R1	p3d7_2012	0.00369686	0.00359957	0.0465026	0	0	0	0	0	0.00155657	0	0	0	0	0	0.00282129	0	0.0587606	0	0	0	0	0	0	0	0	0	0.299835	0	0	0	0	0.0706294	0.00175114	0	0	0	0	0	0	0	0	0	0	0	0	0.00593443	0.392645	0
IH3SHYN01.CH2_68_R1	p3d21_2012	0.00173883	0.0123457	0.0039993	0	0	0	0	0	0.00173883	0	0	0	0	0	0.0366893	0	0.00434707	0	0.0010433	0	0	0	0	0	0	0	0.142236	0.0010433	0.00173883	0	0	0.0443401	0	0.00295601	0	0	0	0	0	0	0	0	0.000347766	0	0	0.00938967	0.665971	0.00121718
IH3SHYN01.CH2_69_R1	p4d0_2012	0.00472319	0.00960124	0.053736	0	0	0	0	0.00464576	0	0	0	0	0	0	0.207898	0.00108401	0.0058072	0	0.038947	0	0	0	0	0	0	0	0.542935	0	0	0	0	0.00193573	0	0.00108401	0	0	0	0	0	0	0	0	0.00232288	0	0	0.00123887	0.110027	0.0100658
IH3SHYN01.CH2_70_R1	p4d1_2012	0.0309798	0.0452089	0.081232	0	0	0	0	0.00216138	0.00738473	0	0	0	0.00288184	0	0.435699	0	0.00414265	0	0.0727666	0	0	0	0	0	0	0	0.0904179	0	0	0	0	0.0239553	0	0	0	0	0	0	0	0	0	0	0.00270173	0	0	0	0.150396	0.000180115
IH3SHYN01.CH2_71_R1	p4d2_2012	0.00239956	0.00270719	0.0147665	0	0	0	0	0.000369163	0	0	0	0	0.00116902	0	0.0409771	0	0.0228266	0	0.00393774	0	0	0	0	0	0	0	0.101704	0	0.000246108	0	0	0.00806005	0	0	0	0	0	0	0	0	0	0	0	0	0	0.000184581	0.778625	0.000369163
IH3SHYN01.CH2_72_R1	p4d3_2012	0.0147263	0.0165324	0.00388997	0	0	0	0	0.00111142	0	0	0	0	0	0	0.0508475	0	0	0	0.0125035	0	0	0	0	0	0	0	0.310086	0	0.00125035	0	0	0.034454	0	0	0	0	0	0	0	0	0	0	0.00222284	0	0	0	0.436232	0.00444568
IH3SHYN01.CH2_73_R1	p4d5_2012	0.0252196	0.0368883	0.0160602	0	0	0	0	0	0	0	0	0	0	0	0.268381	0	0.0114178	0	0.0321205	0	0	0	0	0	0	0	0	0	0	0	0	0.0525721	0	0	0	0	0	0	0	0	0	0	0	0	0	0	0.407779	0
IH3SHYN01.CH2_74_R1	p4d21_2012	0.00109529	0.00153341	0.00240964	0	0	0	0	0	0.00690033	0.000547645	0	0	0	0	0.500548	0	0.0122673	0	0.0187295	0	0	0	0	0	0	0	0.0603505	0	0	0	0	0.00963855	0	0	0	0	0	0	0	0	0	0	0.00361446	0	0	0	0.347974	0
IH3SHYN01.CH2_75_R1	p6d1_2012	0.0135275	0.0199155	0.0549554	0	0	0	0	0	0.000845467	0	0.0877407	0	0	0	0.223861	0	0.00225458	0	0	0	0	0	0	0	0	0.0538281	0.144387	0	0	0	0.0177548	0.0209488	0	0	0	0	0	0	0	0	0	0	0	0	0	0	0.267637	0
IH3SHYN02.CH2_100_R1	p18d0_2012	0.00148254	0.00049418	0.00159236	0.000164727	0	0	0	0	0.000768724	0	0	0	0	0	0.000878542	0	0	0	0.0121898	0	0.00093345	0	0	0	0	0	0.573523	0	0	0	0	0.0141665	0	0	0.00142763	0	0	0	0	0	0	0	0	0	0	0	0.384472	0
IH3SHYN02.CH2_101_R1	p18d1_2012	0	0	0.00463958	0	0	0	0	0	0	0	0	0	0	0	0.00826072	0	0.000226321	0	0.0132398	0	0	0	0	0	0	0	0.56535	0	0	0	0	0.00826072	0	0	0.000113161	0	0	0	0	0	0	0	0.00780808	0	0	0	0.390517	0
IH3SHYN02.CH2_102_R1	p18d3_2012	0	0	0.0012285	0.002457	0	0	0	0	0	0	0	0	0	0	0.0012285	0	0.000614251	0	0.022113	0	0	0	0	0	0	0.027027	0.220516	0	0	0	0	0.0178133	0	0	0	0	0	0	0	0	0	0	0	0	0	0	0.609951	0
IH3SHYN02.CH2_103_R1	p18d5_2012	0.00981792	0.010532	0	0	0	0	0	0	0.0269547	0	0	0	0	0	0.012674	0	0	0	0.0747947	0	0	0	0	0	0	0	0.0947876	0	0	0	0	0.0162442	0	0	0	0	0	0	0	0	0	0	0.0510532	0	0	0	0.632631	0
IH3SHYN02.CH2_104_R1	p18d7_2012	0	0.00020145	0	0.00020145	0	0	0	0	0.02639	0	0	0	0	0	0	0	0	0	0.0410959	0	0	0	0	0	0	0	0.0785657	0	0	0	0	0.0610395	0	0	0	0	0	0	0	0	0	0	0.00302176	0	0	0	0.77921	0
IH3SHYN02.CH2_105_R1	p18d21_2012	0	0	0.283179	0	0	0	0	0	0	0	0	0	0.0043692	0	0.000273075	0	0.0360459	0	0	0	0	0	0	0	0	0	0.123703	0	0	0	0	0.0297652	0	0	0	0	0	0	0	0	0	0	0.00682687	0	0	0	0.508465	0
IH3SHYN02.CH2_106_R1	p20d0_2012	0.000638388	7.09e-05	0.333948	0	0	0	0	0	0	0	0	0	0	0	0.00993049	0	0.00340474	0	0.00758973	0	0	0	0	0	0	0.000212796	0.505533	0	0	0	0	0.00035466	0	0	0	0	0	0	0	0	0	0	0	0	0	0	0.137254	0
IH3SHYN02.CH2_107_R1	p20d3_2012	0.00237147	0.00189717	0.251945	9.49e-05	0	0	0	0	0.00104345	0	0	0	0	0	0.0754126	0	0.0247581	0	0.0166951	0	0	0	0	0	0	0	0.187346	0.00256118	0	0	0	0.0191614	0	0	0	0	0	0	0	0	0	0	0	0	0	0.0016126	0.380383	0
IH3SHYN02.CH2_108_R1	p20d5_2012	0.00240348	0.0058585	0.476341	0	0	0	0	0	0	0.000901307	0	0	0	0	0.112438	0	0.0497972	0	0.00638426	0	0	0	0	0	0	0.000300436	0.0837464	0.00142707	0	0	0	0.00458164	0	0	0.000450653	0	0	0	0	0.000225327	0	0	0	0	0	0	0.250263	0
IH3SHYN02.CH2_109_R1	p20d7_2012	0	0	0.0867023	0.000125747	0	0	0	0	0.0009431	0	0	0	0	0	0.00106885	0	0.00106885	0	0.0281672	0	0	0	0	0	0	0	0.189374	0	0	0	0	0.0066017	0	0.000251493	0	0	0	0	0	0	0	0	0	0	0	0.000502986	0.676454	0
IH3SHYN02.CH2_110_R1	p20d21_2012	9.96e-05	4.98e-05	0.266311	0.000199223	0	0	0	0	0	0.000249029	0	0	0.000149417	0	0.52819	0	0.00214165	0	0.00283893	0	0.000199223	4.98e-05	0	0	0	0	0.0160873	0.000747086	0.000298835	0	0.000199223	0.0034864	0	0	0	0	0	0	0	0	0	0.00034864	0.000298835	0	0	4.98e-05	0.17442	0
IH3SHYN02.CH2_111_R1	p23d1_2012	0.000161438	0	0.120594	0.000161438	0	0	0	0	0.00156057	0	0	0	0	0	0.00769521	0	0.00322876	0	0.00516601	0	0	0	0	0	0	0	0.0333638	0	0	0	0	0.0265296	0	0	0	0	0	0	0	0	0	0	5.38e-05	0	0	0	0.772373	0
IH3SHYN02.CH2_112_R1	p23d2_2012	0.00090536	0.000784645	0.941091	0	0	0	0	6.04e-05	0	0	0	0	0.000120715	0	0.00754466	0	0.0012675	0	0.00838967	0	0.000301787	0	0	0	0	0	0.00826895	0	0	0	0	0.00066393	0	6.04e-05	0	0	0	0	0	0	0	0	0.00181072	0	0	6.04e-05	0.0278247	0
IH3SHYN02.CH2_113_R1	p23d5_2012	0.00029417	0.000529505	0.496735	0.000117668	0	0	0	0	0.000235336	0	0	0	0	0	0.00417721	0	0.00105901	0	0.000411837	0	0	0	0	0	0	0	0.103018	0	0	0	0	0.00282403	0	0	0.000117668	0	0	0	0	0	0	0	5.88e-05	0	0	0.000176502	0.387304	0
IH3SHYN02.CH2_114_R1	p23d7_2012	0.000943082	0.00183069	0.817985	0.000166426	0	0	0	0.000110951	0.000166426	0.000110951	0	0	0.000998558	0	0.00388328	0	0.000499279	0	0.00205259	0	0.000388328	0	0	0	0	0	0.000277377	0	0.000221902	0	0.000499279	0.00532564	0	0	0	0	0	0	0	0	0	0	0.000166426	0	0	0.000110951	0.158882	0
IH3SHYN02.CH2_115_R1	p23d21_2012	5.82e-05	0.000174734	0.08195	0	0	0	0	0.00267925	0.000349467	0	0	0	0	0	0.0325004	0	0.0126391	0	0.0163085	0	0	0	0	0	0	0	0.00064069	0	0	0	0	0.0179393	0	5.82e-05	0.00273749	0	0	0	0	0	0	0	5.82e-05	0	0	0	0.809366	0
IH3SHYN02.CH2_116_R1	p24d1_2012	0.000315789	5.26e-05	0.0137368	0.000105263	0	0	0	0	0.00163158	0	0	0	0	0	0.000526316	0	0.000736842	0	0.0132105	0	0	0	0	0	0	0	0.225368	0	0	0	0	0.00921053	0	0	0	0	0	0	0	0	0	0	0.00105263	0	0	0	0.714053	0
IH3SHYN02.CH2_117_R1	p24d2_2012	0.00238404	0.0013475	0.159834	0.00119202	0	0	0	0.000621923	0.00331692	0	0	0	0	0	0.0454522	0	0.0380409	0	0.0557657	0	0.000155481	0	0	0	0	0	0.0993003	0.000777403	0	0	0	0.0130604	0	0	0.00150298	0	0	0	0	0	0	0	0.000518269	0	0	0.000207308	0.54185	0
IH3SHYN02.CH2_118_R1	p24d5_2012	0.0245595	0.0250934	0.0117459	0	0	0	0	0	0	0	0	0.00480513	0.00320342	0	0	0	0	0	0.0128137	0	0	0	0	0	0	0	0.145755	0.00266951	0	0	0	0.0261612	0	0	0.000533903	0	0	0	0	0	0	0	0	0	0	0	0.71276	0
IH3SHYN02.CH2_119_R1	p24d7_2012	0.1	0.314286	0	0.0142857	0	0	0	0	0	0	0	0	0	0	0	0	0.0142857	0	0.114286	0	0	0	0	0	0	0	0	0	0	0	0	0.0714286	0	0	0	0	0	0	0	0	0	0	0.1	0	0	0	0.228571	0
IH3SHYN02.CH2_120_R1	p24d21_2012	0.000830479	0.00332191	0.524032	0.000830479	0	0	0	0.000415239	0.00249144	0	0	0	0.000830479	0	0.00550192	0	0.336863	0	0.014741	0	0.0020762	0	0	0	0	0.00155715	0.00280286	0.000934288	0	0	0	0.0116267	0	0	0	0	0.00010381	0	0.00166096	0	0	0	0.000830479	0	0	0	0.0518011	0
IH3SHYN02.CH2_121_R1	p25d1_2012	0.00102881	0.00030259	0.0252965	6.05e-05	0	0	0	0	0	0	0	0	0	0	0.0030259	0	6.05e-05	0	0.0171266	0	0.00030259	0	0	0	0	0	0.133261	0	0	0	0	0.0111353	0	0.00853304	0	0	0	0	0	0	0	0	0	0	0	0	0.774207	0
IH3SHYN02.CH2_122_R1	p25d2_2012	0.000248509	0.000497018	0.0270875	0	0	0	0	0	0.00124255	0	0	0	0	0	0.0013668	0	0.874876	0	0.00149105	0	0	0	0	0	0	0	0.00484592	0	0	0	0.000372763	0.00211233	0	0.00111829	0.000124254	0	0	0	0	0	0	0	0	0	0	0.000124254	0.0800199	0
IH3SHYN02.CH2_123_R1	p25d5_2012	0.000441209	0	0.00397088	0.000441209	0	0	0	0.000110302	0.000661813	0	0	0	0	0	0.000882418	0	0.00154423	0	0.00363997	0	0.000551511	0	0	0	0	0.000441209	0.106111	0	0	0	0	0.004743	0	0.00099272	0	0	0	0	0	0	0	0	0	0	0	0	0.867858	0
IH3SHYN02.CH2_124_R1	p25d7_2012	0.00356268	0.00178134	0.0102427	0.00378535	0	0	0	0	0.0109107	0	0	0	0	0	0.0211534	0	0.0207081	0	0.117791	0	0	0	0	0	0	0	0.00089067	0	0	0	0	0.109552	0	0.0227121	0	0	0	0	0	0	0	0	0	0	0	0.00601202	0.492318	0
IH3SHYN02.CH2_125_R1	p25d21_2012	0.000849257	0.000212314	0.0460722	0.000212314	0	0	0	0.0029724	0.0367304	0	0	0	0.010828	0	0.176221	0	0.0825902	0	0.0719745	0	0.00509554	0.00254777	0	0	0	0	0.0138004	0	0	0	0.00509554	0.0806794	0	0.00467091	0	0	0	0	0	0	0	0	0	0	0	0	0.329299	0
IH3SHYN02.CH2_126_R1	p28d1_2012	0.000711997	0.000711997	0.0195799	0.00320399	0	0	0	0	0.0306159	0	0	0	0	0	0.012104	0	0.00213599	0	0.170167	0	0	0	0	0	0	0	0	0	0	0	0	0.162691	0	0	0.0210039	0	0	0	0	0	0	0	0.011392	0	0	0.00249199	0.363475	0
IH3SHYN02.CH2_127_R1	p28d2_2012	0	0	0.0165563	0	0	0	0	0	0.0349522	0	0	0	0	0	0.504783	0	0.00919794	0	0.146799	0	0	0	0	0	0	0	0.00515085	0.00331126	0	0	0	0.0632818	0	0	0	0	0	0	0	0	0	0	0.0632818	0	0	0	0.0835173	0
IH3SHYN02.CH2_128_R1	p28d3_2012	0	0	0	0.0018018	0	0	0	0	0.0144144	0	0	0	0	0	0.0258258	0	0	0	0	0	0	0	0	0	0	0	0.132733	0	0	0	0	0.0396396	0	0	0	0	0	0	0	0	0	0	0.003003	0	0	0	0.721321	0
IH3SHYN02.CH2_129_R1	p28d7_2012	0.0127718	0.00138074	0.0179496	0.000345185	0	0	0	0	0.00517777	0	0	0	0	0	0.752157	0	0	0	0	0	0	0	0	0	0	0	0.000345185	0	0	0	0	0.022437	0	0	0	0	0	0	0	0	0	0	0.00345185	0	0	0	0.147394	0
IH3SHYN02.CH2_130_R1	p28d21_2012	0	0	0.000732601	0.0003663	0.0003663	0	0	0	0.0553114	0	0	0	0	0	0.0311355	0	0.00952381	0	0	0	0.0010989	0	0	0	0	0	0.0190476	0	0	0	0	0.126374	0	0	0	0	0	0	0	0	0	0	0	0	0	0	0.54359	0
IH3SHYN02.CH2_131_R1	p31d1_2012	0.0141114	0.0240849	0.604668	0	0	0	0	0.000954907	0.000954907	0	0	0	0	0	0.212414	0	0.117454	0	0.00212202	0	0	0.000636605	0	0	0	0	0.000424403	0	0	0	0	0.00392573	0	0	0	0	0	0	0	0	0	0	0.000106101	0	0	0.000318302	0.013687	0
IH3SHYN02.CH2_132_R1	p31d2_2012	0.0034073	0.0031452	0.73589	0.000174734	0	0	0	0	0	0	0	0	0	0	0.0162502	0	0.230124	0	0.000611567	0	0	0	0	0	0	0	0	0	0	0	0	0.000698934	0	0	0	0	0	0	0	0	0	0	0.0002621	0	0	0.000174734	0.00690197	0
IH3SHYN02.CH2_133_R1	p31d5_2012	0.0180505	0.0120337	0.129964	0.00300842	0	0	0	0	0	0	0	0	0	0	0.290614	0	0.201564	0	0	0	0	0	0	0	0	0	0.00180505	0.0709988	0.000601685	0	0	0	0	0.00541516	0	0	0	0	0	0	0	0	0	0	0	0	0.0932611	0
IH3SHYN02.CH2_134_R1	p31d7_2012	0.0832579	0.290498	0.0380091	0.00271493	0	0	0	0	0	0	0	0	0	0	0.266063	0	0.000904977	0	0	0	0	0	0.000904977	0	0	0	0	0.0298643	0	0	0	0.0361991	0	0	0	0	0	0	0	0	0	0	0.00542986	0	0	0	0.110407	0
IH3SHYN02.CH2_135_R1	p31d21_2012	0	0	0.0045045	0.000307125	0	0	0	0.0004095	0.000102375	0	0	0	0.000102375	0	0.00665438	0.000716626	0.00235463	0.000102375	0.000614251	0	0	0	0	0	0	0.00501638	0.002457	0.0012285	0	0.000307125	0	0	0	0	0	0	0	0	0	0	0.00020475	0	0.000511876	0	0	0	0.972973	0
IH3SHYN02.CH2_136_R1	p32d1_2012	0	0	0	0.6	0	0	0	0	0	0	0	0	0	0	0	0	0	0	0	0	0	0	0	0	0	0	0.2	0	0	0	0	0	0	0	0	0	0	0	0	0	0	0	0	0	0	0	0.2	0
IH3SHYN02.CH2_137_R1	p32d2_2012	0	0	0.0250882	0	0	0	0	0	0.000130668	0	0	0	0	0	0.00640272	0	0.000392003	0	0.000261335	0	0	0	0	0	0	0.0107148	0.132366	0.000130668	0	0	0.000392003	0.000522671	0	0.000130668	0	0	0	0	0	0	0	0	0.000392003	0	0	0	0.821639	0
IH3SHYN02.CH2_138_R1	p32d3_2012	0	0	0.2	0	0	0	0	0	0	0	0	0	0	0	0	0	0.6	0	0	0	0	0	0	0	0	0	0	0	0	0	0	0	0	0	0	0	0	0	0	0	0	0	0.2	0	0	0	0	0
IH3SHYN02.CH2_139_R1	p32d5_2012	0	0	0.000899038	0	0	0	0	0	0.000179808	0	0	0	0	0	0.00728221	0	8.99e-05	0	0	0	0	0	0	0	0	8.99e-05	0.00188798	0	0	0	0	0.000539423	0	0.000359615	0	0	0	0	0	0	0	0	0	0	0	0	0.988133	0
IH3SHYN02.CH2_140_R1	p32d7_2012	0	0	0.5	0.1	0.2	0	0	0	0	0	0	0	0	0	0	0	0	0	0	0	0	0	0	0	0	0	0	0	0	0	0	0	0	0	0	0	0	0	0	0	0	0	0	0	0	0	0.1	0
IH3SHYN02.CH2_141_R1	p32d21_2012	0	0	0.0103444	0	0.00121052	0	0	0	0	0	0	0	0	0	0.868383	0	0.0108947	0	0	0	0	0	0	0	0	0	0.0062727	0	0	0	0	0.000330142	0	0	0	0	0	0	0	0	0	0	0	0	0	0	0.0830857	0
IH3SHYN02.CH2_142_R1	p33d1_2012	0	0.000102103	0.0228711	0	0	0	0	0	0.000102103	0	0	0	0	0	0.000102103	0	0.0488054	0	0.000204207	0	0	0	0	0	0	0	0	0	0	0	0	0	0	0	0	0	0	0	0	0	0	0	0	0	0	0.913927	0.0134776	0
IH3SHYN02.CH2_143_R1	p33d2_2012	0	0	0.111125	0	0	0	0	0	0	0	0	0	0	0	0.000125992	0	0.00352778	0	0.000125992	0	0	0	0	0	0	0	0	0	0	0	0	0	0	0	0	0	0	0	0	0	0	0	0	0	0	0.881945	0.0031498	0
IH3SHYN02.CH2_144_R1	p33d3_2012	0.000981957	0.000490978	0.594575	0	0	0	0	0.000122745	0	0	0	0	0.000122745	0	0	0	0.00147294	0	0.000122745	0	0	0	0	0	0	0	0.000122745	0	0	0	0	0	0	0	0	0	0	0	0	0	0	0	0	0	0	0.401375	0.000490978	0
IH3SHYN02.CH2_145_R1	p33d5_2012	0	0	0.0288951	0	0	0	0	0	0	0	0	0	0	0	0	0	0.00149223	0	0	0	0	0	0	0	0	0	0.000203486	0	0	0	0	0	0	0	0	0	0	0	0	0	0	0	0	0	0	0.000610459	0.968731	0
IH3SHYN02.CH2_146_R1	p33d7_2012	0	0	0.00674049	0	0	0	0	0	0	0	0	0	0	0	0	0	0	0	0	0	0	0	0	0	0	0	8.02e-05	0	0	0	0	0	0	0	8.02e-05	0	0	0	0	0	0	0	0	0	0	8.02e-05	0.992858	0
IH3SHYN02.CH2_147_R1	p33d21_2012	9.08e-05	9.08e-05	0.819593	0	0	0	0	0.000272381	0	0	0	0	9.08e-05	0	0	0	0.0603777	0	9.08e-05	0	0	0	0	0	0	0	0.000272381	0	0	0	0.000363174	9.08e-05	0	0	0	0	0	0	0	0	0	0	0	0	0	0.081351	0.0373161	0
IH3SHYN02.CH2_85_R1	p9d5_2012	0.000251805	0.000251805	0.00352526	0	0	0	0	0.206144	0.0823401	0	0	0	0	0	0.000671479	8.39e-05	0.366292	0	0.0849421	0	0	0.0360081	0	0	0	0	0.0830955	0	0	0	0	0.00243411	0	0.0852778	0	0	0	0	0.00318952	0	0	0	0.00310559	0	0	0.00016787	0.0383582	0
IH3SHYN02.CH2_86_R1	p9d7_2012	0.000482253	0.000289352	0.0379051	0.000289352	0	0.00250772	0	0.0207369	0.00983796	0	0	0.00626929	0.0447531	0	0.0698302	0	0.228492	0	0.0101273	0	0	0	0	0	0	0	9.65e-05	0	0.00173611	0.00337577	0.00954861	0.0414738	0	0.17554	0.018615	0	0	0	0	0	0	0	0.00337577	0	0	0.0760995	0.221161	0
IH3SHYN02.CH2_87_R1	p9d21_2012	0	0.000130727	0.418197	0.000130727	0	0	0	0.0110465	0.00509837	0	0	0.000130727	0.000261455	0	0.0865416	0.0037911	0.0503301	0	0.0083012	0	0.000261455	0.00568665	0	0	0	0	0.0674554	0.000261455	0	0	0.000784365	0.00705929	0	0.0632721	0.000392182	0	0	0	0	0	0	0	0	0	0	0.020851	0.234068	0
IH3SHYN02.CH2_88_R1	p12d0_2012	6.55e-05	0	0	6.55e-05	0	0	0	0	0	0	0	0	0	0	0	0	0.0390512	0	0.000196567	0	0	0	0	0	0	0.00150701	0.775849	0	0	0	0	0.0138907	0	0	0.000458655	0	0	0	0	0	0	0	0	0	0	0.014677	0.132879	0
IH3SHYN02.CH2_89_R1	p12d1_2012	0.000111788	0.000335364	0.00178861	0.00055894	0	0	0	0.000894304	0	0	0	0	0	0	0.00139735	0	0.00760159	0	0.00195629	0	0	0	0	0	0	0	0.55486	0	0	0	0	0.00145324	0	0	0	0	0	0	0	0	0	0	0	0	0	0.0614834	0.365156	0
IH3SHYN02.CH2_90_R1	p12d2_2012	0	6.29e-05	0.00881113	6.29e-05	0	0	0	0	0.000125873	0	0	0	0	0	0.00383913	0	0.0174334	0	0.00144754	0	0	0	0	0	0	0.00472025	0.120775	0	0	0	0	0.0025804	0	0	0	0	0	0	0	0	0	0	0	0	0	0.558248	0.279376	0
IH3SHYN02.CH2_91_R1	p12d5_2012	0.000752068	0.000250689	0.0957633	0.000501379	0	0	0	0.003635	0.0135372	0	0	0	0.000125345	0	0.0426172	0.000752068	0.0253196	0.000125345	0.026197	0	0.000125345	0	0	0	0	0	0.172349	0.003635	0	0	0	0.0200552	0	0.0022562	0	0	0	0	0	0	0.00175483	0.00162948	0	0	0	0.0564051	0.502632	0
IH3SHYN02.CH2_92_R1	p12d21_2012	0.000642467	0.00160617	0.019274	0.000642467	0.00883392	0	0	0	0.00224864	0	0	0	0	0	0.0634436	0	0.0126887	0	0.030196	0	0	0	0	0	0	0	0.0938002	0	0	0	0	0.0318021	0	0	0	0	0	0	0	0	0	0	0	0	0	0	0.676197	0
IH3SHYN02.CH2_93_R1	p15d0_2012	0.00653097	0.00342401	0.0464777	0.000824298	0	0	0	0	0.000317038	0	0	0	0	0	0.0446389	0	0.00646757	0	0.0100818	0	0	0	0	0	0	0	0.696849	0	0	0	0	0.0114768	0	0	0	0	0	0	0	0	0	0	0.00240949	0	0	0	0.140194	0
IH3SHYN02.CH2_94_R1	p15d1_2012	0.00075815	0.000349915	0.00338252	0	0	0	0	0	0.000641512	0	0	0	0.000233277	0	0.000699831	0	0.000933108	0	0.000933108	0	0	0	0	0	0	0.000174958	0.55829	0	0	0	0.000116638	0.00285764	5.83e-05	0	0	0	0	0	0	0	0	0	0	0	0	0	0.422523	0
IH3SHYN02.CH2_95_R1	p15d2_2012	0.0184615	0	0	0	0	0	0	0	0	0	0	0	0	0	0	0	0.00307692	0	0	0	0	0	0	0	0	0	0.00615385	0	0	0	0	0.0676923	0	0	0	0	0	0	0	0	0	0	0	0	0	0	0.796923	0
IH3SHYN02.CH2_96_R1	p15d3_2012	0.000126088	0.000378263	0.00151305	0.000126088	0	0	0	0	0.000126088	0	0	0	0	0	0	0	0.000882613	0	0.00239566	0	0	0	0	0	0	0.000882613	0.477998	0	0	0	0	0.0141218	0	0	0	0	0	0	0	0	0	0	0	0	0	0	0.494893	0
IH3SHYN02.CH2_97_R1	p15d7_2012	0	0	0.135767	0.0162475	0	0	0	0	0.00289339	0	0	0	0	0	0	0	0.15513	0	0.0734476	0	0	0	0	0	0	0	0.0144669	0	0	0	0	0.128422	0	0.0140218	0	0	0	0	0	0	0	0	0.00222568	0	0	0	0.30069	0
IH3SHYN02.CH2_98_R1	p15d21_2012	0.10998	0.311609	0.0366599	0.0264766	0	0	0	0.00203666	0	0	0	0	0	0	0.00203666	0	0.164969	0	0.0162933	0	0.01222	0	0	0	0	0	0	0	0	0	0	0.0325866	0	0.00203666	0	0	0	0	0	0	0	0	0.0101833	0	0	0	0.105906	0
IH3SHYN02.CH2_99_R1	p18d00_2012	0.00655834	0.0177173	0	0	0	0	0	0	0	0	0	0	0	0	0.00117463	0	0	0	0	0	0	0	0	0	0	0	0.134886	0	0	0	0	0.0468872	0	0	0	0	0	0	0	0	0	0	0.0006852	0	0	0	0.778485	0
[truncated: 14 more columns]

## Sheet: Healthy_patients
Figure S6 E-F. Comprehensive temporal taxonomic breakdown for human subjects.
#OTU ID	Santiago_hc1d1_2014	Santiago_hc1d3_2014	Santiago_hc1d5_2014	Santiago_hc1d8_2014	Santiago_hc1d28_2014	Santiago_hc2d1_2014	Santiago_hc2d2_2014	Santiago_hc2d3_2014	Santiago_hc2d5_2014	Santiago_hc2d8_2014	Santiago_hc2d28_2014	Santiago_hc3d1_2014	Santiago_hc3d3_2014	Santiago_hc3d5_2014	Santiago_hc3d8_2014	Santiago_hc3d28_2014	Santiago_hc4d1_2014	Santiago_hc4d2_2014	Santiago_hc4d3_2014	Santiago_hc4d5_2014	Santiago_hc4d8_2014	Santiago_hc4d28_2014	Santiago_hc5d1_2014	Santiago_hc5d2_2014	Santiago_hc5d3_2014	Santiago_hc5d5_2014	Santiago_hc5d8_2014	Santiago_hc5d28_2014	Santiago_hc6d1_2014	Santiago_hc6d2_2014	Santiago_hc6d3_2014	Santiago_hc6d5_2014	Santiago_hc6d28_2014	Santiago_hc7d1_2014	Santiago_hc7d2_2014	Santiago_hc7d3_2014	Santiago_hc7d5_2014	Santiago_hc7d8_2014	Santiago_hc7d28_2014	Santiago_hc8d1_2014	Santiago_hc8d3_2014	Santiago_hc8d5_2014	Santiago_hc8d8_2014	Santiago_hc8d28_2014	Santiago_hc9d1_2014	Santiago_hc9d2_2014	Santiago_hc9d3_2014	Santiago_hc9d5_2014	Santiago_hc9d8_2014
Unclassified;Other;Other;Other	0.0854283	0.0443849	0.0621359	0.0148355	0.00559284	0.121625	0.0104813	0.00241546	0	0.0019755	0.00330506	0.00547489	0	0.0337079	0.0457312	0.0107457	0.0065538	0.00112717	0.00735938	0.00639449	0.00392029	0.00262844	0.0236277	0.0332103	0.0317772	0.0509623	0.021316	0	0.0224799	0.0317202	0.00624419	0.000614553	0.00494751	0.019979	0.0518446	0.0281726	0	0.0773999	0.013803	0.0186054	0.00405979	0.0557705	0.0187469	0.00394089	0.00793079	0.00846883	0.0241095	0.00488155	0.00280645
Bacteria;Other;Other;Other	0.0478555	0.025916	0.0372462	0.0144055	0	0.0501475	0.0103336	0.000966184	0	0.0018438	0.00132202	0.00166627	0.000362976	0.0180367	0.0236881	0.00651254	0.00409612	0.000922226	0.00350447	0.00432858	0.00245018	0.000716846	0.0155131	0.0238767	0.0219492	0.0241724	0.0122027	0	0.00909902	0.0139623	0.00504849	0.000614553	0.00506818	0.0084122	0.0372176	0.0152284	0	0.050124	0.00713946	0.0140713	0.00110721	0.0452934	0.0103601	0.0015482	0.00496675	0.00592818	0.0138609	0.00775305	0.0036083
Bacteria;Acidobacteria;Acidobacteria-6;iii1-15	0	0	0	0	0	0	0	0	0	0	0	0	0	0	0	0	0	0	0	0	0	0	0	0	0	0	0	0	0	0	0	0	0	0	0	0	0	0	0	0	0	0	0	0	0	0	0	0	0
Bacteria;Acidobacteria;[Chloracidobacteria];RB41	3.91e-05	0	0	0	0	0	0	0	0	0	0	0	0	0	0.0011515	0	0	0	0	0	0	0	0	0	0	0	0	0	0	0	0	0	0	0	0	0	0	0.000354233	0	0	0.000738144	0	0	0	0	0	0	0	0
Bacteria;Actinobacteria;Acidimicrobiia;Acidimicrobiales	0	0	0	0	0	0	0	0	0	0	0	0	0	0	0	0	0	0	0	0	0	0	0	0	0	0	0	0	0	0	0	0	0	0	0	0	0	0	0	0	0	0	0	0	0	0	0	0	0
Bacteria;Actinobacteria;Actinobacteria;Other	0	0	0.00211827	0	0	0	0	0	0	0.000263401	0	0	0	0	0	0	0	0	0	0	0	0	0	0.00260473	0.0013104	0	0	0	0.000892061	0	0.00079713	0	0	0.00210305	0	0.00253807	0.00422705	0.000177117	0.000951928	0.000938086	0	0.00128949	0	0	0	0	0	0	0
Bacteria;Actinobacteria;Actinobacteria;Actinomycetales	0.306213	0.0953232	0.185349	0.29757	0.237696	0.0830497	0.49749	0.846135	0.356508	0.748453	0.739231	0.698643	0.0936479	0.0952099	0.111696	0.0884077	0.689059	0.700482	0.594533	0.606788	0.506697	0.477897	0.163484	0.0735837	0.23407	0.179215	0.244208	0.0970297	0.209277	0.392436	0.127807	0.650442	0.695547	0.100946	0.127255	0.17665	0.0464976	0.148247	0.176821	0.155566	0.295073	0.163443	0.252754	0.324279	0.231034	0.110518	0.207661	0.509763	0.231633
Bacteria;Actinobacteria;Actinobacteria;Bifidobacteriales	0	0	0	0	0	0	0	0	0	0.000395101	0.000110169	0	0.000725953	0.000147842	0.000164501	0.000325627	0	0	0	0	0	0	0.000477327	0.000217061	0.0001638	0	0	0	0.000178412	0.000135556	0.000132855	0.000122911	0.000120671	0	0.000162522	0	0	0.00053135	0	0.000312695	0.000184536	0	0.000164447	0.000985222	0.000240327	0.000169377	0.000336022	0	0.000501153
Bacteria;Actinobacteria;Coriobacteriia;Coriobacteriales	0.000312781	0	0	0	0	0	0	0	0	0	0	0	0	0	0	0	0	0	0	0	0	0	0	0	0	0	0	0	0	0	0	0	0	0	0	0	0	0	0	0	0	0	0	0	0	0	0	0	0
Bacteria;Actinobacteria;Rubrobacteria;Rubrobacterales	0	0	0	0	0	0	0	0	0	0	0	0	0	0	0	0	0	0	0	0	0	0	0	0	0	0	0	0	0	0	0	0	0	0	0	0	0	0	0	0	0	0	0	0	0	0.000169377	0	0.00366116	0
Bacteria;Actinobacteria;Thermoleophilia;Gaiellales	0	0	0	0	0	0	0	0	0	0	0	0	0	0	0	0	0	0	0	0	0	0	0	0	0	0	0	0	0	0	0	0	0	0	0	0	0	0	0	0	0	0	0	0	0	0	0	0	0
Bacteria;Actinobacteria;Thermoleophilia;Solirubrobacterales	0	0	0	0	0	0	0	0	0	0	0	0	0	0	0	0	0	0	0	0	0	0	0	0	0	0	0	0	0	0	0	0	0	0	0	0	0	0	0	0	0	0	0	0	0	0	0	0	0
Bacteria;Bacteroidetes;Bacteroidia;Bacteroidales	0.00668569	0.0107239	0.0185349	0.00408514	0.0363535	0.00521897	0.0063478	0.00241546	0.0153139	0.0011853	0.00242371	0.00975958	0.030127	0.0035482	0.00526402	0.00293064	0.0029128	0.000717287	0.00893639	0.00108215	0.00392029	0.000477897	0.0138425	0.0078142	0.0027846	0.00354119	0.00355267	0.0118812	0.00517395	0.00352447	0.00172712	0.00442478	0.000724026	0.00806169	0.0216155	0.00888325	0.022343	0.00974141	0.00285578	0.00797373	0.0046134	0.00676983	0.00230225	0.00112597	0.000320436	0.000423442	0	0	0
Bacteria;Bacteroidetes;Cytophagia;Cytophagales	0	0	0.00653133	0	0	0	0	0	0	0	0	0	0	0	0	0	0	0	0	0	0	0	0	0	0	0.000769823	0	0	0	0	0	0	0	0	0	0	0	0	0	0	0	0	0	0	0	0.000338753	0	0	0
Bacteria;Bacteroidetes;Flavobacteriia;Flavobacteriales	0.0781171	0.162049	0.151456	0.195872	0.0978747	0.172226	0.0735164	0.0192029	0.0924962	0.0453049	0.0558555	0.0468936	0.171688	0.207569	0.183254	0.189189	0.0332241	0.0214161	0.0301384	0.0138711	0.0207449	0.00979689	0.137709	0.174517	0.118264	0.0936105	0.130368	0.0673267	0.148082	0.0765894	0.0337452	0.00356441	0.0037408	0.194182	0.164798	0.179442	0.298007	0.159582	0.149215	0.154784	0.146337	0.163443	0.149153	0.0140746	0.0609629	0.134485	0.163558	0.0555635	0.112759
Bacteria;Bacteroidetes;Sphingobacteriia;Sphingobacteriales	0.000469172	0	0	0	0	0	0	0	0	0	0	0	0	0	0	0	0	0	0	0.000196754	0	0	0	0	0	0.000307929	0	0	0	0	0	0	0	0.00210305	0	0	0.00483092	0.000177117	0	0	0.000922679	0	0	0	0	0.000931572	0	0	0
Bacteria;Bacteroidetes;[Saprospirae];[Saprospirales]	0	0	0	0	0	0	0	0	0	0	0	0	0	0	0	0	0	0	0	0	0	0	0	0	0	0	0	0	0	0	0	0	0	0	0	0	0	0	0	0	0	0	0	0	0	0	0	0	0
Bacteria;Chlorobi;Ignavibacteria;Ignavibacteriales	0	0	0	0	0	0	0	0	0	0	0	0	0.00145191	0	0	0	0	0	0	0	0	0	0	0	0	0	0	0	0	0	0	0	0	0	0.000325045	0	0	0	0	0	0	0	0	0	0	0	0	0	0
Bacteria;Chlorobi;OPB56;	0	0	0	0	0	0	0	0	0	0	0	0	0	0	0	0	0	0	0	0	0	0	0	0	0	0	0	0	0	0.00189779	0	0	0	0	0	0	0	0	0	0	0	0	0	0	0	0	0	0	0
Bacteria;Cyanobacteria;4C0d-2;MLE1-12	0	0	0	0	0	0	0	0.000120773	0	0	0	0	0	0	0	0	0	0	0	0	0	0	0	0	0	0	0	0	0	0	0	0	0	0	0	0	0	0	0	0	0	0	0	0	0	0	0	0	0
Bacteria;Cyanobacteria;4C0d-2;YS2	0	0	0	0	0	0	0	0	0	0	0	0	0	0	0	0	0	0	0	0	0	0	0	0	0	0	0	0	0	0	0	0	0	0	0	0	0	0	0	0	0	0	0	0	0	0	0	0	0
Bacteria;Cyanobacteria;Chloroplast;Other	0	0	0	0	0	0	0	0	0	0	0	0	0	0	0	0	0	0	0	0	0	0	0	0	0	0	0	0	0	0.000271113	0	0	0	0	0	0	0	0	0	0	0	0	0	0	0	0	0	0	0
Bacteria;Cyanobacteria;Chloroplast;Streptophyta	0.0422254	0	0	0	0	0	0	0.00603865	0	0.000395101	0	0	0.0333938	0	0	0	0.000273075	0.000204939	0	0	0	0	0	0	0	0	0	0	0.103301	0.000271113	0	0.000491642	0.00193074	0	0	0.00558376	0	0.00301098	0	0	0	0	0	0	0	0.000931572	0.0206653	0	0
Bacteria;Cyanobacteria;ML635J-21;	0	0	0	0	0	0	0	0	0	0	0	0	0	0	0	0	0	0	0	0	0	0	0	0	0	0	0	0	0	0	0	0	0	0	0	0	0	0	0	0	0	0	0	0	0.00336458	0	0	0	0
Bacteria;Cyanobacteria;Oscillatoriophycideae;Chroococcales	0	0	0	0	0	0	0	0	0	0	0	0	0	0	0	0	0	0	0	0	0	0	0	0	0	0	0	0	0	0	0	0	0	0	0	0	0	0	0	0	0	0	0	0	0	0	0.00142809	0	0
Bacteria;Firmicutes;Other;Other	0	0	0	0	0	0	0	0	0	0	0	0	0	0	0	0.00113969	0	0	0	0	0	0	0	0	0	0	0	0	0	0	0	0	0	0	0	0	0.000301932	0	0	0	0	0	0	0	0	0	0	0	0
Bacteria;Firmicutes;Bacilli;Bacillales	0.0845682	0.0277033	0.0264784	0.0167706	0.0285235	0.0222373	0.0404488	0.0141304	0.0367534	0.0243645	0.0309574	0.0211854	0.0261343	0.023359	0.0379997	0.0234451	0.0534316	0.0220309	0.028211	0.0366945	0.0494936	0.023178	0.0692124	0.0332103	0.0673219	0.0180139	0.0702811	0.019802	0.0187333	0.0679138	0.0139498	0.0136431	0.103294	0.0133193	0.0424183	0.0279188	0.0166063	0.0356004	0.0254641	0.064728	0.11718	0.063991	0.0751521	0.57171	0.339261	0.18081	0.0963542	0.119742	0.0814874
Bacteria;Firmicutes;Bacilli;Gemellales	0.00132932	0	0.00123566	0	0.00447427	0	0	0.000241546	0.0042879	0.0014487	0.000330506	0.00142823	0.00254083	0	0.000164501	0	0	0.00010247	0.00140179	0	0	0	0	0.0010853	0	0.000769823	0	0.019802	0	0	0.000664275	0.000368732	0.000362013	0	0	0.000253807	0	0.0021254	0.000475964	0.000312695	0.00166082	0	0	0	0	0	0	0	0
Bacteria;Firmicutes;Bacilli;Lactobacillales	0.041248	0.0345547	0.0478376	0.0524618	0.200783	0.0197413	0.0138766	0.013285	0.12925	0.0167259	0.00914399	0.0299929	0.111797	0.0141928	0.0148051	0.0257245	0.11988	0.199918	0.206939	0.250566	0.273767	0.430824	0.107876	0.021272	0.0275184	0.0324865	0.0134384	0.489109	0.0251561	0.0997696	0.0662947	0.278884	0.029323	0.0108658	0.0188526	0.0616751	0.0815217	0.0301098	0.0421228	0.0176673	0.0394907	0.0166022	0.0108535	0.0015482	0.0193063	0.00626694	0.015793	0.00430725	0.00601383
Bacteria;Firmicutes;Bacilli;Turicibacterales	0	0	0	0	0	0	0	0	0	0	0	0	0	0	0	0	0	0	0	0	0	0	0	0	0	0	0	0	0	0	0	0	0	0	0	0	0	0	0	0	0	0	0	0	0.000961307	0	0	0	0
Bacteria;Firmicutes;Clostridia;Clostridiales	0.00637291	0.0145964	0.0123566	0.00731026	0.0514541	0.00658044	0.0899026	0.0187198	0.0698315	0.0475438	0.0413132	0.0340395	0.0123412	0.0544057	0.0189176	0.0752198	0.0185691	0.00553335	0.0183985	0.0275455	0.0555374	0.0112306	0.0126492	0.0145431	0.0183456	0.0158584	0.0227062	0.0495049	0.0285459	0.0387691	0.0301581	0.023353	0.0966574	0.0150719	0.0479441	0.0256345	0.00543478	0.062345	0.0361733	0.0145403	0.0470567	0.0162798	0.038645	0.027727	0.00937275	0.136433	0.047127	0.0213927	0.0380876
Bacteria;Firmicutes;Clostridia;Thermoanaerobacterales	0	0	0	0	0	0	0	0	0	0	0	0	0	0	0	0	0	0	0	0	0	0	0	0	0	0	0	0	0	0	0	0	0	0	0	0	0	0	0	0	0	0	0	0	0.00168229	0	0	0	0
Bacteria;Firmicutes;Erysipelotrichi;Erysipelotrichales	0.000351879	0	0.000176523	0.000430015	0	0	0.000147623	0	0.000612557	0	0.000220337	0.000952154	0	0	0	0.00146532	0	0	0.000175223	0.00029513	0.000163345	0	0.00548926	0.00412416	0.00704341	0.00307929	0.0055607	0.0019802	0.0044603	0.000813339	0.00053142	0	0.000120671	0.00771118	0.00552576	0.00456853	0	0.00549061	0.0052356	0.00766104	0.00572061	0.00725339	0.00148002	0.000422238	0.000480654	0	0.00277218	0	0.000902075
Bacteria;Fusobacteria;Fusobacteriia;Fusobacteriales	0	0	0.00247131	0.00107504	0	0	0	0.000483092	0	0.000395101	0	0	0	0	0.00197401	0	0	0	0	0	0.000490036	0	0	0	0	0	0	0.0019802	0	0.000406669	0.000132855	0.00577679	0.000241342	0	0	0	0	0	0	0	0.000369072	0	0	0	0	0	0	0	0.000400922
Bacteria;GN02;BD1-5;	0	0	0	0	0	0	0	0	0	0	0	0	0	0	0	0	0	0	0	0	0	0	0	0	0	0	0	0	0	0	0	0	0	0	0	0	0	0	0	0	0	0	0	0	0	0	0	0	0
Bacteria;OD1	0	0	0	0	0	0	0	0	0	0	0	0	0	0	0	0	0	0	0	0	0	0	0	0	0	0	0	0	0	0	0	0	0	0	0	0	0	0	0	0	0	0	0	0	0	0	0	0.00373295	0
Bacteria;OD1;ABY1;	0	0	0	0	0	0	0	0	0	0	0	0	0	0	0	0	0	0	0	0	0	0	0	0	0	0	0	0	0	0	0	0	0	0	0	0	0	0	0	0	0	0	0	0	0	0	0	0	0
Bacteria;Proteobacteria;Other;Other	0	0	0	0	0	0	0	0	0	0	0	0	0	0	0	0	0	0	0	0	0	0	0	0.000434122	0	0	0	0	0	0	0	0	0	0	0	0	0	0	0	0	0	0	0	0	0	0	0	0	0
Bacteria;Proteobacteria;Alphaproteobacteria;Other	0	0	0	0	0	0	0	0	0	0	0	0	0	0	0	0	0	0	0	0	0	0	0	0	0	0	0	0	0	0	0	0	0	0	0.000162522	0	0	0	0	0	0	0	0	0	0	0.000423442	0	0	0
Bacteria;Proteobacteria;Alphaproteobacteria;BD7-3	0	0	0	0	0	0	0	0	0	0	0	0	0	0	0	0	0	0	0	0	0	0	0	0	0	0	0	0	0	0	0	0	0	0	0	0	0	0	0	0	0	0	0	0	0	0	0	0	0
Bacteria;Proteobacteria;Alphaproteobacteria;Caulobacterales	0.000938343	0	0.000353045	0	0	0	0.00088574	0	0	0	0	0.000238039	0.00362976	0.000887049	0	0	0	0.000409878	0	0.00029513	0	0	0	0	0	0	0	0	0	0	0	0	0	0.00175254	0	0	0	0.00177116	0	0	0	0.000161186	0	0	0.00112152	0.000677507	0	0	0
Bacteria;Proteobacteria;Alphaproteobacteria;Rhizobiales	0.00129022	0	0.0174757	0.00193507	0	0	0	0.000362319	0.00490046	0.000263401	0.00143219	0	0.00943739	0	0.00213851	0.00293064	0.00054615	0.000204939	0.000700894	0.000590261	0.000326691	0.000238949	0.0026253	0	0.0003276	0	0.00123571	0.0019802	0	0.00122001	0.00026571	0.000614553	0.000362013	0.00105152	0.00162522	0	0.0138889	0.000885583	0	0.00515948	0.0025835	0	0	0.000562984	0.00120163	0.00414973	0.0015121	0	0
Bacteria;Proteobacteria;Alphaproteobacteria;Rhodobacterales	0	0	0.000882613	0.00150505	0	0	0	0.000362319	0	0	0.00132202	0	0	0.00280899	0.00279651	0.00390752	0.0003641	0.000409878	0.000350447	0.000787014	0.000653381	0	0.00548926	0.00738007	0.0244062	0	0.016991	0.0019802	0.000892061	0.00596448	0.000132855	0.000368732	0.000362013	0.00280407	0.00373801	0.0121827	0.00543478	0.00354233	0.0585436	0.00562852	0.00424433	0.00370729	0.0024667	0	0	0	0.00142809	0	0
Bacteria;Proteobacteria;Alphaproteobacteria;Rhodospirillales	0.0161473	0.0664284	0.0353045	0.0238658	0.0134228	0.0399365	0.0364629	0.00845411	0.0147014	0.00803372	0.00903382	0.0111878	0.0203267	0.0557363	0.0835664	0.0389124	0.00682687	0.00430372	0.00893639	0.00659124	0.00963737	0.00908005	0.0429594	0.092468	0.0604423	0.0481909	0.0633302	0.0039604	0.0485281	0.0361936	0.0114255	0.00135202	0.00193074	0.0893796	0.0307167	0.0472081	0	0.0458732	0.0713946	0.0393996	0.0295257	0.0472276	0.0514718	0.00745954	0.011055	0.00762195	0.00873656	0.010481	0.0186429
Bacteria;Proteobacteria;Alphaproteobacteria;Rickettsiales	0.00144661	0	0	0	0	0	0	0	0	0	0	0	0	0	0	0	0	0	0	0	0	0	0	0	0	0	0.000463392	0	0.00249777	0	0	0	0	0	0	0.000761421	0	0	0	0	0	0	0	0	0	0	0.000504032	0	0
Bacteria;Proteobacteria;Alphaproteobacteria;Sphingomonadales	0.0145443	0.00625559	0.0206531	0.0210707	0.0134228	0.0165646	0.00870977	0.00169082	0.011026	0.0022389	0.00286438	0.000238039	0.0228675	0.00768776	0.0139826	0.0188864	0.00391407	0.00163951	0.00315402	0.0029513	0.00163345	0.000955795	0.0097852	0.00260473	0.0037674	0.00369515	0.00725981	0.00594059	0.00553078	0.00460892	0.000664275	0.000368732	0	0.0224325	0.014627	0.00812183	0.00543478	0.0063762	0.00356973	0.0222014	0.00941133	0.00676983	0.00427561	0.00225194	0.00568774	0.0167683	0.0188172	0.00143575	0.0113261
Bacteria;Proteobacteria;Betaproteobacteria;Other	0.000390976	0	0	0	0	0.000226912	0	0	0	0	0	0	0.00145191	0.000739208	0.00230301	0.00130251	0	0	0	0	0	0	0.00167064	0	0	0.000615858	0	0	0	0	0	0	0	0	0	0	0	0	0	0.000625391	0	0	0.00098668	0	0	0.00194783	0.000840054	0	0
Bacteria;Proteobacteria;Betaproteobacteria;ASSO-13	0	0	0	0	0	0	0	0.000120773	0	0	0.000110169	0	0.000725953	0	0	0.000325627	0	0	0	0	0	0	0.000238663	0.00260473	0.0014742	0	0.0016991	0	0.000892061	0.000948895	0	0.000122911	0.000120671	0.00175254	0	0.00152284	0.0093599	0	0	0.000156348	0.00129175	0.00451322	0.000164447	0.000140746	0	0	0	0	0.00390899
Bacteria;Proteobacteria;Betaproteobacteria;Burkholderiales	0.112054	0.237712	0.171403	0.188992	0.128076	0.231677	0.0810452	0.0248792	0.0983155	0.0559726	0.0598215	0.0540348	0.21343	0.229302	0.258102	0.25692	0.0308575	0.0239779	0.0285614	0.0208559	0.0339758	0.0167264	0.161098	0.194053	0.156265	0.128714	0.150602	0.0792079	0.170384	0.0883828	0.0244453	0.00393314	0.00434415	0.232737	0.236307	0.147716	0.28744	0.173574	0.166111	0.252345	0.1432	0.194068	0.168229	0.0168895	0.0925258	0.192581	0.16297	0.0954056	0.153954
Bacteria;Proteobacteria;Betaproteobacteria;Methylophilales	0.0015639	0	0.00141218	0	0	0	0	0	0.00153139	0.0001317	0.000220337	0	0.00145191	0.000147842	0	0	0	0	0	0.000196754	0.000163345	0	0	0	0.0001638	0	0	0.0019802	0	0	0	0	0	0	0.00113766	0.000253807	0	0.000885583	0	0	0	0.00290135	0	0	0.00520708	0.000338753	0	0	0
Bacteria;Proteobacteria;Betaproteobacteria;Neisseriales	0.00625562	0.00417039	0.0054722	0.00129005	0.00111857	0.000453823	0	0.000483092	0.00153139	0	0	0	0.0141561	0	0.000329001	0.000325627	9.1e-05	0	0.000350447	0	0.000326691	0	0	0	0.0011466	0.00123172	0.000308928	0.00594059	0.00838537	0.00650671	0.633719	0.0034415	0.036684	0.000701016	0.00243784	0.0129442	0	0.00230252	0.00190386	0	0	0.000322373	0	0	0.0378114	0.0469173	0.047043	0.0818378	0.0397915
Bacteria;Proteobacteria;Betaproteobacteria;Rhodocyclales	0.0288931	0.0634495	0.0548985	0.056332	0.037472	0.0739732	0.0351343	0.00628019	0.0508423	0.0113262	0.0147626	0.0164247	0.0802178	0.0687463	0.0378352	0.0740801	0.00646277	0.00676299	0.0108639	0.00363994	0.00996406	0.00334528	0.0393795	0.0714131	0.0650287	0.0321786	0.0440222	0.0158416	0.0454951	0.0248068	0.00836987	0.000737463	0.00144805	0.0837715	0.0487567	0.0492386	0.0957126	0.059334	0.0704426	0.0684803	0.046503	0.0714055	0.0618319	0.00661506	0.0291597	0.0398882	0.0584677	0.0191673	0.0311717
Bacteria;Proteobacteria;Deltaproteobacteria;Bdellovibrionales	0	0	0	0	0	0.00136147	0	0	0	0	0	0	0	0	0	0	0	0	0	0	0	0	0	0	0	0	0	0	0	0	0	0	0	0	0	0	0	0	0	0	0	0	0	0	0	0	0	0	0
Bacteria;Proteobacteria;Deltaproteobacteria;Desulfovibrionales	0.000586464	0	0	0	0	0	0	0	0	0	0	0	0.00181488	0	0	0	0	0	0	0	0	0	0	0	0	0	0	0	0.000178412	0	0	0	0	0	0	0	0	0	0	0	0	0	0	0	0	0	0	0	0
Bacteria;Proteobacteria;Deltaproteobacteria;MIZ46	0	0	0	0	0	0	0	0	0	0	0	0	0	0	0	0	0	0	0	0	0	0	0	0	0	0	0	0	0	0	0	0	0	0	0	0	0	0	0	0	0	0	0	0	0	0	0	0	0
Bacteria;Proteobacteria;Epsilonproteobacteria;Campylobacterales	0.00226766	0	0	0	0.00111857	0.000907647	0.00088574	0.00108696	0.000306279	0.0011853	0	0.00142823	0	0	0	0.000651254	0	0.000512348	0	0	0	0	0	0	0.0021294	0	0	0	0.00124888	0.00325335	0.00478278	0.00184366	0.00820562	0	0	0.00152284	0	0.00053135	0	0.00281426	0	0.000483559	0.000657787	0	0	0.0102473	0	0.00086145	0.00140323
Bacteria;Proteobacteria;Gammaproteobacteria;Other	0.000117293	0.00178731	0.00070609	0.000215008	0	0.000226912	0	0	0.000306279	0.000526801	0.000550843	0.000714116	0.000725953	0.00221762	0.000658003	0.00048844	0.000273075	0.000512348	0	0	0	0	0.00167064	0.000434122	0	0.000307929	0.00262589	0	0	0.000406669	0	0	0	0	0.00130018	0.000761421	0.00452899	0.00159405	0.000713946	0.00140713	0.000369072	0.000322373	0.000164447	0.000140746	0.000240327	0.000254065	0	0	0
Bacteria;Proteobacteria;Gammaproteobacteria;Aeromonadales	0	0	0	0	0	0	0	0	0	0	0	0	0	0	0.000329001	0.000814067	0	0	0	0	0	0	0.000477327	0.00282179	0.000655201	0.000307929	0	0	0.00178412	0.000677782	0	0	0	0	0	0.000253807	0	0.00141693	0.000475964	0.00125078	0	0.000322373	0	0	0	0	0	0	0
Bacteria;Proteobacteria;Gammaproteobacteria;Alteromonadales	0.000430074	0	0	0	0	0	0	0	0	0	0	0	0	0	0	0.00048844	0	0.000204939	0	0	0	0	0	0	0	0	0	0	0	0	0	0	0	0	0	0	0	0	0	0	0	0	0	0	0	0	0.00117607	0	0
Bacteria;Proteobacteria;Gammaproteobacteria;Enterobacteriales	0.00265864	0.0128091	0.00759047	0.0109654	0.00503356	0.0120263	0.00620018	0.00217391	0.0107198	0.00289741	0.00165253	0.0030945	0.0123412	0.00887049	0.00674453	0.0113969	0.0010923	0.000307409	0.00122656	0.000983768	0.00228683	0.00119474	0.0109785	0.0130237	0.00606061	0.00769823	0.0205437	0.0277228	0.00570919	0.00379558	0.00132855	0.000122911	0.000482684	0.0105152	0.00763855	0.00507614	0.0193237	0.00442791	0.0107092	0.00641026	0.00498247	0.00967118	0.00476895	0.00112597	0.00264359	0.0022019	0.00369624	0.00954774	0.00180415
Bacteria;Proteobacteria;Gammaproteobacteria;Legionellales	0.000508269	0	0	0	0	0	0	0	0	0	0	0	0.00326679	0	0	0	9.1e-05	0	0	0	0	0	0	0	0	0	0	0	0	0.000271113	0	0	0	0	0	0	0	0	0	0	0	0	0	0	0	0	0	0	0
Bacteria;Proteobacteria;Gammaproteobacteria;Oceanospirillales	0	0	0.000353045	0	0	0	0	0	0	0	0	0	0	0	0	0	0	0.000204939	0.000876117	9.84e-05	0	0	0	0	0	0	0	0	0	0	0.000132855	0	0	0	0	0.00101523	0	0	0	0	0	0	0	0	0	0	0	0	0
Bacteria;Proteobacteria;Gammaproteobacteria;Pasteurellales	0.00269774	0	0.0054722	0.00688024	0.0173378	0.00136147	0	0.000483092	0.00888208	0.000790202	0.000550843	0.00261842	0.00435572	0	0	0.00179095	0	0.000614817	0.00718416	0	0.000163345	0	0.00668258	0	0.0021294	0.148268	0.00185357	0.0019802	0	0.00149112	0.000664275	0.00159784	0.000120671	0	0.00260036	0.0106599	0	0.00283387	0.000475964	0	0.00147629	0.0011283	0	0	0.00112152	0	0	0	0
Bacteria;Proteobacteria;Gammaproteobacteria;Pseudomonadales	0.0443367	0.0580876	0.0485437	0.0393464	0.090604	0.0499206	0.0246531	0.0149758	0.0456355	0.0111945	0.011127	0.0342776	0.0816697	0.0490834	0.0399737	0.0576359	0.00600765	0.00358643	0.0280357	0.0042302	0.00718719	0.00358423	0.0689737	0.0518776	0.049959	0.126097	0.0506642	0.0891089	0.0337199	0.0325336	0.0120898	0.00147493	0.00108604	0.0389064	0.0521697	0.0736041	0.0791063	0.0375487	0.0499762	0.0494059	0.0396752	0.0411025	0.0486762	0.00534835	0.0809901	0.0719851	0.0654402	0.0353195	0.214694
Bacteria;Proteobacteria;Gammaproteobacteria;Vibrionales	0	0	0	0	0	0	0	0	0	0	0	0	0	0	0	0	0	0	0	0	0	0	0	0	0	0	0	0	0	0	0	0	0	0	0	0.000507614	0	0	0	0	0	0	0	0	0	0	0	0	0
Bacteria;Proteobacteria;Gammaproteobacteria;Xanthomonadales	0.0609923	0.131069	0.0736099	0.0427865	0.0285235	0.0905378	0.063478	0.0140097	0.0459418	0.0151455	0.0122287	0.0257082	0.0439201	0.123596	0.105445	0.0985021	0.0154742	0.00389384	0.00981251	0.0109198	0.0164979	0.00812425	0.0959427	0.17061	0.0948403	0.0797537	0.113068	0.00594059	0.0993756	0.0601871	0.0139498	0.00110619	0.00265476	0.126884	0.0780107	0.0901015	0	0.0692526	0.104236	0.0869293	0.0520391	0.0749516	0.0957079	0.0121042	0.0487863	0.0170224	0.0357023	0.0151472	0.0451037
Bacteria;SR1	0	0	0	0	0	0	0	0	0	0	0	0	0	0	0	0	0	0	0	0	0	0	0	0	0	0	0	0	0	0	0	0.000122911	0	0	0	0	0	0	0	0	0	0	0	0	0	0	0	0	0
Bacteria;Spirochaetes;Spirochaetes;Spirochaetales	0	0	0	0	0	0	0	0.000483092	0	0	0	0	0	0	0	0	0	0	0	0	0	0	0	0	0	0	0	0	0	0	0	0	0	0	0	0	0	0	0	0	0	0	0	0	0	0	0	0	0
Bacteria;TM7	0	0	0	0	0	0	0	0	0	0	0	0	0	0	0	0	0	0	0	0	0	0	0	0	0	0	0	0	0	0	0	0	0	0	0	0	0	0	0	0	0	0	0	0	0	0	0	0	0
Bacteria;TM7;TM7-1;	0	0	0	0	0	0	0	0	0	0	0	0	0	0	0	0	0	0	0	0	0	0	0	0	0	0	0	0	0	0	0	0	0	0	0	0	0	0	0	0	0	0	0	0	0	0	0	0	0
Bacteria;TM7;TM7-3;Other	0	0	0	0	0	0	0	0	0	0	0	0	0	0	0	0	0	0	0	0	0	0	0	0	0	0	0	0	0	0	0	0	0	0	0	0	0	0	0	0	0	0	0	0	0	0	0	0	0
Bacteria;TM7;TM7-3;	0	0	0	0	0	0	0	0	0	0	0	0	0	0	0	0	0	0	0	0	0	0	0	0	0	0	0	0	0	0	0	0.000368732	0.000120671	0	0	0	0	0	0	0	0	0	0	0	0.00256349	0	0	0	0
Bacteria;TM7;TM7-3;CW040	0	0	0.00105913	0	0.00111857	0	0	0	0	0	0	0	0	0	0	0	0	0	0	0	0	0	0	0	0	0	0	0	0	0	0	0.000122911	0	0	0	0	0	0	0	0	0.000184536	0	0	0	0	0	0	0	0
Bacteria;TM7;TM7-3;I025	0	0	0	0	0	0	0	0	0	0	0	0	0	0	0	0	0	0	0	0	0	0	0	0	0	0	0	0	0	0	0	0	0	0	0	0	0	0	0	0	0	0	0	0	0	0	0	0	0
Bacteria;Tenericutes;Mollicutes;Mycoplasmatales	0	0	0	0	0	0	0	0	0	0	0	0	0	0	0	0	0	0	0	0	0	0	0	0	0	0	0	0	0	0	0	0	0	0	0	0	0	0	0	0	0	0	0	0	0	0	0	0	0
Bacteria;Tenericutes;Mollicutes;RF39	0	0	0	0	0	0	0	0	0	0	0	0	0	0	0	0	0	0	0	0	0	0	0	0	0	0	0	0	0	0	0	0	0	0	0	0	0	0	0	0	0	0	0	0	0	0	0	0	0
Bacteria;Thermotogae;Thermotogae;Thermotogales	3.91e-05	0.00119154	0.000882613	0	0	0	0	0	0.000306279	0	0.000110169	0	0	0	0.000987004	0.000814067	0	0	0.000350447	9.84e-05	0	0	0	0.000217061	0	0.000153965	0.00139018	0	0	0	0.00053142	0	0	0	0.000812612	0	0	0.00159405	0	0	0	0.000805932	0.00098668	0	0	0.00110095	0	0	0
Bacteria;Verrucomicrobia;Opitutae;Opitutales	0	0	0	0	0	0	0	0	0	0	0	0	0	0	0	0.00162813	0	0	0	0	0	0	0	0	0.000655201	0	0.000308928	0	0	0.000271113	0.00026571	0	0	0.00455661	0	0	0	0.00053135	0.00118991	0.000625391	0	0	0	0	0	0	0	0	0
Bacteria;Verrucomicrobia;[Spartobacteria];[Chthoniobacterales]	0	0	0	0	0	0	0	0	0	0	0	0	0	0	0	0	0	0	0	0	0	0	0	0	0	0	0	0	0	0	0	0	0	0	0	0	0	0	0	0	0	0	0	0	0	0	0	0	0
Bacteria;WPS-2	0.000625562	0	0	0	0	0	0	0	0	0	0	0	0	0	0	0	0	0	0	0	0	0	0.00214797	0	0	0	0	0	0	0	0	0	0	0	0	0	0	0	0	0	0	0	0	0	0	0	0	0	0
Bacteria;[Thermi];Deinococci;Deinococcales	0	0.00178731	0	0	0	0	0	0	0	0	0	0	0	0	0	0.00309346	0	0	0	0	0	0	0	0	0	0	0	0	0	0	0	0	0	0	0	0	0	0.000708466	0	0	0	0	0	0	0	0	0	0	0
[truncated: 73 more columns]
