# Supplementary material for: Microbiome disturbance and resilience dynamics of the upper respiratory tract during influenza A virus infection
Source: Nat Commun. 2020 May 21;11:2537. doi: 10.1038/s41467-020-16429-9 (PMC7242466; doi:10.1038/s41467-020-16429-9)
Supplement: Supplementary file 4 — Source Data [file 41467_2020_16429_MOESM4_ESM.zip › Source_Data_FLUMB_final_tables_NCOMMS-19-14037D/FigureS4_humans_taxa_order_level.tab]

Figure S4. Comprehensive taxonomic breakdown for influenza-infected human subjects.
SampleID	#PatientMetadata	Unclassified;Other;Other;Other	Bacteria;Other;Other;Other	Bacteria;Actinobacteria;Actinobacteria;Actinomycetales	Bacteria;Actinobacteria;Actinobacteria;Bifidobacteriales	Bacteria;Actinobacteria;Coriobacteriia;Coriobacteriales	Bacteria;Actinobacteria;Rubrobacteria;Rubrobacterales	Bacteria;Actinobacteria;Thermoleophilia;Solirubrobacterales	Bacteria;Bacteroidetes;Bacteroidia;Bacteroidales	Bacteria;Bacteroidetes;Flavobacteriia;Flavobacteriales	Bacteria;Bacteroidetes;Sphingobacteriia;Sphingobacteriales	Bacteria;Bacteroidetes;[Saprospirae];[Saprospirales]	Bacteria;Cyanobacteria;Chloroplast;Other	Bacteria;Cyanobacteria;Chloroplast;Streptophyta	Bacteria;Firmicutes;Other;Other	Bacteria;Firmicutes;Bacilli;Bacillales	Bacteria;Firmicutes;Bacilli;Gemellales	Bacteria;Firmicutes;Bacilli;Lactobacillales	Bacteria;Firmicutes;Bacilli;Turicibacterales	Bacteria;Firmicutes;Clostridia;Clostridiales	Bacteria;Firmicutes;Clostridia;Thermoanaerobacterales	Bacteria;Firmicutes;Erysipelotrichi;Erysipelotrichales	Bacteria;Fusobacteria;Fusobacteriia;Fusobacteriales	Bacteria;Proteobacteria;Other;Other	Bacteria;Proteobacteria;Alphaproteobacteria;Other	Bacteria;Proteobacteria;Alphaproteobacteria;BD7-3	Bacteria;Proteobacteria;Alphaproteobacteria;Caulobacterales	Bacteria;Proteobacteria;Alphaproteobacteria;Rhizobiales	Bacteria;Proteobacteria;Alphaproteobacteria;Rhodobacterales	Bacteria;Proteobacteria;Alphaproteobacteria;Rhodospirillales	Bacteria;Proteobacteria;Alphaproteobacteria;Rickettsiales	Bacteria;Proteobacteria;Alphaproteobacteria;Sphingomonadales	Bacteria;Proteobacteria;Betaproteobacteria;Burkholderiales	Bacteria;Proteobacteria;Betaproteobacteria;Methylophilales	Bacteria;Proteobacteria;Betaproteobacteria;Neisseriales	Bacteria;Proteobacteria;Betaproteobacteria;Rhodocyclales	Bacteria;Proteobacteria;Deltaproteobacteria;Bdellovibrionales	Bacteria;Proteobacteria;Deltaproteobacteria;Desulfovibrionales	Bacteria;Proteobacteria;Deltaproteobacteria;MIZ46	Bacteria;Proteobacteria;Epsilonproteobacteria;Campylobacterales	Bacteria;Proteobacteria;Gammaproteobacteria;Other	Bacteria;Proteobacteria;Gammaproteobacteria;Aeromonadales	Bacteria;Proteobacteria;Gammaproteobacteria;Alteromonadales	Bacteria;Proteobacteria;Gammaproteobacteria;Enterobacteriales	Bacteria;Proteobacteria;Gammaproteobacteria;Legionellales	Bacteria;Proteobacteria;Gammaproteobacteria;Oceanospirillales	Bacteria;Proteobacteria;Gammaproteobacteria;Pasteurellales	Bacteria;Proteobacteria;Gammaproteobacteria;Pseudomonadales	Bacteria;Proteobacteria;Gammaproteobacteria;Vibrionales
IH3SHYN01.CH2_01_R1	p1d1_2011	0.002684564	0.00246085	0.040044743	0	0	0	0	0	0.001342282	0	0	0	0	0	0.209284116	0	0.00033557	0	0.004697987	0	0	0	0	0	0	0.028970917	0.140604027	0	0.000447427	0	0	0.012527964	0	0	0	0	0	0	0	0.000111857	0	0	0.002348993	0	0	0	0.36196868	0
IH3SHYN01.CH2_02_R1	p1d2_2011	0	0	0	0	0	0	0	0	0	0	0	0	0	0	0	0	0.016949153	0	0	0	0	0	0	0	0	0	0	0	0	0	0	0.025423729	0	0	0	0	0	0	0	0	0	0	0	0	0	0	0.63559322	0
IH3SHYN01.CH2_03_R1	p1d3_2011	0.014336918	0.003584229	0.13739546	0	0	0	0	0	0.15651135	0	0	0	0	0	0.127837515	0	0.218637993	0	0	0	0	0	0	0	0	0	0	0	0	0	0	0.119474313	0	0	0	0	0	0	0	0	0	0	0	0	0	0	0.158900836	0
IH3SHYN01.CH2_04_R1	p1d5_2011	0.001112966	0.000417362	0	0	0	0	0	0	0	0	0	0	0	0	0.914440735	0	0.000139121	0	0.001530328	0	0	0	0	0	0	0	0	0	0	0	0	0.017946578	0	0	0	0	0	0	0	0	0	0	0	0	0	0	0.041179744	0
IH3SHYN01.CH2_05_R1	p1d7_2011	0	0.000181769	0.034172498	0	0	0	0.006089248	0	0	0	0	0	0	0	0.56566391	0	0	0	0	0	0	0	0	0	0	0.00590748	0.084976825	0	0.009361083	0	0.025447605	0.004089794	0	0	0	0	0	0.004544215	0	0	0	0	0	0	0	0	0.232391166	0
IH3SHYN01.CH2_06_R1	p2d1_2011	0	0	0	0	0	0	0	0	0.004716981	0	0	0	0	0	0.011792453	0	0.004716981	0	0	0	0	0	0	0	0	0	0.030660377	0	0	0	0	0.099056604	0	0	0	0	0	0	0	0	0	0	0	0	0	0	0.5	0
IH3SHYN01.CH2_07_R1	p2d3_2011	0	0.002873563	0.084051724	0	0	0	0	0.012931034	0.000718391	0	0	0	0	0	0.125	0	0.025862069	0	0.003591954	0	0	0.006465517	0	0	0	0.002873563	0	0	0	0	0.001436782	0.017241379	0	0.010775862	0.007183908	0	0	0	0	0	0	0	0.015086207	0	0	0	0.360632184	0
IH3SHYN01.CH2_08_R1	p2d5_2011	0	0	0.020981641	0	0	0	0	0.121768453	0	0	0	0	0	0	0.042337954	0	0	0	0.001124016	0	0	0	0	0	0	0.009741476	0.315848632	0	0	0	0	0	0	0	0	0	0	0	0	0	0	0	0.022105658	0	0	0	0.43162233	0
IH3SHYN01.CH2_09_R1	p2d9_2011	0.008282867	0.007013507	0.219041523	0.0002333	0.000105663	4.63E-05	4.02E-05	0.00536217	0.038270622	0.000101923	0.000476887	4.54E-05	0.001796741	4.21E-06	0.107604332	0.00032073	0.062104202	1.45E-05	0.01986607	1.08E-05	0.000940215	0.00054655	3.97E-05	3.37E-05	1.92E-05	0.002131496	0.097813194	0.001158087	0.006385606	9.12E-05	0.004140031	0.080402623	0.000127637	0.0082291	0.012059622	1.08E-05	2.66E-05	2.34E-05	0.000611069	0.000188417	0.000650342	6.64E-05	0.006705868	2.48E-05	4.49E-05	0.030592747	0.227809225	8.46E-05
IH3SHYN01.CH2_10_R1	p3d1_2011	0	0	0	0	0	0	0	0	0	0	0	0	0	0	0.000194894	0	0.012668096	0	0.056129409	0	0	0	0	0	0	0	0.008575326	0	0	0	0	0.047554083	0	0	0	0	0	0	0	0	0	0	0	0	0	0	0.740986163	0
IH3SHYN01.CH2_11_R1	p3d2_2011	0.15658005	0.122045264	0.107795474	0.001173512	0	0	0	0.033361274	0.013411567	0	0	0.001173512	0.025817267	0	0.000838223	0	0.006873428	0	0.005029338	0	0	0.027996647	0	0	0	0.005699916	0.081307628	0	0	0	0.038055323	0.004191115	0	0	0	0	0	0	0	0	0	0	0	0	0	0.001005868	0.244258173	0
IH3SHYN01.CH2_12_R1	p3d3_2011	0.000177873	0.001334045	0	0.000533618	0	0	0	0	0.007915333	0	0	0	0	0	0	0	0.000177873	0	0.001334045	0	0	0	0	0	0	0	0.000177873	0	0	0	0	0.109480612	0	0	0	0	0	0	0	0	0	0	0	0	0	0	0.852632515	0
IH3SHYN01.CH2_13_R1	p3d5_2011	0.000266217	0.000532434	0.025645576	0.000177478	0	0	0	0	0	0	0	0	0	0	0.008873902	0	0.001331085	0	0.000177478	0	0	0	0	8.87E-05	0	0.021918538	0.147572988	0	0	0	0.037447866	0.055816843	0	0	0	0	0	0	0	0	0.000177478	0	0.000709912	0	0.004791907	0.00275091	0.641316887	0
IH3SHYN01.CH2_14_R1	p3d7_2011	0.000932153	0.000332912	0	6.66E-05	0	0	0	6.66E-05	0	0	0	0	0	0	0	0	0.004927092	0	0.000199747	0	0	0	0	0	0	0	0.001930888	0	0	0	0	0.141753779	0	0	0	0	0	0	0	0	0	0	0	0	0	0	0.732006126	0
IH3SHYN01.CH2_15_R1	p6d2_2011	0.007524914	0.00976205	0.034099383	0.000203376	0	0	0	0	0	0	0	0	0	0	0.262626263	0	0	0	0.01179581	0	0	0	0	0	0	0	0.009219714	0.006508033	0	0	6.78E-05	0.046369738	0	0	0	0	0	0	0	0	0	0	0	0	0	0	0.548369602	0
IH3SHYN01.CH2_16_R1	p6d3_2011	0	0.000536653	0.01406032	0	0	0	0	0	0	0	0	0	0	0	0	0	0.01255769	0	0	0	0	0	0	0	0	0	0	0	0	0	0	0.10636471	0	0	0	0	0	0	0	0	0	0	0.016206934	0	0	0.014489643	0.660835033	0
IH3SHYN01.CH2_17_R1	p6d6_2011	0	0	0.018726159	0.000346781	0	0	0	0	0	0	0	0	0	0	0.367587562	0	0.000115594	0	0	0	0	0	0	0	0	0	0	0	0	0	0	0.08056872	0	0	0	0	0	0	0	0	0	0	0	0	0	0	0.414865333	0
IH3SHYN01.CH2_18_R1	p9d1_2011	6.88E-05	0	0.00831901	0	0	0	0	0	0.125541423	0	0	0	0	0	0	0	0.008525266	0	0.005637676	0	0	0	0	0	0	0	0.011481609	0	0	0	0.016706772	0.215262977	0	0	0.001512547	0	0	0	0	0	0	0	0.000756274	0	0	0	0.453970437	0
IH3SHYN01.CH2_19_R1	p9d3_2011	0.00513834	0.003162055	0.006225296	0	0	0	0	0	0	0	0	0	0	0	0.005533597	0	0.00326087	0	0	0	0	0	0	0	0	0	0.010968379	0	0	0.005632411	0	0.100098814	0	0	0	0	0	0	0	0	0	0	0.032411067	0	0	0	0.637944664	0
IH3SHYN01.CH2_20_R1	p9d5_2011	0.012842466	0	0.136130137	0	0	0	0	0	0	0	0	0	0	0	0.051369863	0	0.003424658	0	0	0	0	0	0	0	0	0	0	0	0	0	0	0.098458904	0	0	0	0	0	0	0	0	0	0	0.032534247	0	0	0	0.401541096	0
IH3SHYN01.CH2_21_R1	p9d7_2011	0.000219804	0	0.01406748	0	0	0	0	0	0.010111001	0	0	0	0.012199143	0	0	0	0.000109902	0	0	0	0	0	0	0	0	0	0	0	0	0	0	0.082206836	0	0	0	0	0	0	0	0	0	0	0	0	0	0	0.614902737	0
IH3SHYN01.CH2_22_R1	p10d1_2011	0.000705069	0.000141014	0.987097229	0	0	0	0	0	0	0	0	0	0	0	0.005429035	0	0.000352535	0	0.001198618	0	0	0	0	0	0	0.003948389	7.05E-05	0	0	0	0	0	0	0	0	0	0	0	0.000352535	0	0	0	0	0	0	0	0.000564056	0
IH3SHYN01.CH2_23_R1	p10d3_2011	0.000738751	0.000671592	0.504902619	0.000335796	0	0	0	0.000537273	0.000738751	0	0	0	0.000201478	0	0.343787777	0	0.001813298	0	0.112827401	0	0	0.000604433	0	0	0	0	6.72E-05	0	0	0	0	0.004298187	0	0	0.000134318	0	6.72E-05	0	0.005171256	0	0	0	0.000201478	0	0	6.72E-05	0.016856951	0
IH3SHYN01.CH2_24_R1	p12d1_2011	0.000314202	0.002199413	0.009321324	0	0	0	0	0	0.010578132	0	0	0	0	0	0.006388773	0	0	0	0	0	0	0	0	0	0	0	0.000104734	0	0	0	0	0.081378299	0	0	0	0	0	0	0	0	0	0	0.006807708	0	0	0	0.706640134	0
IH3SHYN01.CH2_25_R1	p12d3_2011	0.000317965	0.00063593	0.00190779	0.000211977	0	0	0	0	0.001377848	0	0	0	0	0	0.011446741	0	0.000211977	0	0	0	0	0	0	0	0	0.000105988	0.014626391	0	0.00190779	0	0.002437732	0.397880233	0	0	0	0	0	0	0	0	0.008161102	0	0.066030737	0	0	0.000105988	0.137042925	0
IH3SHYN01.CH2_26_R1	p12d4_2011	0	7.45E-05	0.00849795	0	0	0	0	0.003801714	0	0.001192695	0	0	0.00022363	0	0.003503541	0	0	0	0.002534476	0	0	0	0	0	0	0.000894521	0.009914275	0	0	0	0	0.454193067	0	0	0	0	0	0	0	0	0.014685054	0.000521804	0.095341036	0	0	0	0.094893776	0
IH3SHYN01.CH2_27_R1	p12d11_2011	0.000146359	0.000292719	0.043249177	0.000365898	0	0	0	0	0.005488474	0	0	0	0	0	0.00219539	0	0.006586169	0	0.005488474	0	0	0.001244054	0	0	0	0	0.014196853	0.000585437	0.003585803	0	0.003439444	0.46805708	0	0	0	0	0	0	0	0	0.010976948	0	0.100256129	0	0	7.32E-05	0.076911819	0
IH3SHYN01.CH2_28_R1	p13d1_2011	0	0	0.012261463	0	0	0	0	0	0.004835506	0	0	0	0	0	8.63E-05	0	0.00103618	0	0	0	0	0	0	0.000259045	0	0.005353596	0.062775235	0	0.000431742	0	0.014592868	0.482859857	0	0	0.000431742	0	0	0	0.000259045	0	0.009152923	0	0.059839392	0	0	0.000345393	0.128831707	0
IH3SHYN01.CH2_29_R1	p13d2_2011	0	0	0.001545161	0.000140469	0	0	0	0.001404692	0.003933137	0	0	0	0	0	0	0	0	0	0	0	0	0	0	0	0	0	0.025003512	0	0	0	0	0.583930327	0	0	0.000702346	0	0	0	0	0.000280938	0.010184015	0	0.094114342	0	0	0	0.054361568	0
IH3SHYN01.CH2_30_R1	p13d5_2011	6.90E-05	0	0.000206996	0	0	0	0	0	0.000206996	0	0	0	0	0	0.000137998	0	0.001241979	0	6.90E-05	0	0	0	0	0	0	0	0.010349824	0.000206996	6.90E-05	0	0	0.772096874	0	0	0	0	0	0	0	0	0.003932933	0	0.080866625	0	0	0	0.025598565	0
IH3SHYN01.CH2_31_R1	p15d1_2011	7.01E-05	7.01E-05	0.016334829	0	0	0	0	0	0	0	0	0	0	0	0	0	0.00021032	0	0	0	0	0	0	0	0	0.000841279	0.032739764	0	0	0	7.01E-05	0.012619181	0	0	0	0	0	0	0	0	7.01E-05	0	0.002593943	0	0	0	0.92638811	0
IH3SHYN01.CH2_32_R1	p15d2_2011	8.56E-05	8.56E-05	0.002740665	0	0	0	0	0	0.004025351	0	0	0	0	0	0.004796163	0	0.013788969	0.000428229	0.005395683	0	0	0	0	0	0	0	0.020298047	0	0	0	0	0.494433025	0	0	0.000171292	0	0	0	0	0	0.009164097	0	0.086416581	0	0	0	0.070486468	0
IH3SHYN01.CH2_33_R1	p15d3_2011	0	0	0.005678592	0	0	0	0	0	9.46E-05	0	0	0	0	0	0	0	0	0	9.46E-05	0	0	0	0	0	0	9.46E-05	0.004826803	0	0	0	0.006341094	0.486182094	0	0	0	0	0	0	0	0	0.016846489	0	0.106378951	0	0	0.005583949	0.076660988	0
IH3SHYN01.CH2_34_R1	p15d5_2011	0.001269841	0.000997732	0.022857143	0.000362812	0	0	0	0.000634921	0.000634921	9.07E-05	0	0	0.000816327	0	0.067210884	0.000725624	0.02829932	0.000362812	0.002630385	0	9.07E-05	0.000634921	0	0	0	0.002993197	0.015238095	0.004988662	0.000272109	0	0.003356009	0.037188209	0	0.001269841	0	0	0	0	0	9.07E-05	9.07E-05	0.000272109	0.006712018	0	0	0.748752834	0.0430839	0
IH3SHYN01.CH2_35_R1	p15d7_2011	5.93E-05	0.000237065	0.009186274	0	0	0	0	0	0.000711195	0	0	0	0	0	0.000948261	0	0.001481657	0	0.000355598	0	0	0	0	0	0	0.015527766	0.04385705	0	0	0	0.008060215	0.217625793	0	0	0	0	0	0	0	0	0.006815623	0	0.035026373	0	0	0.427013572	0.095300184	0
IH3SHYN01.CH2_36_R1	p18d1_2011	0.165137615	0.220183486	0.027522936	0	0	0	0	0.018348624	0	0	0	0	0	0	0	0	0	0	0	0	0	0	0	0	0	0	0	0	0	0	0	0.073394495	0	0	0	0	0	0	0	0	0	0	0.009174312	0	0	0	0.137614679	0
IH3SHYN01.CH2_37_R1	p18d2_2011	0.070211039	0.107954545	0.185876623	0.000405844	0	0	0	0.040178571	0.063311688	0	0	0	0	0	0.055600649	0	0.010146104	0	0	0	0	0	0.000811688	0	0	0	0.032061688	0	0	0	0.000405844	0.051542208	0	0	0	0	0	0	0	0	0	0	0.004058442	0	0	0	0.208603896	0
IH3SHYN01.CH2_38_R1	p18d3_2011	0.000206186	0.004329897	0.011546392	0.000206186	0	0	0	0	0	0	0	0	0	0	0.089278351	0	0.000206186	0	0	0	0	0	0	0	0	0	0	0	0	0	0	0.027628866	0	0	0	0	0	0	0	0	0	0	0	0	0	0	0.699381443	0
IH3SHYN01.CH2_39_R1	p18d5_2011	0.004932034	0.002285577	0.055575604	0	0	0	0	0.017562853	0	0	0	0	0	0	0.275833033	0	0	0	0.003007338	0	0	0	0	0	0	0	0.007458198	0	0	0	0	0.04619271	0	0.012390232	0.003368218	0	0	0	0	0	0	0	0.018284614	0	0	0.001323229	0.447612174	0
IH3SHYN01.CH2_40_R1	p18d22_2011	0.000968389	0.000691706	0.517603929	0	0	0	0	0	0	0	0	0	0	0	0.476101543	0	0.000207512	0	0	0	0	0	0	0	0	0	6.92E-05	0	0	0	0.000276683	0.000345853	0	0	0	0	0	0	0	0	0	0	6.92E-05	0	0	0	0.003043508	0
IH3SHYN01.CH2_41_R1	p19d1_2011	0.050209205	0.106066946	0.106694561	0.000209205	0	0	0	0	0.020920502	0	0	0	0	0	0.369456067	0	0.015271967	0	0.003974895	0	0	0	0	0	0	0	0	0	0	0	0	0.016945607	0	0	0	0	0	0	0	0	0	0	0	0	0	0	0.24790795	0
IH3SHYN01.CH2_42_R1	p19d3_2011	0.001000688	0.000687973	0.142848208	0	0	0	0	0.005566327	0.00187629	0	0	0	0	0	0.686346863	0.001501032	0.046969792	0	0.00125086	0	0	0	0	0	0	0	0	0.001000688	0	0	0	0.003252236	0	0.000437801	0	0	0	0	0	0	0	0	0	0	0	0	0.097316905	0
IH3SHYN01.CH2_43_R1	p19d5_2011	0.001941512	0.002790923	0.050479311	0.000182017	0	0	0	6.07E-05	0	0	0	0	0	0	0.942118675	0	0.000121344	0	0.000242689	0	0	6.07E-05	0	0	0	0	0.000182017	0	0	0	0	0.000242689	0	0	0	0	0	0	0	0	0	0	0.000121344	0	0	0	0.000849411	0
IH3SHYN01.CH2_44_R1	p19d7_2011	0.001063183	0.0018226	0.00318955	7.59E-05	0	0	0	0	0	0	0	0	0	0	0.955953827	0	0	0	7.59E-05	0	0	0	0	0	0	0	0.010935601	0	0	0	0.00227825	0.002582017	0	0	0	0	0	0	0	0	0	0	0	0	0	0	0.019289186	0
IH3SHYN01.CH2_45_R1	p20d1_2011	0.002124592	0.003945671	0.396312315	0.000151757	0	0	0	7.59E-05	7.59E-05	0	0	0	0	0	0.000758783	0.000531148	0.588663783	0	0.000151757	0	0	7.59E-05	0	0	0	0	7.59E-05	0	0	0	0	0.000227635	0	7.59E-05	0	0	0	0	0	0	0	0	0	0	0	0.000151757	0.006297898	0
IH3SHYN01.CH2_46_R1	p20d2_2011	0.088504884	0.088955672	0.279038317	0.000150263	0.000150263	0	0	0.010969196	0.000751315	0	0	0	0	0	0.019834711	0	0.198196844	0	0.002103681	0	0	0	0.002103681	0	0	0	0	0	0	0	0	0.018933133	0	0	0	0	0	0	0	0	0	0	0.000300526	0	0	0.000150263	0.246280992	0
IH3SHYN01.CH2_47_R1	p20d3_2011	0.01933801	0.022036337	0.246627091	0	0	0	0	0.000539665	0	0	0	0	0	0	0.00062961	0.000539665	0.678539306	0	0.000449721	0	0	0	0.000179888	0	0	0	0	0	0	0	0	0.000179888	0	0.001259219	0	0	0	0	0	0	8.99E-05	0	8.99E-05	0	0	0.001259219	0.024824609	0
IH3SHYN01.CH2_48_R1	p20d5_2011	0.002777778	0.001937984	0.076485788	0.000387597	0	0	0	0.000710594	0.000839793	0	0	0	0.001485788	0	0.043927649	0	6.46E-05	0	0.000904393	0	0	0	0	0	0	0.077002584	0.285658915	0	0.010400517	0	0	0.011498708	0	0	0	0	0	0	0	0	0	0	0.000452196	0	0	0	0.434883721	0
IH3SHYN01.CH2_49_R1	p22d1_2011	0.00436205	0.007237038	0.231981759	0.000198275	0	0	0	0	0.002676713	0	0	0	0	0	0.015168038	0	0.000495688	0	0.000198275	0	9.91E-05	0	0	0	0	0.000198275	0.311985724	0	0.000297413	0	0	0.029840389	0	0	0	0	0	0	0	0	0	0	0.00039655	0	0	0.001784475	0.312084862	0
IH3SHYN01.CH2_50_R1	p22d3_2011	0.109561418	0.155940178	0.020332717	0.001176273	0.000336078	0	0	0.000840195	0	0	0	0	0	0	0	0	0	0	0	0	0	0	0.000840195	0	0	0.042513863	0.125357083	0	0.000504117	0	0.043354058	0.013611158	0	0	0	0	0	0	0	0	0	0	0.000168039	0	0	0	0.423962359	0
IH3SHYN01.CH2_51_R1	p22d5_2011	0.009202921	0.018101612	0.000456343	0.000456343	0	0	0	0	0	0	0	0	0	0	0.957103742	0	0.000228172	0	0	0	0	0	0	0	0	0	7.61E-05	0	0	0	0	0.002357773	0	0	0	0	0	0	0	0	0	0	0	0	0	7.61E-05	0.009887435	0
IH3SHYN01.CH2_52_R1	p1d1_2012	0.000804182	0.000502614	0.067651789	0	0.001507841	0	0	0.044531564	0.003015682	0	0	0	0	0	0.002513068	0.001206273	0.651487736	0	0.018596703	0	0.000201045	0.000301568	0	0	0	0	0.166666667	0	0	0	0	0.001909932	0	0.000703659	0	0	0	0	0.0022115	0	0	0	0.000502614	0	0	0.001608363	0.029654202	0
IH3SHYN01.CH2_53_R1	p1d2_2012	0.001400996	0.001011831	0.689834994	0.000233499	0	0	0	0.000233499	0.000155666	0	0	0	0	0	0.120096513	0	0.004903487	0	0.001089664	0	0	0.000155666	0	0	0	0	0.03261208	0	0	0	0.000155666	0.012375467	0	0.057129514	0	0	0	0	0	0	0	7.78E-05	0	0	0	0	0.063044832	0
IH3SHYN01.CH2_54_R1	p1d3_2012	0.031426589	0.022702488	0.172499256	0.000495688	0.005849113	0	0	0.037969664	0.002676713	0	0.000297413	0	0	0	0.000198275	0.0031724	0.445127392	0	0.084167741	0	9.91E-05	0.005650838	0	0	0	0.033211064	0.018637851	0	0	0	0.004461188	0.014771488	0	0.002478438	0	0	0	0	0.0126896	0	0	0	0	0	0	0.005849113	0.040646377	0
IH3SHYN01.CH2_55_R1	p1d5_2012	0.086911306	0.097756648	0.084979944	0.000148566	0.005348388	0	0	0.119298767	0.007576883	0	0.006536919	0	0	0	0.000445699	0.003119893	0.410785916	0	0.052146784	0	0.001485663	0.002525628	0	0	0	0.012479572	0.040558609	0	0	0	0.00163423	0.004308424	0	0.001039964	0	0	0	0	0.008319715	0	0	0	0	0	0	0.005199822	0.025107711	0
IH3SHYN01.CH2_56_R1	p1d7_2012	0.000564228	0.001316532	0.037991349	0	0	0	0	0.000125384	0.00031346	0	0	0	0	0	0.006018431	0	0.00219422	0	0.000188076	0	0	0.00031346	0	0	0	0.000125384	0.769920381	0	6.27E-05	0	0	0.018368754	0	0.012789167	6.27E-05	0	0	0	0	0	0	0	0	0	0	0.000438844	0.119553633	0
IH3SHYN01.CH2_57_R1	p1d21_2012	0.016956868	0.03197906	0.001479458	0.000227609	0	0	0	0.000113804	0.000113804	0	0	0	0	0	0.016615455	0.000113804	0.000682827	0	0.001251849	0	0	0.000796631	0.000113804	0	0	0.00102424	0.229543644	0.002389894	0	0	0.000341413	0.073062479	0	0.001934676	0	0	0	0	0	0	0	0	0.000113804	0	0	0	0.599180608	0.000227609
IH3SHYN01.CH2_58_R1	p2d1_2012	0.005335541	0.006715422	0.000367968	0.000413964	0	0	0	0.000137988	0.000505956	0	0	0	0	0	0.01826043	4.60E-05	0.00022998	0	0.00045996	0	0	9.20E-05	0	0	0	0	0.94802447	0	0	0	0	0.000689941	0	4.60E-05	0	0	0	0	0	0	0	0	0	0	0	9.20E-05	0.017340509	0
IH3SHYN01.CH2_59_R1	p2d2_2012	0.004461699	0.009502839	0.006200023	0.000173832	0	0	0	0.000115888	0.001332715	0	0	0	0	0	0.148510836	0.000289721	0.001506548	0	0.000637386	0	0	0	0	0	0	0.000405609	0.641499594	0	0	5.79E-05	0	0.010661722	0	0	0	0	0	0	0	0	0	0	0	0	0	5.79E-05	0.151176266	0
IH3SHYN01.CH2_61_R1	p2d7_2012	0.001238977	0.003571168	0.006340646	0.000218643	0	0	0	0.00517455	0	0	0	0	0	0	0.065738649	0.003935573	0.004664383	0	0.002259311	0	0	0	0	0	0	0	0.644122149	0	0	0	0	0.021208367	0	0	0	0	0	0	0	0	0	0	0.002623715	0	0	0	0.213978573	0
IH3SHYN01.CH2_62_R1	p2d21_2012	0	0.000264574	0.003615839	0	0	0	0	0.00070553	0.01031837	0	0.00291031	0	0	0	0.893905988	0.007408061	0.011464856	0	8.82E-05	0	0	0.001940206	0	0	0	0	0	0.003880413	0	0	0	0.003968604	0	0.003615839	0	0	0	0	0	0	0	0	0.000176382	0	0	0.001322868	0.02866214	0
IH3SHYN01.CH2_63_R1	p3d0_2012	0.000661813	0.000441209	0.017207148	0	0	0	0	0	5.52E-05	0	0	0	0	0	0.001433929	0	0.000165453	0	0.000275756	0	0	0	0	5.52E-05	0	0.008052063	0.434976837	0.000220604	0	0	0.01433929	0.006066623	0	0.000551511	0	0	0	0	0	0	0	0	0.000165453	0	0	5.52E-05	0.514008383	5.52E-05
IH3SHYN01.CH2_64_R1	p3d1_2012	0.013401622	0.01707213	0.009901835	0	0	0	0	0	0	0	0	0	0	0	0.004097311	0	0	0	0.000512164	0	0	0	0	0	0	0.000256082	0.59735382	0	0	0	0	0.001963295	0	0	0	0	0	0	0	0	0	8.54E-05	0	0	0	0	0.343747332	0
IH3SHYN01.CH2_65_R1	p3d2_2012	0.003154089	0.004692669	0.086314332	7.69E-05	0.000384645	0	0	0	0.002000154	0	0	0	0	0	0.031848604	0	0.036387414	0	0.000538503	0	0	0	0	0	0	0	0.148780675	0	0	0	0.001923225	0.058619894	0	0.001384722	0	0	0	0	0	0	0	0	0.001307793	0	0	0	0.447342103	0
IH3SHYN01.CH2_66_R1	p3d5_2012	0.004765687	0.005957109	0.076052423	0	0	0	0	0	0	0	0	0	0	0	0.023828435	0	0	0	0	0	0	0	0	0	0	0	0.166401906	0	0	0	0	0.061358221	0	0	0	0	0	0	0	0	0	0	0	0	0	0	0.505361398	0
IH3SHYN01.CH2_67_R1	p3d7_2012	0.003696858	0.003599572	0.046502578	0	0	0	0	0	0.001556572	0	0	0	0	0	0.002821286	0	0.05876058	0	0	0	0	0	0	0	0	0	0.299834614	0	0	0	0	0.070629439	0.001751143	0	0	0	0	0	0	0	0	0	0	0	0	0.005934429	0.392645199	0
IH3SHYN01.CH2_68_R1	p3d21_2012	0.001738828	0.012345679	0.003999304	0	0	0	0	0	0.001738828	0	0	0	0	0	0.036689271	0	0.00434707	0	0.001043297	0	0	0	0	0	0	0	0.142236133	0.001043297	0.001738828	0	0	0.044340115	0	0.002956008	0	0	0	0	0	0	0	0	0.000347766	0	0	0.009389671	0.665971135	0.00121718
IH3SHYN01.CH2_69_R1	p4d0_2012	0.00472319	0.009601239	0.053735966	0	0	0	0	0.004645761	0	0	0	0	0	0	0.207897793	0.001084011	0.005807201	0	0.038946961	0	0	0	0	0	0	0	0.542934572	0	0	0	0	0.001935734	0	0.001084011	0	0	0	0	0	0	0	0	0.00232288	0	0	0.00123887	0.1100271	0.010065815
IH3SHYN01.CH2_70_R1	p4d1_2012	0.030979827	0.045208934	0.081231988	0	0	0	0	0.002161383	0.007384726	0	0	0	0.002881844	0	0.435698847	0	0.004142651	0	0.072766571	0	0	0	0	0	0	0	0.090417867	0	0	0	0	0.023955331	0	0	0	0	0	0	0	0	0	0	0.002701729	0	0	0	0.150396254	0.000180115
IH3SHYN01.CH2_71_R1	p4d2_2012	0.002399557	0.002707193	0.014766505	0	0	0	0	0.000369163	0	0	0	0	0.001169015	0	0.04097705	0	0.022826555	0	0.003937735	0	0	0	0	0	0	0	0.101704301	0	0.000246108	0	0	0.00806005	0	0	0	0	0	0	0	0	0	0	0	0	0	0.000184581	0.778625485	0.000369163
IH3SHYN01.CH2_72_R1	p4d3_2012	0.014726313	0.01653237	0.003889969	0	0	0	0	0.00111142	0	0	0	0	0	0	0.050847458	0	0	0	0.012503473	0	0	0	0	0	0	0	0.310086135	0	0.001250347	0	0	0.034454015	0	0	0	0	0	0	0	0	0	0	0.00222284	0	0	0	0.436232287	0.004445679
IH3SHYN01.CH2_73_R1	p4d5_2012	0.025219573	0.036888331	0.016060226	0	0	0	0	0	0	0	0	0	0	0	0.26838143	0	0.011417817	0	0.032120452	0	0	0	0	0	0	0	0	0	0	0	0	0.052572146	0	0	0	0	0	0	0	0	0	0	0	0	0	0	0.407779172	0
IH3SHYN01.CH2_74_R1	p4d21_2012	0.00109529	0.001533406	0.002409639	0	0	0	0	0	0.006900329	0.000547645	0	0	0	0	0.500547645	0	0.012267251	0	0.018729463	0	0	0	0	0	0	0	0.060350493	0	0	0	0	0.009638554	0	0	0	0	0	0	0	0	0	0	0.003614458	0	0	0	0.347973713	0
IH3SHYN01.CH2_75_R1	p6d1_2012	0.013527478	0.019915453	0.054955378	0	0	0	0	0	0.000845467	0	0.087740723	0	0	0	0.223860968	0	0.00225458	0	0	0	0	0	0	0	0	0.053828088	0.144387036	0	0	0	0.017754814	0.020948802	0	0	0	0	0	0	0	0	0	0	0	0	0	0	0.267637388	0
IH3SHYN02.CH2_100_R1	p18d0_2012	0.001482539	0.00049418	0.001592357	0.000164727	0	0	0	0	0.000768724	0	0	0	0	0	0.000878542	0	0	0	0.012189765	0	0.00093345	0	0	0	0	0	0.573522952	0	0	0	0	0.014166484	0	0	0.00142763	0	0	0	0	0	0	0	0	0	0	0	0.384471777	0
IH3SHYN02.CH2_101_R1	p18d1_2012	0	0	0.004639584	0	0	0	0	0	0	0	0	0	0	0	0.008260722	0	0.000226321	0	0.013239787	0	0	0	0	0	0	0	0.565350232	0	0	0	0	0.008260722	0	0	0.000113161	0	0	0	0	0	0	0	0.00780808	0	0	0	0.390517144	0
IH3SHYN02.CH2_102_R1	p18d3_2012	0	0	0.001228501	0.002457002	0	0	0	0	0	0	0	0	0	0	0.001228501	0	0.000614251	0	0.022113022	0	0	0	0	0	0	0.027027027	0.220515971	0	0	0	0	0.017813268	0	0	0	0	0	0	0	0	0	0	0	0	0	0	0.60995086	0
IH3SHYN02.CH2_103_R1	p18d5_2012	0.009817922	0.010531953	0	0	0	0	0	0	0.026954659	0	0	0	0	0	0.012674045	0	0	0	0.074794716	0	0	0	0	0	0	0	0.094787576	0	0	0	0	0.016244199	0	0	0	0	0	0	0	0	0	0	0.051053195	0	0	0	0.632631203	0
IH3SHYN02.CH2_104_R1	p18d7_2012	0	0.00020145	0	0.00020145	0	0	0	0	0.026390008	0	0	0	0	0	0	0	0	0	0.04109589	0	0	0	0	0	0	0	0.078565673	0	0	0	0	0.061039484	0	0	0	0	0	0	0	0	0	0	0.003021757	0	0	0	0.779210314	0
IH3SHYN02.CH2_105_R1	p18d21_2012	0	0	0.283178591	0	0	0	0	0	0	0	0	0	0.004369197	0	0.000273075	0	0.036045877	0	0	0	0	0	0	0	0	0	0.123702895	0	0	0	0	0.029765156	0	0	0	0	0	0	0	0	0	0	0.006826871	0	0	0	0.508465319	0
IH3SHYN02.CH2_106_R1	p20d0_2012	0.000638388	7.09E-05	0.333948078	0	0	0	0	0	0	0	0	0	0	0	0.009930487	0	0.003404738	0	0.007589729	0	0	0	0	0	0	0.000212796	0.5055327	0	0	0	0	0.00035466	0	0	0	0	0	0	0	0	0	0	0	0	0	0	0.137253511	0
IH3SHYN02.CH2_107_R1	p20d3_2012	0.002371467	0.001897173	0.251944603	9.49E-05	0	0	0	0	0.001043445	0	0	0	0	0	0.075412635	0	0.02475811	0	0.016695124	0	0	0	0	0	0	0	0.187345855	0.002561184	0	0	0	0.019161449	0	0	0	0	0	0	0	0	0	0	0	0	0	0.001612597	0.380383229	0
IH3SHYN02.CH2_108_R1	p20d5_2012	0.002403485	0.005858495	0.476340694	0	0	0	0	0	0	0.000901307	0	0	0	0	0.112438035	0	0.049797206	0	0.006384257	0	0	0	0	0	0	0.000300436	0.083746432	0.001427069	0	0	0	0.004581643	0	0	0.000450653	0	0	0	0	0.000225327	0	0	0	0	0	0	0.250262881	0
IH3SHYN02.CH2_109_R1	p20d7_2012	0	0	0.086702295	0.000125747	0	0	0	0	0.0009431	0	0	0	0	0	0.001068846	0	0.001068846	0	0.028167243	0	0	0	0	0	0	0	0.189374411	0	0	0	0	0.006601698	0	0.000251493	0	0	0	0	0	0	0	0	0	0	0	0.000502986	0.676453945	0
IH3SHYN02.CH2_110_R1	p20d21_2012	9.96E-05	4.98E-05	0.266311386	0.000199223	0	0	0	0	0	0.000249029	0	0	0.000149417	0	0.528190059	0	0.002141648	0	0.002838928	0	0.000199223	4.98E-05	0	0	0	0	0.01608726	0.000747086	0.000298835	0	0.000199223	0.003486403	0	0	0	0	0	0	0	0	0	0.00034864	0.000298835	0	0	4.98E-05	0.174419763	0
IH3SHYN02.CH2_111_R1	p23d1_2012	0.000161438	0	0.120594091	0.000161438	0	0	0	0	0.001560566	0	0	0	0	0	0.007695205	0	0.003228757	0	0.005166012	0	0	0	0	0	0	0	0.033363827	0	0	0	0	0.026529624	0	0	0	0	0	0	0	0	0	0	5.38E-05	0	0	0	0.772372599	0
IH3SHYN02.CH2_112_R1	p23d2_2012	0.00090536	0.000784645	0.94109126	0	0	0	0	6.04E-05	0	0	0	0	0.000120715	0	0.007544664	0	0.001267504	0	0.008389667	0	0.000301787	0	0	0	0	0	0.008268952	0	0	0	0	0.00066393	0	6.04E-05	0	0	0	0	0	0	0	0	0.001810719	0	0	6.04E-05	0.027824722	0
IH3SHYN02.CH2_113_R1	p23d5_2012	0.00029417	0.000529505	0.496734718	0.000117668	0	0	0	0	0.000235336	0	0	0	0	0	0.004177208	0	0.00105901	0	0.000411837	0	0	0	0	0	0	0	0.10301818	0	0	0	0	0.002824028	0	0	0.000117668	0	0	0	0	0	0	0	5.88E-05	0	0	0.000176502	0.387303642	0
IH3SHYN02.CH2_114_R1	p23d7_2012	0.000943082	0.001830689	0.817985133	0.000166426	0	0	0	0.000110951	0.000166426	0.000110951	0	0	0.000998558	0	0.00388328	0	0.000499279	0	0.002052591	0	0.000388328	0	0	0	0	0	0.000277377	0	0.000221902	0	0.000499279	0.005325641	0	0	0	0	0	0	0	0	0	0	0.000166426	0	0	0.000110951	0.158881615	0
IH3SHYN02.CH2_115_R1	p23d21_2012	5.82E-05	0.000174734	0.081950026	0	0	0	0	0.002679247	0.000349467	0	0	0	0	0	0.032500437	0	0.012639059	0	0.016308463	0	0	0	0	0	0	0	0.00064069	0	0	0	0	0.017939309	0	5.82E-05	0.002737492	0	0	0	0	0	0	0	5.82E-05	0	0	0	0.809365717	0
IH3SHYN02.CH2_116_R1	p24d1_2012	0.000315789	5.26E-05	0.013736842	0.000105263	0	0	0	0	0.001631579	0	0	0	0	0	0.000526316	0	0.000736842	0	0.013210526	0	0	0	0	0	0	0	0.225368421	0	0	0	0	0.009210526	0	0	0	0	0	0	0	0	0	0	0.001052632	0	0	0	0.714052632	0
IH3SHYN02.CH2_117_R1	p24d2_2012	0.002384037	0.001347499	0.159834154	0.001192019	0	0	0	0.000621923	0.003316921	0	0	0	0	0	0.04545219	0	0.038040943	0	0.055765742	0	0.000155481	0	0	0	0	0	0.099300337	0.000777403	0	0	0	0.013060378	0	0	0.00150298	0	0	0	0	0	0	0	0.000518269	0	0	0.000207308	0.54185022	0
IH3SHYN02.CH2_118_R1	p24d5_2012	0.02455953	0.025093433	0.011745862	0	0	0	0	0	0	0	0	0.004805125	0.003203417	0	0	0	0	0	0.012813668	0	0	0	0	0	0	0	0.145755473	0.002669514	0	0	0	0.026161239	0	0	0.000533903	0	0	0	0	0	0	0	0	0	0	0	0.712760278	0
IH3SHYN02.CH2_119_R1	p24d7_2012	0.1	0.314285714	0	0.014285714	0	0	0	0	0	0	0	0	0	0	0	0	0.014285714	0	0.114285714	0	0	0	0	0	0	0	0	0	0	0	0	0.071428571	0	0	0	0	0	0	0	0	0	0	0.1	0	0	0	0.228571429	0
IH3SHYN02.CH2_120_R1	p24d21_2012	0.000830479	0.003321914	0.524031973	0.000830479	0	0	0	0.000415239	0.002491436	0	0	0	0.000830479	0	0.00550192	0	0.336862867	0	0.014740994	0	0.002076196	0	0	0	0	0.001557147	0.002802865	0.000934288	0	0	0	0.0116267	0	0	0	0	0.00010381	0	0.001660957	0	0	0	0.000830479	0	0	0	0.0518011	0
IH3SHYN02.CH2_121_R1	p25d1_2012	0.001028807	0.00030259	0.025296538	6.05E-05	0	0	0	0	0	0	0	0	0	0	0.003025902	0	6.05E-05	0	0.017126604	0	0.00030259	0	0	0	0	0	0.133260712	0	0	0	0	0.011135318	0	0.008533043	0	0	0	0	0	0	0	0	0	0	0	0	0.774207214	0
IH3SHYN02.CH2_122_R1	p25d2_2012	0.000248509	0.000497018	0.027087475	0	0	0	0	0	0.001242545	0	0	0	0	0	0.001366799	0	0.874875746	0	0.001491054	0	0	0	0	0	0	0	0.004845924	0	0	0	0.000372763	0.002112326	0	0.00111829	0.000124254	0	0	0	0	0	0	0	0	0	0	0.000124254	0.080019881	0
IH3SHYN02.CH2_123_R1	p25d5_2012	0.000441209	0	0.00397088	0.000441209	0	0	0	0.000110302	0.000661813	0	0	0	0	0	0.000882418	0	0.001544231	0	0.003639974	0	0.000551511	0	0	0	0	0.000441209	0.106110743	0	0	0	0	0.004742996	0	0.00099272	0	0	0	0	0	0	0	0	0	0	0	0	0.867857931	0
IH3SHYN02.CH2_124_R1	p25d7_2012	0.003562681	0.00178134	0.010242708	0.003785348	0	0	0	0	0.01091071	0	0	0	0	0	0.021153418	0	0.020708083	0	0.117791138	0	0	0	0	0	0	0	0.00089067	0	0	0	0	0.109552438	0	0.022712091	0	0	0	0	0	0	0	0	0	0	0	0.006012024	0.492317969	0
IH3SHYN02.CH2_125_R1	p25d21_2012	0.000849257	0.000212314	0.046072187	0.000212314	0	0	0	0.002972399	0.036730361	0	0	0	0.010828025	0	0.176220807	0	0.082590234	0	0.071974522	0	0.005095541	0.002547771	0	0	0	0	0.013800425	0	0	0	0.005095541	0.080679406	0	0.004670913	0	0	0	0	0	0	0	0	0	0	0	0	0.329299363	0
IH3SHYN02.CH2_126_R1	p28d1_2012	0.000711997	0.000711997	0.019579922	0.003203987	0	0	0	0	0.030615878	0	0	0	0	0	0.012103952	0	0.002135991	0	0.170167319	0	0	0	0	0	0	0	0	0	0	0	0	0.162691349	0	0	0.021003916	0	0	0	0	0	0	0	0.011391954	0	0	0.00249199	0.363474546	0
IH3SHYN02.CH2_127_R1	p28d2_2012	0	0	0.016556291	0	0	0	0	0	0.034952171	0	0	0	0	0	0.504782929	0	0.00919794	0	0.146799117	0	0	0	0	0	0	0	0.005150846	0.003311258	0	0	0	0.063281825	0	0	0	0	0	0	0	0	0	0	0.063281825	0	0	0	0.083517292	0
IH3SHYN02.CH2_128_R1	p28d3_2012	0	0	0	0.001801802	0	0	0	0	0.014414414	0	0	0	0	0	0.025825826	0	0	0	0	0	0	0	0	0	0	0	0.132732733	0	0	0	0	0.03963964	0	0	0	0	0	0	0	0	0	0	0.003003003	0	0	0	0.721321321	0
IH3SHYN02.CH2_129_R1	p28d7_2012	0.012771833	0.001380739	0.017949603	0.000345185	0	0	0	0	0.00517777	0	0	0	0	0	0.752157404	0	0	0	0	0	0	0	0	0	0	0	0.000345185	0	0	0	0	0.022437004	0	0	0	0	0	0	0	0	0	0	0.003451847	0	0	0	0.147393856	0
IH3SHYN02.CH2_130_R1	p28d21_2012	0	0	0.000732601	0.0003663	0.0003663	0	0	0	0.055311355	0	0	0	0	0	0.031135531	0	0.00952381	0	0	0	0.001098901	0	0	0	0	0	0.019047619	0	0	0	0	0.126373626	0	0	0	0	0	0	0	0	0	0	0	0	0	0	0.543589744	0
IH3SHYN02.CH2_131_R1	p31d1_2012	0.014111406	0.024084881	0.604668435	0	0	0	0	0.000954907	0.000954907	0	0	0	0	0	0.212413793	0	0.117453581	0	0.002122016	0	0	0.000636605	0	0	0	0	0.000424403	0	0	0	0	0.003925729	0	0	0	0	0	0	0	0	0	0	0.000106101	0	0	0.000318302	0.013687003	0
IH3SHYN02.CH2_132_R1	p31d2_2012	0.003407304	0.003145204	0.735890267	0.000174734	0	0	0	0	0	0	0	0	0	0	0.016250218	0	0.230124061	0	0.000611567	0	0	0	0	0	0	0	0	0	0	0	0	0.000698934	0	0	0	0	0	0	0	0	0	0	0.0002621	0	0	0.000174734	0.006901974	0
IH3SHYN02.CH2_133_R1	p31d5_2012	0.018050542	0.012033694	0.129963899	0.003008424	0	0	0	0	0	0	0	0	0	0	0.290613718	0	0.20156438	0	0	0	0	0	0	0	0	0	0.001805054	0.070998797	0.000601685	0	0	0	0	0.005415162	0	0	0	0	0	0	0	0	0	0	0	0	0.093261131	0
IH3SHYN02.CH2_134_R1	p31d7_2012	0.083257919	0.290497738	0.03800905	0.002714932	0	0	0	0	0	0	0	0	0	0	0.266063348	0	0.000904977	0	0	0	0	0	0.000904977	0	0	0	0	0.029864253	0	0	0	0.036199095	0	0	0	0	0	0	0	0	0	0	0.005429864	0	0	0	0.11040724	0
IH3SHYN02.CH2_135_R1	p31d21_2012	0	0	0.004504505	0.000307125	0	0	0	0.0004095	0.000102375	0	0	0	0.000102375	0	0.006654382	0.000716626	0.002354627	0.000102375	0.000614251	0	0	0	0	0	0	0.00501638	0.002457002	0.001228501	0	0.000307125	0	0	0	0	0	0	0	0	0	0	0.00020475	0	0.000511876	0	0	0	0.972972973	0
IH3SHYN02.CH2_136_R1	p32d1_2012	0	0	0	0.6	0	0	0	0	0	0	0	0	0	0	0	0	0	0	0	0	0	0	0	0	0	0	0.2	0	0	0	0	0	0	0	0	0	0	0	0	0	0	0	0	0	0	0	0.2	0
IH3SHYN02.CH2_137_R1	p32d2_2012	0	0	0.025088201	0	0	0	0	0	0.000130668	0	0	0	0	0	0.006402718	0	0.000392003	0	0.000261335	0	0	0	0	0	0	0.010714752	0.132366392	0.000130668	0	0	0.000392003	0.000522671	0	0.000130668	0	0	0	0	0	0	0	0	0.000392003	0	0	0	0.821638573	0
IH3SHYN02.CH2_138_R1	p32d3_2012	0	0	0.2	0	0	0	0	0	0	0	0	0	0	0	0	0	0.6	0	0	0	0	0	0	0	0	0	0	0	0	0	0	0	0	0	0	0	0	0	0	0	0	0	0.2	0	0	0	0	0
IH3SHYN02.CH2_139_R1	p32d5_2012	0	0	0.000899038	0	0	0	0	0	0.000179808	0	0	0	0	0	0.007282208	0	8.99E-05	0	0	0	0	0	0	0	0	8.99E-05	0.00188798	0	0	0	0	0.000539423	0	0.000359615	0	0	0	0	0	0	0	0	0	0	0	0	0.988132698	0
IH3SHYN02.CH2_140_R1	p32d7_2012	0	0	0.5	0.1	0.2	0	0	0	0	0	0	0	0	0	0	0	0	0	0	0	0	0	0	0	0	0	0	0	0	0	0	0	0	0	0	0	0	0	0	0	0	0	0	0	0	0	0.1	0
IH3SHYN02.CH2_141_R1	p32d21_2012	0	0	0.010344448	0	0.001210521	0	0	0	0	0	0	0	0	0	0.868383405	0	0.010894685	0	0	0	0	0	0	0	0	0	0.006272697	0	0	0	0	0.000330142	0	0	0	0	0	0	0	0	0	0	0	0	0	0	0.083085727	0
IH3SHYN02.CH2_142_R1	p33d1_2012	0	0.000102103	0.022871146	0	0	0	0	0	0.000102103	0	0	0	0	0	0.000102103	0	0.048805391	0	0.000204207	0	0	0	0	0	0	0	0	0	0	0	0	0	0	0	0	0	0	0	0	0	0	0	0	0	0	0.913926894	0.013477639	0
IH3SHYN02.CH2_143_R1	p33d2_2012	0	0	0.11112511	0	0	0	0	0	0	0	0	0	0	0	0.000125992	0	0.003527781	0	0.000125992	0	0	0	0	0	0	0	0	0	0	0	0	0	0	0	0	0	0	0	0	0	0	0	0	0	0	0.881945319	0.003149805	0
IH3SHYN02.CH2_144_R1	p33d3_2012	0.000981957	0.000490978	0.59457469	0	0	0	0	0.000122745	0	0	0	0	0.000122745	0	0	0	0.001472935	0	0.000122745	0	0	0	0	0	0	0	0.000122745	0	0	0	0	0	0	0	0	0	0	0	0	0	0	0	0	0	0	0.401374739	0.000490978	0
IH3SHYN02.CH2_145_R1	p33d5_2012	0	0	0.028895069	0	0	0	0	0	0	0	0	0	0	0	0	0	0.001492234	0	0	0	0	0	0	0	0	0	0.000203486	0	0	0	0	0	0	0	0	0	0	0	0	0	0	0	0	0	0	0.000610459	0.968730923	0
IH3SHYN02.CH2_146_R1	p33d7_2012	0	0	0.006740491	0	0	0	0	0	0	0	0	0	0	0	0	0	0	0	0	0	0	0	0	0	0	0	8.02E-05	0	0	0	0	0	0	0	8.02E-05	0	0	0	0	0	0	0	0	0	0	8.02E-05	0.992858289	0
IH3SHYN02.CH2_147_R1	p33d21_2012	9.08E-05	9.08E-05	0.819593245	0	0	0	0	0.000272381	0	0	0	0	9.08E-05	0	0	0	0.060377701	0	9.08E-05	0	0	0	0	0	0	0	0.000272381	0	0	0	0.000363174	9.08E-05	0	0	0	0	0	0	0	0	0	0	0	0	0	0.081351008	0.037316143	0
IH3SHYN02.CH2_85_R1	p9d5_2012	0.000251805	0.000251805	0.003525264	0	0	0	0	0.206144032	0.082340104	0	0	0	0	0	0.000671479	8.39E-05	0.366291758	0	0.084942085	0	0	0.036008058	0	0	0	0	0.083095518	0	0	0	0	0.002434111	0	0.085277824	0	0	0	0	0.003189525	0	0	0	0.00310559	0	0	0.00016787	0.038358234	0
IH3SHYN02.CH2_86_R1	p9d7_2012	0.000482253	0.000289352	0.037905093	0.000289352	0	0.002507716	0	0.020736883	0.009837963	0	0	0.00626929	0.044753086	0	0.069830247	0	0.228491512	0	0.010127315	0	0	0	0	0	0	0	9.65E-05	0	0.001736111	0.003375772	0.009548611	0.041473765	0	0.175540123	0.018614969	0	0	0	0	0	0	0	0.003375772	0	0	0.076099537	0.221161265	0
IH3SHYN02.CH2_87_R1	p9d21_2012	0	0.000130727	0.418197268	0.000130727	0	0	0	0.011046474	0.005098372	0	0	0.000130727	0.000261455	0	0.086541604	0.003791097	0.050330087	0	0.008301196	0	0.000261455	0.005686646	0	0	0	0	0.067455389	0.000261455	0	0	0.000784365	0.007059285	0	0.063272109	0.000392182	0	0	0	0	0	0	0	0	0	0	0.020851036	0.234067586	0
IH3SHYN02.CH2_88_R1	p12d0_2012	6.55E-05	0	0	6.55E-05	0	0	0	0	0	0	0	0	0	0	0	0	0.039051238	0	0.000196567	0	0	0	0	0	0	0.001507011	0.775848513	0	0	0	0	0.013890709	0	0	0.000458655	0	0	0	0	0	0	0	0	0	0	0.014676975	0.132879046	0
IH3SHYN02.CH2_89_R1	p12d1_2012	0.000111788	0.000335364	0.001788609	0.00055894	0	0	0	0.000894304	0	0	0	0	0	0	0.001397351	0	0.007601587	0	0.001956291	0	0	0	0	0	0	0	0.554859985	0	0	0	0	0.001453245	0	0	0	0	0	0	0	0	0	0	0	0	0	0.061483427	0.365155665	0
IH3SHYN02.CH2_90_R1	p12d2_2012	0	6.29E-05	0.008811127	6.29E-05	0	0	0	0	0.000125873	0	0	0	0	0	0.003839134	0	0.017433445	0	0.001447542	0	0	0	0	0	0	0.004720247	0.120775379	0	0	0	0	0.002580402	0	0	0	0	0	0	0	0	0	0	0	0	0	0.558247844	0.279375669	0
IH3SHYN02.CH2_91_R1	p12d5_2012	0.000752068	0.000250689	0.095763349	0.000501379	0	0	0	0.003634996	0.013537227	0	0	0	0.000125345	0	0.042617197	0.000752068	0.025319629	0.000125345	0.026197042	0	0.000125345	0	0	0	0	0	0.17234896	0.003634996	0	0	0	0.020055152	0	0.002256205	0	0	0	0	0	0	0.001754826	0.001629481	0	0	0	0.056405114	0.502632239	0
IH3SHYN02.CH2_92_R1	p12d21_2012	0.000642467	0.001606168	0.019274012	0.000642467	0.008833922	0	0	0	0.002248635	0	0	0	0	0	0.063443624	0	0.012688725	0	0.030195952	0	0	0	0	0	0	0	0.093800193	0	0	0	0	0.03180212	0	0	0	0	0	0	0	0	0	0	0	0	0	0	0.676196595	0
IH3SHYN02.CH2_93_R1	p15d0_2012	0.006530975	0.003424006	0.046477712	0.000824298	0	0	0	0	0.000317038	0	0	0	0	0	0.044638894	0	0.006467567	0	0.010081796	0	0	0	0	0	0	0	0.696848646	0	0	0	0	0.011476761	0	0	0	0	0	0	0	0	0	0	0.002409486	0	0	0	0.140194027	0
IH3SHYN02.CH2_94_R1	p15d1_2012	0.00075815	0.000349915	0.003382516	0	0	0	0	0	0.000641512	0	0	0	0.000233277	0	0.000699831	0	0.000933108	0	0.000933108	0	0	0	0	0	0	0.000174958	0.55829008	0	0	0	0.000116638	0.002857643	5.83E-05	0	0	0	0	0	0	0	0	0	0	0	0	0	0.42252289	0
IH3SHYN02.CH2_95_R1	p15d2_2012	0.018461538	0	0	0	0	0	0	0	0	0	0	0	0	0	0	0	0.003076923	0	0	0	0	0	0	0	0	0	0.006153846	0	0	0	0	0.067692308	0	0	0	0	0	0	0	0	0	0	0	0	0	0	0.796923077	0
IH3SHYN02.CH2_96_R1	p15d3_2012	0.000126088	0.000378263	0.00151305	0.000126088	0	0	0	0	0.000126088	0	0	0	0	0	0	0	0.000882613	0	0.002395663	0	0	0	0	0	0	0.000882613	0.47799773	0	0	0	0	0.014121801	0	0	0	0	0	0	0	0	0	0	0	0	0	0	0.494893456	0
IH3SHYN02.CH2_97_R1	p15d7_2012	0	0	0.135766748	0.016247496	0	0	0	0	0.00289339	0	0	0	0	0	0	0	0.155130203	0	0.073447585	0	0	0	0	0	0	0	0.014466949	0	0	0	0	0.12842199	0	0.014021812	0	0	0	0	0	0	0	0	0.002225684	0	0	0	0.300689962	0
IH3SHYN02.CH2_98_R1	p15d21_2012	0.109979633	0.311608961	0.036659878	0.026476578	0	0	0	0.00203666	0	0	0	0	0	0	0.00203666	0	0.16496945	0	0.016293279	0	0.012219959	0	0	0	0	0	0	0	0	0	0	0.032586558	0	0.00203666	0	0	0	0	0	0	0	0	0.010183299	0	0	0	0.105906314	0
IH3SHYN02.CH2_99_R1	p18d00_2012	0.00655834	0.017717306	0	0	0	0	0	0	0	0	0	0	0	0	0.001174628	0	0	0	0	0	0	0	0	0	0	0	0.134886453	0	0	0	0	0.046887236	0	0	0	0	0	0	0	0	0	0	0.0006852	0	0	0	0.77848473	0
[truncated: 14 more columns]
