# Supplementary material for: Microbiome disturbance and resilience dynamics of the upper respiratory tract during influenza A virus infection
Source: Nat Commun. 2020 May 21;11:2537. doi: 10.1038/s41467-020-16429-9 (PMC7242466; doi:10.1038/s41467-020-16429-9)
Supplement: Supplementary file 4 — Source Data [file 41467_2020_16429_MOESM4_ESM.zip › Source_Data_FLUMB_final_tables_NCOMMS-19-14037D/FigureS1_humans_bray_curtis_distance-matrix.xlsx]

## Sheet: FigureS1_bray_curtis_metrics
Figure S1. Diversity distance analyses of the microbiome of infected and uninfected humans
	IH3SHYN02.CH2_125_R1	IH3SHYN02.CH2_131_R1	IH3SHYN02.CH2_132_R1	IH3SHYN02.CH2_133_R1	IH3SHYN02.CH2_134_R1	IH3SHYN01.CH2_10_R1	IH3SHYN02.CH2_135_R1	IH3SHYN02.CH2_142_R1	IH3SHYN02.CH2_143_R1	IH3SHYN02.CH2_144_R1	IH3SHYN01.CH2_11_R1	IH3SHYN02.CH2_145_R1	IH3SHYN02.CH2_146_R1	IH3SHYN02.CH2_147_R1	IH3SHYN01.CH2_12_R1	IH3SHYN02.CH2_85_R1	IH3SHYN02.CH2_86_R1	IH3SHYN02.CH2_87_R1	IH3SHYN02.CH2_88_R1	IH3SHYN02.CH2_89_R1	IH3SHYN02.CH2_90_R1	IH3SHYN02.CH2_91_R1	IH3SHYN02.CH2_92_R1	IH3SHYN01.CH2_13_R1	IH3SHYN02.CH2_93_R1	IH3SHYN02.CH2_94_R1	IH3SHYN02.CH2_95_R1	IH3SHYN02.CH2_96_R1	IH3SHYN02.CH2_97_R1	IH3SHYN02.CH2_98_R1	IH3SHYN02.CH2_99_R1	I6FH0SI01.NIGSP_CEIRS_CIP056_CH3_00001	I6FH0SI01.NIGSP_CEIRS_CIP056_CH3_00003	I6FH0SI01.NIGSP_CEIRS_CIP056_CH3_00004	IH3SHYN01.CH2_14_R1	I6FH0SI01.NIGSP_CEIRS_CIP056_CH3_00005	I6FH0SI01.NIGSP_CEIRS_CIP056_CH3_00006	I6FH0SI01.NIGSP_CEIRS_CIP056_CH3_00007	I6FH0SI01.NIGSP_CEIRS_CIP056_CH3_00008	I6FH0SI01.NIGSP_CEIRS_CIP056_CH3_00009	I6FH0SI01.NIGSP_CEIRS_CIP056_CH3_00010	I6FH0SI01.NIGSP_CEIRS_CIP056_CH3_00011	I6FH0SI01.NIGSP_CEIRS_CIP056_CH3_00012	I6FH0SI01.NIGSP_CEIRS_CIP056_CH3_00013	I6FH0SI01.NIGSP_CEIRS_CIP056_CH3_00015	IH3SHYN01.CH2_15_R1	I6FH0SI01.NIGSP_CEIRS_CIP056_CH3_00016	I6FH0SI01.NIGSP_CEIRS_CIP056_CH3_00017	I6FH0SI01.NIGSP_CEIRS_CIP056_CH3_00018
IH3SHYN02.CH2_125_R1	0	0.731472	0.705039	0.73027	0.819337	0.726887	0.710657	0.769883	1	0.731158	0.724167	0.733741	0.817791	0.729626	0.620679	0.69008	0.678486	0.651987	0.724417	0.666063	0.712417	0.638537	0.642534	0.719144	0.695524	0.577511	0.728741	0.618206	0.681165	0.775833	0.726793	0.785843	0.755793	0.757456	0.705115	0.766385	0.699231	0.759483	0.720471	0.70464	0.713305	0.665986	0.727615	0.692708	0.667354	0.786115	0.737575	0.774886	0.71657
IH3SHYN02.CH2_131_R1	0.731472	0	0.423736	0.604472	0.452201	0.859747	0.816322	0.711742	0.873844	0.717092	0.613444	0.791754	0.861174	0.764593	0.74597	0.757577	0.761372	0.713749	0.844912	0.758307	0.723155	0.682223	0.696045	0.777728	0.550811	0.635112	0.781837	0.754078	0.785689	0.53174	0.55871	0.602476	0.609195	0.626774	0.802299	0.675485	0.698234	0.654143	0.666719	0.699867	0.761405	0.687399	0.701376	0.704045	0.790435	0.518811	0.648778	0.670862	0.725586
IH3SHYN02.CH2_132_R1	0.705039	0.423736	0	0.508385	0.55196	0.809969	0.802849	0.639044	0.774152	0.635643	0.678718	0.6953	0.866259	0.633986	0.731156	0.779621	0.778617	0.758435	0.800574	0.720252	0.747255	0.712671	0.706357	0.744819	0.551428	0.645592	0.801357	0.762329	0.765577	0.604144	0.610517	0.685619	0.627906	0.724103	0.747208	0.698228	0.681316	0.64653	0.671135	0.72065	0.768609	0.672262	0.679891	0.704403	0.789709	0.590657	0.653235	0.664666	0.732348
IH3SHYN02.CH2_133_R1	0.73027	0.604472	0.508385	0	0.66472	0.792158	0.675459	0.649823	0.830135	0.657824	0.798399	0.687492	0.798114	0.660633	0.737976	0.793313	0.801914	0.725064	0.788837	0.726057	0.714142	0.692038	0.688163	0.764437	0.553275	0.62908	0.74049	0.789681	0.789975	0.748342	0.725913	0.80617	0.743163	0.803487	0.75972	0.738258	0.747467	0.762855	0.769521	0.785103	0.808168	0.752628	0.734148	0.763436	0.848826	0.561841	0.737566	0.75291	0.786359
IH3SHYN02.CH2_134_R1	0.819337	0.452201	0.55196	0.66472	0	0.850497	0.838462	0.849784	0.96238	0.795489	0.655473	0.890731	0.918601	0.881419	0.762802	0.854672	0.849459	0.84733	0.862075	0.791195	0.781756	0.80514	0.769274	0.788236	0.667346	0.733397	0.875709	0.830196	0.831875	0.53116	0.609611	0.688343	0.719835	0.721944	0.802367	0.755836	0.812978	0.682691	0.754015	0.812992	0.880203	0.806659	0.774174	0.815956	0.876759	0.572786	0.711957	0.755736	0.790388
IH3SHYN01.CH2_10_R1	0.726887	0.859747	0.809969	0.792158	0.850497	0	0.837394	0.819665	1	0.822297	0.887632	0.775634	0.863281	0.848262	0.633542	0.858948	0.82994	0.825751	0.611995	0.69726	0.820073	0.823604	0.761258	0.732178	0.825379	0.7551	0.64297	0.732777	0.671069	0.793584	0.773963	0.923217	0.913589	0.922585	0.633559	0.91702	0.865267	0.892449	0.899546	0.90352	0.880299	0.890208	0.906922	0.87122	0.902632	0.808461	0.906889	0.925003	0.919024
IH3SHYN02.CH2_135_R1	0.710657	0.816322	0.802849	0.675459	0.838462	0.837394	0	0.825533	0.970254	0.749966	0.786966	0.652727	0.669381	0.729371	0.752548	0.747771	0.711086	0.672818	0.71612	0.721777	0.662501	0.561695	0.66184	0.660773	0.644436	0.705262	0.786754	0.731181	0.736069	0.838438	0.821055	0.788986	0.798157	0.803755	0.740949	0.798987	0.750934	0.823612	0.774725	0.739438	0.72619	0.753233	0.737285	0.733813	0.721499	0.776674	0.745684	0.796155	0.74563
IH3SHYN02.CH2_142_R1	0.769883	0.711742	0.639044	0.649823	0.849784	0.819665	0.825533	0	0.424526	0.544582	0.884765	0.53821	0.754334	0.58505	0.855509	0.86203	0.846599	0.784636	0.806378	0.705305	0.685648	0.751824	0.754455	0.894187	0.766264	0.812675	0.777924	0.803317	0.7588	0.87186	0.910269	0.860603	0.805311	0.86598	0.884608	0.795342	0.731624	0.832503	0.837935	0.814412	0.78385	0.780281	0.81456	0.773754	0.793382	0.781584	0.860956	0.869079	0.874561
IH3SHYN02.CH2_143_R1	1	0.873844	0.774152	0.830135	0.96238	1	0.970254	0.424526	0	0.719735	0.985001	0.602131	0.776944	0.629608	1	0.953121	0.9428	0.899399	0.902223	0.897748	0.789537	0.894307	0.931598	0.975058	0.885064	0.918447	0.9127	1	0.952842	1	1	0.930356	0.909414	0.946349	1	0.90216	0.858501	0.937973	0.932168	0.905751	0.891943	0.901807	0.892577	0.896853	0.900821	0.917091	0.965055	0.943805	0.969409
IH3SHYN02.CH2_144_R1	0.731158	0.717092	0.635643	0.657824	0.795489	0.822297	0.749966	0.544582	0.719735	0	0.794304	0.615008	0.757619	0.594634	0.750449	0.850244	0.779599	0.745259	0.789996	0.668614	0.741367	0.705675	0.818327	0.859758	0.74611	0.734826	0.848724	0.779385	0.806487	0.79594	0.797089	0.828778	0.816394	0.843249	0.802353	0.814195	0.789645	0.792392	0.809719	0.787166	0.827402	0.758633	0.803842	0.781548	0.846609	0.756732	0.830585	0.854296	0.839493
IH3SHYN01.CH2_11_R1	0.724167	0.613444	0.678718	0.798399	0.655473	0.887632	0.786966	0.884765	0.985001	0.794304	0	0.823027	0.850155	0.786536	0.792979	0.798612	0.759212	0.766294	0.836825	0.796779	0.831421	0.827062	0.865926	0.703024	0.70627	0.71439	0.890602	0.776239	0.864226	0.668821	0.683053	0.654428	0.782865	0.694415	0.811783	0.770138	0.855436	0.712169	0.750658	0.782544	0.857932	0.788747	0.805822	0.842255	0.798714	0.675973	0.70121	0.7573	0.762751
IH3SHYN02.CH2_145_R1	0.733741	0.791754	0.6953	0.687492	0.890731	0.775634	0.652727	0.53821	0.602131	0.615008	0.823027	0	0.310529	0.416179	0.774608	0.812702	0.849138	0.788715	0.678513	0.707473	0.704665	0.761313	0.732357	0.700105	0.75115	0.777455	0.651469	0.766184	0.79634	0.923762	0.805684	0.892387	0.866928	0.89541	0.74874	0.851829	0.786511	0.866413	0.860222	0.871452	0.81699	0.811585	0.831568	0.821013	0.8085	0.788643	0.854727	0.888851	0.881737
IH3SHYN02.CH2_146_R1	0.817791	0.861174	0.866259	0.798114	0.918601	0.863281	0.669381	0.754334	0.776944	0.757619	0.850155	0.310529	0	0.559911	0.778162	0.890286	0.894979	0.863371	0.696117	0.793891	0.779079	0.816689	0.773097	0.740899	0.788406	0.810268	0.700807	0.81128	0.887105	0.953498	0.841327	0.949166	0.938359	0.939155	0.785183	0.91094	0.874095	0.926439	0.92307	0.921543	0.892109	0.915093	0.915394	0.89677	0.891962	0.814732	0.900188	0.931902	0.918756
IH3SHYN02.CH2_147_R1	0.729626	0.764593	0.633986	0.660633	0.881419	0.848262	0.729371	0.58505	0.629608	0.594634	0.786536	0.416179	0.559911	0	0.833586	0.840462	0.807738	0.798283	0.783652	0.788438	0.765662	0.790834	0.859168	0.725782	0.756448	0.774734	0.785628	0.860371	0.879601	0.910295	0.822684	0.868793	0.853369	0.881926	0.785539	0.800317	0.812456	0.840414	0.857674	0.82934	0.839985	0.819337	0.81305	0.852089	0.812808	0.813091	0.854557	0.851361	0.852181
IH3SHYN01.CH2_12_R1	0.620679	0.74597	0.731156	0.737976	0.762802	0.633542	0.752548	0.855509	1	0.750449	0.792979	0.774608	0.778162	0.833586	0	0.782616	0.748889	0.7786	0.60257	0.734516	0.752672	0.748776	0.69775	0.671411	0.666203	0.629793	0.607765	0.558723	0.693061	0.719858	0.643967	0.833925	0.746223	0.788531	0.577404	0.791536	0.777846	0.75649	0.773921	0.814473	0.793085	0.765289	0.783847	0.754411	0.815844	0.708987	0.747117	0.787238	0.809458
IH3SHYN02.CH2_85_R1	0.69008	0.757577	0.779621	0.793313	0.854672	0.858948	0.747771	0.86203	0.953121	0.850244	0.798612	0.812702	0.890286	0.840462	0.782616	0	0.572182	0.518836	0.739959	0.7258	0.714936	0.729266	0.721845	0.789443	0.693734	0.651505	0.808563	0.72302	0.720026	0.830324	0.750063	0.762253	0.754247	0.734296	0.794778	0.740234	0.686467	0.791464	0.749809	0.754481	0.738001	0.746846	0.743655	0.732829	0.733617	0.798727	0.801913	0.806169	0.778339
IH3SHYN02.CH2_86_R1	0.678486	0.761372	0.778617	0.801914	0.849459	0.82994	0.711086	0.846599	0.9428	0.779599	0.759212	0.849138	0.894979	0.807738	0.748889	0.572182	0	0.450094	0.770907	0.731266	0.728806	0.66446	0.697548	0.749389	0.692921	0.639695	0.846479	0.739472	0.639868	0.833282	0.828218	0.63893	0.687685	0.653126	0.804609	0.633871	0.64673	0.671199	0.641836	0.60806	0.627158	0.641087	0.656509	0.671746	0.586458	0.772505	0.684702	0.654721	0.632153
IH3SHYN02.CH2_87_R1	0.651987	0.713749	0.758435	0.725064	0.84733	0.825751	0.672818	0.784636	0.899399	0.745259	0.766294	0.788715	0.863371	0.798283	0.7786	0.518836	0.450094	0	0.724023	0.645235	0.624254	0.564615	0.654689	0.716818	0.620275	0.609591	0.82326	0.702294	0.669623	0.833348	0.814033	0.67816	0.729561	0.664144	0.779927	0.681073	0.621994	0.732577	0.681333	0.640934	0.618653	0.628412	0.648612	0.660289	0.635193	0.745594	0.743404	0.700562	0.689969
IH3SHYN02.CH2_88_R1	0.724417	0.844912	0.800574	0.788837	0.862075	0.611995	0.71612	0.806378	0.902223	0.789996	0.836825	0.678513	0.696117	0.783652	0.60257	0.739959	0.770907	0.724023	0	0.518543	0.570919	0.679432	0.620127	0.650207	0.660197	0.608791	0.556593	0.578925	0.738806	0.85117	0.645633	0.863454	0.850373	0.866112	0.587189	0.840522	0.824466	0.834124	0.842351	0.856858	0.817399	0.848095	0.839511	0.807957	0.851351	0.79377	0.831616	0.852121	0.862351
IH3SHYN02.CH2_89_R1	0.666063	0.758307	0.720252	0.726057	0.791195	0.69726	0.721777	0.705305	0.897748	0.668614	0.796779	0.707473	0.793891	0.788438	0.734516	0.7258	0.731266	0.645235	0.518543	0	0.514552	0.597849	0.528429	0.649949	0.622624	0.551646	0.703748	0.495398	0.660207	0.787058	0.633382	0.804795	0.805613	0.80818	0.679471	0.788463	0.741665	0.758312	0.788007	0.803457	0.758714	0.759869	0.80126	0.773122	0.798751	0.721119	0.773613	0.812977	0.785141
IH3SHYN02.CH2_90_R1	0.712417	0.723155	0.747255	0.714142	0.781756	0.820073	0.662501	0.685648	0.789537	0.741367	0.831421	0.704665	0.779079	0.765662	0.752672	0.714936	0.728806	0.624254	0.570919	0.514552	0	0.575231	0.528146	0.588132	0.611662	0.542419	0.740054	0.588166	0.709654	0.813816	0.718406	0.781655	0.724576	0.762442	0.789133	0.777094	0.759035	0.781206	0.72259	0.76059	0.705261	0.713667	0.714945	0.691966	0.729149	0.589135	0.777188	0.796597	0.792097
IH3SHYN02.CH2_91_R1	0.638537	0.682223	0.712671	0.692038	0.80514	0.823604	0.561695	0.751824	0.894307	0.705675	0.827062	0.761313	0.816689	0.790834	0.748776	0.729266	0.66446	0.564615	0.679432	0.597849	0.575231	0	0.5658	0.718171	0.551268	0.623228	0.755828	0.709263	0.703589	0.795067	0.782161	0.727149	0.705411	0.678093	0.759603	0.680024	0.635472	0.707433	0.672417	0.629095	0.643648	0.665307	0.604674	0.620261	0.695547	0.715033	0.66585	0.686939	0.662756
IH3SHYN02.CH2_92_R1	0.642534	0.696045	0.706357	0.688163	0.769274	0.761258	0.66184	0.754455	0.931598	0.818327	0.865926	0.732357	0.773097	0.859168	0.69775	0.721845	0.697548	0.654689	0.620127	0.528429	0.528146	0.5658	0	0.678246	0.569306	0.560216	0.588424	0.480801	0.613072	0.830462	0.722763	0.774574	0.710411	0.792788	0.672054	0.71194	0.693331	0.721732	0.699091	0.739735	0.695785	0.71523	0.725099	0.702964	0.718463	0.657356	0.709722	0.731995	0.750045
IH3SHYN01.CH2_13_R1	0.719144	0.777728	0.744819	0.764437	0.788236	0.732178	0.660773	0.894187	0.975058	0.859758	0.703024	0.700105	0.740899	0.725782	0.671411	0.789443	0.749389	0.716818	0.650207	0.649949	0.588132	0.718171	0.678246	0	0.639812	0.610646	0.755933	0.657703	0.717121	0.802609	0.631296	0.785706	0.76133	0.753459	0.682864	0.739555	0.782944	0.765717	0.7532	0.761111	0.765735	0.746725	0.766174	0.759362	0.754737	0.634274	0.736696	0.73598	0.759496
IH3SHYN02.CH2_93_R1	0.695524	0.550811	0.551428	0.553275	0.667346	0.825379	0.644436	0.766264	0.885064	0.74611	0.70627	0.75115	0.788406	0.756448	0.666203	0.693734	0.692921	0.620275	0.660197	0.622624	0.611662	0.551268	0.569306	0.639812	0	0.501962	0.663866	0.604026	0.7062	0.687963	0.622749	0.680318	0.617907	0.698112	0.739062	0.655418	0.692367	0.675339	0.668972	0.653316	0.727007	0.690885	0.660382	0.656132	0.735859	0.542587	0.637162	0.67343	0.698882
IH3SHYN02.CH2_94_R1	0.577511	0.635112	0.645592	0.62908	0.733397	0.7551	0.705262	0.812675	0.918447	0.734826	0.71439	0.777455	0.810268	0.774734	0.629793	0.651505	0.639695	0.609591	0.608791	0.551646	0.542419	0.623228	0.560216	0.610646	0.501962	0	0.699717	0.477735	0.66674	0.699321	0.60097	0.704543	0.665372	0.686201	0.668976	0.689783	0.674016	0.671153	0.667088	0.69565	0.713794	0.637149	0.674697	0.65553	0.688348	0.605554	0.668766	0.684139	0.712437
IH3SHYN02.CH2_95_R1	0.728741	0.781837	0.801357	0.74049	0.875709	0.64297	0.786754	0.777924	0.9127	0.848724	0.890602	0.651469	0.700807	0.785628	0.607765	0.808563	0.846479	0.82326	0.556593	0.703748	0.740054	0.755828	0.588424	0.755933	0.663866	0.699717	0	0.593541	0.766079	0.841634	0.709182	0.9083	0.83924	0.904558	0.642901	0.855556	0.831664	0.875816	0.873259	0.892171	0.85409	0.865118	0.87865	0.87213	0.875737	0.728004	0.872775	0.879636	0.889209
IH3SHYN02.CH2_96_R1	0.618206	0.754078	0.762329	0.789681	0.830196	0.732777	0.731181	0.803317	1	0.779385	0.776239	0.766184	0.81128	0.860371	0.558723	0.72302	0.739472	0.702294	0.578925	0.495398	0.588166	0.709263	0.480801	0.657703	0.604026	0.477735	0.593541	0	0.624699	0.748845	0.635635	0.793066	0.751516	0.790512	0.642577	0.766831	0.748024	0.753421	0.727506	0.795605	0.759117	0.713448	0.770031	0.731131	0.750943	0.732498	0.7353	0.776488	0.757953
IH3SHYN02.CH2_97_R1	0.681165	0.785689	0.765577	0.789975	0.831875	0.671069	0.736069	0.7588	0.952842	0.806487	0.864226	0.79634	0.887105	0.879601	0.693061	0.720026	0.639868	0.669623	0.738806	0.660207	0.709654	0.703589	0.613072	0.717121	0.7062	0.66674	0.766079	0.624699	0	0.795784	0.809187	0.8109	0.772863	0.761215	0.709277	0.753809	0.752511	0.759621	0.739046	0.743323	0.716982	0.747815	0.755109	0.761465	0.778381	0.713033	0.758303	0.752287	0.768944
IH3SHYN02.CH2_98_R1	0.775833	0.53174	0.604144	0.748342	0.53116	0.793584	0.838438	0.87186	1	0.79594	0.668821	0.923762	0.953498	0.910295	0.719858	0.830324	0.833282	0.833348	0.85117	0.787058	0.813816	0.795067	0.830462	0.802609	0.687963	0.699321	0.841634	0.748845	0.795784	0	0.562829	0.745039	0.763571	0.752571	0.752558	0.795245	0.831053	0.726045	0.784853	0.839905	0.875613	0.819559	0.839439	0.825554	0.868992	0.619529	0.738607	0.781939	0.806249
IH3SHYN02.CH2_99_R1	0.726793	0.55871	0.610517	0.725913	0.609611	0.773963	0.821055	0.910269	1	0.797089	0.683053	0.805684	0.841327	0.822684	0.643967	0.750063	0.828218	0.814033	0.645633	0.633382	0.718406	0.782161	0.722763	0.631296	0.622749	0.60097	0.709182	0.635635	0.809187	0.562829	0	0.74494	0.693736	0.746069	0.673576	0.746101	0.825058	0.711732	0.756293	0.796563	0.847836	0.795184	0.803849	0.791368	0.852511	0.626635	0.730607	0.763631	0.783769
I6FH0SI01.NIGSP_CEIRS_CIP056_CH3_00001	0.785843	0.602476	0.685619	0.80617	0.688343	0.923217	0.788986	0.860603	0.930356	0.828778	0.654428	0.892387	0.949166	0.868793	0.833925	0.762253	0.63893	0.67816	0.863454	0.804795	0.781655	0.727149	0.774574	0.785706	0.680318	0.704543	0.9083	0.793066	0.8109	0.745039	0.74494	0	0.454479	0.398278	0.855858	0.43551	0.560121	0.400106	0.431776	0.481872	0.515849	0.508546	0.482699	0.511336	0.520861	0.683807	0.443614	0.461756	0.466212
I6FH0SI01.NIGSP_CEIRS_CIP056_CH3_00003	0.755793	0.609195	0.627906	0.743163	0.719835	0.913589	0.798157	0.805311	0.909414	0.816394	0.782865	0.866928	0.938359	0.853369	0.746223	0.754247	0.687685	0.729561	0.850373	0.805613	0.724576	0.705411	0.710411	0.76133	0.617907	0.665372	0.83924	0.751516	0.772863	0.763571	0.693736	0.454479	0	0.405112	0.828854	0.3824	0.479447	0.359143	0.400651	0.46329	0.479944	0.429397	0.399593	0.447675	0.510553	0.676633	0.384273	0.379798	0.415528
I6FH0SI01.NIGSP_CEIRS_CIP056_CH3_00004	0.757456	0.626774	0.724103	0.803487	0.721944	0.922585	0.803755	0.86598	0.946349	0.843249	0.694415	0.89541	0.939155	0.881926	0.788531	0.734296	0.653126	0.664144	0.866112	0.80818	0.762442	0.678093	0.792788	0.753459	0.698112	0.686201	0.904558	0.790512	0.761215	0.752571	0.746069	0.398278	0.405112	0	0.867626	0.369734	0.506378	0.411912	0.45727	0.487663	0.441566	0.459412	0.400822	0.47645	0.50445	0.691221	0.401569	0.383818	0.430663
IH3SHYN01.CH2_14_R1	0.705115	0.802299	0.747208	0.75972	0.802367	0.633559	0.740949	0.884608	1	0.802353	0.811783	0.74874	0.785183	0.785539	0.577404	0.794778	0.804609	0.779927	0.587189	0.679471	0.789133	0.759603	0.672054	0.682864	0.739062	0.668976	0.642901	0.642577	0.709277	0.752558	0.673576	0.855858	0.828854	0.867626	0	0.84665	0.855511	0.831462	0.836058	0.85488	0.869302	0.846113	0.83388	0.873474	0.859698	0.73104	0.840419	0.843538	0.862175
I6FH0SI01.NIGSP_CEIRS_CIP056_CH3_00005	0.766385	0.675485	0.698228	0.738258	0.755836	0.91702	0.798987	0.795342	0.90216	0.814195	0.770138	0.851829	0.91094	0.800317	0.791536	0.740234	0.633871	0.681073	0.840522	0.788463	0.777094	0.680024	0.71194	0.739555	0.655418	0.689783	0.855556	0.766831	0.753809	0.795245	0.746101	0.43551	0.3824	0.369734	0.84665	0	0.415595	0.326074	0.356089	0.408863	0.416125	0.40743	0.362657	0.419613	0.4535	0.687764	0.400798	0.315002	0.389479
I6FH0SI01.NIGSP_CEIRS_CIP056_CH3_00006	0.699231	0.698234	0.681316	0.747467	0.812978	0.865267	0.750934	0.731624	0.858501	0.789645	0.855436	0.786511	0.874095	0.812456	0.777846	0.686467	0.64673	0.621994	0.824466	0.741665	0.759035	0.635472	0.693331	0.782944	0.692367	0.674016	0.831664	0.748024	0.752511	0.831053	0.825058	0.560121	0.479447	0.506378	0.855511	0.415595	0	0.497227	0.440008	0.444187	0.349071	0.396073	0.428506	0.340749	0.468183	0.74653	0.508676	0.469129	0.49463
I6FH0SI01.NIGSP_CEIRS_CIP056_CH3_00007	0.759483	0.654143	0.64653	0.762855	0.682691	0.892449	0.823612	0.832503	0.937973	0.792392	0.712169	0.866413	0.926439	0.840414	0.75649	0.791464	0.671199	0.732577	0.834124	0.758312	0.781206	0.707433	0.721732	0.765717	0.675339	0.671153	0.875816	0.753421	0.759621	0.726045	0.711732	0.400106	0.359143	0.411912	0.831462	0.326074	0.497227	0	0.408575	0.469574	0.48806	0.470821	0.465211	0.479073	0.527273	0.667136	0.366727	0.348008	0.424721
I6FH0SI01.NIGSP_CEIRS_CIP056_CH3_00008	0.720471	0.666719	0.671135	0.769521	0.754015	0.899546	0.774725	0.837935	0.932168	0.809719	0.750658	0.860222	0.92307	0.857674	0.773921	0.749809	0.641836	0.681333	0.842351	0.788007	0.72259	0.672417	0.699091	0.7532	0.668972	0.667088	0.873259	0.727506	0.739046	0.784853	0.756293	0.431776	0.400651	0.45727	0.836058	0.356089	0.440008	0.408575	0	0.43705	0.408999	0.378213	0.360256	0.352676	0.501935	0.697756	0.379749	0.383953	0.405777
I6FH0SI01.NIGSP_CEIRS_CIP056_CH3_00009	0.70464	0.699867	0.72065	0.785103	0.812992	0.90352	0.739438	0.814412	0.905751	0.787166	0.782544	0.871452	0.921543	0.82934	0.814473	0.754481	0.60806	0.640934	0.856858	0.803457	0.76059	0.629095	0.739735	0.761111	0.653316	0.69565	0.892171	0.795605	0.743323	0.839905	0.796563	0.481872	0.46329	0.487663	0.85488	0.408863	0.444187	0.469574	0.43705	0	0.45112	0.381118	0.398125	0.390984	0.457113	0.744457	0.483503	0.432963	0.436405
I6FH0SI01.NIGSP_CEIRS_CIP056_CH3_00010	0.713305	0.761405	0.768609	0.808168	0.880203	0.880299	0.72619	0.78385	0.891943	0.827402	0.857932	0.81699	0.892109	0.839985	0.793085	0.738001	0.627158	0.618653	0.817399	0.758714	0.705261	0.643648	0.695785	0.765735	0.727007	0.713794	0.85409	0.759117	0.716982	0.875613	0.847836	0.515849	0.479944	0.441566	0.869302	0.416125	0.349071	0.48806	0.408999	0.45112	0	0.362712	0.334985	0.385496	0.417047	0.776159	0.485978	0.457863	0.477574
I6FH0SI01.NIGSP_CEIRS_CIP056_CH3_00011	0.665986	0.687399	0.672262	0.752628	0.806659	0.890208	0.753233	0.780281	0.901807	0.758633	0.788747	0.811585	0.915093	0.819337	0.765289	0.746846	0.641087	0.628412	0.848095	0.759869	0.713667	0.665307	0.71523	0.746725	0.690885	0.637149	0.865118	0.713448	0.747815	0.819559	0.795184	0.508546	0.429397	0.459412	0.846113	0.40743	0.396073	0.470821	0.378213	0.381118	0.362712	0	0.335379	0.353521	0.454077	0.7201	0.449027	0.445196	0.437756
I6FH0SI01.NIGSP_CEIRS_CIP056_CH3_00012	0.727615	0.701376	0.679891	0.734148	0.774174	0.906922	0.737285	0.81456	0.892577	0.803842	0.805822	0.831568	0.915394	0.81305	0.783847	0.743655	0.656509	0.648612	0.839511	0.80126	0.714945	0.604674	0.725099	0.766174	0.660382	0.674697	0.87865	0.770031	0.755109	0.839439	0.803849	0.482699	0.399593	0.400822	0.83388	0.362657	0.428506	0.465211	0.360256	0.398125	0.334985	0.335379	0	0.338898	0.424311	0.701772	0.387465	0.373671	0.387683
I6FH0SI01.NIGSP_CEIRS_CIP056_CH3_00013	0.692708	0.704045	0.704403	0.763436	0.815956	0.87122	0.733813	0.773754	0.896853	0.781548	0.842255	0.821013	0.89677	0.852089	0.754411	0.732829	0.671746	0.660289	0.807957	0.773122	0.691966	0.620261	0.702964	0.759362	0.656132	0.65553	0.87213	0.731131	0.761465	0.825554	0.791368	0.511336	0.447675	0.47645	0.873474	0.419613	0.340749	0.479073	0.352676	0.390984	0.385496	0.353521	0.338898	0	0.422107	0.736604	0.46299	0.458866	0.474293
I6FH0SI01.NIGSP_CEIRS_CIP056_CH3_00015	0.667354	0.790435	0.789709	0.848826	0.876759	0.902632	0.721499	0.793382	0.900821	0.846609	0.798714	0.8085	0.891962	0.812808	0.815844	0.733617	0.586458	0.635193	0.851351	0.798751	0.729149	0.695547	0.718463	0.754737	0.735859	0.688348	0.875737	0.750943	0.778381	0.868992	0.852511	0.520861	0.510553	0.50445	0.859698	0.4535	0.468183	0.527273	0.501935	0.457113	0.417047	0.454077	0.424311	0.422107	0	0.792052	0.480621	0.501993	0.47164
IH3SHYN01.CH2_15_R1	0.786115	0.518811	0.590657	0.561841	0.572786	0.808461	0.776674	0.781584	0.917091	0.756732	0.675973	0.788643	0.814732	0.813091	0.708987	0.798727	0.772505	0.745594	0.79377	0.721119	0.589135	0.715033	0.657356	0.634274	0.542587	0.605554	0.728004	0.732498	0.713033	0.619529	0.626635	0.683807	0.676633	0.691221	0.73104	0.687764	0.74653	0.667136	0.697756	0.744457	0.776159	0.7201	0.701772	0.736604	0.792052	0	0.687991	0.673383	0.740812
I6FH0SI01.NIGSP_CEIRS_CIP056_CH3_00016	0.737575	0.648778	0.653235	0.737566	0.711957	0.906889	0.745684	0.860956	0.965055	0.830585	0.70121	0.854727	0.900188	0.854557	0.747117	0.801913	0.684702	0.743404	0.831616	0.773613	0.777188	0.66585	0.709722	0.736696	0.637162	0.668766	0.872775	0.7353	0.758303	0.738607	0.730607	0.443614	0.384273	0.401569	0.840419	0.400798	0.508676	0.366727	0.379749	0.483503	0.485978	0.449027	0.387465	0.46299	0.480621	0.687991	0	0.319209	0.349091
I6FH0SI01.NIGSP_CEIRS_CIP056_CH3_00017	0.774886	0.670862	0.664666	0.75291	0.755736	0.925003	0.796155	0.869079	0.943805	0.854296	0.7573	0.888851	0.931902	0.851361	0.787238	0.806169	0.654721	0.700562	0.852121	0.812977	0.796597	0.686939	0.731995	0.73598	0.67343	0.684139	0.879636	0.776488	0.752287	0.781939	0.763631	0.461756	0.379798	0.383818	0.843538	0.315002	0.469129	0.348008	0.383953	0.432963	0.457863	0.445196	0.373671	0.458866	0.501993	0.673383	0.319209	0	0.356566
I6FH0SI01.NIGSP_CEIRS_CIP056_CH3_00018	0.71657	0.725586	0.732348	0.786359	0.790388	0.919024	0.74563	0.874561	0.969409	0.839493	0.762751	0.881737	0.918756	0.852181	0.809458	0.778339	0.632153	0.689969	0.862351	0.785141	0.792097	0.662756	0.750045	0.759496	0.698882	0.712437	0.889209	0.757953	0.768944	0.806249	0.783769	0.466212	0.415528	0.430663	0.862175	0.389479	0.49463	0.424721	0.405777	0.436405	0.477574	0.437756	0.387683	0.474293	0.47164	0.740812	0.349091	0.356566	0
I6FH0SI01.NIGSP_CEIRS_CIP056_CH3_00019	0.707656	0.632113	0.62463	0.705521	0.749258	0.885451	0.725419	0.799478	0.915031	0.79491	0.744123	0.845075	0.889482	0.75093	0.78973	0.747479	0.665381	0.613818	0.835778	0.761069	0.762602	0.632033	0.725772	0.751981	0.608626	0.634752	0.861272	0.761706	0.734304	0.806856	0.774226	0.480938	0.463228	0.479119	0.809894	0.389059	0.446397	0.447543	0.422804	0.437644	0.468872	0.459528	0.400053	0.455456	0.517562	0.667139	0.425792	0.416989	0.430211
I6FH0SI01.NIGSP_CEIRS_CIP056_CH3_00020	0.675071	0.659219	0.649872	0.713073	0.819963	0.908422	0.716576	0.752927	0.876639	0.7719	0.791715	0.803284	0.879858	0.755925	0.775382	0.720516	0.629115	0.630012	0.853683	0.768112	0.714196	0.629969	0.720469	0.695099	0.677471	0.644863	0.845583	0.735862	0.736112	0.855253	0.785109	0.492132	0.449768	0.463758	0.82565	0.359868	0.394203	0.459631	0.400285	0.366	0.425384	0.400373	0.378562	0.37353	0.469828	0.709292	0.449297	0.433986	0.424084
I6FH0SI01.NIGSP_CEIRS_CIP056_CH3_00021	0.691241	0.631731	0.65026	0.731057	0.758871	0.901529	0.720625	0.733649	0.837435	0.751599	0.787165	0.78267	0.862426	0.754239	0.795919	0.695137	0.642127	0.61299	0.844685	0.776782	0.729379	0.625309	0.724562	0.721351	0.645817	0.683259	0.857249	0.780485	0.78167	0.820739	0.782198	0.494108	0.432165	0.456132	0.87282	0.403724	0.335725	0.487431	0.396104	0.420446	0.402827	0.421988	0.363358	0.35963	0.469358	0.694434	0.456056	0.451377	0.46411
I6FH0SI01.NIGSP_CEIRS_CIP056_CH3_00022	0.754952	0.62865	0.645372	0.719251	0.753258	0.934857	0.726513	0.79134	0.884148	0.830657	0.773252	0.84049	0.891843	0.815603	0.784721	0.794471	0.671558	0.680826	0.865749	0.795446	0.705957	0.651824	0.739759	0.725533	0.627547	0.68255	0.87186	0.776154	0.751958	0.833854	0.777932	0.488312	0.421415	0.460503	0.871227	0.429434	0.455458	0.481867	0.413651	0.433108	0.446885	0.418139	0.379173	0.442454	0.520249	0.649608	0.413718	0.416326	0.414733
I6FH0SI01.NIGSP_CEIRS_CIP056_CH3_00023	0.683364	0.662784	0.66462	0.726103	0.818548	0.917799	0.715037	0.796319	0.877039	0.797793	0.802828	0.823377	0.889493	0.780314	0.816129	0.716928	0.622344	0.609987	0.869091	0.789297	0.743902	0.61776	0.732341	0.778872	0.621972	0.692685	0.865868	0.78775	0.769424	0.85365	0.818597	0.50901	0.465816	0.49575	0.85777	0.42313	0.443141	0.495985	0.408353	0.397359	0.453713	0.453682	0.399999	0.400723	0.471614	0.70936	0.443324	0.429748	0.43818
I6FH0SI01.NIGSP_CEIRS_CIP056_CH3_00024	0.694195	0.622866	0.607341	0.704581	0.79121	0.915938	0.752279	0.753196	0.867055	0.802749	0.82241	0.801191	0.879288	0.73387	0.781742	0.786039	0.693319	0.685007	0.840631	0.77417	0.721829	0.64234	0.661594	0.7051	0.607347	0.653062	0.834584	0.739702	0.750094	0.821013	0.733239	0.543174	0.448819	0.553203	0.870281	0.419157	0.453878	0.498255	0.418364	0.427993	0.480318	0.407675	0.434181	0.446118	0.530742	0.65775	0.452807	0.442691	0.48772
I6FH0SI01.NIGSP_CEIRS_CIP056_CH3_00025	0.740963	0.662184	0.696331	0.757013	0.729266	0.920265	0.780912	0.815624	0.927966	0.798372	0.754707	0.871206	0.92394	0.865627	0.785411	0.744379	0.66848	0.683409	0.855576	0.7958	0.781622	0.670448	0.741678	0.750027	0.681128	0.687584	0.897542	0.782348	0.766495	0.743613	0.747733	0.474836	0.429783	0.404981	0.868658	0.36383	0.438116	0.396659	0.431202	0.462314	0.428514	0.46685	0.404727	0.417277	0.489578	0.685838	0.407215	0.378012	0.428809
IH3SHYN01.CH2_16_R1	0.634202	0.801411	0.718001	0.772058	0.800445	0.600043	0.746025	0.73041	1	0.688571	0.864705	0.754715	0.873424	0.828562	0.639313	0.800815	0.783163	0.799247	0.705557	0.689329	0.733005	0.79415	0.701474	0.759233	0.752579	0.712176	0.660939	0.551397	0.582385	0.767446	0.72117	0.875039	0.796484	0.848838	0.64871	0.836596	0.811136	0.818541	0.805546	0.851776	0.821063	0.805205	0.818539	0.809558	0.822384	0.756022	0.820736	0.853319	0.850294
I6FH0SI01.NIGSP_CEIRS_CIP056_CH3_00026	0.747436	0.685374	0.678862	0.73746	0.746234	0.915708	0.777716	0.85623	0.95712	0.826938	0.782797	0.877721	0.931233	0.859351	0.760949	0.792208	0.677946	0.724584	0.842194	0.8184	0.786936	0.68779	0.711359	0.756885	0.663918	0.6888	0.869032	0.759551	0.769229	0.78105	0.74408	0.509559	0.368724	0.445557	0.848342	0.403775	0.509256	0.382475	0.438508	0.459244	0.495316	0.473225	0.414181	0.48322	0.51322	0.695341	0.383763	0.388781	0.437167
I6FH0SI01.NIGSP_CEIRS_CIP056_CH3_00027	0.761219	0.625795	0.650113	0.714339	0.690877	0.916552	0.758031	0.812778	0.896109	0.817539	0.74188	0.84825	0.890599	0.819926	0.780798	0.783799	0.663493	0.691617	0.834948	0.7956	0.758999	0.667597	0.734093	0.761035	0.652935	0.683783	0.869413	0.783983	0.77497	0.783392	0.761243	0.466033	0.405946	0.423507	0.839607	0.3754	0.464538	0.366645	0.434959	0.436472	0.457029	0.466045	0.366297	0.47807	0.485784	0.680402	0.344539	0.34794	0.412516
I6FH0SI01.NIGSP_CEIRS_CIP056_CH3_00028	0.741661	0.599922	0.652427	0.789875	0.680772	0.916769	0.850256	0.793027	0.879096	0.791962	0.706596	0.850179	0.927396	0.838642	0.803055	0.782864	0.678785	0.725223	0.859776	0.792163	0.773257	0.664214	0.75504	0.789665	0.656818	0.701922	0.878154	0.786923	0.786186	0.720371	0.737358	0.463636	0.430331	0.440805	0.873248	0.427756	0.531434	0.401858	0.480853	0.487835	0.52691	0.490084	0.470701	0.481128	0.529192	0.684874	0.39916	0.402427	0.459891
I6FH0SI01.NIGSP_CEIRS_CIP056_CH3_00029	0.763712	0.70535	0.718728	0.750439	0.742778	0.911848	0.7265	0.872333	0.966018	0.833064	0.794757	0.901996	0.937001	0.862036	0.775884	0.789571	0.662436	0.707518	0.827983	0.783377	0.757309	0.638056	0.723473	0.752838	0.670844	0.689196	0.884662	0.766921	0.774323	0.785213	0.776968	0.501896	0.421132	0.463059	0.814996	0.392679	0.496628	0.390092	0.394376	0.449073	0.450784	0.460363	0.363564	0.433061	0.498139	0.718809	0.363865	0.371886	0.382018
I6FH0SI01.NIGSP_CEIRS_CIP056_CH3_00030	0.75685	0.771848	0.785031	0.796099	0.883792	0.828443	0.730197	0.760074	0.870866	0.849847	0.860701	0.803187	0.895009	0.814633	0.801711	0.720628	0.616484	0.591657	0.828644	0.735881	0.795378	0.699264	0.704705	0.794535	0.70427	0.700279	0.870617	0.738713	0.667974	0.887221	0.881939	0.617403	0.597474	0.554624	0.855778	0.516135	0.40291	0.575159	0.54716	0.533721	0.443301	0.536129	0.508471	0.477603	0.466571	0.823174	0.576674	0.550515	0.590053
I6FH0SI01.NIGSP_CEIRS_CIP056_CH3_00031	0.727442	0.618317	0.646752	0.747507	0.710436	0.923601	0.769044	0.842411	0.922475	0.82086	0.724689	0.865201	0.924814	0.832902	0.762655	0.800084	0.656117	0.730138	0.861812	0.820798	0.777778	0.69692	0.716012	0.762746	0.664597	0.67207	0.860297	0.765464	0.784954	0.789918	0.764818	0.499423	0.403426	0.492658	0.855702	0.419429	0.479467	0.420145	0.407827	0.463975	0.496272	0.454644	0.42128	0.477309	0.500295	0.68712	0.34566	0.390983	0.413757
I6FH0SI01.NIGSP_CEIRS_CIP056_CH3_00032	0.727141	0.631552	0.652887	0.745418	0.737596	0.930714	0.76558	0.844448	0.929266	0.836147	0.725159	0.875691	0.927371	0.832024	0.798426	0.751136	0.647869	0.661626	0.873394	0.81408	0.771488	0.659883	0.723252	0.723617	0.640746	0.70062	0.879978	0.790639	0.755603	0.780071	0.742259	0.489492	0.433292	0.445402	0.873913	0.444342	0.536382	0.480588	0.429956	0.465224	0.499105	0.46617	0.43045	0.486966	0.531239	0.681341	0.417273	0.394236	0.407561
I6FH0SI01.NIGSP_CEIRS_CIP056_CH3_00033	0.739583	0.665787	0.686405	0.773993	0.796758	0.929533	0.78057	0.820176	0.885739	0.814143	0.771284	0.848455	0.919049	0.832816	0.808056	0.751789	0.656648	0.624665	0.876981	0.806276	0.757185	0.674191	0.748802	0.759992	0.698588	0.727925	0.885654	0.794536	0.780967	0.825885	0.789956	0.531618	0.448932	0.452681	0.886665	0.47532	0.459256	0.470464	0.455583	0.456911	0.464632	0.422428	0.447534	0.440678	0.524211	0.728815	0.464728	0.431987	0.418536
I6FH0SI01.NIGSP_CEIRS_CIP056_CH3_00034	0.654444	0.701524	0.719333	0.75349	0.831131	0.941862	0.734405	0.80965	0.89815	0.784073	0.741223	0.853219	0.919483	0.806098	0.835806	0.623139	0.672883	0.554664	0.869251	0.80015	0.754823	0.634691	0.766048	0.790503	0.729238	0.742926	0.899689	0.850717	0.779738	0.882874	0.888783	0.641864	0.631936	0.617547	0.886341	0.576593	0.529255	0.663577	0.565451	0.53472	0.57314	0.533309	0.518022	0.525548	0.601644	0.765148	0.614728	0.598594	0.588115
I6FH0SI01.NIGSP_CEIRS_CIP056_CH3_00036	0.733548	0.592763	0.629269	0.708968	0.719524	0.940982	0.756636	0.806602	0.905701	0.802078	0.743211	0.872215	0.923785	0.81631	0.844961	0.736359	0.664512	0.612424	0.891029	0.808453	0.727625	0.674142	0.760139	0.726073	0.668751	0.687795	0.894362	0.822413	0.796596	0.777029	0.788088	0.519704	0.499971	0.528647	0.855253	0.496779	0.531948	0.547719	0.478898	0.455946	0.540726	0.471659	0.435589	0.4913	0.539301	0.655648	0.51265	0.482422	0.50935
IH3SHYN01.CH2_17_R1	0.669275	0.749019	0.654562	0.630599	0.734286	0.674157	0.688776	0.730308	0.881382	0.801985	0.889352	0.77666	0.816728	0.8629	0.652631	0.794053	0.701223	0.706022	0.602478	0.666038	0.632426	0.631119	0.499507	0.652638	0.596928	0.550445	0.65563	0.640631	0.658745	0.788417	0.735331	0.792405	0.7102	0.781424	0.630335	0.730269	0.708168	0.730996	0.729924	0.760981	0.724821	0.717513	0.70821	0.702941	0.717423	0.600799	0.722847	0.735886	0.756044
I6FH0SI01.NIGSP_CEIRS_CIP056_CH3_00037	0.784261	0.72585	0.748116	0.777757	0.774127	0.916946	0.772307	0.860661	0.966187	0.851759	0.749722	0.881282	0.938168	0.861617	0.761493	0.798146	0.673907	0.744144	0.830352	0.803472	0.774167	0.725707	0.741438	0.732002	0.702157	0.688858	0.874072	0.747894	0.789735	0.823944	0.760449	0.509314	0.460901	0.484094	0.8491	0.400287	0.518854	0.421821	0.417785	0.470243	0.476606	0.474219	0.447703	0.480216	0.510864	0.752265	0.400785	0.417441	0.435215
I6FH0SI01.NIGSP_CEIRS_CIP056_CH3_00038	0.800463	0.624449	0.695999	0.796239	0.705374	0.932326	0.779236	0.855905	0.933615	0.853251	0.701883	0.882945	0.899409	0.856149	0.807132	0.809375	0.663041	0.71749	0.866374	0.824378	0.773753	0.673764	0.781834	0.777914	0.671838	0.724177	0.900525	0.803051	0.807837	0.735289	0.747089	0.439301	0.441071	0.398003	0.880097	0.415476	0.554537	0.397822	0.436756	0.467579	0.464753	0.507045	0.411492	0.501838	0.517822	0.71323	0.380217	0.365722	0.40758
I6FH0SI01.NIGSP_CEIRS_CIP056_CH3_00039	0.742847	0.622714	0.674493	0.76965	0.734216	0.913525	0.756731	0.796035	0.902992	0.782297	0.723242	0.834732	0.903944	0.822126	0.789609	0.781303	0.642641	0.711889	0.851259	0.793948	0.777574	0.695108	0.751487	0.778695	0.700776	0.683749	0.872901	0.776853	0.795801	0.790093	0.744346	0.438218	0.405057	0.393161	0.862805	0.391901	0.452073	0.396849	0.469594	0.394399	0.445248	0.42591	0.424746	0.461353	0.443622	0.725287	0.382185	0.401498	0.406869
I6FH0SI01.NIGSP_CEIRS_CIP056_CH3_00040	0.782141	0.814063	0.772965	0.805995	0.884592	0.927167	0.785703	0.810346	0.923555	0.866222	0.912741	0.830577	0.901409	0.876317	0.811866	0.816178	0.724387	0.745429	0.874008	0.797307	0.800633	0.758599	0.70394	0.765191	0.758101	0.696116	0.852498	0.74827	0.731791	0.942197	0.858911	0.710239	0.535028	0.631596	0.911354	0.556652	0.571706	0.568718	0.573215	0.624132	0.579032	0.554664	0.578261	0.583278	0.580908	0.810503	0.544661	0.572256	0.592724
I6FH0SI01.NIGSP_CEIRS_CIP056_CH3_00041	0.769967	0.60505	0.658841	0.781858	0.705887	0.934119	0.746745	0.840595	0.924037	0.829401	0.655522	0.860454	0.908997	0.841916	0.812672	0.780059	0.667008	0.71693	0.862317	0.822149	0.772864	0.68346	0.755069	0.774136	0.686271	0.701908	0.888767	0.782627	0.799102	0.754454	0.755685	0.428282	0.437551	0.415153	0.875982	0.435149	0.50473	0.411203	0.438651	0.453304	0.478336	0.482962	0.442701	0.485568	0.493067	0.690221	0.404309	0.374303	0.420358
I6FH0SI01.NIGSP_CEIRS_CIP056_CH3_00042	0.767557	0.697985	0.71429	0.758538	0.778523	0.912837	0.757211	0.872587	0.943032	0.839708	0.77535	0.863447	0.927582	0.871037	0.788038	0.78924	0.67724	0.701591	0.879648	0.814231	0.767682	0.636443	0.729266	0.757298	0.67181	0.705889	0.891629	0.771416	0.765899	0.799051	0.768309	0.523978	0.408163	0.446476	0.868804	0.421397	0.471082	0.416312	0.438521	0.413668	0.461422	0.463416	0.428991	0.460761	0.511981	0.736674	0.372636	0.377006	0.402646
I6FH0SI01.NIGSP_CEIRS_CIP056_CH3_00043	0.749747	0.677454	0.661373	0.751576	0.737594	0.912046	0.776195	0.860002	0.946897	0.831582	0.755204	0.865112	0.916472	0.832515	0.748488	0.810716	0.688177	0.716335	0.851051	0.780912	0.770701	0.674629	0.723225	0.757571	0.661698	0.672843	0.860148	0.766083	0.797514	0.775738	0.737529	0.474643	0.423449	0.463267	0.84543	0.424049	0.492706	0.375763	0.414821	0.459488	0.504372	0.459053	0.426986	0.456203	0.52031	0.705405	0.335065	0.376925	0.370853
I6FH0SI01.NIGSP_CEIRS_CIP056_CH3_00045	0.696297	0.73873	0.721773	0.768071	0.823163	0.899534	0.739454	0.833661	0.940402	0.827021	0.816625	0.831185	0.905935	0.831287	0.764392	0.758405	0.639106	0.673697	0.84302	0.772786	0.727721	0.635187	0.691498	0.718524	0.691788	0.690029	0.868898	0.755339	0.709329	0.853837	0.807471	0.511427	0.400982	0.459246	0.849296	0.360455	0.423795	0.417272	0.398878	0.369611	0.387217	0.357688	0.327695	0.395073	0.417544	0.740183	0.383415	0.365934	0.359123
I6FH0SI01.NIGSP_CEIRS_CIP056_CH3_00046	0.769487	0.575443	0.667966	0.754516	0.687834	0.930647	0.784513	0.868782	0.962551	0.85458	0.687785	0.881308	0.913022	0.867368	0.787821	0.78835	0.678517	0.751034	0.850003	0.804864	0.764427	0.682706	0.741236	0.762925	0.658672	0.681148	0.889039	0.783909	0.778481	0.714329	0.712361	0.428637	0.404659	0.397343	0.872157	0.40818	0.533468	0.365177	0.417931	0.474743	0.485596	0.482709	0.422994	0.505057	0.527414	0.664099	0.333585	0.35884	0.393187
I6FH0SI01.NIGSP_CEIRS_CIP056_CH3_00047	0.743305	0.641318	0.658681	0.76206	0.709525	0.919765	0.799679	0.854812	0.944835	0.852725	0.766203	0.86207	0.916188	0.845697	0.778245	0.779932	0.679509	0.720915	0.850765	0.824253	0.762068	0.662839	0.71713	0.723655	0.62198	0.669397	0.872206	0.779783	0.776622	0.753214	0.715335	0.460617	0.373187	0.434461	0.824343	0.372918	0.503809	0.362411	0.390038	0.407881	0.448172	0.450136	0.394429	0.47987	0.495563	0.678147	0.329101	0.345264	0.370394
IH3SHYN01.CH2_18_R1	0.655313	0.828499	0.853078	0.888799	0.89741	0.810619	0.795544	0.878446	1	0.901411	0.816317	0.856876	0.880168	0.856956	0.574429	0.819084	0.701552	0.781256	0.688483	0.826949	0.80911	0.777721	0.698931	0.723597	0.769383	0.662194	0.672706	0.690255	0.645623	0.88234	0.777763	0.760227	0.703824	0.698091	0.729468	0.675833	0.721959	0.670801	0.719401	0.75791	0.680413	0.7146	0.688295	0.763103	0.709035	0.760621	0.68216	0.668432	0.686943
I6FH0SI01.NIGSP_CEIRS_CIP056_CH3_00048	0.708881	0.664781	0.648436	0.711835	0.76817	0.909721	0.755792	0.832189	0.936061	0.820272	0.80204	0.860023	0.898817	0.804688	0.779224	0.761698	0.665237	0.706085	0.829809	0.779717	0.700173	0.642823	0.639582	0.694155	0.618751	0.663583	0.836334	0.747245	0.70906	0.810697	0.740002	0.577642	0.472968	0.516827	0.828388	0.415059	0.495628	0.465129	0.427509	0.454938	0.503446	0.468549	0.404713	0.486667	0.53194	0.642036	0.393251	0.402626	0.466695
I6FH0SI01.NIGSP_CEIRS_CIP056_CH3_00066	0.713049	0.722743	0.712961	0.731718	0.834099	0.894455	0.735969	0.817303	0.884142	0.805382	0.812497	0.82421	0.875846	0.808868	0.817366	0.771712	0.661995	0.630445	0.865499	0.819199	0.752766	0.604685	0.731997	0.745809	0.647474	0.725936	0.872703	0.802165	0.744734	0.87802	0.831822	0.615953	0.548981	0.559317	0.874103	0.523902	0.501431	0.584877	0.498928	0.441294	0.49494	0.473058	0.453981	0.476454	0.542744	0.745427	0.514897	0.525646	0.538543
I6FH0SI01.NIGSP_CEIRS_CIP056_CH3_00072	0.674106	0.54271	0.553809	0.675449	0.680712	0.90986	0.781394	0.761457	0.876411	0.757039	0.694418	0.808466	0.891865	0.753329	0.762164	0.781993	0.712796	0.680393	0.88423	0.738086	0.754604	0.667295	0.72537	0.712761	0.622083	0.676338	0.883536	0.762143	0.78375	0.738422	0.709524	0.516105	0.426848	0.466593	0.843813	0.45932	0.53121	0.440069	0.477749	0.490206	0.549145	0.461324	0.480059	0.499776	0.585033	0.619216	0.423036	0.424372	0.474832
I6FH0SI02.NIGSP_CEIRS_CIP056_CH3_00009	0.699949	0.685733	0.718059	0.770366	0.807941	0.917785	0.730381	0.80689	0.904749	0.784665	0.760297	0.864343	0.911287	0.830408	0.809365	0.732375	0.591176	0.636192	0.870259	0.807328	0.7538	0.631809	0.745702	0.759684	0.649429	0.679683	0.884296	0.781385	0.766777	0.830865	0.800435	0.460491	0.447271	0.447326	0.864964	0.398013	0.42213	0.431642	0.412817	0.152354	0.437988	0.380857	0.386592	0.3584	0.43335	0.724314	0.436897	0.397634	0.398844
I6FH0SI02.NIGSP_CEIRS_CIP056_CH3_00011	0.676789	0.714214	0.678291	0.785064	0.789455	0.906029	0.765924	0.801097	0.913255	0.781947	0.777527	0.835798	0.930076	0.819817	0.779681	0.744728	0.633747	0.645867	0.862224	0.78672	0.724337	0.66455	0.734975	0.746828	0.685005	0.667918	0.88395	0.745094	0.757241	0.831703	0.802606	0.468102	0.42648	0.430635	0.841871	0.38098	0.422636	0.440651	0.381121	0.350021	0.361896	0.142742	0.329968	0.370332	0.447573	0.72915	0.439681	0.426399	0.425473
I6FH0SI02.NIGSP_CEIRS_CIP056_CH3_00020	0.693799	0.678057	0.657344	0.739991	0.813228	0.902622	0.737501	0.752706	0.87666	0.764734	0.794889	0.806533	0.87653	0.758148	0.795741	0.735777	0.631333	0.619947	0.836269	0.740121	0.693885	0.646708	0.712151	0.705785	0.684022	0.670925	0.85084	0.744627	0.748174	0.843467	0.7834	0.478321	0.470874	0.472814	0.816922	0.377162	0.368514	0.467435	0.401855	0.374716	0.394579	0.399329	0.395875	0.40895	0.485701	0.723437	0.44401	0.443828	0.427501
I6FH0SI02.NIGSP_CEIRS_CIP056_CH3_00049	0.704843	0.70333	0.685112	0.73603	0.800576	0.926316	0.755167	0.797685	0.878526	0.823767	0.761082	0.825988	0.898462	0.814333	0.780135	0.731448	0.635283	0.648281	0.833869	0.789179	0.674517	0.672235	0.726144	0.717704	0.580716	0.63811	0.849633	0.751241	0.783125	0.843766	0.789567	0.50848	0.461866	0.50957	0.837506	0.441192	0.524676	0.505547	0.475125	0.49553	0.471299	0.464034	0.419386	0.485365	0.504365	0.67957	0.470845	0.478837	0.492573
I6FH0SI02.NIGSP_CEIRS_CIP056_CH3_00050	0.742799	0.671102	0.72016	0.789128	0.783099	0.924331	0.781285	0.846369	0.935414	0.840627	0.731294	0.869193	0.920197	0.831021	0.79692	0.790537	0.646816	0.722316	0.82371	0.810606	0.726151	0.69904	0.718818	0.732235	0.688887	0.671706	0.890063	0.761521	0.777537	0.800509	0.753908	0.465662	0.430578	0.434047	0.878606	0.4374	0.522478	0.422967	0.39497	0.461943	0.460514	0.441431	0.395989	0.458488	0.50175	0.681185	0.373642	0.383663	0.412952
I6FH0SI02.NIGSP_CEIRS_CIP056_CH3_00051	0.719093	0.718103	0.717539	0.765759	0.764293	0.934976	0.753038	0.882612	0.950764	0.840175	0.755627	0.881164	0.905959	0.860614	0.786273	0.8133	0.652351	0.722608	0.840709	0.814387	0.762407	0.688317	0.684861	0.713905	0.675149	0.66396	0.879937	0.75523	0.764396	0.805411	0.782169	0.504075	0.446539	0.520044	0.867847	0.443856	0.531382	0.446594	0.428943	0.474915	0.51235	0.504394	0.48212	0.493383	0.528417	0.699003	0.396096	0.39295	0.408649
I6FH0SI02.NIGSP_CEIRS_CIP056_CH3_00052	0.703691	0.651076	0.65926	0.756103	0.746106	0.921632	0.796603	0.840303	0.944594	0.822914	0.802995	0.844468	0.883639	0.860938	0.752908	0.778373	0.694763	0.714716	0.824003	0.77381	0.72131	0.671412	0.647786	0.689204	0.618078	0.634421	0.847052	0.730565	0.776988	0.777933	0.714197	0.57256	0.419523	0.522892	0.843244	0.476875	0.484523	0.482144	0.449138	0.487325	0.493519	0.455555	0.482504	0.446522	0.501934	0.672201	0.413771	0.456478	0.480083
IH3SHYN01.CH2_19_R1	0.659758	0.694016	0.639623	0.68124	0.707494	0.630831	0.760122	0.9005	1	0.779041	0.746302	0.80379	0.837409	0.837091	0.555004	0.770694	0.744064	0.784164	0.62216	0.650099	0.756015	0.778431	0.719481	0.589119	0.650952	0.603373	0.701503	0.607051	0.720822	0.697999	0.554936	0.757221	0.701711	0.765994	0.450666	0.752202	0.7664	0.730052	0.733959	0.755048	0.786953	0.765591	0.740982	0.760852	0.770935	0.638558	0.682625	0.739441	0.754871
IH3SHYN01.CH2_01_R1	0.677802	0.680088	0.64815	0.69475	0.714668	0.762086	0.577571	0.835615	0.962396	0.752868	0.678041	0.718285	0.697199	0.755065	0.66527	0.766731	0.724727	0.712968	0.661379	0.666691	0.574365	0.647376	0.616474	0.420068	0.618888	0.580276	0.781728	0.614644	0.65909	0.732098	0.621184	0.740208	0.678457	0.696708	0.707284	0.682111	0.730769	0.69789	0.666891	0.704199	0.715746	0.694838	0.697063	0.694058	0.726208	0.589863	0.665894	0.679134	0.694176
I6FH0SI02.NIGSP_CEIRS_CIP056_CH3_00053	0.665141	0.706084	0.69765	0.754119	0.790852	0.895172	0.737133	0.784442	0.878482	0.817111	0.804956	0.821416	0.851609	0.797992	0.705792	0.764339	0.643074	0.665472	0.833345	0.787663	0.692821	0.610865	0.675674	0.692173	0.645077	0.628306	0.823148	0.714802	0.742494	0.816546	0.778943	0.568261	0.442821	0.501696	0.83482	0.456708	0.46709	0.494079	0.436507	0.454059	0.453838	0.395749	0.41122	0.449312	0.4512	0.699384	0.433872	0.425488	0.451086
I6FH0SI02.NIGSP_CEIRS_CIP056_CH3_00054	0.709528	0.637167	0.593156	0.707723	0.723354	0.910482	0.78796	0.75203	0.852164	0.731693	0.779999	0.791149	0.875239	0.761167	0.751586	0.763265	0.696598	0.727293	0.809162	0.715038	0.682479	0.64631	0.652599	0.743709	0.655892	0.651761	0.877645	0.711022	0.759515	0.745881	0.692549	0.597847	0.47361	0.558333	0.814423	0.505873	0.489628	0.479406	0.49489	0.509473	0.543493	0.475723	0.506845	0.489758	0.586422	0.651592	0.460075	0.461938	0.522357
I6FH0SI02.NIGSP_CEIRS_CIP056_CH3_00055	0.683804	0.657076	0.588321	0.674292	0.814756	0.88888	0.802952	0.720273	0.855637	0.806177	0.860811	0.805989	0.885735	0.769362	0.747637	0.737404	0.671297	0.664634	0.80937	0.7765	0.702577	0.640367	0.659981	0.730883	0.635454	0.621696	0.789814	0.699138	0.710693	0.791477	0.784885	0.610312	0.49561	0.593076	0.845507	0.518683	0.45767	0.536085	0.513007	0.516841	0.515308	0.482374	0.490954	0.477494	0.572679	0.699174	0.501025	0.511808	0.567549
I6FH0SI02.NIGSP_CEIRS_CIP056_CH3_00056	0.720178	0.659027	0.655064	0.723938	0.78717	0.89447	0.772084	0.797261	0.896233	0.75735	0.81649	0.86396	0.90598	0.838673	0.744528	0.770765	0.670826	0.711121	0.82527	0.743764	0.714363	0.656767	0.670667	0.737318	0.574906	0.606123	0.826813	0.679371	0.736535	0.800367	0.783366	0.546317	0.412061	0.537649	0.831284	0.479179	0.510561	0.498903	0.47481	0.482124	0.497636	0.452864	0.458549	0.488106	0.544289	0.658789	0.460412	0.462503	0.490834
I6FH0SI02.NIGSP_CEIRS_CIP056_CH3_00057	0.737823	0.712198	0.708873	0.765076	0.770364	0.900336	0.754572	0.81023	0.892117	0.799828	0.739939	0.842084	0.900413	0.776384	0.785331	0.770861	0.592893	0.681203	0.83671	0.786419	0.721376	0.688863	0.700895	0.72317	0.628856	0.655836	0.85009	0.755424	0.720047	0.825139	0.766963	0.476086	0.417929	0.482283	0.831464	0.38407	0.517657	0.432427	0.462214	0.458425	0.502944	0.475335	0.447851	0.522463	0.473783	0.673571	0.438408	0.395156	0.427543
I6FH0SI02.NIGSP_CEIRS_CIP056_CH3_00058	0.732805	0.738159	0.717287	0.746912	0.851768	0.920871	0.828481	0.734444	0.854325	0.809497	0.850834	0.85192	0.875498	0.803816	0.782589	0.773475	0.669546	0.683272	0.803928	0.733879	0.710208	0.6741	0.675567	0.720824	0.656279	0.648305	0.808013	0.734756	0.760122	0.865248	0.808411	0.562507	0.470454	0.550933	0.856334	0.434725	0.46631	0.526277	0.463123	0.482605	0.49044	0.44283	0.475166	0.488668	0.521804	0.719901	0.496908	0.462289	0.532578
I6FH0SI02.NIGSP_CEIRS_CIP056_CH3_00059	0.734157	0.671799	0.647306	0.698393	0.789048	0.912704	0.816194	0.807627	0.909425	0.807969	0.793579	0.856084	0.894683	0.785446	0.744578	0.764747	0.658428	0.702464	0.822904	0.772331	0.701082	0.711927	0.698606	0.686901	0.613092	0.607366	0.81238	0.737051	0.756076	0.820057	0.756044	0.531624	0.418071	0.493944	0.825716	0.433302	0.510425	0.420221	0.460938	0.471708	0.460215	0.4344	0.429235	0.511172	0.548373	0.65615	0.440113	0.388369	0.488967
I6FH0SI02.NIGSP_CEIRS_CIP056_CH3_00060	0.767398	0.601766	0.635396	0.73066	0.732965	0.912732	0.797074	0.816901	0.918733	0.826326	0.725861	0.897259	0.930066	0.836273	0.754115	0.784606	0.652076	0.711558	0.833004	0.799062	0.738456	0.650146	0.70415	0.737976	0.60022	0.654796	0.860983	0.744891	0.740926	0.740487	0.715719	0.413942	0.358166	0.409654	0.824184	0.382885	0.543999	0.384741	0.418332	0.471495	0.479283	0.457253	0.432703	0.477153	0.547856	0.664752	0.338976	0.328538	0.411952
I6FH0SI02.NIGSP_CEIRS_CIP056_CH3_00061	0.699224	0.742847	0.749801	0.771335	0.808794	0.918103	0.721386	0.871153	0.974999	0.805304	0.761114	0.879187	0.90153	0.836013	0.771476	0.809633	0.615898	0.692238	0.856675	0.80457	0.752492	0.653693	0.730221	0.727736	0.662176	0.658189	0.885224	0.75689	0.779065	0.842657	0.830154	0.522627	0.431094	0.490343	0.856387	0.438292	0.509895	0.46982	0.430031	0.461167	0.495766	0.427291	0.440608	0.47455	0.510932	0.743019	0.411277	0.405605	0.437521
I6FH0SI02.NIGSP_CEIRS_CIP056_CH3_00062	0.750998	0.685534	0.731708	0.76075	0.789854	0.91937	0.713669	0.887096	0.955243	0.816383	0.73901	0.871433	0.899615	0.859022	0.792318	0.777039	0.644371	0.674289	0.852035	0.82161	0.746268	0.621415	0.742865	0.747206	0.654501	0.682284	0.890638	0.768513	0.813812	0.789274	0.764853	0.512684	0.464926	0.48245	0.871714	0.451154	0.54816	0.465795	0.467083	0.496845	0.509871	0.467494	0.467947	0.493162	0.561367	0.705963	0.425404	0.438845	0.449948
IH3SHYN01.CH2_20_R1	0.639998	0.795881	0.734674	0.746703	0.783157	0.607299	0.785033	0.783872	1	0.779117	0.877155	0.793981	0.847192	0.913873	0.690987	0.817686	0.797901	0.818122	0.702408	0.655785	0.712108	0.753047	0.655505	0.715792	0.720181	0.719124	0.620401	0.66245	0.673265	0.743607	0.729118	0.895948	0.839963	0.864842	0.694696	0.860649	0.832299	0.847037	0.834111	0.856501	0.860437	0.819941	0.860315	0.828888	0.872245	0.708071	0.839679	0.86852	0.87869
I6FH0SI02.NIGSP_CEIRS_CIP056_CH3_00065	0.753268	0.731503	0.757569	0.762188	0.781621	0.919615	0.801595	0.87479	0.967763	0.82724	0.779708	0.899369	0.907533	0.862434	0.781061	0.813951	0.656137	0.748633	0.822513	0.800995	0.757784	0.706663	0.702565	0.703097	0.642036	0.669224	0.844797	0.737106	0.765614	0.799217	0.714766	0.530701	0.422801	0.539225	0.83586	0.4617	0.579687	0.421515	0.475931	0.483081	0.553461	0.511002	0.456885	0.513419	0.521717	0.651962	0.436571	0.440924	0.465398
I6FH0SI02.NIGSP_CEIRS_CIP056_CH3_00066	0.728891	0.722924	0.735611	0.744582	0.850141	0.887256	0.73357	0.818083	0.888732	0.819547	0.816556	0.821431	0.885604	0.796094	0.841431	0.742655	0.644811	0.606904	0.869981	0.811504	0.750798	0.591178	0.729472	0.742504	0.640517	0.728306	0.873807	0.804203	0.74683	0.883148	0.850106	0.590554	0.548964	0.534167	0.870949	0.490755	0.47019	0.58615	0.474474	0.453723	0.476017	0.451936	0.422755	0.458106	0.519004	0.742582	0.490863	0.501206	0.511671
I6FH0SI02.NIGSP_CEIRS_CIP056_CH3_00067	0.768954	0.614673	0.622035	0.745187	0.713018	0.901714	0.748162	0.785736	0.876344	0.771098	0.68487	0.806062	0.861047	0.771824	0.789137	0.792057	0.665875	0.690608	0.831685	0.770915	0.734153	0.638621	0.730644	0.721862	0.611581	0.674558	0.866826	0.757067	0.737318	0.751373	0.730397	0.485336	0.436367	0.438605	0.84715	0.403337	0.509564	0.415205	0.429818	0.500156	0.466227	0.470409	0.425771	0.508466	0.554097	0.646563	0.375739	0.398554	0.428843
I6FH0SI02.NIGSP_CEIRS_CIP056_CH3_00068	0.743798	0.73798	0.747559	0.776055	0.854362	0.905772	0.743331	0.843855	0.934328	0.839475	0.778781	0.854455	0.882266	0.782128	0.779237	0.810685	0.677399	0.729246	0.795293	0.788356	0.720091	0.721224	0.691452	0.683014	0.691687	0.666178	0.834319	0.7311	0.789784	0.889696	0.798135	0.568122	0.490945	0.573104	0.854981	0.483071	0.545071	0.518175	0.517956	0.560234	0.504384	0.534556	0.516591	0.562373	0.542509	0.740219	0.489264	0.484011	0.516171
I6FH0SI02.NIGSP_CEIRS_CIP056_CH3_00069	0.717118	0.645818	0.639782	0.706887	0.764714	0.896062	0.721738	0.806995	0.909919	0.765041	0.723821	0.847806	0.897295	0.812031	0.797394	0.809257	0.652916	0.648403	0.836993	0.753572	0.752201	0.619413	0.701264	0.725768	0.593947	0.651553	0.861648	0.737217	0.714803	0.772641	0.746001	0.497961	0.471375	0.4757	0.844239	0.432738	0.531692	0.46714	0.47194	0.506475	0.493822	0.469406	0.458674	0.503245	0.539221	0.657211	0.415744	0.396848	0.412213
I6FH0SI02.NIGSP_CEIRS_CIP056_CH3_00070	0.631787	0.682183	0.675917	0.668168	0.805111	0.87985	0.687902	0.777686	0.881169	0.751807	0.777046	0.812525	0.86638	0.736274	0.705674	0.755895	0.615118	0.615287	0.779433	0.743309	0.669221	0.59805	0.648508	0.665119	0.609145	0.59771	0.803034	0.705725	0.674721	0.844105	0.773715	0.585512	0.424918	0.500404	0.829454	0.423832	0.479469	0.479671	0.459942	0.464728	0.45261	0.434005	0.44863	0.465224	0.50578	0.709	0.426513	0.447762	0.487174
I6FH0SI02.NIGSP_CEIRS_CIP056_CH3_00071	0.728835	0.654959	0.669143	0.723114	0.798794	0.913602	0.743108	0.787805	0.886651	0.790946	0.772965	0.819671	0.893818	0.759748	0.773076	0.774625	0.694193	0.653646	0.857435	0.802494	0.734225	0.674597	0.699997	0.659797	0.64256	0.668591	0.8456	0.765017	0.732524	0.843201	0.788248	0.566514	0.482392	0.514671	0.875145	0.437587	0.50695	0.523846	0.48269	0.46542	0.462891	0.441336	0.460641	0.504859	0.555257	0.668356	0.497516	0.441298	0.507603
I6FH0SI02.NIGSP_CEIRS_CIP056_CH3_00072	0.682365	0.559269	0.600657	0.696185	0.699269	0.903563	0.749945	0.779032	0.893352	0.755324	0.675316	0.818066	0.887931	0.782049	0.784568	0.750194	0.694102	0.670812	0.868784	0.751136	0.762929	0.642001	0.725575	0.733114	0.650411	0.674064	0.863425	0.758901	0.767013	0.737279	0.714007	0.490287	0.47156	0.44373	0.838951	0.473861	0.525348	0.451817	0.480825	0.482994	0.522904	0.448955	0.451691	0.510887	0.556732	0.632219	0.431827	0.462156	0.461156
I6SI9OZ02.NIGSP_CEIRS_CIP056_CH3_00073	0.752429	0.618438	0.659926	0.74253	0.708895	0.897868	0.770037	0.819272	0.925226	0.81128	0.741256	0.860026	0.912935	0.847425	0.808936	0.758578	0.654324	0.675136	0.844857	0.766932	0.728116	0.633372	0.708963	0.755402	0.644896	0.640304	0.875749	0.761483	0.758678	0.757088	0.745668	0.484169	0.470092	0.454749	0.836659	0.392931	0.44941	0.418647	0.411448	0.433854	0.491474	0.463509	0.394195	0.43194	0.519526	0.644443	0.396016	0.39797	0.422868
I6SI9OZ02.NIGSP_CEIRS_CIP056_CH3_00074	0.731074	0.721673	0.753211	0.758269	0.85068	0.93054	0.766827	0.83696	0.921576	0.837896	0.839921	0.858142	0.896513	0.830482	0.802229	0.770842	0.655772	0.677213	0.838272	0.779631	0.711172	0.652863	0.68968	0.726668	0.680982	0.689674	0.839111	0.782058	0.755007	0.870665	0.810682	0.551062	0.470777	0.495345	0.864847	0.375525	0.434872	0.461396	0.453524	0.451088	0.407148	0.432263	0.414126	0.448867	0.500629	0.712691	0.455288	0.390529	0.424207
IH3SHYN01.CH2_21_R1	0.653667	0.752043	0.729013	0.710762	0.76406	0.64986	0.793218	0.68652	0.916571	0.707585	0.838733	0.744173	0.78951	0.775682	0.614439	0.845274	0.750311	0.785641	0.741772	0.708509	0.660588	0.707799	0.639012	0.703197	0.730036	0.593599	0.654009	0.687325	0.694527	0.797791	0.776685	0.847544	0.801776	0.851503	0.658647	0.807576	0.782216	0.820036	0.810235	0.798494	0.818663	0.777107	0.819233	0.782507	0.777794	0.651174	0.811787	0.827329	0.831197
I6SI9OZ02.NIGSP_CEIRS_CIP056_CH3_00075	0.733314	0.739107	0.740988	0.744137	0.808957	0.905095	0.770382	0.860581	0.943338	0.827018	0.832576	0.899792	0.934653	0.849831	0.761324	0.818014	0.665102	0.710348	0.851958	0.766527	0.729972	0.644973	0.698321	0.742737	0.681757	0.665016	0.857986	0.74804	0.741843	0.862512	0.80792	0.563039	0.456969	0.518688	0.872058	0.416573	0.49731	0.46071	0.435543	0.436465	0.456294	0.415162	0.346644	0.448923	0.514684	0.700394	0.407661	0.404647	0.424088
I6SI9OZ02.NIGSP_CEIRS_CIP056_CH3_00076	0.739899	0.70144	0.664776	0.725534	0.784189	0.896345	0.786246	0.783613	0.878607	0.804366	0.840674	0.844718	0.92602	0.820179	0.767966	0.746968	0.656678	0.687592	0.872772	0.778653	0.783964	0.675627	0.727684	0.767784	0.697249	0.6925	0.847219	0.759528	0.728377	0.820886	0.788204	0.584394	0.487274	0.522377	0.843737	0.440179	0.450976	0.49145	0.471319	0.483439	0.461625	0.472941	0.403463	0.468483	0.51606	0.729815	0.476153	0.450263	0.496366
I6SI9OZ02.NIGSP_CEIRS_CIP056_CH3_00077	0.733456	0.784139	0.673167	0.69836	0.817142	0.876042	0.792395	0.699218	0.821881	0.790313	0.938706	0.802214	0.915974	0.885139	0.791639	0.853535	0.764026	0.73694	0.930613	0.762785	0.750828	0.706463	0.658941	0.852931	0.722667	0.717661	0.94335	0.757074	0.688707	0.885953	0.926961	0.786162	0.700654	0.77656	0.880356	0.701529	0.610894	0.704758	0.66775	0.706976	0.66139	0.650437	0.664354	0.632381	0.689288	0.777352	0.719604	0.719264	0.77033
I6SI9OZ02.NIGSP_CEIRS_CIP056_CH3_00078	0.742376	0.707114	0.715855	0.743945	0.817257	0.926643	0.728498	0.834983	0.926278	0.834687	0.838528	0.877735	0.934907	0.87435	0.787782	0.791564	0.685193	0.686494	0.818464	0.769575	0.671634	0.646332	0.677385	0.73601	0.659878	0.641288	0.87589	0.766355	0.765255	0.886119	0.816047	0.584804	0.51323	0.5587	0.85345	0.500651	0.526421	0.547841	0.474088	0.493383	0.53685	0.500934	0.415832	0.436604	0.577156	0.71101	0.471565	0.473051	0.501656
I6SI9OZ02.NIGSP_CEIRS_CIP056_CH3_00079	0.728825	0.70297	0.747586	0.779374	0.796254	0.919813	0.779471	0.818653	0.900191	0.807774	0.773457	0.855468	0.929213	0.843504	0.834578	0.615489	0.641351	0.592218	0.897437	0.786817	0.792731	0.704743	0.791736	0.785313	0.711271	0.725887	0.899897	0.809642	0.743689	0.815861	0.805022	0.552286	0.555691	0.490991	0.889935	0.482978	0.521832	0.537441	0.539191	0.510578	0.557855	0.537549	0.508696	0.54157	0.534621	0.752077	0.521994	0.516182	0.505635
I6SI9OZ02.NIGSP_CEIRS_CIP056_CH3_00080	0.783157	0.649387	0.661269	0.746152	0.749166	0.933314	0.764982	0.818402	0.917985	0.832688	0.761288	0.870396	0.921736	0.834793	0.796218	0.795241	0.674649	0.712461	0.877133	0.821715	0.77393	0.693722	0.744324	0.738049	0.633635	0.683767	0.871262	0.783186	0.781777	0.775938	0.747414	0.495262	0.407349	0.457586	0.875373	0.396422	0.52636	0.418362	0.42785	0.469989	0.508636	0.504987	0.434757	0.511643	0.533207	0.702391	0.364557	0.350055	0.404749
I6SI9OZ02.NIGSP_CEIRS_CIP056_CH3_00081	0.767818	0.593947	0.659505	0.725991	0.696409	0.921169	0.772003	0.816363	0.91824	0.785719	0.669151	0.865523	0.908765	0.854399	0.782223	0.825014	0.700267	0.706141	0.842458	0.779713	0.766906	0.697281	0.755539	0.724541	0.628413	0.651943	0.858057	0.763374	0.781796	0.733326	0.703895	0.459629	0.473391	0.454774	0.844704	0.418577	0.546986	0.453585	0.456868	0.48066	0.557234	0.529921	0.49263	0.506693	0.550117	0.657617	0.397669	0.429899	0.457528
I6SI9OZ02.NIGSP_CEIRS_CIP056_CH3_00082	0.712671	0.699312	0.676077	0.713783	0.813471	0.90407	0.736423	0.724413	0.868913	0.777337	0.797718	0.80412	0.897153	0.755546	0.768165	0.746616	0.635644	0.6538	0.85894	0.762574	0.75991	0.707824	0.703453	0.721272	0.668312	0.649599	0.843066	0.736077	0.710896	0.832512	0.801392	0.592284	0.498476	0.548205	0.851897	0.429862	0.459235	0.493036	0.472353	0.455561	0.491766	0.457885	0.471218	0.480232	0.465814	0.727193	0.477679	0.44836	0.500754
I6SI9OZ02.NIGSP_CEIRS_CIP056_CH3_00083	0.733616	0.711878	0.73138	0.737488	0.783124	0.929242	0.750011	0.81755	0.90693	0.819181	0.748725	0.870224	0.932124	0.851663	0.796627	0.769971	0.65335	0.673453	0.86135	0.795358	0.76062	0.693972	0.747787	0.737858	0.664778	0.685003	0.882352	0.771032	0.766463	0.820364	0.793718	0.540062	0.507514	0.465171	0.87061	0.468731	0.554586	0.492091	0.502377	0.467777	0.516369	0.474651	0.4553	0.526169	0.517478	0.710661	0.401029	0.443425	0.461535
I6SI9OZ02.NIGSP_CEIRS_CIP056_CH3_00084	0.806067	0.704574	0.734224	0.772262	0.777349	0.934153	0.775387	0.848019	0.927911	0.843778	0.74983	0.874226	0.924186	0.844914	0.808644	0.792077	0.668734	0.724947	0.853078	0.825106	0.78511	0.720262	0.765437	0.764887	0.683587	0.695597	0.876653	0.775835	0.789698	0.801239	0.755495	0.511869	0.453344	0.461507	0.878024	0.41848	0.543982	0.406502	0.485378	0.498746	0.523075	0.500281	0.440103	0.517847	0.485622	0.729252	0.375633	0.410235	0.426989
IH3SHYN01.CH2_22_R1	0.731025	0.619163	0.550873	0.56217	0.719947	0.816998	0.69024	0.707687	0.852337	0.573751	0.805675	0.69918	0.790393	0.696293	0.791519	0.786755	0.757502	0.734156	0.823013	0.696018	0.618101	0.608912	0.672755	0.719757	0.613723	0.632512	0.861791	0.754735	0.772626	0.780359	0.765125	0.775654	0.737818	0.777606	0.815639	0.73283	0.679779	0.735147	0.665172	0.666514	0.732309	0.638287	0.680363	0.635953	0.762952	0.62637	0.698467	0.737151	0.734952
I6SI9OZ02.NIGSP_CEIRS_CIP056_CH3_00085	0.732299	0.709212	0.696612	0.73857	0.794906	0.89981	0.729402	0.841646	0.920946	0.838277	0.796898	0.851594	0.91118	0.828494	0.781593	0.776962	0.658986	0.662443	0.846434	0.799827	0.726451	0.614067	0.715779	0.69927	0.662998	0.66327	0.870794	0.746718	0.741463	0.814347	0.798291	0.532984	0.433029	0.469512	0.843432	0.431062	0.494063	0.447467	0.46021	0.427131	0.477011	0.424097	0.405263	0.45335	0.475623	0.708296	0.384241	0.388851	0.374901
I6SI9OZ02.NIGSP_CEIRS_CIP056_CH3_00086	0.735478	0.701244	0.618499	0.654182	0.815936	0.856209	0.728772	0.694407	0.80459	0.748605	0.88826	0.71765	0.863681	0.804504	0.816641	0.813605	0.744758	0.71824	0.875893	0.768439	0.758817	0.658005	0.668308	0.799847	0.676392	0.701661	0.784786	0.719723	0.732219	0.872446	0.866081	0.736109	0.612746	0.707318	0.861571	0.592332	0.554369	0.660861	0.622148	0.602599	0.636315	0.592826	0.582038	0.556889	0.62389	0.737453	0.611842	0.606762	0.647184
I6SI9OZ02.NIGSP_CEIRS_CIP056_CH3_00087	0.744995	0.73378	0.727712	0.748288	0.827227	0.878096	0.715687	0.799044	0.905641	0.812729	0.833106	0.812873	0.8818	0.814388	0.766392	0.75006	0.64554	0.666269	0.826428	0.760519	0.741718	0.6479	0.699601	0.7568	0.743947	0.695569	0.846866	0.75124	0.741754	0.825031	0.810797	0.584655	0.498815	0.484398	0.869358	0.400663	0.417864	0.452944	0.44934	0.469944	0.433515	0.444593	0.40451	0.453497	0.446579	0.754329	0.426505	0.434134	0.435358
I6SI9OZ02.NIGSP_CEIRS_CIP056_CH3_00088	0.73961	0.738423	0.733008	0.703707	0.833351	0.844058	0.667461	0.717114	0.84136	0.7445	0.846344	0.733323	0.826921	0.778178	0.732459	0.751727	0.699881	0.676375	0.782442	0.699053	0.69524	0.657023	0.696748	0.74258	0.687969	0.634431	0.778602	0.695016	0.733584	0.86215	0.814853	0.676071	0.56761	0.624345	0.835847	0.530723	0.453687	0.585327	0.589672	0.570519	0.526813	0.565194	0.544178	0.50703	0.562668	0.748713	0.593371	0.575871	0.598477
I6SI9OZ02.NIGSP_CEIRS_CIP056_CH3_00089	0.725843	0.726491	0.721948	0.744812	0.812998	0.9341	0.703435	0.819564	0.903411	0.831062	0.836795	0.827508	0.874358	0.813369	0.754059	0.760344	0.693684	0.6779	0.837018	0.794569	0.7386	0.625899	0.698754	0.752332	0.689908	0.6789	0.857061	0.780713	0.744877	0.862417	0.830638	0.563458	0.4711	0.483263	0.849553	0.386526	0.423498	0.483233	0.450338	0.415108	0.412932	0.451294	0.3603	0.401392	0.485571	0.735244	0.441973	0.37501	0.423241
I6SI9OZ02.NIGSP_CEIRS_CIP056_CH3_00090	0.732152	0.650815	0.705081	0.752383	0.734375	0.924701	0.812786	0.830425	0.918868	0.811565	0.706531	0.879687	0.92858	0.874417	0.812594	0.787537	0.651386	0.688592	0.897078	0.805388	0.826428	0.701005	0.784428	0.767579	0.695571	0.71895	0.882023	0.78931	0.766941	0.785139	0.736127	0.525537	0.488298	0.450852	0.878404	0.452155	0.583542	0.478335	0.522924	0.469615	0.568143	0.512944	0.510976	0.588417	0.52934	0.712358	0.440393	0.433134	0.426388
I6SI9OZ02.NIGSP_CEIRS_CIP056_CH3_00091	0.772586	0.721553	0.729217	0.729164	0.819474	0.91441	0.751225	0.779804	0.872246	0.827194	0.804987	0.847437	0.906613	0.795573	0.787963	0.754472	0.668639	0.694511	0.860117	0.774798	0.783084	0.721998	0.747557	0.768499	0.689614	0.663943	0.859744	0.749012	0.793857	0.818858	0.773574	0.541381	0.462814	0.496068	0.880048	0.405256	0.480185	0.461319	0.476649	0.489851	0.507603	0.504453	0.448403	0.495308	0.4946	0.741732	0.45967	0.420501	0.476297
I6SI9OZ02.NIGSP_CEIRS_CIP056_CH3_00092	0.735114	0.741052	0.748429	0.767147	0.823778	0.905483	0.74123	0.777401	0.895474	0.788434	0.802561	0.865372	0.911555	0.83136	0.77331	0.779511	0.639343	0.688756	0.840605	0.781199	0.801871	0.700004	0.709948	0.781874	0.696511	0.696349	0.842203	0.744774	0.76274	0.828404	0.769178	0.55521	0.485151	0.529919	0.853538	0.46823	0.536322	0.508155	0.521538	0.470373	0.523278	0.509035	0.500631	0.533032	0.481355	0.776519	0.464554	0.483261	0.494984
I6SI9OZ02.NIGSP_CEIRS_CIP056_CH3_00093	0.721884	0.756698	0.704691	0.758478	0.872329	0.843716	0.778001	0.571461	0.729113	0.768154	0.91426	0.715701	0.845592	0.815082	0.767873	0.805037	0.749174	0.733883	0.809493	0.717328	0.744482	0.717622	0.656329	0.776216	0.694473	0.694234	0.74783	0.651788	0.722819	0.867773	0.8311	0.730149	0.596179	0.706264	0.852698	0.608227	0.514025	0.640375	0.638936	0.644345	0.60674	0.593466	0.620539	0.547158	0.580477	0.788753	0.657876	0.661213	0.703463
I6SI9OZ02.NIGSP_CEIRS_CIP056_CH3_00094	0.720121	0.700474	0.713778	0.762299	0.782796	0.90857	0.808324	0.778781	0.885528	0.80877	0.818467	0.850908	0.9432	0.83888	0.772661	0.733455	0.666141	0.704638	0.861724	0.793334	0.796933	0.72454	0.739705	0.781579	0.691235	0.688348	0.847586	0.759097	0.793262	0.837735	0.788983	0.566607	0.429364	0.499099	0.881215	0.398928	0.441716	0.479682	0.451271	0.474716	0.492177	0.508475	0.483218	0.441152	0.493547	0.742973	0.476512	0.473809	0.492641
IH3SHYN01.CH2_23_R1	0.603794	0.611874	0.581706	0.6346	0.750802	0.777652	0.675304	0.750672	0.883782	0.690565	0.77448	0.709306	0.792952	0.696492	0.688746	0.711619	0.630319	0.62342	0.777732	0.718349	0.616301	0.57071	0.600476	0.652335	0.594545	0.58828	0.796345	0.70161	0.681591	0.742201	0.758592	0.712903	0.646119	0.689285	0.727473	0.676698	0.59145	0.673806	0.571454	0.568432	0.623529	0.523095	0.557903	0.555814	0.641374	0.612235	0.610319	0.635007	0.645951
I6SI9OZ02.NIGSP_CEIRS_CIP056_CH3_00095	0.764631	0.690734	0.672225	0.704073	0.784879	0.906218	0.770689	0.762542	0.893318	0.810994	0.776403	0.842175	0.907553	0.81451	0.746276	0.726139	0.658398	0.675352	0.845141	0.802713	0.805239	0.70948	0.736563	0.750933	0.660867	0.675155	0.847311	0.744626	0.773034	0.792729	0.784618	0.588169	0.505767	0.503317	0.827981	0.40827	0.440093	0.495054	0.500669	0.526913	0.512857	0.551689	0.486548	0.49422	0.473524	0.716692	0.507582	0.489893	0.504881
I6SI9OZ02.NIGSP_CEIRS_CIP056_CH3_00096	0.730048	0.702611	0.721781	0.752361	0.795954	0.91338	0.736062	0.876707	0.945106	0.814806	0.753731	0.859744	0.90542	0.823312	0.767549	0.729547	0.65254	0.684144	0.858288	0.790862	0.748934	0.655989	0.715941	0.713784	0.703096	0.670793	0.859188	0.776061	0.776461	0.842261	0.777107	0.581184	0.486003	0.483686	0.860442	0.465715	0.529485	0.499239	0.439577	0.436315	0.467119	0.459341	0.418204	0.506243	0.516924	0.701305	0.453364	0.423629	0.426979
I6SI9OZ02.NIGSP_CEIRS_CIP056_CH3_00097	0.68318	0.703848	0.682225	0.756248	0.84442	0.916183	0.720333	0.713753	0.796193	0.765233	0.825295	0.786789	0.899668	0.810922	0.810711	0.648141	0.634789	0.577207	0.846668	0.763315	0.722163	0.605695	0.71149	0.801776	0.707716	0.691012	0.876534	0.821449	0.743184	0.861944	0.874402	0.557546	0.564087	0.567709	0.874906	0.526845	0.379262	0.601762	0.475683	0.477907	0.455887	0.479199	0.472375	0.437366	0.488409	0.765731	0.573512	0.553141	0.571333
I6SI9OZ02.NIGSP_CEIRS_CIP056_CH3_00098	0.749206	0.746976	0.776512	0.791442	0.83461	0.912552	0.797594	0.855632	0.94469	0.819623	0.841648	0.894169	0.908969	0.872652	0.770889	0.808726	0.693246	0.704924	0.889342	0.812798	0.75791	0.637036	0.739945	0.76688	0.697894	0.698008	0.875458	0.794576	0.800761	0.878144	0.829962	0.61094	0.521936	0.555617	0.884251	0.494648	0.538325	0.542859	0.469302	0.477098	0.515834	0.464101	0.456493	0.479004	0.577552	0.762705	0.488061	0.472747	0.48626
I6SI9OZ02.NIGSP_CEIRS_CIP056_CH3_00099	0.714371	0.748414	0.721585	0.760733	0.828282	0.92299	0.768395	0.858408	0.928946	0.839773	0.817753	0.871116	0.923299	0.83084	0.780198	0.7784	0.643758	0.700699	0.851442	0.80063	0.742151	0.649513	0.692343	0.751636	0.682342	0.695841	0.85899	0.768398	0.767895	0.872845	0.816023	0.592297	0.504447	0.562581	0.84922	0.488142	0.476602	0.499845	0.423468	0.443324	0.479649	0.44367	0.427279	0.46986	0.514682	0.747613	0.440546	0.450067	0.458291
I6SI9OZ02.NIGSP_CEIRS_CIP056_CH3_00100	0.733362	0.725197	0.74009	0.76936	0.823858	0.923565	0.744145	0.848294	0.940643	0.832873	0.826938	0.859378	0.914607	0.861102	0.818603	0.789926	0.675903	0.707986	0.865302	0.813801	0.748826	0.652859	0.697501	0.734025	0.699664	0.696621	0.864953	0.761631	0.756027	0.859475	0.825085	0.577894	0.497707	0.513915	0.889631	0.470392	0.477867	0.504022	0.4234	0.436402	0.456532	0.438868	0.404134	0.456745	0.502945	0.721679	0.425176	0.425382	0.43987
I6SI9OZ02.NIGSP_CEIRS_CIP056_CH3_00101	0.768535	0.795921	0.79718	0.80204	0.88261	0.931711	0.75093	0.85189	0.940606	0.904157	0.862771	0.876493	0.912013	0.847968	0.836534	0.797035	0.693728	0.72229	0.86455	0.815126	0.756227	0.645426	0.700337	0.744763	0.724347	0.732937	0.858729	0.781123	0.788634	0.924568	0.861495	0.616189	0.52749	0.570185	0.892253	0.494137	0.509412	0.519223	0.45698	0.484019	0.458908	0.502399	0.439049	0.508808	0.539044	0.791484	0.479516	0.459137	0.458307
I6SI9OZ02.NIGSP_CEIRS_CIP056_CH3_00102	0.79983	0.726333	0.744887	0.77208	0.819697	0.938783	0.841203	0.865857	0.935464	0.855061	0.811582	0.913883	0.924801	0.854315	0.78984	0.81611	0.666832	0.732072	0.840582	0.81501	0.795419	0.69905	0.724654	0.766041	0.696571	0.6872	0.864114	0.7697	0.750462	0.851625	0.798911	0.551189	0.434846	0.492566	0.888605	0.389638	0.530229	0.42289	0.470551	0.475315	0.503228	0.470928	0.43177	0.485365	0.524095	0.755303	0.407642	0.382084	0.424015
I6SI9OZ02.NIGSP_CEIRS_CIP056_CH3_00103	0.739761	0.761758	0.754834	0.787221	0.830779	0.909056	0.792266	0.850565	0.944043	0.826688	0.823475	0.893059	0.929283	0.832702	0.787715	0.820156	0.663053	0.735999	0.857735	0.808799	0.80761	0.69033	0.728379	0.745254	0.7228	0.707738	0.855389	0.759619	0.765916	0.857047	0.817776	0.566596	0.480628	0.531358	0.860275	0.44192	0.560235	0.456541	0.492899	0.489625	0.512028	0.464103	0.453935	0.535015	0.501728	0.782451	0.459491	0.427187	0.421849
I6SI9OZ02.NIGSP_CEIRS_CIP056_CH3_00104	0.778654	0.766268	0.781822	0.810451	0.856374	0.90925	0.791436	0.842682	0.935282	0.898045	0.845557	0.885395	0.936486	0.871241	0.814346	0.82371	0.710815	0.744734	0.838667	0.798828	0.763829	0.726861	0.704584	0.766494	0.754818	0.736017	0.849653	0.759235	0.796231	0.898882	0.83061	0.583535	0.471779	0.536777	0.902808	0.431313	0.525442	0.47291	0.48049	0.52495	0.451745	0.482082	0.442313	0.521853	0.507745	0.806992	0.453746	0.436091	0.43712
IH3SHYN01.CH2_24_R1	0.630325	0.718669	0.662696	0.689577	0.744408	0.536325	0.786309	0.728816	1	0.746423	0.866351	0.745943	0.795636	0.797346	0.517144	0.812511	0.79014	0.808094	0.624965	0.648179	0.651561	0.732097	0.605596	0.636537	0.714632	0.676977	0.561946	0.608176	0.732308	0.753106	0.657028	0.869485	0.790402	0.857259	0.573031	0.813159	0.801352	0.812456	0.802318	0.837603	0.834643	0.790132	0.814425	0.795237	0.83337	0.638978	0.8072	0.829599	0.830748
I6SI9OZ02.NIGSP_CEIRS_CIP056_CH3_00105	0.728923	0.776612	0.76595	0.807343	0.856513	0.897106	0.795301	0.811075	0.943115	0.846629	0.845098	0.873415	0.936221	0.858762	0.753769	0.80408	0.67223	0.75819	0.808549	0.786728	0.82667	0.739713	0.69891	0.777934	0.722278	0.713949	0.827545	0.725491	0.7679	0.887247	0.831895	0.624996	0.490983	0.580734	0.876559	0.505202	0.549845	0.501959	0.508244	0.539109	0.534698	0.502461	0.50571	0.52719	0.555524	0.817682	0.473473	0.479448	0.483362
I6SI9OZ02.NIGSP_CEIRS_CIP056_CH3_00106	0.74373	0.777167	0.771863	0.761366	0.842531	0.906403	0.737661	0.796815	0.911789	0.845468	0.844048	0.848381	0.895042	0.837969	0.809849	0.810691	0.644508	0.6939	0.829807	0.790545	0.740868	0.66386	0.665074	0.722343	0.688021	0.690875	0.818563	0.726095	0.725173	0.900554	0.850986	0.626573	0.547322	0.558795	0.881405	0.482334	0.564883	0.528202	0.552769	0.5275	0.513092	0.531482	0.490597	0.563557	0.49518	0.758418	0.494434	0.473205	0.474201
I6SI9OZ02.NIGSP_CEIRS_CIP056_CH3_00108	0.77289	0.763606	0.749771	0.770099	0.843897	0.916827	0.76371	0.826222	0.917614	0.846227	0.835381	0.851962	0.889454	0.828968	0.802487	0.793631	0.648262	0.701274	0.821779	0.797298	0.736042	0.692833	0.699813	0.712157	0.697281	0.70587	0.857952	0.772205	0.734112	0.873194	0.813604	0.579164	0.46335	0.460548	0.884471	0.387121	0.516029	0.43601	0.493342	0.461816	0.446177	0.485926	0.416624	0.496999	0.489029	0.728732	0.430366	0.387808	0.433568
I6SI9OZ02.NIGSP_CEIRS_CIP056_CH3_00109	0.765029	0.814985	0.848117	0.836556	0.889975	0.913494	0.784026	0.85752	0.958798	0.903468	0.907985	0.903902	0.950238	0.943875	0.812264	0.809673	0.690955	0.745435	0.861656	0.789868	0.753307	0.679041	0.674114	0.78685	0.722697	0.72127	0.86821	0.755246	0.759094	0.908718	0.867212	0.589062	0.471585	0.547245	0.886138	0.433691	0.553265	0.465626	0.510658	0.503701	0.486198	0.514334	0.486478	0.531698	0.495855	0.8061	0.464261	0.458684	0.475751
I6SI9OZ02.NIGSP_CEIRS_CIP056_CH3_00110	0.785379	0.775009	0.745945	0.802174	0.83824	0.915103	0.773081	0.870071	0.945203	0.843454	0.829563	0.893764	0.943574	0.847758	0.791939	0.789589	0.664883	0.695843	0.864618	0.81046	0.757264	0.680523	0.752764	0.76012	0.701137	0.719003	0.880196	0.78905	0.768471	0.831793	0.815258	0.547467	0.485092	0.475914	0.880662	0.43167	0.56042	0.471422	0.511484	0.488183	0.489348	0.477651	0.419374	0.550325	0.495217	0.761934	0.42598	0.415257	0.402175
I6SI9OZ02.NIGSP_CEIRS_CIP056_CH3_00111	0.773667	0.78718	0.782165	0.793504	0.846599	0.920202	0.750372	0.86622	0.962433	0.852405	0.817302	0.870423	0.894433	0.868583	0.778887	0.771307	0.653695	0.699663	0.836927	0.777955	0.755889	0.666308	0.711114	0.749545	0.71666	0.712186	0.872965	0.754659	0.752886	0.876273	0.829089	0.558095	0.517647	0.513452	0.845251	0.461775	0.544244	0.505014	0.510548	0.508042	0.484436	0.530902	0.470811	0.535612	0.501855	0.777053	0.455406	0.439441	0.45931
I6SI9OZ02.NIGSP_CEIRS_CIP056_CH3_00112	0.777415	0.800035	0.779042	0.800193	0.87902	0.918973	0.776312	0.843901	0.920153	0.888057	0.866946	0.856936	0.917652	0.850415	0.810942	0.78113	0.675094	0.70916	0.846409	0.798368	0.774679	0.70429	0.714056	0.756678	0.732002	0.73996	0.862179	0.794619	0.766276	0.913278	0.846064	0.573958	0.480054	0.509622	0.881637	0.417688	0.491966	0.472959	0.517685	0.505862	0.45622	0.515065	0.437112	0.531915	0.493491	0.787845	0.426093	0.379482	0.432342
I6SI9OZ02.NIGSP_CEIRS_CIP056_CH3_00113	0.750959	0.743511	0.739573	0.777595	0.81117	0.923816	0.763827	0.852336	0.94813	0.839424	0.783038	0.884737	0.910353	0.841682	0.799184	0.780498	0.658456	0.686901	0.846594	0.793437	0.779621	0.661392	0.736904	0.752398	0.709328	0.712003	0.879396	0.78077	0.755376	0.846422	0.815712	0.531997	0.473341	0.446188	0.865823	0.380629	0.507712	0.443861	0.4494	0.450532	0.461983	0.445137	0.403627	0.473606	0.500688	0.76584	0.410055	0.376665	0.398582
I6SI9OZ02.NIGSP_CEIRS_CIP056_CH3_00114	0.737529	0.686967	0.673673	0.740852	0.810166	0.925533	0.791794	0.795728	0.870601	0.846811	0.862735	0.85728	0.902674	0.815072	0.780334	0.792881	0.697484	0.724863	0.894345	0.797112	0.712229	0.654281	0.6955	0.748284	0.679255	0.655364	0.86754	0.761856	0.793276	0.845786	0.816499	0.604433	0.506682	0.571039	0.874078	0.490049	0.483226	0.539759	0.495363	0.476178	0.520608	0.498472	0.473894	0.459632	0.57456	0.70272	0.514867	0.49811	0.549072
I6SI9OZ02.NIGSP_CEIRS_CIP056_CH3_00115	0.772533	0.776545	0.77191	0.790277	0.859667	0.935497	0.768906	0.851762	0.929054	0.883635	0.867266	0.872111	0.915719	0.868239	0.803625	0.812395	0.683636	0.730456	0.851694	0.804765	0.760338	0.691681	0.702299	0.775444	0.718251	0.732721	0.864648	0.784833	0.787434	0.881017	0.83181	0.579881	0.469479	0.524728	0.900921	0.431668	0.500431	0.488789	0.479453	0.48	0.467908	0.450836	0.430916	0.492621	0.521877	0.778747	0.446571	0.426659	0.419446
IH3SHYN01.CH2_25_R1	0.663416	0.753607	0.7477	0.767262	0.765723	0.794413	0.652165	0.791931	0.954743	0.801496	0.790519	0.790151	0.821098	0.8038	0.611999	0.709723	0.6982	0.699274	0.637695	0.668197	0.650478	0.672127	0.590119	0.625292	0.661128	0.58769	0.68838	0.590098	0.710094	0.776893	0.667456	0.732566	0.624586	0.701263	0.68542	0.652962	0.654506	0.630937	0.672964	0.720706	0.661233	0.682425	0.660873	0.665897	0.639813	0.686032	0.630729	0.655257	0.676993
I6SI9OZ02.NIGSP_CEIRS_CIP056_CH3_00116	0.733542	0.691979	0.685393	0.714223	0.810261	0.911768	0.699014	0.795585	0.896243	0.81115	0.809163	0.858479	0.918629	0.818517	0.771595	0.772218	0.615027	0.682321	0.856814	0.818784	0.751185	0.633387	0.701998	0.755411	0.666309	0.673627	0.875448	0.785612	0.735222	0.80381	0.816447	0.536029	0.502071	0.496488	0.83871	0.429235	0.472754	0.440751	0.444047	0.398401	0.445138	0.433008	0.420288	0.463186	0.487842	0.697604	0.421756	0.408735	0.445147
I6SI9OZ02.NIGSP_CEIRS_CIP056_CH3_00117	0.719089	0.699749	0.694667	0.746859	0.838001	0.916694	0.747536	0.806541	0.923707	0.874655	0.853114	0.846733	0.882544	0.793826	0.806049	0.77721	0.667755	0.707839	0.843698	0.793822	0.710884	0.6518	0.662982	0.770372	0.669998	0.676819	0.831554	0.748174	0.773282	0.859664	0.842781	0.592124	0.504675	0.57607	0.897948	0.491143	0.4891	0.524981	0.486464	0.525168	0.499234	0.486878	0.464109	0.500433	0.546703	0.735261	0.454942	0.491448	0.478085
I6SI9OZ02.NIGSP_CEIRS_CIP056_CH3_00118	0.729797	0.757026	0.763815	0.774982	0.834538	0.907854	0.769141	0.879103	0.955885	0.822141	0.837317	0.893216	0.929253	0.87239	0.782491	0.766438	0.681755	0.678699	0.862216	0.807866	0.778718	0.612424	0.736762	0.792989	0.707123	0.710709	0.884464	0.791956	0.75254	0.866564	0.846281	0.60436	0.541736	0.525105	0.899562	0.49247	0.512436	0.508376	0.480496	0.450323	0.47947	0.469944	0.458837	0.480096	0.561502	0.77294	0.473019	0.446626	0.481332
I6SI9OZ02.NIGSP_CEIRS_CIP056_CH3_00119	0.771425	0.768727	0.780782	0.805075	0.866627	0.926393	0.734893	0.859117	0.934036	0.86122	0.848534	0.874752	0.91865	0.832051	0.831421	0.792933	0.674266	0.682288	0.8635	0.810108	0.754509	0.659878	0.737629	0.750687	0.716379	0.731541	0.882038	0.810621	0.798941	0.891869	0.857733	0.577898	0.522931	0.532778	0.901023	0.488388	0.505902	0.527814	0.53662	0.479351	0.512978	0.48767	0.471894	0.517161	0.533016	0.781735	0.467281	0.442386	0.40649
I6SI9OZ02.NIGSP_CEIRS_CIP056_CH3_00120	0.725824	0.783777	0.788106	0.791937	0.858928	0.914167	0.766537	0.850692	0.953848	0.876942	0.820327	0.870982	0.908694	0.839255	0.800055	0.807309	0.705429	0.689547	0.873102	0.813442	0.75459	0.665215	0.722107	0.757902	0.72414	0.741248	0.872077	0.779558	0.745206	0.884428	0.86875	0.62186	0.544651	0.521963	0.888809	0.51143	0.555363	0.556087	0.495133	0.519206	0.483911	0.486209	0.433651	0.523624	0.567747	0.790131	0.459549	0.499087	0.476699
I6SI9OZ02.NIGSP_CEIRS_CIP056_CH3_00121	0.661483	0.695741	0.664198	0.735897	0.783248	0.904845	0.732573	0.796404	0.909704	0.785756	0.757546	0.845706	0.918275	0.808211	0.78595	0.761799	0.626892	0.647377	0.859829	0.787228	0.769829	0.609594	0.722996	0.766399	0.683132	0.697362	0.86005	0.773063	0.730214	0.812442	0.812794	0.553229	0.487417	0.522064	0.849026	0.476373	0.442672	0.507489	0.418507	0.425294	0.48893	0.425702	0.437353	0.445909	0.518387	0.74754	0.452261	0.458635	0.448526
I6SI9OZ02.NIGSP_CEIRS_CIP056_CH3_00122	0.741311	0.760803	0.754443	0.77147	0.832899	0.929027	0.767995	0.853121	0.936742	0.879177	0.843801	0.877908	0.920277	0.860101	0.800246	0.815445	0.70994	0.750974	0.847771	0.809032	0.749173	0.69486	0.699501	0.748887	0.732873	0.717551	0.86021	0.758609	0.775154	0.870202	0.830101	0.587302	0.471878	0.511852	0.884379	0.454025	0.53583	0.469665	0.47922	0.511594	0.475917	0.48141	0.452696	0.504606	0.521421	0.772152	0.416676	0.413416	0.395952
I6SI9OZ02.NIGSP_CEIRS_CIP056_CH3_00123	0.754229	0.782614	0.781316	0.792702	0.848707	0.920564	0.776607	0.839055	0.933015	0.864655	0.83986	0.891931	0.937105	0.881673	0.803525	0.816377	0.702213	0.730179	0.849206	0.801285	0.766651	0.669504	0.724284	0.758918	0.725897	0.728179	0.881621	0.781246	0.780363	0.868567	0.8607	0.568745	0.478592	0.493805	0.874359	0.469518	0.516079	0.499227	0.439575	0.467053	0.454288	0.442301	0.408512	0.469014	0.530068	0.787596	0.419057	0.421775	0.425004
I6SI9OZ02.NIGSP_CEIRS_CIP056_CH3_00124	0.779313	0.72966	0.708939	0.765973	0.785957	0.926217	0.811069	0.815777	0.922101	0.821571	0.786437	0.874918	0.925464	0.851869	0.770746	0.792681	0.703431	0.755782	0.838034	0.788164	0.768909	0.727972	0.712147	0.771718	0.703353	0.694411	0.853798	0.750244	0.785584	0.819987	0.780184	0.55191	0.447141	0.501704	0.870975	0.409667	0.514648	0.451418	0.468485	0.510509	0.49793	0.48365	0.45744	0.517542	0.504654	0.730369	0.444136	0.418397	0.43724
I6SI9OZ02.NIGSP_CEIRS_CIP056_CH3_00125	0.740115	0.747542	0.767832	0.780059	0.838948	0.934339	0.727228	0.867882	0.947446	0.8265	0.789195	0.887509	0.921071	0.837828	0.77424	0.792729	0.647869	0.681502	0.849075	0.808989	0.775173	0.670923	0.722015	0.767256	0.674671	0.660479	0.880194	0.76706	0.779482	0.824685	0.814252	0.563534	0.485432	0.491721	0.860442	0.480433	0.542608	0.487157	0.542117	0.472828	0.540024	0.520601	0.495447	0.533445	0.507914	0.761038	0.434654	0.441248	0.447799
IH3SHYN01.CH2_26_R1	0.735364	0.823605	0.804609	0.805186	0.832238	0.762565	0.628137	0.817727	0.953646	0.804137	0.818729	0.790581	0.833364	0.872283	0.738097	0.769075	0.766966	0.770755	0.709122	0.68169	0.670864	0.72423	0.6908	0.652554	0.743457	0.660946	0.718371	0.717849	0.727695	0.807541	0.705214	0.801539	0.768085	0.816869	0.765111	0.806752	0.809116	0.789219	0.783315	0.80221	0.76193	0.778616	0.815409	0.785859	0.768348	0.744092	0.768392	0.815651	0.822622
I6SI9OZ02.NIGSP_CEIRS_CIP056_CH3_00126	0.78195	0.719198	0.725034	0.748143	0.783155	0.936483	0.79986	0.876025	0.948754	0.845131	0.796013	0.888721	0.924643	0.853293	0.778146	0.8109	0.695102	0.73569	0.857517	0.799823	0.817841	0.713027	0.72365	0.777905	0.6948	0.691368	0.87438	0.771574	0.807565	0.78095	0.780241	0.536912	0.44538	0.501461	0.835878	0.4066	0.578595	0.419692	0.495307	0.514573	0.536836	0.515074	0.458839	0.55175	0.534431	0.733238	0.420732	0.399613	0.428234
I6SI9OZ02.NIGSP_CEIRS_CIP056_CH3_00127	0.764953	0.747595	0.743971	0.756774	0.810694	0.919803	0.770008	0.83763	0.933203	0.824939	0.83414	0.877297	0.92738	0.86234	0.76431	0.802667	0.689088	0.742718	0.817235	0.795529	0.771959	0.708244	0.678286	0.749592	0.699718	0.699203	0.849368	0.745433	0.759749	0.840628	0.794083	0.538851	0.413067	0.501006	0.85288	0.411508	0.544902	0.431064	0.46818	0.499467	0.466059	0.483168	0.429363	0.531008	0.523486	0.754686	0.403034	0.416812	0.433466
I6SI9OZ02.NIGSP_CEIRS_CIP056_CH3_00128	0.811225	0.67656	0.718456	0.774513	0.743075	0.935522	0.8304	0.887837	0.955377	0.858223	0.74725	0.903256	0.931979	0.866519	0.802313	0.820631	0.714792	0.758626	0.862746	0.793757	0.770794	0.741433	0.742436	0.764316	0.67598	0.693048	0.877407	0.787359	0.798003	0.797395	0.74986	0.491613	0.455541	0.460536	0.868226	0.423348	0.57315	0.419124	0.467491	0.516633	0.508576	0.51574	0.434209	0.554599	0.559296	0.670142	0.400752	0.402231	0.440795
I6SI9OZ02.NIGSP_CEIRS_CIP056_CH3_00129	0.759405	0.780006	0.749836	0.789265	0.855984	0.903611	0.752387	0.804278	0.904033	0.856504	0.862707	0.837203	0.897696	0.833172	0.760868	0.815088	0.715333	0.760441	0.840593	0.797061	0.792887	0.708792	0.676729	0.754991	0.724894	0.723957	0.829008	0.744073	0.767605	0.888673	0.829056	0.635138	0.480648	0.560041	0.886664	0.420381	0.482456	0.459073	0.506925	0.52045	0.493317	0.50156	0.466674	0.504658	0.530746	0.795556	0.446234	0.450024	0.485873
IH3SHYN01.CH2_27_R1	0.69601	0.769792	0.763468	0.751301	0.822267	0.804389	0.649678	0.773886	0.985893	0.752006	0.768392	0.791167	0.833496	0.787964	0.738285	0.774802	0.747723	0.714328	0.764417	0.683448	0.681286	0.683086	0.725712	0.660939	0.749921	0.710663	0.7763	0.741713	0.719373	0.797597	0.713032	0.76586	0.711721	0.737456	0.734369	0.703573	0.766751	0.712216	0.729085	0.72939	0.722515	0.735838	0.710892	0.758369	0.732862	0.737303	0.732889	0.68805	0.732342
IH3SHYN01.CH2_28_R1	0.714416	0.800098	0.818168	0.849912	0.859073	0.766541	0.643361	0.841235	0.953334	0.848752	0.713956	0.749293	0.771138	0.749128	0.674027	0.769356	0.688764	0.720795	0.695256	0.7372	0.696036	0.746184	0.67423	0.467	0.736447	0.646262	0.745888	0.628919	0.662713	0.851546	0.72733	0.774785	0.713985	0.735416	0.715299	0.68959	0.709169	0.703619	0.711267	0.715475	0.689932	0.73075	0.735213	0.746966	0.660998	0.765995	0.68706	0.672804	0.711578
IH3SHYN01.CH2_29_R1	0.735623	0.831169	0.846228	0.864187	0.857762	0.795424	0.768706	0.869846	1	0.872611	0.874491	0.814292	0.842063	0.892004	0.642873	0.737403	0.743104	0.749827	0.695993	0.742391	0.732176	0.757758	0.70168	0.683848	0.753343	0.699836	0.670535	0.629567	0.715707	0.847346	0.684351	0.819023	0.764135	0.792588	0.715143	0.763616	0.774186	0.784483	0.778363	0.83491	0.766161	0.813013	0.799855	0.782961	0.771335	0.793641	0.777105	0.815294	0.794458
IH3SHYN01.CH2_02_R1	0.687819	0.854934	0.828461	0.817023	0.848946	0.529654	0.799875	0.818165	1	0.767762	0.877463	0.719122	0.764569	0.904117	0.645269	0.865631	0.870049	0.853172	0.675111	0.658838	0.775931	0.808571	0.70244	0.779688	0.815945	0.704899	0.50657	0.59912	0.750597	0.816683	0.734351	0.912918	0.868842	0.90031	0.640524	0.898625	0.860072	0.868344	0.874782	0.911558	0.879229	0.868971	0.88762	0.866536	0.87593	0.813316	0.870913	0.905203	0.902047
IH3SHYN01.CH2_30_R1	0.724075	0.783256	0.749124	0.724882	0.80817	0.720764	0.642248	0.830882	0.964314	0.751679	0.832746	0.760907	0.825017	0.832558	0.67109	0.740548	0.761294	0.741482	0.69015	0.660909	0.691171	0.708556	0.691695	0.62688	0.710191	0.657307	0.696906	0.661222	0.673	0.79366	0.654973	0.816879	0.742278	0.764421	0.697702	0.754542	0.764932	0.748801	0.765104	0.773266	0.730119	0.750545	0.755997	0.753566	0.755904	0.722393	0.740007	0.754203	0.772418
IH3SHYN01.CH2_31_R1	0.767214	0.817711	0.79091	0.787369	0.822926	0.807476	0.601714	0.812511	0.888548	0.756919	0.724327	0.617554	0.581817	0.684128	0.700685	0.802108	0.816418	0.788489	0.707356	0.696956	0.66958	0.769497	0.758168	0.540583	0.715232	0.663176	0.724263	0.654341	0.766864	0.836468	0.72656	0.844519	0.805095	0.804727	0.736971	0.778844	0.812706	0.80623	0.814914	0.825622	0.790007	0.82159	0.81808	0.801898	0.767417	0.750745	0.752246	0.795501	0.803224
IH3SHYN01.CH2_32_R1	0.620219	0.747412	0.767162	0.778109	0.824226	0.700463	0.660403	0.78672	1	0.726835	0.829406	0.791767	0.877573	0.855337	0.578165	0.700832	0.637838	0.663779	0.655205	0.616414	0.712765	0.631127	0.598151	0.629247	0.665946	0.638237	0.686745	0.576731	0.588136	0.777174	0.680102	0.755333	0.682945	0.732765	0.698185	0.693065	0.684137	0.687321	0.692824	0.713404	0.670943	0.677224	0.724152	0.687194	0.689624	0.756801	0.685098	0.705485	0.702521
IH3SHYN01.CH2_33_R1	0.766525	0.816024	0.804788	0.806635	0.841217	0.813034	0.696802	0.813007	0.906781	0.806979	0.82391	0.736387	0.753439	0.741554	0.727219	0.778498	0.722449	0.732564	0.637489	0.708836	0.665397	0.691419	0.703035	0.627818	0.716413	0.65417	0.738496	0.70771	0.72076	0.857465	0.71439	0.813856	0.778836	0.77633	0.744937	0.721155	0.775628	0.749424	0.770715	0.805864	0.728585	0.79918	0.790193	0.7768	0.744294	0.771319	0.764603	0.763684	0.7702
IH3SHYN01.CH2_34_R1	0.693258	0.742089	0.776001	0.725321	0.79752	0.881254	0.602666	0.823671	0.907773	0.735394	0.701046	0.804921	0.852605	0.768293	0.824866	0.689002	0.647607	0.573596	0.77324	0.747335	0.681066	0.571716	0.770667	0.682757	0.684735	0.662862	0.880404	0.835293	0.766296	0.817696	0.776314	0.648313	0.719743	0.628606	0.839123	0.670003	0.689164	0.70409	0.675661	0.636697	0.661719	0.678888	0.659506	0.666744	0.66028	0.743287	0.659368	0.676249	0.629009
IH3SHYN01.CH2_35_R1	0.685452	0.786279	0.807186	0.844597	0.864002	0.777644	0.624521	0.796643	0.899242	0.783137	0.700271	0.687168	0.762912	0.712863	0.735804	0.740737	0.706036	0.720759	0.653021	0.676269	0.636257	0.681788	0.65631	0.494149	0.722419	0.663901	0.753563	0.673914	0.680026	0.860687	0.667221	0.761242	0.717521	0.716627	0.763014	0.694788	0.743645	0.697913	0.727873	0.731729	0.696259	0.75399	0.737501	0.734975	0.667249	0.754128	0.704037	0.714824	0.716358
IH3SHYN01.CH2_36_R1	0.83334	0.730292	0.702922	0.777421	0.685288	0.865957	0.861934	0.850652	1	0.824868	0.766254	0.754377	0.795977	0.767224	0.825904	0.899403	0.926122	0.941632	0.912743	0.830917	0.880013	0.930785	0.916204	0.787014	0.839609	0.75863	0.882261	0.845167	0.895589	0.764456	0.778491	0.857168	0.811105	0.851752	0.875034	0.854853	0.885109	0.814086	0.873046	0.927731	0.916248	0.872872	0.887152	0.856195	0.860789	0.747394	0.791642	0.847141	0.8728
IH3SHYN01.CH2_37_R1	0.691694	0.481991	0.520809	0.626899	0.532233	0.738705	0.758415	0.788096	0.947653	0.736556	0.656687	0.834937	0.896472	0.818439	0.667834	0.750966	0.723196	0.718128	0.788031	0.69742	0.652449	0.703708	0.708149	0.614777	0.564642	0.600429	0.843155	0.731803	0.653186	0.568599	0.636053	0.619365	0.652793	0.638387	0.698705	0.665568	0.713829	0.616106	0.622838	0.707204	0.735875	0.670228	0.698068	0.683743	0.759581	0.482874	0.633689	0.63171	0.714032
IH3SHYN01.CH2_38_R1	0.726238	0.698055	0.722193	0.685774	0.711976	0.671883	0.800892	0.75161	0.853025	0.810904	0.86816	0.700344	0.737111	0.810248	0.636704	0.829859	0.779045	0.790106	0.734473	0.715286	0.656342	0.734818	0.677973	0.633227	0.677002	0.641673	0.656153	0.757805	0.707263	0.774169	0.662818	0.844625	0.796876	0.829559	0.631459	0.828728	0.828178	0.82331	0.817597	0.843125	0.841059	0.830449	0.811236	0.820008	0.825169	0.572558	0.822323	0.838625	0.834246
IH3SHYN01.CH2_39_R1	0.728351	0.614548	0.571047	0.637544	0.698856	0.721749	0.743634	0.813582	0.921819	0.753135	0.803381	0.812515	0.841173	0.822714	0.659916	0.704475	0.714626	0.687232	0.693532	0.639367	0.616414	0.676192	0.667693	0.564824	0.53315	0.573386	0.744614	0.714928	0.715445	0.754004	0.653626	0.6888	0.612904	0.671596	0.673185	0.686775	0.658802	0.681611	0.644418	0.632113	0.685383	0.63281	0.653152	0.636357	0.694612	0.515973	0.630102	0.671524	0.701867
IH3SHYN01.CH2_03_R1	0.756643	0.750113	0.69177	0.681856	0.753188	0.71425	0.769647	0.803272	1	0.793246	0.892949	0.853341	0.905265	0.901763	0.756034	0.843696	0.810966	0.798505	0.794636	0.638267	0.620912	0.755984	0.642412	0.691924	0.699592	0.642912	0.719295	0.729316	0.713384	0.778944	0.751295	0.854205	0.78039	0.841958	0.718675	0.824533	0.823881	0.81306	0.80782	0.83802	0.835951	0.804695	0.81278	0.810922	0.847247	0.631064	0.794677	0.832966	0.843105
IH3SHYN01.CH2_40_R1	0.758489	0.641122	0.585541	0.590397	0.665985	0.769903	0.804982	0.765334	0.847787	0.676341	0.813083	0.791541	0.846621	0.794805	0.760253	0.800148	0.737698	0.735584	0.838665	0.684149	0.636322	0.737515	0.713282	0.749791	0.617493	0.60424	0.82215	0.797789	0.76359	0.749599	0.725092	0.767187	0.754338	0.789724	0.74951	0.733447	0.747756	0.768387	0.717011	0.722311	0.806349	0.692448	0.691165	0.703671	0.810567	0.512843	0.778175	0.767242	0.792268
IH3SHYN01.CH2_41_R1	0.755015	0.428572	0.428783	0.563618	0.495401	0.807094	0.848707	0.757971	0.857395	0.789809	0.648628	0.791278	0.863679	0.794155	0.740606	0.823515	0.832953	0.7882	0.792911	0.758568	0.762894	0.756104	0.732053	0.75492	0.555721	0.614404	0.785593	0.800603	0.822795	0.57223	0.569464	0.670332	0.646512	0.722589	0.70266	0.70285	0.740729	0.661057	0.701911	0.768261	0.810636	0.730496	0.748576	0.755195	0.83636	0.521515	0.688314	0.698567	0.78587
IH3SHYN01.CH2_42_R1	0.60385	0.622257	0.544824	0.5098	0.714002	0.787468	0.653429	0.635948	0.792927	0.718303	0.780691	0.659649	0.745231	0.662417	0.698307	0.741443	0.729613	0.659251	0.8214	0.705596	0.673903	0.608024	0.678596	0.709308	0.576062	0.627763	0.805496	0.781422	0.69177	0.789573	0.740127	0.719733	0.673197	0.707073	0.818132	0.68242	0.657216	0.706204	0.697941	0.675561	0.723539	0.674581	0.65846	0.650703	0.696854	0.615147	0.652269	0.706544	0.744288
IH3SHYN01.CH2_43_R1	0.709071	0.450832	0.49244	0.594818	0.520811	0.840345	0.759173	0.771837	0.924168	0.692035	0.662012	0.79543	0.824122	0.819399	0.743023	0.770734	0.781466	0.735468	0.809599	0.661371	0.656488	0.687282	0.65625	0.718357	0.572374	0.587066	0.813882	0.772046	0.769023	0.602659	0.680835	0.65794	0.670254	0.704171	0.720771	0.662776	0.720836	0.664143	0.654547	0.706016	0.769529	0.663738	0.675003	0.687668	0.777611	0.478924	0.656746	0.671063	0.722804
IH3SHYN01.CH2_44_R1	0.653342	0.581773	0.562731	0.595119	0.63372	0.782135	0.777937	0.834662	0.922782	0.770605	0.650621	0.796106	0.821518	0.774551	0.640325	0.760444	0.691336	0.699238	0.649717	0.662146	0.600547	0.69433	0.612219	0.605097	0.564033	0.540596	0.725126	0.671367	0.746721	0.68061	0.578343	0.724966	0.672876	0.700455	0.639723	0.661719	0.72948	0.664018	0.684984	0.708923	0.743812	0.704295	0.682944	0.737286	0.714822	0.466376	0.667166	0.638238	0.717248
IH3SHYN01.CH2_45_R1	0.69916	0.526535	0.521089	0.616344	0.629161	0.796466	0.770465	0.586048	0.781995	0.595751	0.699163	0.687074	0.842304	0.681415	0.763947	0.738779	0.758357	0.68324	0.847048	0.678531	0.726715	0.706914	0.750735	0.76125	0.643442	0.669846	0.800203	0.752246	0.72703	0.632505	0.671711	0.706405	0.710245	0.728337	0.783605	0.708314	0.700909	0.693283	0.72583	0.724195	0.753739	0.680148	0.714315	0.707629	0.762446	0.614277	0.720226	0.723029	0.760542
IH3SHYN01.CH2_46_R1	0.766986	0.421726	0.495804	0.659019	0.486318	0.841157	0.86836	0.724802	0.861321	0.761683	0.563578	0.831874	0.915673	0.811518	0.78949	0.785933	0.820925	0.777355	0.862297	0.815743	0.839575	0.789018	0.820119	0.83227	0.633862	0.736916	0.847963	0.861171	0.824953	0.545703	0.598525	0.604941	0.722887	0.695693	0.803902	0.72412	0.783175	0.682957	0.741171	0.776727	0.846023	0.780845	0.803217	0.80335	0.844505	0.607947	0.719413	0.751502	0.809973
IH3SHYN01.CH2_47_R1	0.816949	0.449282	0.509145	0.690244	0.50123	0.88537	0.832598	0.724785	0.825785	0.7317	0.64043	0.786003	0.880117	0.768312	0.804084	0.762153	0.80088	0.720002	0.902892	0.810323	0.843226	0.829202	0.890818	0.840285	0.705839	0.765967	0.891537	0.853237	0.845329	0.611501	0.662415	0.596403	0.684471	0.663936	0.860158	0.691666	0.713387	0.662947	0.717611	0.752682	0.795281	0.736945	0.740706	0.735915	0.79252	0.632121	0.711811	0.737473	0.773059
IH3SHYN01.CH2_48_R1	0.682783	0.626709	0.674367	0.686648	0.686386	0.834037	0.636208	0.838389	0.937118	0.758149	0.583108	0.746638	0.726162	0.766205	0.791885	0.712345	0.701124	0.644525	0.738988	0.672874	0.609142	0.638203	0.687817	0.508014	0.560613	0.545434	0.812958	0.725159	0.712479	0.716081	0.648217	0.720368	0.736374	0.7204	0.764259	0.756782	0.769424	0.780007	0.749852	0.730453	0.796231	0.762142	0.764503	0.769254	0.781585	0.587409	0.695072	0.747721	0.756986
IH3SHYN01.CH2_49_R1	0.728635	0.586438	0.632838	0.70639	0.576372	0.795766	0.676658	0.832292	0.970694	0.763701	0.622577	0.774117	0.759619	0.786745	0.678434	0.791922	0.742206	0.727262	0.717817	0.712662	0.668896	0.724717	0.710333	0.555506	0.544746	0.617045	0.790145	0.707714	0.732208	0.608903	0.584412	0.69413	0.697049	0.700848	0.681658	0.705095	0.781633	0.685049	0.716985	0.741229	0.786813	0.764847	0.75985	0.766035	0.779867	0.5916	0.650345	0.708803	0.72863
IH3SHYN01.CH2_04_R1	0.637105	0.73789	0.713562	0.642182	0.74826	0.660331	0.85252	0.85681	1	0.811239	0.868824	0.826885	0.878565	0.866769	0.71182	0.838471	0.804736	0.81565	0.72252	0.742376	0.762123	0.772484	0.683407	0.746226	0.725475	0.669563	0.663411	0.732108	0.76598	0.767178	0.702637	0.873803	0.832528	0.875093	0.619476	0.853508	0.827533	0.85086	0.828316	0.87551	0.88872	0.846455	0.858141	0.851479	0.90492	0.678353	0.846107	0.875752	0.879591
IH3SHYN01.CH2_50_R1	0.839316	0.504328	0.668637	0.784971	0.498465	0.903555	0.809572	0.927955	1	0.865756	0.42731	0.846225	0.859044	0.818276	0.790601	0.8703	0.841462	0.858968	0.800445	0.817929	0.802973	0.848325	0.829294	0.662522	0.711354	0.745666	0.866685	0.80502	0.836613	0.586466	0.609361	0.61282	0.772305	0.695565	0.788602	0.767199	0.888363	0.707392	0.791858	0.847244	0.893141	0.858738	0.839828	0.891787	0.867976	0.622031	0.717792	0.73282	0.812233
IH3SHYN01.CH2_51_R1	0.761114	0.369938	0.466679	0.659089	0.424992	0.807623	0.810732	0.804981	0.929538	0.747088	0.597987	0.83907	0.906932	0.835716	0.722997	0.788149	0.783053	0.80228	0.792189	0.749673	0.766227	0.796156	0.749779	0.731594	0.595101	0.675705	0.841247	0.770971	0.808465	0.479449	0.533345	0.654719	0.707011	0.719559	0.738744	0.768654	0.829819	0.687108	0.771458	0.807	0.884083	0.807052	0.795785	0.814518	0.86603	0.547378	0.721109	0.755152	0.796448
IH3SHYN01.CH2_52_R1	0.694434	0.777674	0.78112	0.80127	0.836517	0.863309	0.832771	0.891538	0.964229	0.790099	0.744175	0.83548	0.918682	0.867459	0.827465	0.614739	0.778673	0.724331	0.828683	0.731051	0.802021	0.714741	0.801341	0.810799	0.761492	0.758681	0.860132	0.808863	0.814986	0.821208	0.770212	0.809183	0.834285	0.78424	0.845609	0.829019	0.779591	0.832192	0.817124	0.760587	0.808463	0.770243	0.798429	0.778706	0.823935	0.82774	0.81442	0.840852	0.814225
IH3SHYN01.CH2_53_R1	0.612577	0.579197	0.577606	0.622954	0.707739	0.744411	0.699385	0.776174	0.926592	0.676522	0.680799	0.727981	0.792477	0.730123	0.71519	0.664508	0.68569	0.638297	0.721127	0.664829	0.6176	0.585543	0.672684	0.622682	0.52652	0.605746	0.785923	0.742229	0.730821	0.728326	0.678489	0.655	0.671222	0.680434	0.675481	0.703087	0.709347	0.695465	0.68241	0.667682	0.721747	0.682083	0.65315	0.677942	0.735444	0.578454	0.676708	0.700626	0.710518
IH3SHYN01.CH2_54_R1	0.747888	0.653729	0.717704	0.791784	0.720872	0.883487	0.784789	0.899666	0.973573	0.81394	0.552615	0.830409	0.886193	0.833871	0.821074	0.71034	0.792653	0.738684	0.843515	0.787677	0.814405	0.763147	0.833375	0.73189	0.716629	0.766818	0.889766	0.815594	0.798549	0.724397	0.744349	0.681506	0.812443	0.710803	0.835215	0.811934	0.832824	0.778034	0.786956	0.798917	0.841753	0.811462	0.808436	0.824935	0.829318	0.735717	0.718744	0.771481	0.798018
IH3SHYN01.CH2_55_R1	0.792567	0.616672	0.734122	0.833018	0.656602	0.90518	0.814429	0.912383	0.970503	0.825448	0.504677	0.845034	0.888543	0.850947	0.854481	0.718168	0.828009	0.779667	0.876555	0.812968	0.836313	0.795421	0.86958	0.738884	0.767498	0.793761	0.91727	0.854484	0.834172	0.679507	0.724571	0.644856	0.809558	0.688433	0.868883	0.793739	0.83828	0.747057	0.791363	0.791206	0.838444	0.825855	0.824122	0.836015	0.840499	0.734685	0.74807	0.781425	0.803482
IH3SHYN01.CH2_56_R1	0.678696	0.564531	0.615438	0.637044	0.666863	0.735923	0.668675	0.741535	0.918065	0.691282	0.663551	0.706121	0.780966	0.760794	0.698505	0.678091	0.684074	0.634928	0.654638	0.576605	0.574444	0.639135	0.666922	0.596912	0.54987	0.506774	0.757025	0.666453	0.737163	0.643713	0.6207	0.660069	0.684684	0.670809	0.699582	0.702171	0.719968	0.676	0.70062	0.676648	0.75885	0.684905	0.715546	0.695737	0.739037	0.534997	0.671463	0.704006	0.735235
IH3SHYN01.CH2_57_R1	0.723551	0.481442	0.57778	0.683235	0.484002	0.838141	0.708127	0.867878	1	0.78446	0.566289	0.865486	0.900694	0.871255	0.714571	0.75719	0.760545	0.682019	0.715782	0.71142	0.727041	0.659034	0.705133	0.715863	0.571995	0.605867	0.801745	0.700052	0.824245	0.565228	0.541516	0.589252	0.671897	0.606422	0.747895	0.678767	0.767617	0.638926	0.68923	0.698592	0.781149	0.727981	0.71111	0.7303	0.790995	0.606775	0.606735	0.650669	0.693881
IH3SHYN01.CH2_58_R1	0.71017	0.477258	0.582201	0.662966	0.551738	0.84398	0.78209	0.847142	0.977126	0.770329	0.534905	0.833419	0.861481	0.860551	0.724742	0.737957	0.798894	0.705166	0.736295	0.648353	0.742722	0.736708	0.765831	0.744048	0.568344	0.63329	0.8191	0.717793	0.838686	0.573618	0.538134	0.662677	0.752788	0.708563	0.750825	0.765731	0.836295	0.716568	0.772235	0.821288	0.863468	0.795142	0.812962	0.833046	0.860052	0.630017	0.725937	0.757532	0.78583
IH3SHYN01.CH2_59_R1	0.746144	0.453426	0.554792	0.642501	0.521121	0.82816	0.686163	0.803431	0.948455	0.736601	0.559544	0.784627	0.835095	0.81266	0.731772	0.742704	0.756486	0.669071	0.715176	0.658373	0.642642	0.630108	0.696098	0.680113	0.525714	0.584348	0.788999	0.721663	0.781719	0.590299	0.558191	0.603291	0.66516	0.653172	0.774595	0.722698	0.76781	0.631274	0.68994	0.740738	0.776138	0.746467	0.710611	0.731549	0.798456	0.532592	0.647136	0.714413	0.732059
IH3SHYN01.CH2_05_R1	0.74325	0.838168	0.844278	0.791685	0.870979	0.829797	0.681146	0.912588	1	0.86623	0.679266	0.697284	0.686466	0.726199	0.831312	0.85104	0.800768	0.780171	0.731543	0.742832	0.718704	0.787265	0.723357	0.507284	0.730946	0.720487	0.769304	0.729591	0.829757	0.893437	0.77593	0.869246	0.886244	0.858277	0.788604	0.816572	0.866202	0.849625	0.843822	0.853466	0.849076	0.861589	0.842584	0.882678	0.800825	0.768083	0.829072	0.822674	0.83207
IH3SHYN01.CH2_61_R1	0.629235	0.61888	0.665065	0.659581	0.656033	0.77656	0.739292	0.786249	0.947097	0.747882	0.747139	0.745161	0.806409	0.798667	0.640093	0.694229	0.75224	0.678633	0.644739	0.58618	0.670291	0.67665	0.681217	0.673011	0.563673	0.609021	0.721742	0.69018	0.707308	0.714407	0.555135	0.756076	0.748502	0.758353	0.727247	0.811473	0.80816	0.780975	0.78924	0.786579	0.822918	0.757446	0.779483	0.779518	0.826975	0.634672	0.742194	0.803831	0.795876
IH3SHYN01.CH2_62_R1	0.682928	0.781706	0.7245	0.73944	0.816761	0.71085	0.790994	0.806779	0.928025	0.855172	0.852848	0.788674	0.926786	0.856909	0.823258	0.752348	0.743016	0.673356	0.814781	0.733136	0.785896	0.753658	0.766231	0.794897	0.749669	0.779831	0.794278	0.800009	0.778967	0.826532	0.778382	0.828596	0.83855	0.838653	0.785936	0.842689	0.802954	0.843056	0.821618	0.826716	0.814328	0.801645	0.794996	0.812087	0.786742	0.739906	0.813247	0.819326	0.85007
IH3SHYN01.CH2_63_R1	0.681729	0.687084	0.677626	0.768851	0.72028	0.814036	0.66749	0.803877	0.923004	0.774898	0.630691	0.755534	0.753056	0.754379	0.735845	0.762564	0.720168	0.692139	0.712018	0.644149	0.600098	0.622173	0.701469	0.467673	0.630259	0.594991	0.806411	0.640866	0.749425	0.754919	0.669285	0.700357	0.656793	0.679933	0.750339	0.649892	0.687136	0.658983	0.66847	0.664243	0.693823	0.693452	0.658554	0.692707	0.666232	0.667947	0.63471	0.641526	0.676559
IH3SHYN01.CH2_64_R1	0.777124	0.429578	0.55374	0.709172	0.445868	0.840656	0.813741	0.824003	0.976135	0.764699	0.526994	0.83188	0.861013	0.860117	0.7464	0.809946	0.847228	0.789149	0.742138	0.64172	0.679768	0.751433	0.701113	0.655338	0.578986	0.616195	0.79201	0.66106	0.867187	0.525637	0.482437	0.636072	0.71165	0.713418	0.779438	0.756033	0.827858	0.682861	0.746779	0.804637	0.875809	0.802716	0.812068	0.813185	0.856588	0.526696	0.67099	0.747379	0.777203
IH3SHYN01.CH2_65_R1	0.71816	0.651575	0.678579	0.658553	0.711146	0.7784	0.641912	0.829871	1	0.741484	0.686179	0.792046	0.81776	0.803872	0.702858	0.721641	0.695345	0.671	0.700543	0.62462	0.677448	0.611306	0.679601	0.59614	0.496178	0.583742	0.76254	0.677997	0.714834	0.636893	0.611244	0.708308	0.713858	0.689271	0.756782	0.681212	0.734013	0.69674	0.711758	0.68654	0.746388	0.729016	0.719713	0.715073	0.764677	0.621702	0.650009	0.672205	0.678188
IH3SHYN01.CH2_66_R1	0.755602	0.729859	0.716974	0.782038	0.749441	0.77246	0.721941	0.831835	0.96704	0.756603	0.767634	0.754567	0.753849	0.809989	0.667788	0.806288	0.840389	0.787402	0.648706	0.669858	0.623699	0.732784	0.651435	0.65028	0.664637	0.656181	0.685772	0.64931	0.755494	0.743613	0.569009	0.802877	0.745896	0.774606	0.733163	0.778316	0.849942	0.765034	0.814537	0.825202	0.835451	0.825526	0.812412	0.803924	0.827559	0.581582	0.761304	0.785257	0.814097
IH3SHYN01.CH2_67_R1	0.666178	0.618481	0.646035	0.667228	0.716626	0.715509	0.750337	0.769484	0.937873	0.684969	0.723318	0.666821	0.790511	0.740504	0.64276	0.726531	0.724785	0.726305	0.640844	0.580556	0.649113	0.668925	0.657421	0.621712	0.592256	0.530879	0.704238	0.551211	0.718093	0.683531	0.559818	0.765618	0.743686	0.763536	0.710854	0.718829	0.748309	0.736894	0.769351	0.772402	0.788992	0.741692	0.767248	0.75156	0.781985	0.63888	0.726114	0.77577	0.767676
IH3SHYN01.CH2_68_R1	0.658991	0.709722	0.661721	0.645208	0.710622	0.703586	0.636516	0.826176	0.966197	0.75583	0.759881	0.675882	0.795684	0.775323	0.636357	0.734827	0.76089	0.669728	0.623423	0.613489	0.637802	0.631089	0.638675	0.633891	0.627441	0.638415	0.683562	0.658393	0.726585	0.767179	0.62055	0.805727	0.76711	0.795491	0.647826	0.779652	0.785857	0.760437	0.773069	0.780046	0.787156	0.774652	0.756201	0.786118	0.811058	0.702132	0.728924	0.773842	0.782929
IH3SHYN01.CH2_69_R1	0.695265	0.600116	0.602793	0.704676	0.707378	0.86913	0.660127	0.783937	0.905439	0.704497	0.717802	0.769124	0.813211	0.793657	0.786821	0.707469	0.746593	0.686356	0.716125	0.666217	0.637279	0.58511	0.644386	0.703947	0.571656	0.653748	0.796438	0.761593	0.804462	0.677216	0.690167	0.67566	0.656123	0.697102	0.788408	0.741559	0.72126	0.690975	0.695028	0.697241	0.714104	0.684073	0.683821	0.678593	0.730783	0.631014	0.654667	0.678864	0.698608
IH3SHYN01.CH2_70_R1	0.696646	0.429335	0.537812	0.650641	0.544632	0.838343	0.777668	0.812971	0.927299	0.746378	0.633097	0.816296	0.869729	0.826398	0.768634	0.765508	0.766123	0.71628	0.799238	0.706991	0.651461	0.645471	0.67348	0.711988	0.568724	0.60982	0.812377	0.723104	0.805564	0.602786	0.588023	0.628668	0.620679	0.646966	0.782018	0.690373	0.70617	0.642342	0.628582	0.677264	0.718401	0.658246	0.68271	0.694147	0.75466	0.538277	0.619507	0.659809	0.710588
IH3SHYN01.CH2_06_R1	0.623512	0.80448	0.798677	0.7773	0.824309	0.49099	0.808757	0.786034	1	0.848184	0.849306	0.748825	0.789786	0.907252	0.595376	0.826787	0.81103	0.819002	0.61462	0.652842	0.70415	0.753252	0.621683	0.6563	0.775885	0.629347	0.55563	0.628835	0.693356	0.812427	0.716383	0.904554	0.86899	0.874299	0.587323	0.859224	0.843244	0.862834	0.848505	0.86232	0.847684	0.851948	0.844532	0.851079	0.838614	0.732475	0.866212	0.857617	0.850683
IH3SHYN01.CH2_71_R1	0.619699	0.514732	0.589269	0.664037	0.623549	0.780334	0.695058	0.776872	0.930831	0.648016	0.641443	0.769467	0.839821	0.781422	0.696481	0.695121	0.667311	0.634645	0.750898	0.61538	0.627032	0.59572	0.624087	0.67186	0.558291	0.548851	0.765131	0.616971	0.742153	0.621182	0.576594	0.632254	0.656788	0.685635	0.721207	0.685668	0.678286	0.637425	0.647989	0.662545	0.715542	0.663169	0.688482	0.67415	0.71767	0.551903	0.640129	0.699836	0.686229
IH3SHYN01.CH2_72_R1	0.708561	0.480262	0.579633	0.725035	0.576747	0.824773	0.817248	0.852344	0.97966	0.807427	0.629604	0.819861	0.849155	0.851748	0.756417	0.795306	0.844388	0.803989	0.735977	0.709254	0.703196	0.7197	0.660794	0.694727	0.613533	0.64431	0.76118	0.70877	0.844831	0.548608	0.528829	0.694808	0.681689	0.71104	0.719969	0.71478	0.760093	0.662583	0.690138	0.752119	0.781167	0.737732	0.741006	0.749889	0.799679	0.546687	0.67352	0.711261	0.745898
IH3SHYN01.CH2_73_R1	0.731454	0.443661	0.511582	0.726311	0.46446	0.748718	0.830836	0.849226	1	0.78289	0.637979	0.882977	0.903823	0.877263	0.707644	0.848707	0.835947	0.837843	0.834626	0.746066	0.775994	0.733742	0.7713	0.759433	0.683196	0.719136	0.80969	0.754783	0.784074	0.475427	0.529336	0.687959	0.704045	0.712404	0.74444	0.76896	0.768807	0.692897	0.685978	0.772312	0.81596	0.744544	0.745533	0.748778	0.854186	0.543783	0.667778	0.709165	0.760232
IH3SHYN01.CH2_74_R1	0.706949	0.641719	0.67047	0.744189	0.732988	0.778783	0.672797	0.815125	0.971326	0.753292	0.790405	0.777623	0.857748	0.853515	0.778946	0.696401	0.71612	0.68696	0.659862	0.66135	0.659633	0.640543	0.618396	0.711664	0.625313	0.631603	0.70291	0.682647	0.753222	0.736634	0.6264	0.784816	0.717982	0.777603	0.773305	0.780524	0.758091	0.759229	0.768743	0.7625	0.753257	0.760517	0.751725	0.772171	0.793052	0.667527	0.747516	0.773183	0.781235
IH3SHYN01.CH2_75_R1	0.776515	0.49753	0.589089	0.660371	0.53964	0.840846	0.696147	0.833673	0.950118	0.793519	0.510406	0.750537	0.765806	0.765517	0.787331	0.754703	0.751222	0.705998	0.760794	0.6826	0.646107	0.689303	0.700364	0.508141	0.508387	0.596871	0.814838	0.704774	0.72124	0.587888	0.59074	0.631202	0.692051	0.65487	0.788147	0.682855	0.776964	0.651139	0.690595	0.742788	0.796485	0.762218	0.736969	0.76243	0.783111	0.516658	0.649327	0.682512	0.720924
IH3SHYN02.CH2_100_R1	0.572223	0.701809	0.662223	0.689149	0.784487	0.705228	0.709044	0.827259	1	0.750389	0.789875	0.792098	0.791513	0.838702	0.575599	0.69363	0.717069	0.663114	0.495433	0.550456	0.584485	0.684024	0.54326	0.661485	0.554188	0.457869	0.648982	0.446339	0.62658	0.706957	0.588609	0.803117	0.701002	0.748615	0.682421	0.757029	0.753576	0.711948	0.746347	0.770729	0.758215	0.721264	0.748899	0.720619	0.767673	0.663409	0.707799	0.728599	0.754676
IH3SHYN02.CH2_101_R1	0.581851	0.780717	0.764137	0.75641	0.843192	0.699074	0.719299	0.728124	1	0.757812	0.820145	0.683649	0.770199	0.840232	0.693649	0.77227	0.800303	0.719522	0.631539	0.515043	0.528988	0.692587	0.538275	0.637858	0.622823	0.62841	0.600398	0.543968	0.777914	0.794093	0.640772	0.881533	0.804089	0.847956	0.735211	0.83901	0.810913	0.834801	0.799491	0.838698	0.797442	0.777598	0.832371	0.772143	0.816192	0.752966	0.824957	0.833681	0.830891
IH3SHYN02.CH2_102_R1	0.664922	0.818339	0.783644	0.718137	0.81454	0.534476	0.703064	0.849975	1	0.821222	0.837591	0.679702	0.732915	0.855028	0.587224	0.797398	0.838129	0.778073	0.490792	0.582202	0.61251	0.705095	0.565726	0.676518	0.693169	0.607862	0.497194	0.515655	0.730052	0.773977	0.643787	0.914227	0.899272	0.900488	0.605123	0.894154	0.882907	0.881075	0.87434	0.91683	0.88691	0.888896	0.8879	0.876496	0.882657	0.772014	0.857089	0.891674	0.899091
IH3SHYN02.CH2_103_R1	0.627522	0.654188	0.637241	0.697283	0.721207	0.721988	0.789686	0.83229	1	0.782387	0.78457	0.744718	0.791512	0.843985	0.643839	0.765211	0.821089	0.737343	0.620226	0.627047	0.636358	0.715253	0.603195	0.638353	0.608853	0.556554	0.618947	0.5724	0.775163	0.741679	0.552356	0.82178	0.744703	0.812459	0.677587	0.783404	0.811548	0.764888	0.771006	0.818244	0.829536	0.782366	0.806575	0.787968	0.826803	0.692798	0.777243	0.794331	0.807142
IH3SHYN02.CH2_104_R1	0.661273	0.825991	0.85116	0.845565	0.910359	0.847539	0.821276	0.825556	1	0.874111	0.865657	0.742197	0.790904	0.884667	0.599722	0.746536	0.817309	0.762761	0.672088	0.722432	0.685433	0.780945	0.57245	0.733013	0.729881	0.599183	0.637774	0.471997	0.768279	0.833392	0.672052	0.838587	0.726971	0.794347	0.750319	0.762657	0.767286	0.765367	0.760235	0.83215	0.723364	0.745629	0.777055	0.715134	0.716835	0.833604	0.758265	0.796422	0.79534
IH3SHYN01.CH2_07_R1	0.644004	0.729435	0.696556	0.74905	0.732096	0.74593	0.737684	0.786824	0.915974	0.779264	0.839203	0.815379	0.871191	0.854072	0.74273	0.743175	0.703306	0.698063	0.766595	0.70834	0.639918	0.656188	0.60721	0.691101	0.657831	0.628618	0.772868	0.652549	0.675159	0.752538	0.730446	0.702567	0.603414	0.652814	0.785939	0.637592	0.674491	0.611053	0.637058	0.686322	0.666343	0.635603	0.687354	0.621211	0.638777	0.700777	0.642536	0.646573	0.69974
IH3SHYN02.CH2_105_R1	0.705742	0.772353	0.770564	0.757114	0.815389	0.775832	0.670973	0.825463	0.968148	0.804684	0.812176	0.713048	0.749297	0.807201	0.779326	0.762947	0.703489	0.674696	0.625912	0.541944	0.554672	0.661997	0.444	0.617409	0.627617	0.538768	0.662938	0.555048	0.717471	0.850482	0.720288	0.773869	0.72621	0.788354	0.714326	0.71196	0.71069	0.741106	0.713935	0.746348	0.700731	0.722784	0.75824	0.714252	0.689482	0.694779	0.688973	0.726368	0.732324
IH3SHYN02.CH2_106_R1	0.694512	0.664423	0.637032	0.608271	0.741724	0.80271	0.606913	0.736462	0.844502	0.711437	0.778541	0.660225	0.676723	0.709756	0.763247	0.769037	0.789239	0.705245	0.680752	0.573962	0.533184	0.585415	0.549046	0.626722	0.516068	0.54174	0.670013	0.630994	0.766801	0.812651	0.704444	0.765926	0.711929	0.796921	0.764239	0.729051	0.697813	0.747645	0.693973	0.701204	0.723101	0.667942	0.689785	0.666653	0.784566	0.646566	0.711133	0.778652	0.762099
IH3SHYN02.CH2_107_R1	0.597066	0.619424	0.631103	0.570355	0.716881	0.820232	0.613986	0.784169	0.903724	0.743368	0.763641	0.775363	0.77975	0.78162	0.639246	0.712764	0.652245	0.587371	0.715019	0.616537	0.556056	0.506389	0.526442	0.604764	0.485953	0.485051	0.71941	0.573663	0.648509	0.766329	0.67936	0.715646	0.649274	0.671058	0.745282	0.626245	0.621722	0.667265	0.648017	0.622107	0.650642	0.622115	0.582958	0.575751	0.697046	0.605254	0.599389	0.623648	0.629715
IH3SHYN02.CH2_108_R1	0.698788	0.598259	0.637006	0.625444	0.69358	0.813786	0.694484	0.762829	0.889149	0.768789	0.758012	0.79716	0.825389	0.769399	0.775955	0.738515	0.705507	0.618979	0.710132	0.642267	0.593699	0.558787	0.544931	0.670316	0.5382	0.561021	0.750843	0.633947	0.719219	0.744609	0.684347	0.673497	0.630406	0.660553	0.733124	0.611312	0.614251	0.658982	0.624782	0.614874	0.682599	0.620833	0.579759	0.610669	0.714559	0.573047	0.60143	0.626804	0.651494
IH3SHYN02.CH2_109_R1	0.624597	0.694179	0.687115	0.674695	0.785024	0.707862	0.696909	0.734012	0.858299	0.819076	0.842352	0.714483	0.783196	0.803941	0.698282	0.684091	0.72773	0.560121	0.637849	0.589723	0.480472	0.593085	0.453723	0.637639	0.569232	0.478634	0.638372	0.547908	0.611276	0.780905	0.728986	0.796598	0.711054	0.785018	0.689831	0.725971	0.674473	0.767126	0.719864	0.750558	0.694874	0.673105	0.697529	0.692839	0.731311	0.67233	0.750886	0.759207	0.772716
IH3SHYN02.CH2_110_R1	0.654888	0.706046	0.692469	0.665934	0.789951	0.837528	0.625013	0.811963	0.891348	0.787866	0.787604	0.812586	0.83668	0.79912	0.747902	0.72606	0.692155	0.597776	0.696892	0.633094	0.55579	0.549046	0.539537	0.646441	0.534158	0.535524	0.767397	0.666468	0.704783	0.794402	0.736213	0.679212	0.660387	0.671364	0.742917	0.628351	0.649707	0.669996	0.639027	0.629777	0.628025	0.644089	0.566835	0.61404	0.660539	0.648968	0.64982	0.627386	0.67348
IH3SHYN02.CH2_111_R1	0.599648	0.635788	0.619382	0.603632	0.752104	0.660126	0.66723	0.685911	0.888753	0.72201	0.831716	0.648821	0.757894	0.790593	0.613077	0.678959	0.696389	0.553491	0.555228	0.494228	0.49322	0.568982	0.450764	0.598767	0.536544	0.474973	0.631854	0.491548	0.506266	0.808982	0.63896	0.726248	0.640118	0.733661	0.667315	0.662721	0.607478	0.651854	0.621478	0.655925	0.606237	0.598563	0.615713	0.587801	0.672037	0.605072	0.677653	0.688422	0.705032
IH3SHYN02.CH2_112_R1	0.65351	0.616725	0.556802	0.684092	0.705571	0.821274	0.70224	0.781953	0.869887	0.673472	0.756297	0.727165	0.822229	0.763102	0.728748	0.693806	0.654978	0.598541	0.745496	0.614638	0.597977	0.577073	0.617689	0.707747	0.576029	0.559105	0.796181	0.669111	0.724086	0.718974	0.702808	0.681774	0.6554	0.688241	0.760908	0.651668	0.603992	0.64496	0.604522	0.616081	0.634222	0.584675	0.61412	0.613868	0.698783	0.641633	0.624168	0.660499	0.65792
IH3SHYN02.CH2_113_R1	0.657087	0.603785	0.588955	0.629704	0.709464	0.76686	0.69218	0.706121	0.8431	0.660644	0.742745	0.668157	0.806791	0.72489	0.693679	0.690412	0.64984	0.602771	0.695382	0.522862	0.525397	0.613214	0.507734	0.633544	0.574354	0.506142	0.754357	0.523807	0.586442	0.722555	0.606869	0.678895	0.661294	0.690206	0.640344	0.645296	0.674735	0.644662	0.609593	0.672178	0.676233	0.59248	0.643978	0.643712	0.702899	0.621875	0.668505	0.655129	0.704696
IH3SHYN02.CH2_114_R1	0.643229	0.585541	0.499201	0.669156	0.612339	0.770118	0.760916	0.74685	0.864764	0.693082	0.651006	0.776417	0.891449	0.736375	0.714448	0.761584	0.678811	0.653671	0.776984	0.719515	0.722854	0.724392	0.721373	0.734782	0.622551	0.52677	0.835505	0.724633	0.697899	0.629287	0.678589	0.662835	0.658529	0.675691	0.709222	0.652369	0.687564	0.638736	0.672762	0.673511	0.725416	0.645042	0.654958	0.657621	0.68237	0.637936	0.639471	0.644679	0.700186
IH3SHYN01.CH2_08_R1	0.777737	0.890266	0.906966	0.855706	0.895727	0.891704	0.689487	0.94397	1	0.91524	0.793026	0.66932	0.614123	0.794263	0.891254	0.858371	0.92706	0.852527	0.744336	0.731404	0.71072	0.836499	0.760999	0.568181	0.769581	0.743496	0.805462	0.7372	0.879496	0.948763	0.7917	0.915918	0.871716	0.888615	0.82077	0.901102	0.901483	0.914816	0.886826	0.918988	0.89219	0.882335	0.899907	0.881097	0.858527	0.83327	0.865734	0.895211	0.888902
IH3SHYN02.CH2_115_R1	0.552469	0.671404	0.651136	0.705116	0.780834	0.784137	0.717993	0.663832	0.866445	0.769971	0.839054	0.75544	0.849603	0.839752	0.674402	0.66309	0.636153	0.557999	0.757248	0.652553	0.575121	0.596125	0.585811	0.691952	0.594707	0.57731	0.778157	0.670582	0.598108	0.782467	0.770589	0.702433	0.630464	0.683331	0.770818	0.669089	0.609789	0.649595	0.638511	0.635692	0.584759	0.586099	0.614496	0.582068	0.626007	0.646611	0.671547	0.675668	0.684207
IH3SHYN02.CH2_116_R1	0.59617	0.678618	0.608735	0.63682	0.745577	0.761782	0.681137	0.756598	0.906397	0.775503	0.821883	0.758426	0.793483	0.779622	0.593376	0.688566	0.700505	0.629136	0.541588	0.505041	0.528957	0.586209	0.382943	0.600945	0.516949	0.458209	0.635658	0.479591	0.665407	0.762083	0.597326	0.718667	0.607726	0.71181	0.660636	0.600195	0.599566	0.619702	0.608289	0.663558	0.595192	0.604562	0.633125	0.597712	0.645082	0.675548	0.62456	0.62874	0.676284
IH3SHYN02.CH2_117_R1	0.611715	0.600156	0.609609	0.588212	0.717745	0.767349	0.641168	0.776051	0.896816	0.780957	0.738567	0.762634	0.772986	0.746231	0.61861	0.697042	0.675936	0.543367	0.657027	0.609151	0.566559	0.545122	0.495304	0.607125	0.457864	0.467252	0.737365	0.572503	0.655675	0.68817	0.662444	0.646831	0.579198	0.628609	0.69245	0.585425	0.584807	0.5864	0.572975	0.612581	0.603047	0.584347	0.555822	0.54503	0.644074	0.583257	0.542052	0.576029	0.592747
IH3SHYN02.CH2_118_R1	0.677582	0.59229	0.610145	0.736198	0.636063	0.816985	0.720796	0.839856	1	0.734481	0.657705	0.776974	0.812179	0.819649	0.654187	0.758781	0.734879	0.726426	0.594812	0.649655	0.644587	0.708468	0.640337	0.686449	0.567302	0.560353	0.67858	0.609968	0.75471	0.61596	0.54247	0.741231	0.687415	0.739768	0.689545	0.727512	0.770402	0.685658	0.725075	0.787514	0.796299	0.746798	0.742009	0.757132	0.774851	0.578698	0.691686	0.719575	0.756965
IH3SHYN02.CH2_119_R1	0.74027	0.648173	0.569387	0.7756	0.597557	0.760647	0.862631	0.838079	1	0.753894	0.74969	0.885262	0.931818	0.90957	0.743354	0.866601	0.880089	0.865249	0.767773	0.781368	0.86673	0.832418	0.7788	0.817994	0.691076	0.717195	0.760248	0.733128	0.842939	0.576661	0.7071	0.788219	0.713254	0.799232	0.74498	0.812195	0.827832	0.742542	0.780305	0.827228	0.865996	0.791651	0.811732	0.815702	0.852858	0.736788	0.745547	0.77752	0.805932
IH3SHYN02.CH2_120_R1	0.590015	0.63458	0.593135	0.600123	0.734051	0.804594	0.721753	0.740617	0.887515	0.749666	0.783675	0.79539	0.849754	0.727558	0.689322	0.780505	0.700093	0.660755	0.774239	0.77531	0.682336	0.578377	0.667375	0.726516	0.504925	0.621371	0.765428	0.695998	0.701389	0.713203	0.77234	0.777856	0.703095	0.735376	0.788662	0.718707	0.730074	0.759087	0.717927	0.6689	0.745645	0.685775	0.687912	0.693968	0.748092	0.672941	0.690317	0.720702	0.712714
IH3SHYN02.CH2_121_R1	0.594482	0.632798	0.639343	0.65992	0.712442	0.757705	0.683088	0.832068	0.944389	0.779399	0.784074	0.775	0.807568	0.828019	0.667217	0.690144	0.707611	0.594758	0.628326	0.508902	0.562554	0.536945	0.4641	0.605482	0.475931	0.436628	0.66175	0.490605	0.630069	0.707635	0.622398	0.724381	0.662679	0.704875	0.633842	0.673171	0.653096	0.66284	0.65176	0.686563	0.659323	0.63953	0.654062	0.624467	0.702701	0.588869	0.652979	0.674851	0.685599
IH3SHYN02.CH2_122_R1	0.527062	0.63072	0.603769	0.632462	0.732542	0.756361	0.728091	0.661447	0.890922	0.658014	0.790767	0.659492	0.754456	0.691813	0.645846	0.663863	0.651249	0.57358	0.67742	0.573953	0.539349	0.552936	0.520421	0.690908	0.548152	0.523998	0.729539	0.57129	0.67925	0.72183	0.658775	0.721024	0.631255	0.686019	0.69045	0.618326	0.614603	0.653615	0.635828	0.675338	0.65545	0.610659	0.608629	0.602918	0.675779	0.661143	0.676574	0.678468	0.671943
IH3SHYN02.CH2_123_R1	0.542643	0.691967	0.688032	0.695944	0.785443	0.773141	0.629967	0.770292	0.971724	0.768056	0.799197	0.771789	0.853062	0.85347	0.6913	0.67625	0.691979	0.607025	0.573889	0.556933	0.533109	0.491561	0.417074	0.668785	0.545464	0.523934	0.692766	0.530507	0.67489	0.730726	0.6967	0.763945	0.685062	0.768027	0.667466	0.735988	0.70861	0.720772	0.68263	0.733784	0.686508	0.704422	0.702262	0.667287	0.728651	0.717077	0.714645	0.762984	0.735634
IH3SHYN02.CH2_124_R1	0.606546	0.711446	0.683925	0.689186	0.805175	0.740714	0.707072	0.838059	1	0.747695	0.812442	0.799762	0.860112	0.812583	0.60705	0.757679	0.69322	0.663402	0.641518	0.66648	0.747276	0.615579	0.614212	0.690946	0.548391	0.60457	0.710725	0.60049	0.610981	0.710357	0.71335	0.781156	0.73231	0.751254	0.674409	0.712909	0.739128	0.722475	0.739972	0.744977	0.756719	0.718353	0.752856	0.72154	0.783521	0.691105	0.740247	0.745744	0.757939
IH3SHYN01.CH2_09_R1	0.66267	0.68359	0.724808	0.729372	0.754441	0.774895	0.708236	0.77787	0.943189	0.774714	0.735438	0.759785	0.784649	0.736488	0.703562	0.737048	0.662027	0.703157	0.771804	0.697994	0.712526	0.654993	0.654494	0.640499	0.59726	0.670147	0.796436	0.730252	0.698338	0.793818	0.738022	0.712581	0.729799	0.728673	0.714545	0.704577	0.725373	0.722721	0.717807	0.697587	0.771365	0.724125	0.730276	0.714462	0.70632	0.625667	0.690355	0.731604	0.703584
[truncated: 204 more columns]

## Sheet: SampleMetadata
Figure S1. Microbiome metadata for infected and uninfected humans
#SampleID	InfluenzaTestResult	Otu000001	Otu000002	Otu000003	Otu000004	Otu000005	Otu000006	Otu000007	Otu000008	Otu000009	Otu000010	Otu000011	Otu000012	Otu000013	Otu000014	Otu000015	Otu000016	Otu000017	Otu000018	Otu000019	Otu000020	Otu000021	Otu000022	Otu000023	Otu000024	Otu000025	Otu000026	Otu000027	Otu000028	Otu000029	Otu000030	Otu000031	Otu000032	Otu000033	Otu000034	Otu000035	Otu000036	Otu000037	Otu000038	Otu000039	Otu000040	Otu000041	Otu000042	Otu000043	Otu000044	Otu000045	Otu000046	Otu000047	Otu000048
I6FH0SI01.NIGSP_CEIRS_CIP056_CH3_00001	Flu negative	0	224	1	636	1936	1533	0	1952	1	5692	920	3	1478	807	763	1	625	683	567	6	0	407	53	11	0	0	28	964	24	0	168	10	27	98	755	106	0	0	1080	0	9	4	0	0	1084	0	15	0
I6FH0SI01.NIGSP_CEIRS_CIP056_CH3_00003	Flu negative	0	74	2	10	50	411	23	524	1	64	235	0	389	85	107	3	19	209	247	0	3	223	0	0	0	0	1	41	0	0	31	9	9	29	56	0	0	0	0	0	0	0	0	2	84	0	16	7
I6FH0SI01.NIGSP_CEIRS_CIP056_CH3_00004	Flu negative	0	95	3	33	58	386	0	855	4	134	788	7	501	218	194	2	50	287	196	1	4	200	25	0	0	0	14	168	2	8	70	0	3	37	129	4	2	1	0	0	0	1	0	8	168	0	20	20
I6FH0SI01.NIGSP_CEIRS_CIP056_CH3_00005	Flu negative	0	76	1	51	16	184	21	909	3	1097	188	8	514	183	209	0	39	254	135	0	0	111	1	0	0	0	11	29	0	0	44	0	17	47	43	0	0	2	0	0	0	15	0	0	38	0	4	10
I6FH0SI01.NIGSP_CEIRS_CIP056_CH3_00006	Flu negative	0	20	2	236	38	51	16	173	0	114	63	14	117	271	62	0	123	67	40	0	0	24	16	0	1	0	3	4	0	47	9	0	29	12	0	2	0	0	0	0	0	0	0	4	5	0	0	5
I6FH0SI01.NIGSP_CEIRS_CIP056_CH3_00007	Flu negative	0	111	2	16	58	390	0	748	5	95	239	6	589	37	205	1	19	319	194	0	0	176	19	0	0	0	21	194	0	0	34	5	12	24	175	0	0	0	0	0	0	9	0	0	317	0	6	14
I6FH0SI01.NIGSP_CEIRS_CIP056_CH3_00008	Flu negative	0	86	3	1490	202	423	0	470	0	919	913	0	235	26	129	0	26	223	178	0	0	247	12	0	0	0	7	28	6	213	15	57	296	59	48	0	0	0	0	0	0	2	1	17	37	0	2	0
I6FH0SI01.NIGSP_CEIRS_CIP056_CH3_00009	Flu negative	0	52	0	5235	77	107	1	147	0	1497	213	0	87	64	45	0	45	46	60	0	0	70	12	0	0	0	1	4	0	37	24	9	89	20	3	4	0	0	43	0	5	3	3	1	15	0	0	4
I6FH0SI01.NIGSP_CEIRS_CIP056_CH3_00010	Flu negative	2	29	1	599	97	150	1	302	3	203	341	22	148	341	86	0	69	160	80	0	0	45	26	1	0	0	9	0	0	78	15	21	108	6	0	5	0	2	0	0	0	1	0	7	0	0	9	0
I6FH0SI01.NIGSP_CEIRS_CIP056_CH3_00011	Flu negative	0	21	3	4534	157	114	0	340	0	777	341	0	249	98	79	0	15	79	94	0	0	61	16	0	0	0	4	9	0	157	34	21	134	16	11	0	0	0	3	0	5	0	0	1	6	0	0	1
I6FH0SI01.NIGSP_CEIRS_CIP056_CH3_00012	Flu negative	0	52	1	1662	258	105	0	504	0	4693	129	1	252	63	131	0	13	123	147	0	1	82	8	0	0	0	0	23	0	182	23	16	164	14	8	0	0	2	0	0	0	1	0	19	7	0	0	6
I6FH0SI01.NIGSP_CEIRS_CIP056_CH3_00013	Flu negative	0	36	1	710	82	105	0	191	2	2014	104	5	133	93	34	0	72	57	48	0	0	47	11	0	0	0	1	14	1	42	8	14	58	4	5	0	0	3	0	0	0	0	0	15	9	0	1	0
I6FH0SI01.NIGSP_CEIRS_CIP056_CH3_00015	Flu negative	0	46	1	35	30	121	0	466	1	36	159	1	327	270	140	0	114	208	114	0	0	56	17	6	9	6	7	0	0	0	17	0	6	4	1	18	0	0	80	0	0	4	3	2	0	1	3	0
I6FH0SI01.NIGSP_CEIRS_CIP056_CH3_00016	Flu negative	0	149	6	8	102	821	0	1378	6	127	381	0	876	32	430	3	11	427	230	0	0	366	4	0	23	0	11	81	6	215	68	0	144	12	79	0	0	0	0	0	0	7	0	28	125	0	19	2
I6FH0SI01.NIGSP_CEIRS_CIP056_CH3_00017	Flu negative	0	97	0	41	92	633	3	1104	4	108	461	0	956	22	304	0	17	223	252	0	0	508	3	0	3	0	11	97	0	45	67	0	34	90	110	2	0	0	0	0	0	10	0	34	157	0	10	17
I6FH0SI01.NIGSP_CEIRS_CIP056_CH3_00018	Flu negative	0	162	4	34	49	562	0	1153	4	36	388	0	975	96	292	0	0	421	246	0	0	239	4	0	27	0	18	38	0	172	94	16	216	45	27	2	0	0	0	4	16	5	25	20	24	0	0	20
I6FH0SI01.NIGSP_CEIRS_CIP056_CH3_00019	Flu negative	1	19	1	2342	579	168	1250	365	1	4524	195	0	178	21	71	0	2	66	79	0	0	75	3	0	444	0	2	36	0	96	27	3	78	8	32	1	0	0	2	1	2	0	0	14	27	0	1	4
I6FH0SI01.NIGSP_CEIRS_CIP056_CH3_00020	Flu negative	2	12	1	2570	197	36	1880	206	1	3919	118	0	147	44	50	0	16	64	30	0	0	42	3	0	191	0	1	1	4	34	4	2	14	11	6	0	0	0	2	0	2	1	0	9	10	0	0	1
I6FH0SI01.NIGSP_CEIRS_CIP056_CH3_00021	Flu negative	0	22	1	1253	154	54	864	172	0	1811	103	16	84	260	50	3	103	60	26	0	0	51	19	0	179	2	0	23	0	58	25	7	30	4	15	0	0	0	0	0	1	3	0	14	16	1	1	3
I6FH0SI01.NIGSP_CEIRS_CIP056_CH3_00022	Flu negative	0	20	0	2140	351	110	2511	139	2	3337	232	0	103	20	62	0	9	34	38	0	1	67	0	3	377	0	3	28	3	160	4	6	104	12	32	0	0	0	0	0	0	0	0	23	36	0	0	0
I6FH0SI01.NIGSP_CEIRS_CIP056_CH3_00023	Flu negative	1	10	0	584	273	101	1567	121	0	1753	237	0	79	86	54	0	15	59	73	0	0	59	9	0	441	0	0	6	0	155	7	21	151	6	8	0	0	1	0	0	0	0	0	34	18	0	1	0
I6FH0SI01.NIGSP_CEIRS_CIP056_CH3_00024	Flu negative	0	7	0	1181	93	33	1797	36	0	566	38	0	36	3	22	0	1	13	10	0	0	38	0	0	182	0	3	5	0	36	1	0	10	0	1	0	0	0	0	0	0	0	0	8	5	0	0	0
I6FH0SI01.NIGSP_CEIRS_CIP056_CH3_00025	Flu negative	0	75	0	95	264	402	0	568	10	382	139	11	273	380	207	0	140	165	96	0	0	180	27	0	0	0	11	41	0	1	42	0	5	6	33	0	0	15	0	0	1	7	44	31	44	0	6	37
I6FH0SI01.NIGSP_CEIRS_CIP056_CH3_00026	Flu negative	0	86	7	10	66	778	0	783	11	109	182	0	359	70	282	1	24	311	133	0	2	426	0	0	0	0	4	60	0	0	47	0	45	42	87	0	0	19	0	0	0	2	65	21	85	0	3	0
I6FH0SI01.NIGSP_CEIRS_CIP056_CH3_00027	Flu negative	0	52	7	103	342	571	43	718	14	796	430	11	461	61	242	1	86	388	120	0	5	369	5	2	10	0	10	65	0	52	65	0	47	34	80	0	0	36	0	0	0	4	37	38	105	2	21	53
I6FH0SI01.NIGSP_CEIRS_CIP056_CH3_00028	Flu negative	0	27	1	96	77	513	18	586	12	389	401	951	333	71	294	0	694	198	129	0	5	313	94	0	0	8	10	168	0	21	46	0	55	24	99	0	0	20	0	0	8	1	13	13	128	0	11	29
I6FH0SI01.NIGSP_CEIRS_CIP056_CH3_00029	Flu negative	0	117	1	15	369	732	0	826	13	1240	200	6	325	25	267	0	0	276	167	0	0	410	14	8	0	0	7	61	0	91	98	4	43	23	53	0	0	36	0	0	0	6	46	76	70	0	31	71
I6FH0SI01.NIGSP_CEIRS_CIP056_CH3_00030	Flu negative	0	4	0	23	8	3	4	33	0	18	3	1	22	190	7	0	35	8	9	0	0	2	40	0	2	0	1	0	0	0	1	0	0	2	0	3	0	1	0	0	0	1	1	0	0	0	0	0
I6FH0SI01.NIGSP_CEIRS_CIP056_CH3_00031	Flu negative	0	50	0	28	88	543	82	830	5	879	126	0	336	27	344	0	32	226	156	0	0	272	1	0	82	47	0	59	0	49	48	40	55	16	23	0	0	25	579	0	0	6	56	30	43	0	29	32
I6FH0SI01.NIGSP_CEIRS_CIP056_CH3_00032	Flu negative	0	99	1	78	460	441	598	545	9	1248	1001	0	214	123	252	0	0	175	128	0	0	267	1	0	378	19	7	104	0	119	31	57	71	11	66	28	0	6	2	0	9	0	37	72	112	0	45	2
I6FH0SI01.NIGSP_CEIRS_CIP056_CH3_00033	Flu negative	0	26	0	24	81	105	427	243	3	489	303	2	97	52	35	1	17	62	33	0	0	86	3	0	111	4761	5	24	0	78	27	19	109	0	19	4	0	4	0	0	2	0	10	10	18	0	6	1
I6FH0SI01.NIGSP_CEIRS_CIP056_CH3_00034	Flu negative	0	2	0	15	111	9	2203	27	2	4954	118	2	10	57	11	0	0	6	4	0	0	11	2	3	103	27	0	2	0	53	5	21	82	0	1	0	0	0	4	0	16	0	0	3	3	0	0	2
I6FH0SI01.NIGSP_CEIRS_CIP056_CH3_00036	Flu negative	0	2	0	94	849	22	211	30	0	5327	59	0	12	6	10	0	0	11	8	0	0	16	0	1	196	301	1	21	0	366	3	197	231	2	24	3	0	1	14	0	3	0	0	33	17	0	0	2
I6FH0SI01.NIGSP_CEIRS_CIP056_CH3_00037	Flu negative	0	57	0	3	15	359	0	548	11	75	198	0	307	16	194	0	4	215	90	0	0	249	1	3	7	0	15	18	5	24	21	5	0	22	13	2	0	22	0	0	0	3	36	0	38	2	7	15
I6FH0SI01.NIGSP_CEIRS_CIP056_CH3_00038	Flu negative	0	100	2	31	172	479	4	1001	10	208	390	16	568	31	371	0	24	283	403	0	1	182	12	0	22	0	14	147	0	135	132	57	23	8	108	15	0	34	0	0	0	6	48	19	145	0	11	23
I6FH0SI01.NIGSP_CEIRS_CIP056_CH3_00039	Flu negative	0	78	5	68	55	351	11	698	7	129	429	37	231	172	179	1	86	194	122	0	0	186	12	0	36	0	2	60	0	61	83	1	4	7	25	51	0	18	21	0	1	0	16	9	39	2	6	15
I6FH0SI01.NIGSP_CEIRS_CIP056_CH3_00040	Flu negative	0	36	5	60	51	0	0	987	20	35	21	0	469	230	330	2	15	295	84	0	0	0	0	0	0	0	0	0	0	0	64	0	0	4	0	0	0	0	0	0	0	0	46	0	0	0	0	0
I6FH0SI01.NIGSP_CEIRS_CIP056_CH3_00041	Flu negative	0	91	5	45	96	391	20	892	13	85	559	16	405	93	257	0	41	328	228	0	0	259	1	0	52	0	3	188	10	251	38	62	21	28	179	13	0	31	17	0	0	2	26	67	208	2	18	28
I6FH0SI01.NIGSP_CEIRS_CIP056_CH3_00042	Flu negative	0	67	0	7	66	435	0	609	12	133	449	0	296	92	210	0	67	295	110	0	0	300	48	0	38	0	4	26	0	80	34	16	19	6	18	8	0	22	0	0	0	1	28	48	23	0	11	12
I6FH0SI01.NIGSP_CEIRS_CIP056_CH3_00043	Flu negative	1	109	8	14	367	541	12	978	10	605	249	0	541	39	546	2	15	405	339	0	0	252	8	0	61	0	7	62	0	55	107	14	12	33	56	0	0	49	0	6	0	17	61	7	49	0	22	65
I6FH0SI01.NIGSP_CEIRS_CIP056_CH3_00045	Flu negative	0	85	5	53	588	279	0	791	7	559	465	0	250	136	346	0	16	242	125	0	0	160	18	0	323	0	6	6	0	138	75	19	81	10	6	0	0	31	0	0	4	0	20	38	6	0	4	10
I6FH0SI01.NIGSP_CEIRS_CIP056_CH3_00046	Flu negative	0	112	7	14	335	464	0	1005	14	205	609	7	495	32	440	0	0	439	138	0	0	293	0	0	120	0	8	113	1	31	72	23	23	36	152	2	0	33	0	0	0	3	48	23	185	0	5	39
I6FH0SI01.NIGSP_CEIRS_CIP056_CH3_00047	Flu negative	0	159	4	12	356	571	0	905	9	395	517	0	436	12	352	0	25	366	170	0	0	309	0	0	442	0	16	45	0	17	20	0	185	27	32	0	0	9	0	0	0	3	20	23	49	0	3	31
I6FH0SI01.NIGSP_CEIRS_CIP056_CH3_00048	Flu negative	0	16	1	7	4055	83	3	92	0	152	1984	0	59	3	37	0	0	45	15	0	0	53	0	0	51	0	3	12	0	6	9	1	190	0	6	0	0	3	0	0	0	5	6	81	14	1	4	1
I6FH0SI01.NIGSP_CEIRS_CIP056_CH3_00066	Flu negative	0	16	1	619	4731	17	38	110	0	1064	230	0	71	37	19	0	0	29	18	0	0	15	3	0	24	1	3	1	0	158	10	16	108	5	2	9	0	0	0	0	0	0	1	29	4	0	0	1
I6FH0SI01.NIGSP_CEIRS_CIP056_CH3_00072	Flu negative	0	18	0	4618	46	54	3227	150	0	71	7	0	77	51	21	1	0	42	34	0	0	45	4	0	6	0	1	30	0	8	0	8	33	5	23	0	0	0	0	3	7	0	0	0	39	0	3	1
I6FH0SI02.NIGSP_CEIRS_CIP056_CH3_00009	Flu negative	0	90	1	8740	156	236	6	213	3	2293	355	0	154	112	82	0	82	102	79	0	0	129	21	0	1	0	4	12	0	64	25	16	106	37	14	13	0	0	88	0	13	2	4	10	16	0	0	1
I6FH0SI02.NIGSP_CEIRS_CIP056_CH3_00011	Flu negative	0	90	1	7938	258	208	0	635	0	1388	687	0	426	178	164	1	33	148	194	0	0	113	39	0	0	0	6	6	0	249	71	31	226	34	12	0	0	2	9	0	7	0	0	9	13	0	3	7
I6FH0SI02.NIGSP_CEIRS_CIP056_CH3_00020	Flu negative	1	49	4	4691	384	95	3493	323	0	6715	250	1	238	67	100	0	25	105	52	0	0	62	19	3	388	0	8	9	4	79	7	2	41	8	9	0	0	0	2	2	8	3	0	15	11	0	6	6
I6FH0SI02.NIGSP_CEIRS_CIP056_CH3_00049	Flu negative	1	66	1	90	3995	598	96	761	5	469	1478	0	603	119	300	0	805	332	210	0	0	138	0	14	354	8	0	59	14	0	63	30	63	62	59	464	0	6	0	0	0	0	0	109	31	0	3	17
I6FH0SI02.NIGSP_CEIRS_CIP056_CH3_00050	Flu negative	0	83	5	49	2079	181	0	1544	5	112	670	0	1011	26	393	0	469	451	841	0	0	90	0	0	421	0	18	37	7	894	186	170	467	9	34	554	4	0	10	0	0	11	8	22	49	0	41	2
I6FH0SI02.NIGSP_CEIRS_CIP056_CH3_00051	Flu negative	0	282	1	32	1082	422	0	1864	7	232	1618	0	1053	0	355	1	90	672	486	0	0	95	1	0	499	0	7	119	0	257	200	0	270	17	142	560	0	33	225	0	0	25	0	31	145	0	43	0
I6FH0SI02.NIGSP_CEIRS_CIP056_CH3_00052	Flu negative	0	182	5	70	1454	211	0	774	6	189	5515	0	748	0	211	2	11	267	364	0	0	146	0	0	1118	0	23	35	0	168	33	0	130	135	49	1140	0	0	0	0	0	0	0	77	32	0	21	0
I6FH0SI02.NIGSP_CEIRS_CIP056_CH3_00053	Flu negative	0	161	3	128	603	445	17	1125	3	90	1372	0	950	0	337	2	1694	290	229	0	5	186	42	0	596	0	11	12	0	169	51	110	61	18	34	397	0	0	0	0	0	0	0	53	16	0	0	0
I6FH0SI02.NIGSP_CEIRS_CIP056_CH3_00054	Flu negative	0	1	0	4	25	20	0	26	1	22	45	15800	23	1	8	0	1	16	10	0	0	13	0	0	56	0	0	22	0	25	1	14	12	3	13	40	0	0	0	0	0	0	0	2	22	0	0	1
I6FH0SI02.NIGSP_CEIRS_CIP056_CH3_00055	Flu negative	0	9	1	4396	33	28	2465	85	1	7317	70	0	48	1	19	0	1	14	22	0	0	11	0	0	0	0	1	1	0	5	8	0	1	2	1	106	0	0	0	0	0	0	0	3	0	0	0	0
I6FH0SI02.NIGSP_CEIRS_CIP056_CH3_00056	Flu negative	0	121	6	1909	127	191	830	405	1	8942	550	0	384	1	145	2	2	207	101	0	0	31	10	0	0	0	0	60	1	67	40	0	0	1	30	500	0	0	2	0	0	0	0	85	23	0	6	0
I6FH0SI02.NIGSP_CEIRS_CIP056_CH3_00057	Flu negative	0	175	34	233	48	407	140	2238	1	779	1117	0	1378	40	531	3	31	644	1047	0	28	119	31	0	24	0	45	86	0	0	502	0	13	103	36	484	0	0	470	0	0	22	0	0	71	0	100	64
I6FH0SI02.NIGSP_CEIRS_CIP056_CH3_00058	Flu negative	0	65	1	1840	108	188	1739	812	0	6182	398	13	305	0	161	1	0	219	203	0	0	172	0	0	0	0	8	3	0	24	58	0	0	74	0	962	0	0	0	0	17	8	0	12	2	0	0	0
I6FH0SI02.NIGSP_CEIRS_CIP056_CH3_00059	Flu negative	3	112	2	2834	112	151	1266	489	3	6454	428	0	454	1	217	0	0	245	137	0	0	13	0	0	0	0	16	9	0	151	29	0	0	88	3	222	0	0	0	0	0	5	0	38	2	0	8	40
I6FH0SI02.NIGSP_CEIRS_CIP056_CH3_00060	Flu negative	0	144	3	999	144	575	306	1076	5	6437	949	0	836	10	300	1	0	318	191	0	0	293	3	0	0	0	30	185	10	34	33	6	45	44	107	233	0	0	0	0	0	0	0	19	186	0	3	0
I6FH0SI02.NIGSP_CEIRS_CIP056_CH3_00061	Flu negative	0	71	0	43	3986	423	0	1695	2	1007	276	0	955	41	257	5	0	349	421	0	0	105	7	0	53	0	22	23	8	153	77	42	220	162	6	6	0	1	36	0	12	4	0	47	53	0	24	14
I6FH0SI02.NIGSP_CEIRS_CIP056_CH3_00062	Flu negative	0	118	8	34	5108	533	0	1151	8	871	386	0	607	16	315	0	0	466	290	0	0	180	5	0	53	0	16	74	5	81	30	23	184	61	74	33	0	0	0	0	0	4	0	13	87	0	68	0
I6FH0SI02.NIGSP_CEIRS_CIP056_CH3_00065	Flu negative	0	201	4	1	9022	268	0	1054	0	466	21	0	791	0	277	1	0	318	183	0	1	181	0	0	9	0	30	42	0	0	28	0	0	56	22	0	0	0	0	0	0	6	0	55	46	0	0	0
I6FH0SI02.NIGSP_CEIRS_CIP056_CH3_00066	Flu negative	0	17	2	1030	8895	49	61	194	0	1917	463	0	101	66	55	0	0	80	38	0	0	36	4	0	45	1	7	6	0	244	10	16	197	6	0	17	0	0	0	0	0	5	0	64	8	0	1	4
I6FH0SI02.NIGSP_CEIRS_CIP056_CH3_00067	Flu negative	0	170	16	3474	137	209	4939	982	2	189	132	16	423	15	207	2	54	333	304	0	20	40	9	0	111	0	26	109	9	101	127	39	38	37	107	0	0	23	0	0	4	4	0	0	103	0	33	14
I6FH0SI02.NIGSP_CEIRS_CIP056_CH3_00068	Flu negative	18	365	8	559	274	316	309	2331	5	109	152	0	1394	21	636	5	0	577	1122	0	5	101	0	79	91	0	15	10	357	69	344	0	37	41	18	0	0	0	0	0	0	19	0	10	10	0	107	0
I6FH0SI02.NIGSP_CEIRS_CIP056_CH3_00069	Flu negative	0	101	2	5521	313	198	5390	804	1	160	91	0	434	24	110	0	0	242	116	0	0	125	19	0	17	0	12	87	1	0	33	0	39	53	66	0	0	0	3	0	7	0	0	24	50	0	6	0
I6FH0SI02.NIGSP_CEIRS_CIP056_CH3_00070	Flu negative	4	89	8	8293	109	174	2752	734	3	146	161	0	502	28	191	3	0	158	138	0	0	87	2	0	0	0	22	4	28	0	29	0	48	56	4	0	0	0	13	0	0	10	0	21	17	0	118	0
I6FH0SI02.NIGSP_CEIRS_CIP056_CH3_00071	Flu negative	0	52	0	4261	116	231	1794	1132	4	194	84	0	819	65	175	4	0	405	790	0	0	121	2	0	315	0	1	13	0	171	185	0	31	84	29	0	0	0	1	0	0	3	0	0	9	0	108	0
I6FH0SI02.NIGSP_CEIRS_CIP056_CH3_00072	Flu negative	0	43	1	8802	105	106	6412	249	0	112	34	0	136	96	60	0	0	60	57	0	0	80	19	0	13	0	8	68	0	18	6	14	42	17	60	0	0	0	2	2	9	0	0	0	44	0	1	3
I6SI9OZ02.NIGSP_CEIRS_CIP056_CH3_00073	Flu negative	0	29	3	49	378	110	0	289	3	478	45	4	104	19	127	0	8	77	41	1	0	61	1	0	1	0	1	30	0	254	38	97	222	7	29	0	0	19	0	0	1	4	24	14	15	0	6	14
I6SI9OZ02.NIGSP_CEIRS_CIP056_CH3_00074	Flu negative	1	23	0	34	207	65	12	147	2	178	31	2	69	5	75	0	0	64	30	0	1	24	0	0	1	0	2	4	0	14	12	11	13	5	0	1	0	4	0	0	0	1	3	2	3	0	3	2
I6SI9OZ02.NIGSP_CEIRS_CIP056_CH3_00075	Flu negative	0	12	0	87	484	72	1	135	1	1869	67	0	53	1	53	1	0	49	18	0	3	40	4	0	0	0	1	1	0	58	21	21	126	10	3	0	0	7	0	0	0	2	11	17	3	0	0	2
I6SI9OZ02.NIGSP_CEIRS_CIP056_CH3_00076	Flu negative	0	25	0	414	38	35	50	266	2	37	18	0	76	86	86	0	36	98	36	0	0	17	23	0	0	0	1	10	0	1	12	2	3	3	5	6	0	6	0	0	0	0	8	0	2	0	0	8
I6SI9OZ02.NIGSP_CEIRS_CIP056_CH3_00077	Flu negative	0	0	0	12	7	0	0	12	0	12	2	0	1	3	1	0	3	1	1	0	0	0	3	0	0	0	0	0	0	0	0	0	0	0	0	0	0	0	0	0	0	0	0	0	0	0	0	0
I6SI9OZ02.NIGSP_CEIRS_CIP056_CH3_00078	Flu negative	0	15	0	67	620	44	0	148	4	1517	31	0	55	4	32	1	1	42	12	0	0	20	0	2	0	0	0	9	3	340	12	120	321	3	4	0	0	7	0	0	0	0	8	18	2	0	3	3
I6SI9OZ02.NIGSP_CEIRS_CIP056_CH3_00079	Flu negative	0	18	2	16	171	147	42	159	0	70	158	2	80	531	42	0	9	47	22	0	0	87	62	0	22	5	5	30	0	0	3	0	0	2	19	0	0	2	11	0	95	0	5	1	44	0	0	6
I6SI9OZ02.NIGSP_CEIRS_CIP056_CH3_00080	Flu negative	0	54	1	67	122	245	799	551	2	132	213	0	231	13	169	3	682	189	69	0	0	216	0	0	42	0	3	43	0	0	24	0	14	20	30	0	0	35	0	0	0	3	24	22	20	2	10	19
I6SI9OZ02.NIGSP_CEIRS_CIP056_CH3_00081	Flu negative	3	27	3	147	96	228	409	271	1	239	72	0	104	2	115	0	67	99	35	0	0	101	1	1	6	0	2	105	4	0	24	0	0	4	76	0	0	20	2	0	4	0	19	7	128	0	4	3
I6SI9OZ02.NIGSP_CEIRS_CIP056_CH3_00082	Flu negative	0	6	0	37	5	8	1116	83	2	1021	19	0	31	40	23	0	86	20	8	0	0	8	2	0	14	0	2	11	0	0	5	0	0	2	3	0	0	0	0	0	1	1	4	1	2	1	2	0
I6SI9OZ02.NIGSP_CEIRS_CIP056_CH3_00083	Flu negative	0	61	0	53	81	167	88	470	5	101	549	0	212	44	224	0	4	116	84	0	0	94	5	0	36	5	2	20	2	1	56	0	3	5	11	0	0	20	6	0	6	1	18	13	23	0	2	14
I6SI9OZ02.NIGSP_CEIRS_CIP056_CH3_00084	Flu negative	0	81	3	43	17	103	7	862	12	37	46	0	340	13	338	0	31	295	122	0	0	52	0	0	17	0	12	32	7	0	58	7	0	14	22	0	0	44	1	0	0	4	45	3	28	1	2	51
I6SI9OZ02.NIGSP_CEIRS_CIP056_CH3_00085	Flu negative	0	39	3	97	146	146	3	504	4	402	95	0	214	14	174	0	1	170	89	0	1	72	10	0	104	0	4	8	3	46	39	26	31	9	11	0	0	19	0	0	1	0	19	5	15	1	5	19
I6SI9OZ02.NIGSP_CEIRS_CIP056_CH3_00086	Flu negative	0	1	0	13	3	3	2	0	0	14	11	0	1	13	2	0	14	2	2	0	0	2	3	0	1	0	0	0	0	1	1	0	2	1	2	0	0	0	0	0	0	0	0	0	0	0	0	0
I6SI9OZ02.NIGSP_CEIRS_CIP056_CH3_00087	Flu negative	0	32	3	19	23	27	3	477	4	48	22	4	138	29	118	1	17	97	68	0	0	18	2	0	23	0	2	3	0	25	23	16	5	5	1	0	0	13	0	0	0	1	16	2	2	2	1	4
I6SI9OZ02.NIGSP_CEIRS_CIP056_CH3_00088	Flu negative	1	6	1	13	4	3	8	115	6	4	4	2	38	21	28	0	29	17	15	0	0	5	9	1	3	0	0	2	0	0	7	1	0	0	1	0	0	2	0	0	0	0	1	0	0	0	0	2
I6SI9OZ02.NIGSP_CEIRS_CIP056_CH3_00089	Flu negative	1	29	0	50	65	55	9	407	4	357	73	2	108	55	106	0	28	81	46	0	0	43	2	0	44	0	1	3	0	19	17	16	17	2	2	0	0	21	0	0	0	1	16	6	3	0	4	19
I6SI9OZ02.NIGSP_CEIRS_CIP056_CH3_00090	Flu negative	0	47	0	5	75	116	28	328	2	90	129	0	102	7	73	0	2776	92	21	0	1	86	7	0	10	0	6	15	0	0	9	0	5	7	26	49	0	12	2	1	1	0	4	3	28	0	0	4
I6SI9OZ02.NIGSP_CEIRS_CIP056_CH3_00091	Flu negative	0	72	0	40	104	197	562	446	8	70	117	7	190	10	136	0	661	159	91	0	0	109	5	0	8	0	6	11	0	0	24	0	0	10	9	18	0	32	0	0	0	4	25	0	9	1	4	19
I6SI9OZ02.NIGSP_CEIRS_CIP056_CH3_00092	Flu negative	0	20	2	13	26	111	54	228	5	12	84	0	104	3	99	0	2693	89	24	0	0	85	1	5	1	0	2	5	0	0	20	0	5	7	7	22	0	13	4	0	3	0	12	0	9	0	2	5
I6SI9OZ02.NIGSP_CEIRS_CIP056_CH3_00093	Flu negative	0	3	0	9	1	2	53	20	0	1	4	1	7	3	5	0	405	9	6	0	0	2	1	0	0	0	0	0	0	0	1	0	0	1	0	0	0	0	0	0	0	0	0	0	0	0	0	0
I6SI9OZ02.NIGSP_CEIRS_CIP056_CH3_00094	Flu negative	0	3	0	14	10	15	24	144	1	15	26	0	46	64	36	0	59	25	21	0	0	7	1	0	0	0	1	2	0	0	5	0	0	5	7	0	0	1	0	0	0	0	8	1	6	0	2	4
I6SI9OZ02.NIGSP_CEIRS_CIP056_CH3_00095	Flu negative	0	9	0	7	7	18	176	130	1	19	16	0	38	55	36	0	127	40	23	0	0	10	3	0	1	0	1	6	0	0	7	0	0	4	7	2	0	6	0	0	0	1	3	0	4	0	1	6
I6SI9OZ02.NIGSP_CEIRS_CIP056_CH3_00096	Flu negative	2	34	1	62	421	202	1	305	1	399	454	0	111	5	117	2	0	63	19	0	0	68	3	0	13	0	0	9	0	348	19	160	404	1	4	16	0	9	3	0	0	4	14	26	15	1	8	9
I6SI9OZ02.NIGSP_CEIRS_CIP056_CH3_00097	Flu negative	0	1	0	594	76	11	12	92	0	103	28	17	52	657	23	0	858	18	26	0	0	4	51	1	2	0	0	5	0	11	10	5	7	1	0	113	0	0	3	0	6	0	1	3	2	1	1	0
I6SI9OZ02.NIGSP_CEIRS_CIP056_CH3_00098	Flu negative	0	17	0	26	244	81	2	258	3	571	472	0	86	2	83	0	0	70	19	0	0	52	18	0	15	0	0	6	0	485	16	122	471	9	4	13	0	11	0	0	2	0	13	57	8	0	6	5
I6SI9OZ02.NIGSP_CEIRS_CIP056_CH3_00099	Flu negative	0	33	0	55	282	77	14	220	2	509	311	0	87	9	124	0	0	93	43	0	0	38	1	0	7	0	2	2	0	476	23	162	382	5	11	6	0	31	6	0	0	1	29	18	5	1	4	7
I6SI9OZ02.NIGSP_CEIRS_CIP056_CH3_00100	Flu negative	0	29	2	37	331	128	1	294	0	779	250	0	81	13	120	0	6	68	40	0	0	78	0	0	10	0	1	1	0	307	11	99	329	4	5	5	0	14	3	0	0	1	19	24	3	1	5	7
I6SI9OZ02.NIGSP_CEIRS_CIP056_CH3_00101	Flu negative	0	69	2	22	141	18	18	538	4	182	247	0	227	9	227	0	0	244	101	0	0	21	0	0	4	0	4	0	2	168	23	51	234	26	0	13	0	42	0	0	0	4	35	26	1	3	3	25
I6SI9OZ02.NIGSP_CEIRS_CIP056_CH3_00102	Flu negative	0	100	0	23	9	139	50	821	8	57	54	1	294	1	368	0	0	262	115	0	0	107	0	0	0	0	3	10	0	22	44	0	13	45	9	0	0	36	3	0	0	4	59	0	15	0	15	57
I6SI9OZ02.NIGSP_CEIRS_CIP056_CH3_00103	Flu negative	0	114	2	22	31	117	190	739	4	40	53	0	370	12	309	0	0	194	165	0	0	45	5	0	1	0	2	6	0	4	44	2	15	8	4	0	0	41	4	0	0	4	67	0	5	0	3	22
I6SI9OZ02.NIGSP_CEIRS_CIP056_CH3_00104	Flu negative	0	119	2	17	8	83	11	938	9	105	17	0	434	6	421	0	3	408	206	0	0	30	0	1	0	0	4	0	2	50	33	9	20	6	3	0	0	52	0	0	0	6	38	1	0	0	4	16
I6SI9OZ02.NIGSP_CEIRS_CIP056_CH3_00105	Flu negative	0	92	1	4	16	98	3	942	11	17	30	0	380	16	384	1	2	305	98	0	0	15	0	0	0	0	2	5	0	4	35	0	12	14	0	0	0	108	0	0	4	8	71	0	1	1	0	24
I6SI9OZ02.NIGSP_CEIRS_CIP056_CH3_00106	Flu negative	0	49	1	24	50	100	19	310	1	43	26	0	130	12	110	0	0	117	67	0	1	45	0	0	9	0	1	0	3	5	9	0	0	2	0	0	0	29	2	0	0	1	22	0	0	1	11	21
I6SI9OZ02.NIGSP_CEIRS_CIP056_CH3_00108	Flu negative	0	63	1	22	40	115	5	567	4	300	53	6	341	20	242	0	13	261	111	0	0	65	0	0	0	0	8	3	0	0	51	0	9	42	2	4	0	38	0	0	0	2	41	0	4	0	12	20
I6SI9OZ02.NIGSP_CEIRS_CIP056_CH3_00109	Flu negative	0	30	0	2	10	24	0	288	2	289	11	0	125	8	136	0	0	110	60	0	0	19	1	0	0	0	4	0	0	0	24	3	6	1	0	4	0	6	0	0	0	2	23	2	0	0	6	4
I6SI9OZ02.NIGSP_CEIRS_CIP056_CH3_00110	Flu negative	0	74	2	6	36	103	5	725	16	803	45	0	311	4	307	2	4	316	94	0	0	53	0	0	1	0	9	8	0	5	43	22	10	22	13	43	0	28	1	0	1	2	36	3	7	0	13	42
I6SI9OZ02.NIGSP_CEIRS_CIP056_CH3_00111	Flu negative	7	76	1	16	107	46	0	1071	5	856	45	0	352	23	331	0	6	252	141	0	0	18	7	1	1	0	5	2	0	8	40	13	7	9	13	15	0	27	0	0	0	4	37	2	2	1	7	31
I6SI9OZ02.NIGSP_CEIRS_CIP056_CH3_00112	Flu negative	0	81	1	6	30	39	7	1003	9	247	19	1	353	8	440	0	2	302	139	0	0	19	0	0	3	0	5	1	0	3	37	0	6	15	0	12	0	58	0	0	0	3	70	1	1	3	23	26
I6SI9OZ02.NIGSP_CEIRS_CIP056_CH3_00113	Flu negative	0	68	1	21	42	68	6	937	6	876	80	0	242	16	329	0	3	244	113	0	0	28	4	0	9	0	7	12	1	24	40	18	9	13	6	48	0	42	0	0	6	4	37	2	11	0	14	28
I6SI9OZ02.NIGSP_CEIRS_CIP056_CH3_00114	Flu negative	0	4	0	87	364	17	345	62	1	2681	115	0	24	0	21	0	4	25	12	0	0	14	2	0	41	0	12	3	0	150	1	33	96	4	1	3	0	1	0	0	0	0	4	50	6	74	1	0
I6SI9OZ02.NIGSP_CEIRS_CIP056_CH3_00115	Flu negative	0	86	1	19	136	30	38	821	9	537	212	0	332	1	406	0	7	326	133	0	0	13	0	0	95	0	13	4	0	22	70	10	26	16	4	0	0	39	0	1	0	0	63	16	0	25	11	28
I6SI9OZ02.NIGSP_CEIRS_CIP056_CH3_00116	Flu negative	0	20	0	66	246	26	539	143	3	540	81	0	75	17	89	0	31	57	30	0	0	18	16	0	64	0	9	10	0	78	7	32	113	8	9	2	0	7	2	0	0	3	8	33	17	37	2	8
I6SI9OZ02.NIGSP_CEIRS_CIP056_CH3_00117	Flu negative	0	24	2	34	69	6	1052	224	4	1195	118	0	67	2	66	0	0	48	32	0	0	0	0	0	44	8	4	0	0	39	8	18	24	8	2	0	0	6	0	0	0	0	15	57	0	21	2	8
I6SI9OZ02.NIGSP_CEIRS_CIP056_CH3_00118	Flu negative	0	54	0	109	475	98	3	514	3	141	229	0	188	20	165	0	0	139	53	0	0	43	22	0	13	0	1	5	0	348	24	80	391	10	5	0	0	19	0	0	0	0	27	114	3	0	1	19
I6SI9OZ02.NIGSP_CEIRS_CIP056_CH3_00119	Flu negative	0	59	2	56	203	14	16	790	4	113	122	0	251	17	238	0	0	187	115	0	0	17	0	1	10	0	7	2	0	79	34	15	118	16	1	0	0	30	0	0	2	2	36	60	2	6	1	21
I6SI9OZ02.NIGSP_CEIRS_CIP056_CH3_00120	Flu negative	0	40	2	32	202	20	10	637	5	64	96	0	201	29	248	0	0	166	83	0	1	14	1	0	12	0	1	0	0	184	23	27	243	14	2	0	0	20	0	0	2	2	28	35	0	0	3	20
I6SI9OZ02.NIGSP_CEIRS_CIP056_CH3_00121	Flu negative	0	24	1	33	243	103	1095	175	1	30	131	0	75	55	64	0	5	66	36	0	0	35	12	0	7	0	4	10	0	234	10	44	302	12	2	0	0	3	17	0	8	1	16	43	6	0	0	6
I6SI9OZ02.NIGSP_CEIRS_CIP056_CH3_00122	Flu negative	0	103	1	38	76	84	20	780	8	78	46	0	358	4	312	0	0	300	162	0	0	57	0	0	7	0	13	0	1	38	40	10	49	12	5	0	0	38	0	0	1	0	34	18	2	1	10	35
I6SI9OZ02.NIGSP_CEIRS_CIP056_CH3_00123	Flu negative	0	46	1	23	187	66	1	627	4	30	99	0	183	22	226	0	1	165	94	0	0	34	5	0	1	0	3	2	2	386	35	69	342	6	1	0	0	12	0	0	2	1	18	34	2	0	2	25
I6SI9OZ02.NIGSP_CEIRS_CIP056_CH3_00124	Flu negative	0	49	1	30	9	66	11	726	5	18	134	1	243	8	244	0	2	203	101	0	0	42	0	0	0	0	8	18	1	0	33	3	9	28	9	0	0	30	0	0	4	2	38	0	24	0	10	23
I6SI9OZ02.NIGSP_CEIRS_CIP056_CH3_00125	Flu negative	1	88	1	68	80	30	3	823	8	92	242	0	301	23	307	2	0	275	113	0	0	38	1	0	8	0	7	5	2	1	59	0	6	15	7	1	0	39	12	0	0	1	58	1	8	0	4	43
I6SI9OZ02.NIGSP_CEIRS_CIP056_CH3_00126	Flu negative	3	85	0	49	404	99	2	977	11	65	38	0	320	1	359	0	2	275	155	0	0	45	1	0	4	0	5	10	0	0	36	0	12	26	11	0	0	38	0	0	1	3	44	0	17	2	4	48
I6SI9OZ02.NIGSP_CEIRS_CIP056_CH3_00127	Flu negative	0	69	4	35	103	39	4	891	5	36	33	0	303	3	242	0	3	276	141	0	0	25	0	0	0	0	7	4	2	0	62	0	3	17	8	0	0	11	0	0	0	2	23	0	6	1	11	21
I6SI9OZ02.NIGSP_CEIRS_CIP056_CH3_00128	Flu negative	0	88	0	110	111	107	5	792	8	191	153	0	315	4	226	0	0	197	127	1	6	79	0	5	13	0	3	66	0	1	43	0	9	20	35	0	0	27	0	0	0	2	26	0	62	0	4	12
I6SI9OZ02.NIGSP_CEIRS_CIP056_CH3_00129	Flu negative	0	59	1	49	6	48	70	708	8	86	171	0	257	5	237	3	6	227	110	0	0	34	1	0	14	0	4	2	0	9	26	0	16	15	0	0	0	24	0	0	0	6	58	0	0	0	5	16
IH3SHYN01.CH2_01_R1	P	367	277	291	25	1871	1605	0	12	0	2	49	0	27	0	0	2662	0	0	0	48	113	0	2	80	58	0	14	6	259	0	0	34	8	0	13	0	0	0	0	0	0	0	0	0	10	0	0	0
IH3SHYN01.CH2_02_R1	U	0	3	40	0	0	38	0	0	0	0	0	0	0	0	0	2	0	0	0	3	0	0	2	0	0	0	0	0	0	0	0	0	0	0	0	0	0	0	0	0	0	0	0	0	0	0	0	0
IH3SHYN01.CH2_03_R1	U	0	0	113	0	107	53	0	0	0	13	94	0	0	0	0	20	0	0	0	100	0	0	0	0	0	0	0	0	0	0	0	0	0	0	1	0	0	0	0	0	0	0	0	0	0	0	0	0
IH3SHYN01.CH2_04_R1	U	0	0	296	0	6573	167	0	0	0	0	0	0	0	0	0	0	0	0	82	47	0	0	0	0	0	0	0	1	0	0	0	0	0	0	0	0	0	0	0	0	0	0	0	0	6	0	0	0
IH3SHYN01.CH2_05_R1	U	115	2510	47	0	6224	180	0	0	0	0	0	0	0	0	0	0	0	0	0	6	0	0	0	746	82	0	0	0	65	0	0	0	0	0	2	0	0	0	0	0	0	209	0	0	0	0	0	0
IH3SHYN01.CH2_06_R1	P	0	27	185	0	5	148	0	2	0	0	0	0	0	0	0	0	0	0	0	17	0	0	2	0	0	0	0	0	0	0	0	0	0	0	0	0	0	0	0	0	0	0	1	0	0	0	0	0
IH3SHYN01.CH2_07_R1	U	0	9	331	3	173	363	0	1	0	16	39	0	1	3	0	153	0	10	2	15	81	0	19	0	0	0	4	0	4	0	1	0	2	0	4	0	0	0	0	0	0	0	0	0	0	0	6	0
IH3SHYN01.CH2_08_R1	U	46	1136	15	0	113	0	0	0	0	0	0	0	0	0	0	0	0	0	0	0	92	0	0	568	4	0	0	0	26	0	0	0	0	0	0	0	0	0	0	0	0	0	0	0	0	0	0	0
IH3SHYN01.CH2_09_R1	U	0	34	3097	60	547	1099	0	1	0	41	75	0	41	96	24	0	0	0	57	571	0	0	1	0	11	0	0	4	0	0	0	0	0	0	13	0	0	0	0	0	1485	25	0	0	21	0	0	0
IH3SHYN01.CH2_10_R1	P	0	0	3801	0	1	687	0	0	0	0	0	0	0	2	0	0	0	0	0	169	0	0	63	0	0	0	0	0	0	0	0	0	0	0	0	0	0	0	0	0	0	0	0	0	0	0	0	0
IH3SHYN01.CH2_11_R1	U	4	1292	165	0	0	69	0	0	2	0	3	0	1	15	0	0	0	0	0	22	0	0	26	419	42	0	0	238	34	0	0	0	0	0	255	0	0	0	88	0	22	127	0	0	580	0	0	0
IH3SHYN01.CH2_12_R1	U	2	2	9584	0	0	256	0	89	1	0	0	0	18	0	32	1	0	0	0	1100	0	0	2	0	0	0	0	1	0	0	0	0	0	0	4	0	0	0	0	0	0	0	0	0	1	0	0	0
IH3SHYN01.CH2_13_R1	U	26	3848	3377	0	100	568	0	0	1	3	44	0	77	0	0	0	0	0	0	531	0	0	0	1545	17	0	1	0	247	0	0	0	0	0	1	0	0	0	0	0	0	422	0	0	2	0	0	0
IH3SHYN01.CH2_14_R1	U	1	1	11000	0	0	1769	0	0	0	0	0	0	0	0	0	0	0	0	76	1976	0	0	2	28	0	0	0	0	0	0	0	0	0	0	0	0	0	0	0	0	0	0	0	0	14	0	0	0
IH3SHYN01.CH2_15_R1	P	1	1	8088	133	3836	934	0	0	0	168	179	0	0	0	119	0	0	0	0	526	2	0	0	0	1	0	0	36	0	0	0	0	0	0	89	0	0	0	0	0	0	0	0	0	34	0	0	0
IH3SHYN01.CH2_16_R1	U	0	0	6108	0	0	1218	0	0	0	0	131	0	86	88	0	49	0	0	396	509	412	0	28	0	0	0	0	0	0	0	0	0	0	0	5	0	0	0	0	0	0	0	0	0	0	0	0	0
IH3SHYN01.CH2_17_R1	U	0	0	3541	21	3177	1019	0	0	1	16	88	0	315	0	0	0	0	0	134	247	0	0	1	0	0	0	0	0	0	0	46	0	0	0	0	0	0	0	0	0	0	0	0	0	0	0	0	0
IH3SHYN01.CH2_18_R1	P	0	58	6276	0	0	2194	0	1826	47	0	0	0	1195	0	281	35	0	0	264	820	0	0	0	0	0	0	0	0	0	0	98	0	0	0	0	0	0	0	0	0	0	51	0	0	1	0	0	0
IH3SHYN01.CH2_19_R1	U	3	3	6450	0	56	1919	0	0	0	0	0	0	139	0	0	0	0	0	77	744	0	0	2	106	0	0	0	2	0	0	0	0	0	0	9	0	0	0	0	0	0	0	0	0	47	0	0	0
IH3SHYN01.CH2_20_R1	U	0	1	468	0	60	308	0	0	0	0	75	0	0	0	0	0	0	0	0	115	0	0	4	0	0	0	0	2	0	0	0	0	0	0	0	0	0	0	0	0	0	0	0	0	0	0	0	0
IH3SHYN01.CH2_21_R1	U	0	0	5595	22	0	2422	0	92	1	37	68	0	0	0	0	0	0	0	0	677	0	0	1	0	0	0	0	0	0	0	0	0	0	0	0	0	0	0	88	0	0	0	0	0	2	0	0	0
IH3SHYN01.CH2_22_R1	P	1	0	8	14000	73	2	0	0	0	10	2	0	0	2	0	0	0	0	0	0	0	0	2	0	1	0	0	3	56	9	0	2	5	0	2	0	0	0	0	0	0	0	0	0	6	0	0	0
IH3SHYN01.CH2_23_R1	U	1	0	249	7209	5114	89	0	11	0	46	35	0	1	18	5	0	0	2	36	13	0	0	9	0	128	0	0	8	0	1024	2	307	345	2	5	0	0	0	2	0	0	0	0	2	3	0	0	0
IH3SHYN01.CH2_24_R1	P	1	1	6746	0	61	1683	0	101	0	0	89	0	0	0	0	0	0	0	0	660	0	0	0	0	0	0	0	0	0	0	0	0	0	0	21	0	0	0	0	0	0	0	0	0	3	0	0	0
IH3SHYN01.CH2_25_R1	U	131	34	735	0	98	577	0	13	3547	0	10	1	19	0	25	76	0	0	76	45	2778	18	1	7	8	0	428	0	1	0	6	0	0	0	1	0	0	0	0	0	0	0	0	0	3	186	0	11
IH3SHYN01.CH2_26_R1	U	125	16	713	1	47	724	0	0	5977	0	92	0	0	0	0	92	3	0	0	80	3430	0	0	8	0	0	1017	0	12	0	6	0	0	0	0	0	0	0	2	0	5	0	0	0	0	253	0	0
IH3SHYN01.CH2_27_R1	U	93	17	597	0	30	651	0	28	6299	0	560	1	0	77	0	129	0	0	0	44	2858	49	0	7	0	0	988	0	0	0	0	1	0	0	0	0	0	0	0	0	74	4	0	0	2	370	0	0
IH3SHYN01.CH2_28_R1	P	263	823	382	6	1	449	4	56	5320	0	6	0	32	0	10	36	0	5	52	97	2060	5	2	441	16	0	458	0	62	0	0	0	0	0	0	0	0	0	0	0	0	136	6	0	0	167	0	0
IH3SHYN01.CH2_29_R1	U	324	11	467	0	0	538	0	56	7956	0	0	0	93	0	40	73	0	7	2	151	2656	0	0	32	0	0	888	0	0	0	0	0	0	0	0	0	0	0	0	0	0	0	0	0	0	434	0	0
IH3SHYN01.CH2_30_R1	U	140	5	252	2	2	326	0	0	11100	0	1	0	2	1	1	11	0	0	0	38	1195	1	7	9	0	0	1015	1	0	0	0	0	0	0	0	0	0	0	0	0	0	0	0	0	0	150	0	0
IH3SHYN01.CH2_31_R1	P	457	27	22	4	0	8	1	0	175	0	0	0	0	0	0	13200	1	0	0	5	105	0	2	7	60	0	33	0	12	0	0	0	0	0	1	0	0	0	0	0	0	1	0	0	1	4	0	0
IH3SHYN01.CH2_32_R1	U	229	14	436	0	56	789	0	47	5440	0	7	0	64	130	32	30	0	2	18	204	2570	0	5	8	0	0	754	0	0	0	6	0	0	0	1	0	0	0	0	0	14	0	0	0	1	234	0	0
IH3SHYN01.CH2_33_R1	U	47	13	484	8	0	672	0	1	5077	16	0	56	13	0	0	64	0	0	0	17	2405	0	0	2	0	0	861	0	1	0	0	0	0	0	0	0	0	0	0	0	0	36	0	0	0	251	0	0
IH3SHYN01.CH2_34_R1	U	42	262	68	45	607	10	0	2	363	45	0	8252	0	207	0	6	0	0	0	22	66	0	73	121	1	3	53	10	33	1	56	6	7	0	4	1	0	0	8	2	7	27	0	0	4	15	0	1
IH3SHYN01.CH2_35_R1	U	191	976	343	0	15	434	0	12	3512	0	0	7204	10	23	4	35	0	0	1	109	1822	0	2	513	9	0	429	0	262	0	1	0	6	0	0	0	0	0	0	0	0	128	9	0	0	151	0	0
IH3SHYN01.CH2_36_R1	P	0	0	2	0	0	2	0	0	8	0	0	0	0	0	0	0	0	0	0	0	36	0	0	0	1	0	0	0	0	0	0	0	0	0	7	0	0	0	0	0	0	0	0	0	1	0	0	0
IH3SHYN01.CH2_37_R1	U	0	0	514	166	137	416	0	156	0	192	36	0	2	23	0	0	0	0	12	94	0	0	2	49	0	0	0	58	0	0	0	0	0	0	153	0	0	0	0	0	0	1	0	0	80	0	0	0
IH3SHYN01.CH2_38_R1	U	0	1	3389	54	392	802	0	0	3	0	0	0	0	0	0	0	0	0	0	131	9	0	0	0	0	0	0	0	0	0	0	0	0	0	0	0	0	0	0	0	0	0	0	0	1	0	0	0
IH3SHYN01.CH2_39_R1	U	0	6	3570	195	2292	866	0	0	0	98	123	0	45	0	1	4	0	28	0	109	0	0	0	15	0	0	0	7	0	25	1	0	0	0	11	103	0	0	0	0	0	0	13	0	32	0	0	0
IH3SHYN01.CH2_40_R1	U	0	0	44	1295	6842	9	0	0	0	1699	0	0	0	0	0	0	0	0	0	5	0	0	3	0	0	0	0	5	0	0	0	0	0	0	7	0	0	0	0	4049	0	0	0	0	8	0	0	0
IH3SHYN01.CH2_41_R1	P	0	5	973	363	1766	298	72	0	0	146	0	0	0	1	0	0	30	0	0	80	0	0	0	0	0	0	0	75	0	0	0	0	19	0	115	0	0	0	0	0	0	0	0	0	53	0	0	0
IH3SHYN01.CH2_42_R1	U	0	0	347	1384	11000	148	702	30	0	806	0	0	10	46	0	12	1192	0	0	42	11	0	3	0	28	3	0	3	0	0	0	0	17	0	5	0	0	0	0	0	0	0	0	0	9	0	5	0
IH3SHYN01.CH2_43_R1	U	3	1	13	7	15500	4	0	0	0	802	2	0	0	0	0	0	0	0	0	4	0	0	1	0	1	0	1	20	0	0	0	0	2	0	29	0	0	0	0	0	1	0	0	0	8	0	0	0
IH3SHYN01.CH2_44_R1	U	1	147	107	5	12600	36	0	0	0	33	0	0	17	0	1	0	0	0	0	12	0	0	0	138	0	0	0	3	0	0	0	0	0	1	10	0	0	0	0	0	0	2	0	3	10	0	0	0
IH3SHYN01.CH2_45_R1	P	1	1	16	5211	10	4	7688	1	0	0	1	0	0	36	0	0	65	0	0	2	0	0	22	0	0	1	0	21	0	0	0	0	0	0	29	0	0	0	0	0	2	0	0	0	7	0	0	0
IH3SHYN01.CH2_46_R1	U	0	0	690	1850	102	290	1148	0	0	0	0	0	0	161	0	0	947	0	0	126	0	0	10	0	0	0	0	229	0	0	0	0	3	0	220	0	0	0	0	0	5	0	0	0	201	0	0	0
IH3SHYN01.CH2_47_R1	U	0	2	11	2734	5	2	7464	0	0	0	0	1	0	77	0	12	249	0	0	2	29	0	1	0	0	8	0	93	0	0	0	0	0	0	111	0	0	0	0	0	4	0	0	0	75	0	0	0
IH3SHYN01.CH2_48_R1	U	585	6322	381	147	497	144	0	0	0	178	1	0	0	0	0	0	0	0	0	168	639	0	0	3634	119	0	1	8	1192	0	0	0	0	0	8	0	0	0	9	0	14	0	0	0	14	0	0	0
IH3SHYN01.CH2_49_R1	P	3063	2	1059	17	142	763	0	8	1	26	122	0	13	0	0	2087	0	0	1	150	6	0	1	67	575	0	2	12	2	0	0	0	0	0	31	0	0	0	0	0	2	0	0	0	9	0	0	0
IH3SHYN01.CH2_50_R1	U	14	2309	214	0	0	126	0	0	0	0	0	0	0	0	0	0	0	0	0	79	23	0	0	687	8	0	0	325	253	0	0	0	0	0	363	0	0	0	0	0	0	147	0	0	164	0	0	0
IH3SHYN01.CH2_51_R1	U	1	0	130	1	12600	27	0	0	0	0	4	0	1	1	0	0	0	0	1	24	0	0	0	0	0	0	0	76	0	0	0	0	0	0	121	0	0	0	0	0	0	0	0	0	21	0	0	0
IH3SHYN01.CH2_52_R1	P	1658	187	108	0	25	31	0	0	0	83	0	0	1	835	0	0	0	0	0	18	0	0	5241	0	0	2	0	4	0	0	0	0	0	0	3	0	0	0	0	0	101	0	0	0	4	0	0	0
IH3SHYN01.CH2_53_R1	U	413	14	796	173	1538	197	0	0	0	8456	3	0	0	50	0	0	0	0	0	136	2	0	9	5	0	0	0	5	0	2	0	1	3	0	8	709	0	0	0	0	8	2	0	0	5	0	0	0
IH3SHYN01.CH2_54_R1	U	172	151	245	0	2	82	0	3	0	6	0	0	0	2544	0	0	0	0	0	121	450	0	1481	10	10	7	0	114	335	0	0	0	0	0	106	0	0	0	0	0	391	45	0	0	151	0	0	0
IH3SHYN01.CH2_55_R1	U	202	122	44	0	3	17	0	1	0	2	0	1	0	1098	0	0	0	0	0	23	118	0	1435	57	20	1	0	254	84	0	0	0	0	0	322	0	0	0	0	0	171	11	0	0	217	0	0	0
IH3SHYN01.CH2_56_R1	U	12300	100	1799	10	95	473	0	0	0	531	16	0	0	24	0	6	0	0	0	291	0	0	7	1	0	0	0	6	2	0	0	0	0	0	4	198	0	0	0	0	2	0	0	0	2	0	0	0
IH3SHYN01.CH2_57_R1	U	2017	846	4389	0	136	180	0	1	0	2	3	0	0	1	0	0	0	0	5	634	1	0	1	0	0	0	0	53	9	1	13	0	0	0	94	17	0	0	0	0	8	0	0	0	31	0	1	0
IH3SHYN01.CH2_58_R1	P	20600	302	75	0	393	27	0	0	0	0	0	0	1	1	0	0	0	0	0	12	0	0	1	1	1	0	0	65	0	0	0	0	0	0	75	0	0	0	0	0	7	0	0	0	37	0	0	0
IH3SHYN01.CH2_59_R1	U	11100	1410	1173	37	2546	403	0	0	0	44	4	0	0	23	0	3	0	0	0	179	1	0	0	1	0	0	0	34	7	0	1	3	0	0	41	0	0	0	0	0	6	0	0	0	26	0	0	0
IH3SHYN01.CH2_61_R1	U	8838	1437	1499	1	899	321	0	0	0	0	0	0	6	64	0	0	0	0	0	282	20	0	0	0	0	0	0	4	0	0	0	0	0	0	1	0	0	0	0	0	31	0	0	0	9	0	0	0
IH3SHYN01.CH2_62_R1	U	0	0	321	0	10100	261	0	0	0	0	0	0	0	125	0	0	0	0	0	45	0	0	3	0	0	34	1	0	0	0	0	0	0	0	0	0	0	0	0	0	0	0	0	0	0	0	0	0
IH3SHYN01.CH2_63_R1	P	6256	9199	85	0	20	16	1	1	0	6	88	1	2	0	0	6	1	0	2	95	6	0	2	1575	58	0	0	2	146	1	0	1	2	0	4	8	0	0	0	0	1	254	0	1	8	1	0	0
IH3SHYN01.CH2_64_R1	U	6998	3699	326	0	45	136	0	0	0	2	111	0	0	0	0	0	0	0	0	23	0	0	0	0	3	0	0	71	3	0	0	0	0	0	47	0	0	0	0	0	6	0	0	0	34	0	0	0
IH3SHYN01.CH2_65_R1	U	1893	752	5015	0	414	2277	0	0	0	36	897	0	1	100	0	9	0	0	0	719	0	0	69	0	0	0	0	13	0	0	7	0	0	0	21	18	0	0	0	0	7	13	0	0	15	0	0	0
IH3SHYN01.CH2_66_R1	U	736	262	2056	0	0	755	0	0	0	0	31	0	0	0	0	1	0	0	0	286	24	0	0	0	0	0	0	21	0	0	0	0	0	0	7	0	0	0	0	0	0	0	0	0	3	0	76	0
IH3SHYN01.CH2_67_R1	U	3082	650	3386	0	13	1154	0	0	12	0	354	0	34	417	0	0	0	0	0	578	0	0	100	0	0	0	0	16	0	0	0	0	0	0	6	0	1	0	0	0	0	0	0	0	19	0	0	0
IH3SHYN01.CH2_68_R1	U	766	1749	2049	0	211	396	0	10	0	0	0	0	0	22	0	8	0	0	0	249	0	0	3	10	0	0	0	4	0	0	0	0	0	0	0	0	0	0	0	0	0	0	0	0	4	0	0	0
IH3SHYN01.CH2_69_R1	P	6948	167	911	13	2629	50	0	0	0	10	564	16	0	42	0	191	0	0	0	24	0	0	0	2	15	14	0	23	0	273	6	88	19	0	58	0	0	0	0	0	93	0	0	28	13	0	1	0
IH3SHYN01.CH2_70_R1	P	501	280	553	32	2339	277	0	0	0	38	352	0	0	23	0	0	0	0	3	130	0	0	0	0	0	0	0	71	0	271	0	20	110	0	58	0	0	0	13	0	0	0	0	11	54	0	0	0
IH3SHYN01.CH2_71_R1	P	1652	11500	1148	4	598	352	0	0	0	5	111	0	0	183	3	3	0	0	8	117	0	0	176	1	0	0	0	18	0	18	0	1	11	0	15	0	0	0	11	0	26	0	0	0	9	0	0	0
IH3SHYN01.CH2_72_R1	P	2232	422	2718	0	365	804	0	0	0	0	25	0	0	0	0	0	0	0	2	246	0	9	0	0	0	0	6	23	0	68	0	0	22	0	16	0	0	0	0	0	0	0	0	2	24	0	0	0
IH3SHYN01.CH2_73_R1	U	0	0	3249	0	2139	1146	0	0	0	0	96	0	0	1	0	0	0	0	0	419	43	0	62	0	0	0	0	87	0	142	0	0	114	0	131	0	0	0	0	0	0	0	0	26	83	0	0	0
IH3SHYN01.CH2_74_R1	U	534	2017	1123	0	4503	314	0	0	0	0	4	0	0	73	0	0	0	0	0	66	0	0	0	2	0	0	0	4	0	0	16	0	111	0	2	0	0	0	0	0	0	0	0	0	0	21	0	12
IH3SHYN01.CH2_75_R1	P	1259	2433	377	100	2381	161	0	0	0	106	14	0	2	24	0	0	0	0	0	210	822	0	0	219	50	0	0	60	573	0	0	0	0	0	70	0	0	0	0	0	0	189	0	0	34	0	0	0
IH3SHYN02.CH2_100_R1	P	10400	5603	1311	0	16	144	0	14	0	0	14	0	25	0	0	15	0	0	66	167	0	0	0	0	0	0	0	3	0	0	71	0	1	0	8	0	0	0	0	0	0	0	0	0	12	0	0	0
IH3SHYN02.CH2_101_R1	U	4996	2708	743	0	73	14	0	0	1	0	14	0	0	2	0	0	0	1	0	72	0	0	0	0	0	0	1	0	0	0	0	0	0	0	0	0	0	0	0	0	55	0	0	27	0	0	0	0
IH3SHYN02.CH2_102_R1	U	359	518	475	0	2	158	0	0	0	0	0	0	0	0	0	0	0	0	0	29	0	0	1	0	0	0	0	0	44	0	0	0	0	0	0	0	0	0	0	0	0	0	0	0	0	0	0	0
IH3SHYN02.CH2_103_R1	U	518	2229	1314	0	71	395	0	151	0	0	0	0	0	0	0	0	0	0	0	91	0	0	0	13	0	0	1	45	0	0	0	0	0	0	51	0	0	0	0	0	0	0	0	0	0	0	0	0
IH3SHYN02.CH2_104_R1	U	390	3430	407	0	0	51	0	91	13	0	0	0	166	0	30	0	0	0	94	0	0	0	0	0	0	0	7	0	0	0	0	0	0	0	0	0	0	0	0	0	0	0	0	0	0	0	31	0
IH3SHYN02.CH2_105_R1	U	452	1725	116	1	1	27	0	0	1	5	919	0	0	0	0	0	0	0	50	38	0	0	0	1	71	0	0	0	0	0	2	0	0	0	0	0	0	0	14	0	0	0	0	0	0	0	4	0
IH3SHYN02.CH2_106_R1	P	7127	1807	111	1033	140	15	45	0	0	3557	10	0	0	0	0	7	0	0	0	5	0	0	3	0	0	0	0	0	3	0	4	28	74	0	0	0	0	0	0	0	0	0	0	0	4	0	0	0
IH3SHYN02.CH2_107_R1	P	1974	3395	610	146	774	366	230	11	6	2266	17	0	61	0	34	0	0	0	36	26	0	0	31	1	24	0	0	20	0	0	0	43	97	0	9	0	0	0	0	0	0	0	0	7	4	0	0	5
IH3SHYN02.CH2_108_R1	U	1115	3020	280	965	1477	64	594	0	0	5012	159	0	0	0	11	0	0	0	25	23	1	0	9	0	8	0	0	14	4	0	2	0	55	12	13	0	0	0	0	0	0	0	0	9	11	0	0	0
IH3SHYN02.CH2_109_R1	U	3004	10100	610	112	17	128	17	15	0	868	337	0	0	0	0	0	0	0	60	45	11	0	0	8	0	0	0	0	0	0	18	0	171	0	0	0	0	0	0	0	0	0	0	0	0	0	0	0
IH3SHYN02.CH2_110_R1	U	315	3100	381	55	10600	70	36	0	0	5063	50	1	5	0	1	1	0	0	13	41	0	6	1	3	0	0	0	1	0	0	1	3	30	0	0	0	0	0	2	0	0	1	0	2	1	0	7	1
IH3SHYN02.CH2_111_R1	P	616	12700	1690	1827	143	541	0	29	0	43	261	0	105	58	48	0	1	0	38	302	0	0	1	4	0	0	0	2	0	0	0	19	0	0	0	0	0	0	0	0	0	0	0	0	0	0	0	0
IH3SHYN02.CH2_112_R1	U	137	334	89	15500	125	14	0	0	0	74	23	0	2	4	0	1	35	0	2	7	0	0	2	0	0	0	0	6	0	10	2	9	20	0	10	1	2	0	0	2	0	0	0	0	8	0	0	0
IH3SHYN02.CH2_113_R1	U	1749	6079	211	8419	71	47	0	4	0	13	4	0	0	2	0	0	293	2	10	37	1	0	1	2	0	0	0	4	0	0	0	0	0	0	4	0	0	0	0	0	0	0	0	0	1	0	0	0
IH3SHYN02.CH2_114_R1	U	0	0	606	14700	70	86	0	0	1	17	6	0	2	5	1	0	2258	0	8	83	0	4	2	2	0	0	0	10	0	0	0	0	0	0	12	0	0	0	9	0	0	0	0	0	6	0	0	0
IH3SHYN02.CH2_115_R1	U	0	40	1227	870	545	387	0	6	7	69	219	0	87	118	8	0	12600	47	2	199	0	0	2	0	0	1	0	0	0	0	0	4	9	0	2	0	0	0	0	1	21	0	0	1	1	0	0	0
IH3SHYN02.CH2_116_R1	P	4272	12400	1098	52	10	344	8	31	0	182	24	0	19	0	0	0	0	0	40	67	0	0	0	10	0	0	4	1	0	0	36	0	191	0	1	0	0	0	0	0	0	0	0	0	5	0	13	0
IH3SHYN02.CH2_117_R1	P	1909	9504	922	576	875	659	703	64	7	1727	304	0	79	0	12	0	0	6	32	108	0	0	31	7	241	0	0	9	0	0	5	0	950	0	13	0	0	0	0	0	0	0	0	63	29	0	2	0
IH3SHYN02.CH2_118_R1	P	272	980	345	0	0	48	0	0	0	0	20	0	3	0	0	0	0	1	0	45	8	0	0	1	2	0	0	11	0	0	3	0	12	0	20	0	0	0	6	0	0	0	0	0	32	0	0	0
IH3SHYN02.CH2_119_R1	U	0	0	11	0	0	3	0	0	0	0	0	0	0	0	0	0	0	0	0	5	0	0	1	0	0	0	0	3	0	0	2	0	2	0	5	0	0	0	0	0	6	0	0	0	0	0	0	0
IH3SHYN02.CH2_120_R1	U	27	0	499	4530	51	286	3226	20	0	437	2	0	21	18	8	0	0	0	0	83	27	0	1	0	0	0	0	2	0	0	0	0	13	0	11	0	0	0	5	0	0	0	0	18	0	0	0	0
IH3SHYN02.CH2_121_R1	P	2193	11900	841	95	50	424	0	0	0	266	36	0	6	0	8	0	0	0	23	135	0	0	1	9	0	0	0	0	0	51	11	0	93	0	1	0	0	0	0	0	0	0	0	0	14	0	0	0
IH3SHYN02.CH2_122_R1	P	39	566	77	111	11	33	0	10	0	96	6	1	1	7041	0	0	0	1	2	13	0	0	0	0	0	0	0	0	0	0	0	0	2	0	2	0	0	0	0	0	2	0	0	4	2	0	0	1
IH3SHYN02.CH2_123_R1	P	961	7707	154	0	7	69	0	6	0	14	18	0	0	14	0	0	0	0	13	24	0	0	0	1	0	0	0	1	4	1	4	3	15	0	0	0	0	0	0	0	0	0	0	0	1	0	0	0
IH3SHYN02.CH2_124_R1	U	2	5	2147	0	95	795	0	0	0	0	8	0	90	74	32	1	0	0	161	209	0	0	0	0	0	0	0	6	0	0	0	0	0	0	1	0	0	0	0	0	0	0	0	0	8	0	0	0
IH3SHYN02.CH2_125_R1	U	3	92	1459	0	830	613	0	173	0	0	0	0	108	310	0	0	0	0	32	240	0	0	40	0	0	22	0	1	0	0	0	0	75	0	1	0	0	0	36	0	84	0	0	43	3	0	0	0
IH3SHYN02.CH2_131_R1	P	4	4	125	5682	1995	39	1064	9	0	13	3	0	0	32	6	0	0	0	0	31	0	0	0	0	0	0	0	51	0	11	0	0	7	0	77	0	0	0	0	0	0	0	0	0	46	0	0	0
IH3SHYN02.CH2_132_R1	P	0	0	77	8420	181	27	2585	0	0	1	2	0	4	49	0	0	2	0	0	3	0	0	0	0	0	0	0	11	0	5	0	0	2	0	19	0	0	0	0	0	0	0	0	0	19	0	0	0
IH3SHYN02.CH2_133_R1	U	3	0	155	194	483	287	57	0	0	17	0	0	0	278	0	0	0	0	0	0	0	0	0	0	0	0	0	4	0	0	0	0	0	0	2	0	0	0	0	0	0	0	0	0	21	0	0	0
IH3SHYN02.CH2_134_R1	U	0	0	122	18	294	137	0	0	0	23	1	0	0	0	0	0	0	0	0	6	13	0	1	0	0	0	0	59	0	0	0	0	0	0	69	0	0	0	0	0	0	0	0	0	15	0	0	18
IH3SHYN02.CH2_135_R1	U	19	3	9469	2	64	13	0	0	0	0	7	0	0	15	0	15	0	0	0	0	0	0	1	3	8	0	0	0	49	0	4	1	0	0	0	0	0	0	1	0	0	0	0	0	0	2	0	0
IH3SHYN02.CH2_142_R1	P	0	0	9	222	0	4	468	1	0	0	2	8951	0	9	0	0	123	0	0	0	0	0	0	0	0	0	0	0	0	0	0	0	0	0	0	0	0	0	0	0	2	0	0	0	0	0	0	0
IH3SHYN02.CH2_143_R1	U	0	0	0	882	0	0	28	0	0	0	0	6999	0	0	0	0	25	0	0	0	0	0	0	0	0	0	0	0	0	0	0	0	0	0	0	0	0	0	0	0	0	0	0	0	0	0	0	0
IH3SHYN02.CH2_144_R1	U	1	0	2	4842	0	1	0	0	0	0	1	3269	0	8	0	1	0	0	0	0	0	0	2	0	0	0	0	4	0	0	0	0	0	0	3	0	0	0	1	0	1	0	0	0	4	0	0	0
IH3SHYN02.CH2_145_R1	U	3	1	14300	420	0	1	0	0	0	0	0	8	0	22	0	0	1	0	0	0	0	0	0	0	3	0	0	0	0	0	0	0	0	0	0	0	0	0	0	0	0	0	0	0	0	0	0	0
IH3SHYN02.CH2_146_R1	U	1	3	12400	62	0	0	0	0	0	0	0	1	0	0	0	0	0	0	0	0	0	0	0	0	5	0	0	0	0	0	0	0	0	0	0	0	0	0	0	0	0	0	0	0	0	0	0	0
IH3SHYN02.CH2_147_R1	U	2	0	411	9018	0	0	638	0	0	0	0	895	0	27	0	0	0	0	0	0	0	0	0	0	7	0	0	0	0	0	0	0	0	0	1	0	0	0	0	0	0	2	0	0	1	0	0	0
IH3SHYN02.CH2_76_R1	P	0	0	0	0	0	0	0	0	0	0	0	0	0	0	0	0	0	0	0	0	0	0	0	0	0	0	0	0	0	0	0	0	0	0	0	0	0	0	0	0	0	0	0	0	0	0	0	0
IH3SHYN02.CH2_77_R1	P	1	0	0	0	0	0	0	0	0	0	0	0	0	0	0	0	0	0	0	0	0	0	0	0	0	0	0	0	0	0	0	0	0	0	0	0	0	0	0	0	0	0	0	0	0	0	0	0
IH3SHYN02.CH2_78_R1	U	0	0	0	0	1	0	0	0	0	0	0	0	0	0	0	0	0	0	0	0	0	0	0	0	0	0	0	0	0	0	0	0	0	0	0	0	0	0	0	0	0	0	0	0	0	0	0	0
IH3SHYN02.CH2_79_R1	U	0	0	0	0	0	0	0	0	0	0	0	0	0	0	0	0	0	0	0	0	0	0	1	0	0	0	0	0	0	0	0	0	0	0	0	0	0	0	0	0	0	0	0	0	0	0	0	0
IH3SHYN02.CH2_80_R1	U	0	0	0	0	2	0	0	0	0	0	0	0	0	0	0	0	0	0	0	0	0	0	0	0	0	0	0	0	0	0	0	0	0	0	0	0	0	0	0	0	0	0	0	0	0	0	0	0
IH3SHYN02.CH2_81_R1	P	0	0	0	0	0	0	0	0	0	0	0	0	0	0	0	0	0	0	0	0	0	0	1	0	0	0	0	0	0	0	0	0	0	0	0	0	0	0	0	0	0	0	0	0	0	0	0	0
IH3SHYN02.CH2_82_R1	P	0	2	0	0	0	0	0	0	0	0	0	0	0	0	0	0	0	0	0	0	0	0	0	0	0	0	0	0	0	0	0	0	0	0	0	0	0	0	0	0	0	0	0	0	0	0	0	0
IH3SHYN02.CH2_83_R1	P	0	0	0	0	0	0	0	0	0	0	0	0	0	0	0	0	0	0	0	0	0	0	0	0	0	0	0	0	0	0	0	0	0	0	0	0	0	0	0	0	0	0	0	0	0	0	1	0
IH3SHYN02.CH2_84_R1	P	0	0	0	0	0	0	0	0	0	0	0	0	0	0	0	0	0	0	0	0	0	0	0	0	0	0	0	0	0	0	0	0	0	0	0	0	0	0	0	0	0	0	0	0	0	0	0	0
IH3SHYN02.CH2_85_R1	P	990	267	184	3	7	43	0	2	0	0	0	0	7	4203	1	0	0	0	3	14	0	0	0	0	0	2	0	1	0	0	6	0	0	0	2	135	143	0	0	0	0	0	0	0	2	25	0	3
IH3SHYN02.CH2_86_R1	U	1	4	2168	54	342	170	0	21	9	57	11	0	135	1531	33	0	0	11	19	174	0	0	53	0	0	775	0	2	0	0	31	0	0	273	3	1029	685	0	162	62	0	27	0	0	3	20	0	0
IH3SHYN02.CH2_87_R1	U	1022	2969	575	6093	1276	175	1	24	0	144	76	2	13	488	15	0	0	6	18	54	0	0	7	5	0	674	0	0	0	0	1	0	0	0	2	194	215	0	4	8	14	0	0	0	0	0	0	0
IH3SHYN02.CH2_88_R1	P	11800	208	1767	0	0	326	0	0	0	0	0	224	68	0	0	0	0	0	0	129	0	0	0	1	0	0	0	1	23	0	33	0	0	0	0	0	596	0	0	0	0	0	0	0	0	0	0	0
IH3SHYN02.CH2_89_R1	U	9926	6437	95	0	25	43	0	0	0	1	10	1100	1	1	0	0	0	0	0	25	0	0	5	1	0	0	0	0	0	0	0	0	0	0	0	0	113	0	0	6	5	0	0	0	2	0	0	0
IH3SHYN02.CH2_90_R1	U	1893	4285	152	13	56	37	0	2	0	20	77	8869	0	0	0	0	0	0	0	41	3	0	0	1	0	0	0	0	75	0	0	7	0	0	1	0	267	0	0	0	0	0	0	2	0	0	2	0
IH3SHYN02.CH2_91_R1	U	1374	2913	982	98	310	216	0	107	0	150	363	450	0	89	19	0	0	0	0	130	0	0	28	0	0	0	0	0	0	46	34	16	65	0	0	0	30	0	1	0	0	0	0	14	6	0	0	0
IH3SHYN02.CH2_92_R1	U	584	2833	1320	25	394	365	0	14	0	20	34	0	0	0	50	0	0	0	56	92	0	0	0	0	0	0	0	0	0	0	5	0	110	0	0	0	0	0	0	0	0	0	0	0	0	0	38	0
IH3SHYN02.CH2_93_R1	P	11000	1248	937	279	659	478	52	0	0	317	13	0	24	19	18	0	0	0	0	115	0	0	0	0	0	0	0	19	0	0	13	0	0	0	38	0	0	0	0	0	0	0	0	0	55	0	0	0
IH3SHYN02.CH2_94_R1	U	9569	6892	335	26	10	132	0	3	4	27	0	0	12	0	0	0	0	0	3	29	0	0	16	0	0	0	0	7	3	0	17	0	0	0	1	0	0	0	1	0	0	0	0	0	5	0	0	0
IH3SHYN02.CH2_95_R1	U	2	2	256	0	0	35	1	0	0	0	0	0	0	0	12	0	0	0	0	10	0	0	0	0	0	0	0	0	0	0	1	0	0	0	0	0	0	0	0	0	0	0	0	0	0	0	0	0
IH3SHYN02.CH2_96_R1	U	3791	3810	114	0	0	52	0	1	0	0	12	0	17	0	21	0	0	0	33	7	0	0	2	0	0	0	0	0	7	0	0	0	0	0	2	0	0	0	0	0	0	0	0	0	0	0	0	0
IH3SHYN02.CH2_97_R1	U	0	2	1348	15	0	655	0	13	0	0	46	0	178	155	14	0	1	0	6	379	43	0	41	0	0	0	0	0	0	0	0	0	0	0	0	0	0	0	0	0	0	0	0	0	0	0	0	0
IH3SHYN02.CH2_98_R1	U	0	0	52	0	1	82	0	0	0	0	17	0	0	0	0	0	0	0	0	15	0	0	77	0	0	0	3	28	0	0	0	0	0	0	29	0	0	0	0	0	0	0	0	0	12	0	0	0
IH3SHYN02.CH2_99_R1	P	1378	6848	1104	0	12	119	0	0	0	0	0	0	68	0	0	0	0	0	0	410	0	0	0	0	0	0	3	29	0	0	0	0	0	0	37	0	0	0	0	0	0	0	0	0	34	0	0	0
[truncated: 659 more columns]
