# Supplementary material for: Microbiome disturbance and resilience dynamics of the upper respiratory tract during influenza A virus infection
Source: Nat Commun. 2020 May 21;11:2537. doi: 10.1038/s41467-020-16429-9 (PMC7242466; doi:10.1038/s41467-020-16429-9)
Supplement: Supplementary file 4 — Source Data [file 41467_2020_16429_MOESM4_ESM.zip › Source_Data_FLUMB_final_tables_NCOMMS-19-14037D/TableS3_humans_multivariate_analysis.xlsx]

## Sheet: FigureS1_humans_bray_curtis_dis
Table S3. Beta diversity metrics based non-parametric multivariate analysis using Anosim and Adonis tests
	IH3SHYN02.CH2_125_R1	IH3SHYN02.CH2_131_R1	IH3SHYN02.CH2_132_R1	IH3SHYN02.CH2_133_R1	IH3SHYN02.CH2_134_R1	IH3SHYN01.CH2_10_R1	IH3SHYN02.CH2_135_R1	IH3SHYN02.CH2_142_R1	IH3SHYN02.CH2_143_R1	IH3SHYN02.CH2_144_R1	IH3SHYN01.CH2_11_R1	IH3SHYN02.CH2_145_R1	IH3SHYN02.CH2_146_R1	IH3SHYN02.CH2_147_R1	IH3SHYN01.CH2_12_R1	IH3SHYN02.CH2_85_R1	IH3SHYN02.CH2_86_R1	IH3SHYN02.CH2_87_R1	IH3SHYN02.CH2_88_R1	IH3SHYN02.CH2_89_R1	IH3SHYN02.CH2_90_R1	IH3SHYN02.CH2_91_R1	IH3SHYN02.CH2_92_R1	IH3SHYN01.CH2_13_R1	IH3SHYN02.CH2_93_R1	IH3SHYN02.CH2_94_R1	IH3SHYN02.CH2_95_R1	IH3SHYN02.CH2_96_R1	IH3SHYN02.CH2_97_R1	IH3SHYN02.CH2_98_R1	IH3SHYN02.CH2_99_R1	I6FH0SI01.NIGSP_CEIRS_CIP056_CH3_00001	I6FH0SI01.NIGSP_CEIRS_CIP056_CH3_00003	I6FH0SI01.NIGSP_CEIRS_CIP056_CH3_00004	IH3SHYN01.CH2_14_R1	I6FH0SI01.NIGSP_CEIRS_CIP056_CH3_00005	I6FH0SI01.NIGSP_CEIRS_CIP056_CH3_00006	I6FH0SI01.NIGSP_CEIRS_CIP056_CH3_00007	I6FH0SI01.NIGSP_CEIRS_CIP056_CH3_00008	I6FH0SI01.NIGSP_CEIRS_CIP056_CH3_00009	I6FH0SI01.NIGSP_CEIRS_CIP056_CH3_00010	I6FH0SI01.NIGSP_CEIRS_CIP056_CH3_00011	I6FH0SI01.NIGSP_CEIRS_CIP056_CH3_00012	I6FH0SI01.NIGSP_CEIRS_CIP056_CH3_00013	I6FH0SI01.NIGSP_CEIRS_CIP056_CH3_00015	IH3SHYN01.CH2_15_R1	I6FH0SI01.NIGSP_CEIRS_CIP056_CH3_00016	I6FH0SI01.NIGSP_CEIRS_CIP056_CH3_00017	I6FH0SI01.NIGSP_CEIRS_CIP056_CH3_00018
IH3SHYN02.CH2_125_R1	0	0.731472	0.705039	0.73027	0.819337	0.726887	0.710657	0.769883	1	0.731158	0.724167	0.733741	0.817791	0.729626	0.620679	0.69008	0.678486	0.651987	0.724417	0.666063	0.712417	0.638537	0.642534	0.719144	0.695524	0.577511	0.728741	0.618206	0.681165	0.775833	0.726793	0.785843	0.755793	0.757456	0.705115	0.766385	0.699231	0.759483	0.720471	0.70464	0.713305	0.665986	0.727615	0.692708	0.667354	0.786115	0.737575	0.774886	0.71657
IH3SHYN02.CH2_131_R1	0.731472	0	0.423736	0.604472	0.452201	0.859747	0.816322	0.711742	0.873844	0.717092	0.613444	0.791754	0.861174	0.764593	0.74597	0.757577	0.761372	0.713749	0.844912	0.758307	0.723155	0.682223	0.696045	0.777728	0.550811	0.635112	0.781837	0.754078	0.785689	0.53174	0.55871	0.602476	0.609195	0.626774	0.802299	0.675485	0.698234	0.654143	0.666719	0.699867	0.761405	0.687399	0.701376	0.704045	0.790435	0.518811	0.648778	0.670862	0.725586
IH3SHYN02.CH2_132_R1	0.705039	0.423736	0	0.508385	0.55196	0.809969	0.802849	0.639044	0.774152	0.635643	0.678718	0.6953	0.866259	0.633986	0.731156	0.779621	0.778617	0.758435	0.800574	0.720252	0.747255	0.712671	0.706357	0.744819	0.551428	0.645592	0.801357	0.762329	0.765577	0.604144	0.610517	0.685619	0.627906	0.724103	0.747208	0.698228	0.681316	0.64653	0.671135	0.72065	0.768609	0.672262	0.679891	0.704403	0.789709	0.590657	0.653235	0.664666	0.732348
IH3SHYN02.CH2_133_R1	0.73027	0.604472	0.508385	0	0.66472	0.792158	0.675459	0.649823	0.830135	0.657824	0.798399	0.687492	0.798114	0.660633	0.737976	0.793313	0.801914	0.725064	0.788837	0.726057	0.714142	0.692038	0.688163	0.764437	0.553275	0.62908	0.74049	0.789681	0.789975	0.748342	0.725913	0.80617	0.743163	0.803487	0.75972	0.738258	0.747467	0.762855	0.769521	0.785103	0.808168	0.752628	0.734148	0.763436	0.848826	0.561841	0.737566	0.75291	0.786359
IH3SHYN02.CH2_134_R1	0.819337	0.452201	0.55196	0.66472	0	0.850497	0.838462	0.849784	0.96238	0.795489	0.655473	0.890731	0.918601	0.881419	0.762802	0.854672	0.849459	0.84733	0.862075	0.791195	0.781756	0.80514	0.769274	0.788236	0.667346	0.733397	0.875709	0.830196	0.831875	0.53116	0.609611	0.688343	0.719835	0.721944	0.802367	0.755836	0.812978	0.682691	0.754015	0.812992	0.880203	0.806659	0.774174	0.815956	0.876759	0.572786	0.711957	0.755736	0.790388
IH3SHYN01.CH2_10_R1	0.726887	0.859747	0.809969	0.792158	0.850497	0	0.837394	0.819665	1	0.822297	0.887632	0.775634	0.863281	0.848262	0.633542	0.858948	0.82994	0.825751	0.611995	0.69726	0.820073	0.823604	0.761258	0.732178	0.825379	0.7551	0.64297	0.732777	0.671069	0.793584	0.773963	0.923217	0.913589	0.922585	0.633559	0.91702	0.865267	0.892449	0.899546	0.90352	0.880299	0.890208	0.906922	0.87122	0.902632	0.808461	0.906889	0.925003	0.919024
IH3SHYN02.CH2_135_R1	0.710657	0.816322	0.802849	0.675459	0.838462	0.837394	0	0.825533	0.970254	0.749966	0.786966	0.652727	0.669381	0.729371	0.752548	0.747771	0.711086	0.672818	0.71612	0.721777	0.662501	0.561695	0.66184	0.660773	0.644436	0.705262	0.786754	0.731181	0.736069	0.838438	0.821055	0.788986	0.798157	0.803755	0.740949	0.798987	0.750934	0.823612	0.774725	0.739438	0.72619	0.753233	0.737285	0.733813	0.721499	0.776674	0.745684	0.796155	0.74563
IH3SHYN02.CH2_142_R1	0.769883	0.711742	0.639044	0.649823	0.849784	0.819665	0.825533	0	0.424526	0.544582	0.884765	0.53821	0.754334	0.58505	0.855509	0.86203	0.846599	0.784636	0.806378	0.705305	0.685648	0.751824	0.754455	0.894187	0.766264	0.812675	0.777924	0.803317	0.7588	0.87186	0.910269	0.860603	0.805311	0.86598	0.884608	0.795342	0.731624	0.832503	0.837935	0.814412	0.78385	0.780281	0.81456	0.773754	0.793382	0.781584	0.860956	0.869079	0.874561
IH3SHYN02.CH2_143_R1	1	0.873844	0.774152	0.830135	0.96238	1	0.970254	0.424526	0	0.719735	0.985001	0.602131	0.776944	0.629608	1	0.953121	0.9428	0.899399	0.902223	0.897748	0.789537	0.894307	0.931598	0.975058	0.885064	0.918447	0.9127	1	0.952842	1	1	0.930356	0.909414	0.946349	1	0.90216	0.858501	0.937973	0.932168	0.905751	0.891943	0.901807	0.892577	0.896853	0.900821	0.917091	0.965055	0.943805	0.969409
IH3SHYN02.CH2_144_R1	0.731158	0.717092	0.635643	0.657824	0.795489	0.822297	0.749966	0.544582	0.719735	0	0.794304	0.615008	0.757619	0.594634	0.750449	0.850244	0.779599	0.745259	0.789996	0.668614	0.741367	0.705675	0.818327	0.859758	0.74611	0.734826	0.848724	0.779385	0.806487	0.79594	0.797089	0.828778	0.816394	0.843249	0.802353	0.814195	0.789645	0.792392	0.809719	0.787166	0.827402	0.758633	0.803842	0.781548	0.846609	0.756732	0.830585	0.854296	0.839493
IH3SHYN01.CH2_11_R1	0.724167	0.613444	0.678718	0.798399	0.655473	0.887632	0.786966	0.884765	0.985001	0.794304	0	0.823027	0.850155	0.786536	0.792979	0.798612	0.759212	0.766294	0.836825	0.796779	0.831421	0.827062	0.865926	0.703024	0.70627	0.71439	0.890602	0.776239	0.864226	0.668821	0.683053	0.654428	0.782865	0.694415	0.811783	0.770138	0.855436	0.712169	0.750658	0.782544	0.857932	0.788747	0.805822	0.842255	0.798714	0.675973	0.70121	0.7573	0.762751
IH3SHYN02.CH2_145_R1	0.733741	0.791754	0.6953	0.687492	0.890731	0.775634	0.652727	0.53821	0.602131	0.615008	0.823027	0	0.310529	0.416179	0.774608	0.812702	0.849138	0.788715	0.678513	0.707473	0.704665	0.761313	0.732357	0.700105	0.75115	0.777455	0.651469	0.766184	0.79634	0.923762	0.805684	0.892387	0.866928	0.89541	0.74874	0.851829	0.786511	0.866413	0.860222	0.871452	0.81699	0.811585	0.831568	0.821013	0.8085	0.788643	0.854727	0.888851	0.881737
IH3SHYN02.CH2_146_R1	0.817791	0.861174	0.866259	0.798114	0.918601	0.863281	0.669381	0.754334	0.776944	0.757619	0.850155	0.310529	0	0.559911	0.778162	0.890286	0.894979	0.863371	0.696117	0.793891	0.779079	0.816689	0.773097	0.740899	0.788406	0.810268	0.700807	0.81128	0.887105	0.953498	0.841327	0.949166	0.938359	0.939155	0.785183	0.91094	0.874095	0.926439	0.92307	0.921543	0.892109	0.915093	0.915394	0.89677	0.891962	0.814732	0.900188	0.931902	0.918756
IH3SHYN02.CH2_147_R1	0.729626	0.764593	0.633986	0.660633	0.881419	0.848262	0.729371	0.58505	0.629608	0.594634	0.786536	0.416179	0.559911	0	0.833586	0.840462	0.807738	0.798283	0.783652	0.788438	0.765662	0.790834	0.859168	0.725782	0.756448	0.774734	0.785628	0.860371	0.879601	0.910295	0.822684	0.868793	0.853369	0.881926	0.785539	0.800317	0.812456	0.840414	0.857674	0.82934	0.839985	0.819337	0.81305	0.852089	0.812808	0.813091	0.854557	0.851361	0.852181
IH3SHYN01.CH2_12_R1	0.620679	0.74597	0.731156	0.737976	0.762802	0.633542	0.752548	0.855509	1	0.750449	0.792979	0.774608	0.778162	0.833586	0	0.782616	0.748889	0.7786	0.60257	0.734516	0.752672	0.748776	0.69775	0.671411	0.666203	0.629793	0.607765	0.558723	0.693061	0.719858	0.643967	0.833925	0.746223	0.788531	0.577404	0.791536	0.777846	0.75649	0.773921	0.814473	0.793085	0.765289	0.783847	0.754411	0.815844	0.708987	0.747117	0.787238	0.809458
IH3SHYN02.CH2_85_R1	0.69008	0.757577	0.779621	0.793313	0.854672	0.858948	0.747771	0.86203	0.953121	0.850244	0.798612	0.812702	0.890286	0.840462	0.782616	0	0.572182	0.518836	0.739959	0.7258	0.714936	0.729266	0.721845	0.789443	0.693734	0.651505	0.808563	0.72302	0.720026	0.830324	0.750063	0.762253	0.754247	0.734296	0.794778	0.740234	0.686467	0.791464	0.749809	0.754481	0.738001	0.746846	0.743655	0.732829	0.733617	0.798727	0.801913	0.806169	0.778339
IH3SHYN02.CH2_86_R1	0.678486	0.761372	0.778617	0.801914	0.849459	0.82994	0.711086	0.846599	0.9428	0.779599	0.759212	0.849138	0.894979	0.807738	0.748889	0.572182	0	0.450094	0.770907	0.731266	0.728806	0.66446	0.697548	0.749389	0.692921	0.639695	0.846479	0.739472	0.639868	0.833282	0.828218	0.63893	0.687685	0.653126	0.804609	0.633871	0.64673	0.671199	0.641836	0.60806	0.627158	0.641087	0.656509	0.671746	0.586458	0.772505	0.684702	0.654721	0.632153
IH3SHYN02.CH2_87_R1	0.651987	0.713749	0.758435	0.725064	0.84733	0.825751	0.672818	0.784636	0.899399	0.745259	0.766294	0.788715	0.863371	0.798283	0.7786	0.518836	0.450094	0	0.724023	0.645235	0.624254	0.564615	0.654689	0.716818	0.620275	0.609591	0.82326	0.702294	0.669623	0.833348	0.814033	0.67816	0.729561	0.664144	0.779927	0.681073	0.621994	0.732577	0.681333	0.640934	0.618653	0.628412	0.648612	0.660289	0.635193	0.745594	0.743404	0.700562	0.689969
IH3SHYN02.CH2_88_R1	0.724417	0.844912	0.800574	0.788837	0.862075	0.611995	0.71612	0.806378	0.902223	0.789996	0.836825	0.678513	0.696117	0.783652	0.60257	0.739959	0.770907	0.724023	0	0.518543	0.570919	0.679432	0.620127	0.650207	0.660197	0.608791	0.556593	0.578925	0.738806	0.85117	0.645633	0.863454	0.850373	0.866112	0.587189	0.840522	0.824466	0.834124	0.842351	0.856858	0.817399	0.848095	0.839511	0.807957	0.851351	0.79377	0.831616	0.852121	0.862351
IH3SHYN02.CH2_89_R1	0.666063	0.758307	0.720252	0.726057	0.791195	0.69726	0.721777	0.705305	0.897748	0.668614	0.796779	0.707473	0.793891	0.788438	0.734516	0.7258	0.731266	0.645235	0.518543	0	0.514552	0.597849	0.528429	0.649949	0.622624	0.551646	0.703748	0.495398	0.660207	0.787058	0.633382	0.804795	0.805613	0.80818	0.679471	0.788463	0.741665	0.758312	0.788007	0.803457	0.758714	0.759869	0.80126	0.773122	0.798751	0.721119	0.773613	0.812977	0.785141
IH3SHYN02.CH2_90_R1	0.712417	0.723155	0.747255	0.714142	0.781756	0.820073	0.662501	0.685648	0.789537	0.741367	0.831421	0.704665	0.779079	0.765662	0.752672	0.714936	0.728806	0.624254	0.570919	0.514552	0	0.575231	0.528146	0.588132	0.611662	0.542419	0.740054	0.588166	0.709654	0.813816	0.718406	0.781655	0.724576	0.762442	0.789133	0.777094	0.759035	0.781206	0.72259	0.76059	0.705261	0.713667	0.714945	0.691966	0.729149	0.589135	0.777188	0.796597	0.792097
IH3SHYN02.CH2_91_R1	0.638537	0.682223	0.712671	0.692038	0.80514	0.823604	0.561695	0.751824	0.894307	0.705675	0.827062	0.761313	0.816689	0.790834	0.748776	0.729266	0.66446	0.564615	0.679432	0.597849	0.575231	0	0.5658	0.718171	0.551268	0.623228	0.755828	0.709263	0.703589	0.795067	0.782161	0.727149	0.705411	0.678093	0.759603	0.680024	0.635472	0.707433	0.672417	0.629095	0.643648	0.665307	0.604674	0.620261	0.695547	0.715033	0.66585	0.686939	0.662756
IH3SHYN02.CH2_92_R1	0.642534	0.696045	0.706357	0.688163	0.769274	0.761258	0.66184	0.754455	0.931598	0.818327	0.865926	0.732357	0.773097	0.859168	0.69775	0.721845	0.697548	0.654689	0.620127	0.528429	0.528146	0.5658	0	0.678246	0.569306	0.560216	0.588424	0.480801	0.613072	0.830462	0.722763	0.774574	0.710411	0.792788	0.672054	0.71194	0.693331	0.721732	0.699091	0.739735	0.695785	0.71523	0.725099	0.702964	0.718463	0.657356	0.709722	0.731995	0.750045
IH3SHYN01.CH2_13_R1	0.719144	0.777728	0.744819	0.764437	0.788236	0.732178	0.660773	0.894187	0.975058	0.859758	0.703024	0.700105	0.740899	0.725782	0.671411	0.789443	0.749389	0.716818	0.650207	0.649949	0.588132	0.718171	0.678246	0	0.639812	0.610646	0.755933	0.657703	0.717121	0.802609	0.631296	0.785706	0.76133	0.753459	0.682864	0.739555	0.782944	0.765717	0.7532	0.761111	0.765735	0.746725	0.766174	0.759362	0.754737	0.634274	0.736696	0.73598	0.759496
IH3SHYN02.CH2_93_R1	0.695524	0.550811	0.551428	0.553275	0.667346	0.825379	0.644436	0.766264	0.885064	0.74611	0.70627	0.75115	0.788406	0.756448	0.666203	0.693734	0.692921	0.620275	0.660197	0.622624	0.611662	0.551268	0.569306	0.639812	0	0.501962	0.663866	0.604026	0.7062	0.687963	0.622749	0.680318	0.617907	0.698112	0.739062	0.655418	0.692367	0.675339	0.668972	0.653316	0.727007	0.690885	0.660382	0.656132	0.735859	0.542587	0.637162	0.67343	0.698882
IH3SHYN02.CH2_94_R1	0.577511	0.635112	0.645592	0.62908	0.733397	0.7551	0.705262	0.812675	0.918447	0.734826	0.71439	0.777455	0.810268	0.774734	0.629793	0.651505	0.639695	0.609591	0.608791	0.551646	0.542419	0.623228	0.560216	0.610646	0.501962	0	0.699717	0.477735	0.66674	0.699321	0.60097	0.704543	0.665372	0.686201	0.668976	0.689783	0.674016	0.671153	0.667088	0.69565	0.713794	0.637149	0.674697	0.65553	0.688348	0.605554	0.668766	0.684139	0.712437
IH3SHYN02.CH2_95_R1	0.728741	0.781837	0.801357	0.74049	0.875709	0.64297	0.786754	0.777924	0.9127	0.848724	0.890602	0.651469	0.700807	0.785628	0.607765	0.808563	0.846479	0.82326	0.556593	0.703748	0.740054	0.755828	0.588424	0.755933	0.663866	0.699717	0	0.593541	0.766079	0.841634	0.709182	0.9083	0.83924	0.904558	0.642901	0.855556	0.831664	0.875816	0.873259	0.892171	0.85409	0.865118	0.87865	0.87213	0.875737	0.728004	0.872775	0.879636	0.889209
IH3SHYN02.CH2_96_R1	0.618206	0.754078	0.762329	0.789681	0.830196	0.732777	0.731181	0.803317	1	0.779385	0.776239	0.766184	0.81128	0.860371	0.558723	0.72302	0.739472	0.702294	0.578925	0.495398	0.588166	0.709263	0.480801	0.657703	0.604026	0.477735	0.593541	0	0.624699	0.748845	0.635635	0.793066	0.751516	0.790512	0.642577	0.766831	0.748024	0.753421	0.727506	0.795605	0.759117	0.713448	0.770031	0.731131	0.750943	0.732498	0.7353	0.776488	0.757953
IH3SHYN02.CH2_97_R1	0.681165	0.785689	0.765577	0.789975	0.831875	0.671069	0.736069	0.7588	0.952842	0.806487	0.864226	0.79634	0.887105	0.879601	0.693061	0.720026	0.639868	0.669623	0.738806	0.660207	0.709654	0.703589	0.613072	0.717121	0.7062	0.66674	0.766079	0.624699	0	0.795784	0.809187	0.8109	0.772863	0.761215	0.709277	0.753809	0.752511	0.759621	0.739046	0.743323	0.716982	0.747815	0.755109	0.761465	0.778381	0.713033	0.758303	0.752287	0.768944
IH3SHYN02.CH2_98_R1	0.775833	0.53174	0.604144	0.748342	0.53116	0.793584	0.838438	0.87186	1	0.79594	0.668821	0.923762	0.953498	0.910295	0.719858	0.830324	0.833282	0.833348	0.85117	0.787058	0.813816	0.795067	0.830462	0.802609	0.687963	0.699321	0.841634	0.748845	0.795784	0	0.562829	0.745039	0.763571	0.752571	0.752558	0.795245	0.831053	0.726045	0.784853	0.839905	0.875613	0.819559	0.839439	0.825554	0.868992	0.619529	0.738607	0.781939	0.806249
IH3SHYN02.CH2_99_R1	0.726793	0.55871	0.610517	0.725913	0.609611	0.773963	0.821055	0.910269	1	0.797089	0.683053	0.805684	0.841327	0.822684	0.643967	0.750063	0.828218	0.814033	0.645633	0.633382	0.718406	0.782161	0.722763	0.631296	0.622749	0.60097	0.709182	0.635635	0.809187	0.562829	0	0.74494	0.693736	0.746069	0.673576	0.746101	0.825058	0.711732	0.756293	0.796563	0.847836	0.795184	0.803849	0.791368	0.852511	0.626635	0.730607	0.763631	0.783769
I6FH0SI01.NIGSP_CEIRS_CIP056_CH3_00001	0.785843	0.602476	0.685619	0.80617	0.688343	0.923217	0.788986	0.860603	0.930356	0.828778	0.654428	0.892387	0.949166	0.868793	0.833925	0.762253	0.63893	0.67816	0.863454	0.804795	0.781655	0.727149	0.774574	0.785706	0.680318	0.704543	0.9083	0.793066	0.8109	0.745039	0.74494	0	0.454479	0.398278	0.855858	0.43551	0.560121	0.400106	0.431776	0.481872	0.515849	0.508546	0.482699	0.511336	0.520861	0.683807	0.443614	0.461756	0.466212
I6FH0SI01.NIGSP_CEIRS_CIP056_CH3_00003	0.755793	0.609195	0.627906	0.743163	0.719835	0.913589	0.798157	0.805311	0.909414	0.816394	0.782865	0.866928	0.938359	0.853369	0.746223	0.754247	0.687685	0.729561	0.850373	0.805613	0.724576	0.705411	0.710411	0.76133	0.617907	0.665372	0.83924	0.751516	0.772863	0.763571	0.693736	0.454479	0	0.405112	0.828854	0.3824	0.479447	0.359143	0.400651	0.46329	0.479944	0.429397	0.399593	0.447675	0.510553	0.676633	0.384273	0.379798	0.415528
I6FH0SI01.NIGSP_CEIRS_CIP056_CH3_00004	0.757456	0.626774	0.724103	0.803487	0.721944	0.922585	0.803755	0.86598	0.946349	0.843249	0.694415	0.89541	0.939155	0.881926	0.788531	0.734296	0.653126	0.664144	0.866112	0.80818	0.762442	0.678093	0.792788	0.753459	0.698112	0.686201	0.904558	0.790512	0.761215	0.752571	0.746069	0.398278	0.405112	0	0.867626	0.369734	0.506378	0.411912	0.45727	0.487663	0.441566	0.459412	0.400822	0.47645	0.50445	0.691221	0.401569	0.383818	0.430663
IH3SHYN01.CH2_14_R1	0.705115	0.802299	0.747208	0.75972	0.802367	0.633559	0.740949	0.884608	1	0.802353	0.811783	0.74874	0.785183	0.785539	0.577404	0.794778	0.804609	0.779927	0.587189	0.679471	0.789133	0.759603	0.672054	0.682864	0.739062	0.668976	0.642901	0.642577	0.709277	0.752558	0.673576	0.855858	0.828854	0.867626	0	0.84665	0.855511	0.831462	0.836058	0.85488	0.869302	0.846113	0.83388	0.873474	0.859698	0.73104	0.840419	0.843538	0.862175
I6FH0SI01.NIGSP_CEIRS_CIP056_CH3_00005	0.766385	0.675485	0.698228	0.738258	0.755836	0.91702	0.798987	0.795342	0.90216	0.814195	0.770138	0.851829	0.91094	0.800317	0.791536	0.740234	0.633871	0.681073	0.840522	0.788463	0.777094	0.680024	0.71194	0.739555	0.655418	0.689783	0.855556	0.766831	0.753809	0.795245	0.746101	0.43551	0.3824	0.369734	0.84665	0	0.415595	0.326074	0.356089	0.408863	0.416125	0.40743	0.362657	0.419613	0.4535	0.687764	0.400798	0.315002	0.389479
I6FH0SI01.NIGSP_CEIRS_CIP056_CH3_00006	0.699231	0.698234	0.681316	0.747467	0.812978	0.865267	0.750934	0.731624	0.858501	0.789645	0.855436	0.786511	0.874095	0.812456	0.777846	0.686467	0.64673	0.621994	0.824466	0.741665	0.759035	0.635472	0.693331	0.782944	0.692367	0.674016	0.831664	0.748024	0.752511	0.831053	0.825058	0.560121	0.479447	0.506378	0.855511	0.415595	0	0.497227	0.440008	0.444187	0.349071	0.396073	0.428506	0.340749	0.468183	0.74653	0.508676	0.469129	0.49463
I6FH0SI01.NIGSP_CEIRS_CIP056_CH3_00007	0.759483	0.654143	0.64653	0.762855	0.682691	0.892449	0.823612	0.832503	0.937973	0.792392	0.712169	0.866413	0.926439	0.840414	0.75649	0.791464	0.671199	0.732577	0.834124	0.758312	0.781206	0.707433	0.721732	0.765717	0.675339	0.671153	0.875816	0.753421	0.759621	0.726045	0.711732	0.400106	0.359143	0.411912	0.831462	0.326074	0.497227	0	0.408575	0.469574	0.48806	0.470821	0.465211	0.479073	0.527273	0.667136	0.366727	0.348008	0.424721
I6FH0SI01.NIGSP_CEIRS_CIP056_CH3_00008	0.720471	0.666719	0.671135	0.769521	0.754015	0.899546	0.774725	0.837935	0.932168	0.809719	0.750658	0.860222	0.92307	0.857674	0.773921	0.749809	0.641836	0.681333	0.842351	0.788007	0.72259	0.672417	0.699091	0.7532	0.668972	0.667088	0.873259	0.727506	0.739046	0.784853	0.756293	0.431776	0.400651	0.45727	0.836058	0.356089	0.440008	0.408575	0	0.43705	0.408999	0.378213	0.360256	0.352676	0.501935	0.697756	0.379749	0.383953	0.405777
I6FH0SI01.NIGSP_CEIRS_CIP056_CH3_00009	0.70464	0.699867	0.72065	0.785103	0.812992	0.90352	0.739438	0.814412	0.905751	0.787166	0.782544	0.871452	0.921543	0.82934	0.814473	0.754481	0.60806	0.640934	0.856858	0.803457	0.76059	0.629095	0.739735	0.761111	0.653316	0.69565	0.892171	0.795605	0.743323	0.839905	0.796563	0.481872	0.46329	0.487663	0.85488	0.408863	0.444187	0.469574	0.43705	0	0.45112	0.381118	0.398125	0.390984	0.457113	0.744457	0.483503	0.432963	0.436405
I6FH0SI01.NIGSP_CEIRS_CIP056_CH3_00010	0.713305	0.761405	0.768609	0.808168	0.880203	0.880299	0.72619	0.78385	0.891943	0.827402	0.857932	0.81699	0.892109	0.839985	0.793085	0.738001	0.627158	0.618653	0.817399	0.758714	0.705261	0.643648	0.695785	0.765735	0.727007	0.713794	0.85409	0.759117	0.716982	0.875613	0.847836	0.515849	0.479944	0.441566	0.869302	0.416125	0.349071	0.48806	0.408999	0.45112	0	0.362712	0.334985	0.385496	0.417047	0.776159	0.485978	0.457863	0.477574
I6FH0SI01.NIGSP_CEIRS_CIP056_CH3_00011	0.665986	0.687399	0.672262	0.752628	0.806659	0.890208	0.753233	0.780281	0.901807	0.758633	0.788747	0.811585	0.915093	0.819337	0.765289	0.746846	0.641087	0.628412	0.848095	0.759869	0.713667	0.665307	0.71523	0.746725	0.690885	0.637149	0.865118	0.713448	0.747815	0.819559	0.795184	0.508546	0.429397	0.459412	0.846113	0.40743	0.396073	0.470821	0.378213	0.381118	0.362712	0	0.335379	0.353521	0.454077	0.7201	0.449027	0.445196	0.437756
I6FH0SI01.NIGSP_CEIRS_CIP056_CH3_00012	0.727615	0.701376	0.679891	0.734148	0.774174	0.906922	0.737285	0.81456	0.892577	0.803842	0.805822	0.831568	0.915394	0.81305	0.783847	0.743655	0.656509	0.648612	0.839511	0.80126	0.714945	0.604674	0.725099	0.766174	0.660382	0.674697	0.87865	0.770031	0.755109	0.839439	0.803849	0.482699	0.399593	0.400822	0.83388	0.362657	0.428506	0.465211	0.360256	0.398125	0.334985	0.335379	0	0.338898	0.424311	0.701772	0.387465	0.373671	0.387683
I6FH0SI01.NIGSP_CEIRS_CIP056_CH3_00013	0.692708	0.704045	0.704403	0.763436	0.815956	0.87122	0.733813	0.773754	0.896853	0.781548	0.842255	0.821013	0.89677	0.852089	0.754411	0.732829	0.671746	0.660289	0.807957	0.773122	0.691966	0.620261	0.702964	0.759362	0.656132	0.65553	0.87213	0.731131	0.761465	0.825554	0.791368	0.511336	0.447675	0.47645	0.873474	0.419613	0.340749	0.479073	0.352676	0.390984	0.385496	0.353521	0.338898	0	0.422107	0.736604	0.46299	0.458866	0.474293
I6FH0SI01.NIGSP_CEIRS_CIP056_CH3_00015	0.667354	0.790435	0.789709	0.848826	0.876759	0.902632	0.721499	0.793382	0.900821	0.846609	0.798714	0.8085	0.891962	0.812808	0.815844	0.733617	0.586458	0.635193	0.851351	0.798751	0.729149	0.695547	0.718463	0.754737	0.735859	0.688348	0.875737	0.750943	0.778381	0.868992	0.852511	0.520861	0.510553	0.50445	0.859698	0.4535	0.468183	0.527273	0.501935	0.457113	0.417047	0.454077	0.424311	0.422107	0	0.792052	0.480621	0.501993	0.47164
IH3SHYN01.CH2_15_R1	0.786115	0.518811	0.590657	0.561841	0.572786	0.808461	0.776674	0.781584	0.917091	0.756732	0.675973	0.788643	0.814732	0.813091	0.708987	0.798727	0.772505	0.745594	0.79377	0.721119	0.589135	0.715033	0.657356	0.634274	0.542587	0.605554	0.728004	0.732498	0.713033	0.619529	0.626635	0.683807	0.676633	0.691221	0.73104	0.687764	0.74653	0.667136	0.697756	0.744457	0.776159	0.7201	0.701772	0.736604	0.792052	0	0.687991	0.673383	0.740812
I6FH0SI01.NIGSP_CEIRS_CIP056_CH3_00016	0.737575	0.648778	0.653235	0.737566	0.711957	0.906889	0.745684	0.860956	0.965055	0.830585	0.70121	0.854727	0.900188	0.854557	0.747117	0.801913	0.684702	0.743404	0.831616	0.773613	0.777188	0.66585	0.709722	0.736696	0.637162	0.668766	0.872775	0.7353	0.758303	0.738607	0.730607	0.443614	0.384273	0.401569	0.840419	0.400798	0.508676	0.366727	0.379749	0.483503	0.485978	0.449027	0.387465	0.46299	0.480621	0.687991	0	0.319209	0.349091
I6FH0SI01.NIGSP_CEIRS_CIP056_CH3_00017	0.774886	0.670862	0.664666	0.75291	0.755736	0.925003	0.796155	0.869079	0.943805	0.854296	0.7573	0.888851	0.931902	0.851361	0.787238	0.806169	0.654721	0.700562	0.852121	0.812977	0.796597	0.686939	0.731995	0.73598	0.67343	0.684139	0.879636	0.776488	0.752287	0.781939	0.763631	0.461756	0.379798	0.383818	0.843538	0.315002	0.469129	0.348008	0.383953	0.432963	0.457863	0.445196	0.373671	0.458866	0.501993	0.673383	0.319209	0	0.356566
I6FH0SI01.NIGSP_CEIRS_CIP056_CH3_00018	0.71657	0.725586	0.732348	0.786359	0.790388	0.919024	0.74563	0.874561	0.969409	0.839493	0.762751	0.881737	0.918756	0.852181	0.809458	0.778339	0.632153	0.689969	0.862351	0.785141	0.792097	0.662756	0.750045	0.759496	0.698882	0.712437	0.889209	0.757953	0.768944	0.806249	0.783769	0.466212	0.415528	0.430663	0.862175	0.389479	0.49463	0.424721	0.405777	0.436405	0.477574	0.437756	0.387683	0.474293	0.47164	0.740812	0.349091	0.356566	0
I6FH0SI01.NIGSP_CEIRS_CIP056_CH3_00019	0.707656	0.632113	0.62463	0.705521	0.749258	0.885451	0.725419	0.799478	0.915031	0.79491	0.744123	0.845075	0.889482	0.75093	0.78973	0.747479	0.665381	0.613818	0.835778	0.761069	0.762602	0.632033	0.725772	0.751981	0.608626	0.634752	0.861272	0.761706	0.734304	0.806856	0.774226	0.480938	0.463228	0.479119	0.809894	0.389059	0.446397	0.447543	0.422804	0.437644	0.468872	0.459528	0.400053	0.455456	0.517562	0.667139	0.425792	0.416989	0.430211
I6FH0SI01.NIGSP_CEIRS_CIP056_CH3_00020	0.675071	0.659219	0.649872	0.713073	0.819963	0.908422	0.716576	0.752927	0.876639	0.7719	0.791715	0.803284	0.879858	0.755925	0.775382	0.720516	0.629115	0.630012	0.853683	0.768112	0.714196	0.629969	0.720469	0.695099	0.677471	0.644863	0.845583	0.735862	0.736112	0.855253	0.785109	0.492132	0.449768	0.463758	0.82565	0.359868	0.394203	0.459631	0.400285	0.366	0.425384	0.400373	0.378562	0.37353	0.469828	0.709292	0.449297	0.433986	0.424084
I6FH0SI01.NIGSP_CEIRS_CIP056_CH3_00021	0.691241	0.631731	0.65026	0.731057	0.758871	0.901529	0.720625	0.733649	0.837435	0.751599	0.787165	0.78267	0.862426	0.754239	0.795919	0.695137	0.642127	0.61299	0.844685	0.776782	0.729379	0.625309	0.724562	0.721351	0.645817	0.683259	0.857249	0.780485	0.78167	0.820739	0.782198	0.494108	0.432165	0.456132	0.87282	0.403724	0.335725	0.487431	0.396104	0.420446	0.402827	0.421988	0.363358	0.35963	0.469358	0.694434	0.456056	0.451377	0.46411
I6FH0SI01.NIGSP_CEIRS_CIP056_CH3_00022	0.754952	0.62865	0.645372	0.719251	0.753258	0.934857	0.726513	0.79134	0.884148	0.830657	0.773252	0.84049	0.891843	0.815603	0.784721	0.794471	0.671558	0.680826	0.865749	0.795446	0.705957	0.651824	0.739759	0.725533	0.627547	0.68255	0.87186	0.776154	0.751958	0.833854	0.777932	0.488312	0.421415	0.460503	0.871227	0.429434	0.455458	0.481867	0.413651	0.433108	0.446885	0.418139	0.379173	0.442454	0.520249	0.649608	0.413718	0.416326	0.414733
I6FH0SI01.NIGSP_CEIRS_CIP056_CH3_00023	0.683364	0.662784	0.66462	0.726103	0.818548	0.917799	0.715037	0.796319	0.877039	0.797793	0.802828	0.823377	0.889493	0.780314	0.816129	0.716928	0.622344	0.609987	0.869091	0.789297	0.743902	0.61776	0.732341	0.778872	0.621972	0.692685	0.865868	0.78775	0.769424	0.85365	0.818597	0.50901	0.465816	0.49575	0.85777	0.42313	0.443141	0.495985	0.408353	0.397359	0.453713	0.453682	0.399999	0.400723	0.471614	0.70936	0.443324	0.429748	0.43818
I6FH0SI01.NIGSP_CEIRS_CIP056_CH3_00024	0.694195	0.622866	0.607341	0.704581	0.79121	0.915938	0.752279	0.753196	0.867055	0.802749	0.82241	0.801191	0.879288	0.73387	0.781742	0.786039	0.693319	0.685007	0.840631	0.77417	0.721829	0.64234	0.661594	0.7051	0.607347	0.653062	0.834584	0.739702	0.750094	0.821013	0.733239	0.543174	0.448819	0.553203	0.870281	0.419157	0.453878	0.498255	0.418364	0.427993	0.480318	0.407675	0.434181	0.446118	0.530742	0.65775	0.452807	0.442691	0.48772
I6FH0SI01.NIGSP_CEIRS_CIP056_CH3_00025	0.740963	0.662184	0.696331	0.757013	0.729266	0.920265	0.780912	0.815624	0.927966	0.798372	0.754707	0.871206	0.92394	0.865627	0.785411	0.744379	0.66848	0.683409	0.855576	0.7958	0.781622	0.670448	0.741678	0.750027	0.681128	0.687584	0.897542	0.782348	0.766495	0.743613	0.747733	0.474836	0.429783	0.404981	0.868658	0.36383	0.438116	0.396659	0.431202	0.462314	0.428514	0.46685	0.404727	0.417277	0.489578	0.685838	0.407215	0.378012	0.428809
IH3SHYN01.CH2_16_R1	0.634202	0.801411	0.718001	0.772058	0.800445	0.600043	0.746025	0.73041	1	0.688571	0.864705	0.754715	0.873424	0.828562	0.639313	0.800815	0.783163	0.799247	0.705557	0.689329	0.733005	0.79415	0.701474	0.759233	0.752579	0.712176	0.660939	0.551397	0.582385	0.767446	0.72117	0.875039	0.796484	0.848838	0.64871	0.836596	0.811136	0.818541	0.805546	0.851776	0.821063	0.805205	0.818539	0.809558	0.822384	0.756022	0.820736	0.853319	0.850294
I6FH0SI01.NIGSP_CEIRS_CIP056_CH3_00026	0.747436	0.685374	0.678862	0.73746	0.746234	0.915708	0.777716	0.85623	0.95712	0.826938	0.782797	0.877721	0.931233	0.859351	0.760949	0.792208	0.677946	0.724584	0.842194	0.8184	0.786936	0.68779	0.711359	0.756885	0.663918	0.6888	0.869032	0.759551	0.769229	0.78105	0.74408	0.509559	0.368724	0.445557	0.848342	0.403775	0.509256	0.382475	0.438508	0.459244	0.495316	0.473225	0.414181	0.48322	0.51322	0.695341	0.383763	0.388781	0.437167
I6FH0SI01.NIGSP_CEIRS_CIP056_CH3_00027	0.761219	0.625795	0.650113	0.714339	0.690877	0.916552	0.758031	0.812778	0.896109	0.817539	0.74188	0.84825	0.890599	0.819926	0.780798	0.783799	0.663493	0.691617	0.834948	0.7956	0.758999	0.667597	0.734093	0.761035	0.652935	0.683783	0.869413	0.783983	0.77497	0.783392	0.761243	0.466033	0.405946	0.423507	0.839607	0.3754	0.464538	0.366645	0.434959	0.436472	0.457029	0.466045	0.366297	0.47807	0.485784	0.680402	0.344539	0.34794	0.412516
I6FH0SI01.NIGSP_CEIRS_CIP056_CH3_00028	0.741661	0.599922	0.652427	0.789875	0.680772	0.916769	0.850256	0.793027	0.879096	0.791962	0.706596	0.850179	0.927396	0.838642	0.803055	0.782864	0.678785	0.725223	0.859776	0.792163	0.773257	0.664214	0.75504	0.789665	0.656818	0.701922	0.878154	0.786923	0.786186	0.720371	0.737358	0.463636	0.430331	0.440805	0.873248	0.427756	0.531434	0.401858	0.480853	0.487835	0.52691	0.490084	0.470701	0.481128	0.529192	0.684874	0.39916	0.402427	0.459891
I6FH0SI01.NIGSP_CEIRS_CIP056_CH3_00029	0.763712	0.70535	0.718728	0.750439	0.742778	0.911848	0.7265	0.872333	0.966018	0.833064	0.794757	0.901996	0.937001	0.862036	0.775884	0.789571	0.662436	0.707518	0.827983	0.783377	0.757309	0.638056	0.723473	0.752838	0.670844	0.689196	0.884662	0.766921	0.774323	0.785213	0.776968	0.501896	0.421132	0.463059	0.814996	0.392679	0.496628	0.390092	0.394376	0.449073	0.450784	0.460363	0.363564	0.433061	0.498139	0.718809	0.363865	0.371886	0.382018
I6FH0SI01.NIGSP_CEIRS_CIP056_CH3_00030	0.75685	0.771848	0.785031	0.796099	0.883792	0.828443	0.730197	0.760074	0.870866	0.849847	0.860701	0.803187	0.895009	0.814633	0.801711	0.720628	0.616484	0.591657	0.828644	0.735881	0.795378	0.699264	0.704705	0.794535	0.70427	0.700279	0.870617	0.738713	0.667974	0.887221	0.881939	0.617403	0.597474	0.554624	0.855778	0.516135	0.40291	0.575159	0.54716	0.533721	0.443301	0.536129	0.508471	0.477603	0.466571	0.823174	0.576674	0.550515	0.590053
I6FH0SI01.NIGSP_CEIRS_CIP056_CH3_00031	0.727442	0.618317	0.646752	0.747507	0.710436	0.923601	0.769044	0.842411	0.922475	0.82086	0.724689	0.865201	0.924814	0.832902	0.762655	0.800084	0.656117	0.730138	0.861812	0.820798	0.777778	0.69692	0.716012	0.762746	0.664597	0.67207	0.860297	0.765464	0.784954	0.789918	0.764818	0.499423	0.403426	0.492658	0.855702	0.419429	0.479467	0.420145	0.407827	0.463975	0.496272	0.454644	0.42128	0.477309	0.500295	0.68712	0.34566	0.390983	0.413757
I6FH0SI01.NIGSP_CEIRS_CIP056_CH3_00032	0.727141	0.631552	0.652887	0.745418	0.737596	0.930714	0.76558	0.844448	0.929266	0.836147	0.725159	0.875691	0.927371	0.832024	0.798426	0.751136	0.647869	0.661626	0.873394	0.81408	0.771488	0.659883	0.723252	0.723617	0.640746	0.70062	0.879978	0.790639	0.755603	0.780071	0.742259	0.489492	0.433292	0.445402	0.873913	0.444342	0.536382	0.480588	0.429956	0.465224	0.499105	0.46617	0.43045	0.486966	0.531239	0.681341	0.417273	0.394236	0.407561
I6FH0SI01.NIGSP_CEIRS_CIP056_CH3_00033	0.739583	0.665787	0.686405	0.773993	0.796758	0.929533	0.78057	0.820176	0.885739	0.814143	0.771284	0.848455	0.919049	0.832816	0.808056	0.751789	0.656648	0.624665	0.876981	0.806276	0.757185	0.674191	0.748802	0.759992	0.698588	0.727925	0.885654	0.794536	0.780967	0.825885	0.789956	0.531618	0.448932	0.452681	0.886665	0.47532	0.459256	0.470464	0.455583	0.456911	0.464632	0.422428	0.447534	0.440678	0.524211	0.728815	0.464728	0.431987	0.418536
I6FH0SI01.NIGSP_CEIRS_CIP056_CH3_00034	0.654444	0.701524	0.719333	0.75349	0.831131	0.941862	0.734405	0.80965	0.89815	0.784073	0.741223	0.853219	0.919483	0.806098	0.835806	0.623139	0.672883	0.554664	0.869251	0.80015	0.754823	0.634691	0.766048	0.790503	0.729238	0.742926	0.899689	0.850717	0.779738	0.882874	0.888783	0.641864	0.631936	0.617547	0.886341	0.576593	0.529255	0.663577	0.565451	0.53472	0.57314	0.533309	0.518022	0.525548	0.601644	0.765148	0.614728	0.598594	0.588115
I6FH0SI01.NIGSP_CEIRS_CIP056_CH3_00036	0.733548	0.592763	0.629269	0.708968	0.719524	0.940982	0.756636	0.806602	0.905701	0.802078	0.743211	0.872215	0.923785	0.81631	0.844961	0.736359	0.664512	0.612424	0.891029	0.808453	0.727625	0.674142	0.760139	0.726073	0.668751	0.687795	0.894362	0.822413	0.796596	0.777029	0.788088	0.519704	0.499971	0.528647	0.855253	0.496779	0.531948	0.547719	0.478898	0.455946	0.540726	0.471659	0.435589	0.4913	0.539301	0.655648	0.51265	0.482422	0.50935
IH3SHYN01.CH2_17_R1	0.669275	0.749019	0.654562	0.630599	0.734286	0.674157	0.688776	0.730308	0.881382	0.801985	0.889352	0.77666	0.816728	0.8629	0.652631	0.794053	0.701223	0.706022	0.602478	0.666038	0.632426	0.631119	0.499507	0.652638	0.596928	0.550445	0.65563	0.640631	0.658745	0.788417	0.735331	0.792405	0.7102	0.781424	0.630335	0.730269	0.708168	0.730996	0.729924	0.760981	0.724821	0.717513	0.70821	0.702941	0.717423	0.600799	0.722847	0.735886	0.756044
I6FH0SI01.NIGSP_CEIRS_CIP056_CH3_00037	0.784261	0.72585	0.748116	0.777757	0.774127	0.916946	0.772307	0.860661	0.966187	0.851759	0.749722	0.881282	0.938168	0.861617	0.761493	0.798146	0.673907	0.744144	0.830352	0.803472	0.774167	0.725707	0.741438	0.732002	0.702157	0.688858	0.874072	0.747894	0.789735	0.823944	0.760449	0.509314	0.460901	0.484094	0.8491	0.400287	0.518854	0.421821	0.417785	0.470243	0.476606	0.474219	0.447703	0.480216	0.510864	0.752265	0.400785	0.417441	0.435215
I6FH0SI01.NIGSP_CEIRS_CIP056_CH3_00038	0.800463	0.624449	0.695999	0.796239	0.705374	0.932326	0.779236	0.855905	0.933615	0.853251	0.701883	0.882945	0.899409	0.856149	0.807132	0.809375	0.663041	0.71749	0.866374	0.824378	0.773753	0.673764	0.781834	0.777914	0.671838	0.724177	0.900525	0.803051	0.807837	0.735289	0.747089	0.439301	0.441071	0.398003	0.880097	0.415476	0.554537	0.397822	0.436756	0.467579	0.464753	0.507045	0.411492	0.501838	0.517822	0.71323	0.380217	0.365722	0.40758
I6FH0SI01.NIGSP_CEIRS_CIP056_CH3_00039	0.742847	0.622714	0.674493	0.76965	0.734216	0.913525	0.756731	0.796035	0.902992	0.782297	0.723242	0.834732	0.903944	0.822126	0.789609	0.781303	0.642641	0.711889	0.851259	0.793948	0.777574	0.695108	0.751487	0.778695	0.700776	0.683749	0.872901	0.776853	0.795801	0.790093	0.744346	0.438218	0.405057	0.393161	0.862805	0.391901	0.452073	0.396849	0.469594	0.394399	0.445248	0.42591	0.424746	0.461353	0.443622	0.725287	0.382185	0.401498	0.406869
I6FH0SI01.NIGSP_CEIRS_CIP056_CH3_00040	0.782141	0.814063	0.772965	0.805995	0.884592	0.927167	0.785703	0.810346	0.923555	0.866222	0.912741	0.830577	0.901409	0.876317	0.811866	0.816178	0.724387	0.745429	0.874008	0.797307	0.800633	0.758599	0.70394	0.765191	0.758101	0.696116	0.852498	0.74827	0.731791	0.942197	0.858911	0.710239	0.535028	0.631596	0.911354	0.556652	0.571706	0.568718	0.573215	0.624132	0.579032	0.554664	0.578261	0.583278	0.580908	0.810503	0.544661	0.572256	0.592724
I6FH0SI01.NIGSP_CEIRS_CIP056_CH3_00041	0.769967	0.60505	0.658841	0.781858	0.705887	0.934119	0.746745	0.840595	0.924037	0.829401	0.655522	0.860454	0.908997	0.841916	0.812672	0.780059	0.667008	0.71693	0.862317	0.822149	0.772864	0.68346	0.755069	0.774136	0.686271	0.701908	0.888767	0.782627	0.799102	0.754454	0.755685	0.428282	0.437551	0.415153	0.875982	0.435149	0.50473	0.411203	0.438651	0.453304	0.478336	0.482962	0.442701	0.485568	0.493067	0.690221	0.404309	0.374303	0.420358
I6FH0SI01.NIGSP_CEIRS_CIP056_CH3_00042	0.767557	0.697985	0.71429	0.758538	0.778523	0.912837	0.757211	0.872587	0.943032	0.839708	0.77535	0.863447	0.927582	0.871037	0.788038	0.78924	0.67724	0.701591	0.879648	0.814231	0.767682	0.636443	0.729266	0.757298	0.67181	0.705889	0.891629	0.771416	0.765899	0.799051	0.768309	0.523978	0.408163	0.446476	0.868804	0.421397	0.471082	0.416312	0.438521	0.413668	0.461422	0.463416	0.428991	0.460761	0.511981	0.736674	0.372636	0.377006	0.402646
I6FH0SI01.NIGSP_CEIRS_CIP056_CH3_00043	0.749747	0.677454	0.661373	0.751576	0.737594	0.912046	0.776195	0.860002	0.946897	0.831582	0.755204	0.865112	0.916472	0.832515	0.748488	0.810716	0.688177	0.716335	0.851051	0.780912	0.770701	0.674629	0.723225	0.757571	0.661698	0.672843	0.860148	0.766083	0.797514	0.775738	0.737529	0.474643	0.423449	0.463267	0.84543	0.424049	0.492706	0.375763	0.414821	0.459488	0.504372	0.459053	0.426986	0.456203	0.52031	0.705405	0.335065	0.376925	0.370853
I6FH0SI01.NIGSP_CEIRS_CIP056_CH3_00045	0.696297	0.73873	0.721773	0.768071	0.823163	0.899534	0.739454	0.833661	0.940402	0.827021	0.816625	0.831185	0.905935	0.831287	0.764392	0.758405	0.639106	0.673697	0.84302	0.772786	0.727721	0.635187	0.691498	0.718524	0.691788	0.690029	0.868898	0.755339	0.709329	0.853837	0.807471	0.511427	0.400982	0.459246	0.849296	0.360455	0.423795	0.417272	0.398878	0.369611	0.387217	0.357688	0.327695	0.395073	0.417544	0.740183	0.383415	0.365934	0.359123
I6FH0SI01.NIGSP_CEIRS_CIP056_CH3_00046	0.769487	0.575443	0.667966	0.754516	0.687834	0.930647	0.784513	0.868782	0.962551	0.85458	0.687785	0.881308	0.913022	0.867368	0.787821	0.78835	0.678517	0.751034	0.850003	0.804864	0.764427	0.682706	0.741236	0.762925	0.658672	0.681148	0.889039	0.783909	0.778481	0.714329	0.712361	0.428637	0.404659	0.397343	0.872157	0.40818	0.533468	0.365177	0.417931	0.474743	0.485596	0.482709	0.422994	0.505057	0.527414	0.664099	0.333585	0.35884	0.393187
I6FH0SI01.NIGSP_CEIRS_CIP056_CH3_00047	0.743305	0.641318	0.658681	0.76206	0.709525	0.919765	0.799679	0.854812	0.944835	0.852725	0.766203	0.86207	0.916188	0.845697	0.778245	0.779932	0.679509	0.720915	0.850765	0.824253	0.762068	0.662839	0.71713	0.723655	0.62198	0.669397	0.872206	0.779783	0.776622	0.753214	0.715335	0.460617	0.373187	0.434461	0.824343	0.372918	0.503809	0.362411	0.390038	0.407881	0.448172	0.450136	0.394429	0.47987	0.495563	0.678147	0.329101	0.345264	0.370394
IH3SHYN01.CH2_18_R1	0.655313	0.828499	0.853078	0.888799	0.89741	0.810619	0.795544	0.878446	1	0.901411	0.816317	0.856876	0.880168	0.856956	0.574429	0.819084	0.701552	0.781256	0.688483	0.826949	0.80911	0.777721	0.698931	0.723597	0.769383	0.662194	0.672706	0.690255	0.645623	0.88234	0.777763	0.760227	0.703824	0.698091	0.729468	0.675833	0.721959	0.670801	0.719401	0.75791	0.680413	0.7146	0.688295	0.763103	0.709035	0.760621	0.68216	0.668432	0.686943
I6FH0SI01.NIGSP_CEIRS_CIP056_CH3_00048	0.708881	0.664781	0.648436	0.711835	0.76817	0.909721	0.755792	0.832189	0.936061	0.820272	0.80204	0.860023	0.898817	0.804688	0.779224	0.761698	0.665237	0.706085	0.829809	0.779717	0.700173	0.642823	0.639582	0.694155	0.618751	0.663583	0.836334	0.747245	0.70906	0.810697	0.740002	0.577642	0.472968	0.516827	0.828388	0.415059	0.495628	0.465129	0.427509	0.454938	0.503446	0.468549	0.404713	0.486667	0.53194	0.642036	0.393251	0.402626	0.466695
I6FH0SI01.NIGSP_CEIRS_CIP056_CH3_00066	0.713049	0.722743	0.712961	0.731718	0.834099	0.894455	0.735969	0.817303	0.884142	0.805382	0.812497	0.82421	0.875846	0.808868	0.817366	0.771712	0.661995	0.630445	0.865499	0.819199	0.752766	0.604685	0.731997	0.745809	0.647474	0.725936	0.872703	0.802165	0.744734	0.87802	0.831822	0.615953	0.548981	0.559317	0.874103	0.523902	0.501431	0.584877	0.498928	0.441294	0.49494	0.473058	0.453981	0.476454	0.542744	0.745427	0.514897	0.525646	0.538543
I6FH0SI01.NIGSP_CEIRS_CIP056_CH3_00072	0.674106	0.54271	0.553809	0.675449	0.680712	0.90986	0.781394	0.761457	0.876411	0.757039	0.694418	0.808466	0.891865	0.753329	0.762164	0.781993	0.712796	0.680393	0.88423	0.738086	0.754604	0.667295	0.72537	0.712761	0.622083	0.676338	0.883536	0.762143	0.78375	0.738422	0.709524	0.516105	0.426848	0.466593	0.843813	0.45932	0.53121	0.440069	0.477749	0.490206	0.549145	0.461324	0.480059	0.499776	0.585033	0.619216	0.423036	0.424372	0.474832
I6FH0SI02.NIGSP_CEIRS_CIP056_CH3_00009	0.699949	0.685733	0.718059	0.770366	0.807941	0.917785	0.730381	0.80689	0.904749	0.784665	0.760297	0.864343	0.911287	0.830408	0.809365	0.732375	0.591176	0.636192	0.870259	0.807328	0.7538	0.631809	0.745702	0.759684	0.649429	0.679683	0.884296	0.781385	0.766777	0.830865	0.800435	0.460491	0.447271	0.447326	0.864964	0.398013	0.42213	0.431642	0.412817	0.152354	0.437988	0.380857	0.386592	0.3584	0.43335	0.724314	0.436897	0.397634	0.398844
I6FH0SI02.NIGSP_CEIRS_CIP056_CH3_00011	0.676789	0.714214	0.678291	0.785064	0.789455	0.906029	0.765924	0.801097	0.913255	0.781947	0.777527	0.835798	0.930076	0.819817	0.779681	0.744728	0.633747	0.645867	0.862224	0.78672	0.724337	0.66455	0.734975	0.746828	0.685005	0.667918	0.88395	0.745094	0.757241	0.831703	0.802606	0.468102	0.42648	0.430635	0.841871	0.38098	0.422636	0.440651	0.381121	0.350021	0.361896	0.142742	0.329968	0.370332	0.447573	0.72915	0.439681	0.426399	0.425473
I6FH0SI02.NIGSP_CEIRS_CIP056_CH3_00020	0.693799	0.678057	0.657344	0.739991	0.813228	0.902622	0.737501	0.752706	0.87666	0.764734	0.794889	0.806533	0.87653	0.758148	0.795741	0.735777	0.631333	0.619947	0.836269	0.740121	0.693885	0.646708	0.712151	0.705785	0.684022	0.670925	0.85084	0.744627	0.748174	0.843467	0.7834	0.478321	0.470874	0.472814	0.816922	0.377162	0.368514	0.467435	0.401855	0.374716	0.394579	0.399329	0.395875	0.40895	0.485701	0.723437	0.44401	0.443828	0.427501
I6FH0SI02.NIGSP_CEIRS_CIP056_CH3_00049	0.704843	0.70333	0.685112	0.73603	0.800576	0.926316	0.755167	0.797685	0.878526	0.823767	0.761082	0.825988	0.898462	0.814333	0.780135	0.731448	0.635283	0.648281	0.833869	0.789179	0.674517	0.672235	0.726144	0.717704	0.580716	0.63811	0.849633	0.751241	0.783125	0.843766	0.789567	0.50848	0.461866	0.50957	0.837506	0.441192	0.524676	0.505547	0.475125	0.49553	0.471299	0.464034	0.419386	0.485365	0.504365	0.67957	0.470845	0.478837	0.492573
I6FH0SI02.NIGSP_CEIRS_CIP056_CH3_00050	0.742799	0.671102	0.72016	0.789128	0.783099	0.924331	0.781285	0.846369	0.935414	0.840627	0.731294	0.869193	0.920197	0.831021	0.79692	0.790537	0.646816	0.722316	0.82371	0.810606	0.726151	0.69904	0.718818	0.732235	0.688887	0.671706	0.890063	0.761521	0.777537	0.800509	0.753908	0.465662	0.430578	0.434047	0.878606	0.4374	0.522478	0.422967	0.39497	0.461943	0.460514	0.441431	0.395989	0.458488	0.50175	0.681185	0.373642	0.383663	0.412952
I6FH0SI02.NIGSP_CEIRS_CIP056_CH3_00051	0.719093	0.718103	0.717539	0.765759	0.764293	0.934976	0.753038	0.882612	0.950764	0.840175	0.755627	0.881164	0.905959	0.860614	0.786273	0.8133	0.652351	0.722608	0.840709	0.814387	0.762407	0.688317	0.684861	0.713905	0.675149	0.66396	0.879937	0.75523	0.764396	0.805411	0.782169	0.504075	0.446539	0.520044	0.867847	0.443856	0.531382	0.446594	0.428943	0.474915	0.51235	0.504394	0.48212	0.493383	0.528417	0.699003	0.396096	0.39295	0.408649
I6FH0SI02.NIGSP_CEIRS_CIP056_CH3_00052	0.703691	0.651076	0.65926	0.756103	0.746106	0.921632	0.796603	0.840303	0.944594	0.822914	0.802995	0.844468	0.883639	0.860938	0.752908	0.778373	0.694763	0.714716	0.824003	0.77381	0.72131	0.671412	0.647786	0.689204	0.618078	0.634421	0.847052	0.730565	0.776988	0.777933	0.714197	0.57256	0.419523	0.522892	0.843244	0.476875	0.484523	0.482144	0.449138	0.487325	0.493519	0.455555	0.482504	0.446522	0.501934	0.672201	0.413771	0.456478	0.480083
IH3SHYN01.CH2_19_R1	0.659758	0.694016	0.639623	0.68124	0.707494	0.630831	0.760122	0.9005	1	0.779041	0.746302	0.80379	0.837409	0.837091	0.555004	0.770694	0.744064	0.784164	0.62216	0.650099	0.756015	0.778431	0.719481	0.589119	0.650952	0.603373	0.701503	0.607051	0.720822	0.697999	0.554936	0.757221	0.701711	0.765994	0.450666	0.752202	0.7664	0.730052	0.733959	0.755048	0.786953	0.765591	0.740982	0.760852	0.770935	0.638558	0.682625	0.739441	0.754871
IH3SHYN01.CH2_01_R1	0.677802	0.680088	0.64815	0.69475	0.714668	0.762086	0.577571	0.835615	0.962396	0.752868	0.678041	0.718285	0.697199	0.755065	0.66527	0.766731	0.724727	0.712968	0.661379	0.666691	0.574365	0.647376	0.616474	0.420068	0.618888	0.580276	0.781728	0.614644	0.65909	0.732098	0.621184	0.740208	0.678457	0.696708	0.707284	0.682111	0.730769	0.69789	0.666891	0.704199	0.715746	0.694838	0.697063	0.694058	0.726208	0.589863	0.665894	0.679134	0.694176
I6FH0SI02.NIGSP_CEIRS_CIP056_CH3_00053	0.665141	0.706084	0.69765	0.754119	0.790852	0.895172	0.737133	0.784442	0.878482	0.817111	0.804956	0.821416	0.851609	0.797992	0.705792	0.764339	0.643074	0.665472	0.833345	0.787663	0.692821	0.610865	0.675674	0.692173	0.645077	0.628306	0.823148	0.714802	0.742494	0.816546	0.778943	0.568261	0.442821	0.501696	0.83482	0.456708	0.46709	0.494079	0.436507	0.454059	0.453838	0.395749	0.41122	0.449312	0.4512	0.699384	0.433872	0.425488	0.451086
I6FH0SI02.NIGSP_CEIRS_CIP056_CH3_00054	0.709528	0.637167	0.593156	0.707723	0.723354	0.910482	0.78796	0.75203	0.852164	0.731693	0.779999	0.791149	0.875239	0.761167	0.751586	0.763265	0.696598	0.727293	0.809162	0.715038	0.682479	0.64631	0.652599	0.743709	0.655892	0.651761	0.877645	0.711022	0.759515	0.745881	0.692549	0.597847	0.47361	0.558333	0.814423	0.505873	0.489628	0.479406	0.49489	0.509473	0.543493	0.475723	0.506845	0.489758	0.586422	0.651592	0.460075	0.461938	0.522357
I6FH0SI02.NIGSP_CEIRS_CIP056_CH3_00055	0.683804	0.657076	0.588321	0.674292	0.814756	0.88888	0.802952	0.720273	0.855637	0.806177	0.860811	0.805989	0.885735	0.769362	0.747637	0.737404	0.671297	0.664634	0.80937	0.7765	0.702577	0.640367	0.659981	0.730883	0.635454	0.621696	0.789814	0.699138	0.710693	0.791477	0.784885	0.610312	0.49561	0.593076	0.845507	0.518683	0.45767	0.536085	0.513007	0.516841	0.515308	0.482374	0.490954	0.477494	0.572679	0.699174	0.501025	0.511808	0.567549
I6FH0SI02.NIGSP_CEIRS_CIP056_CH3_00056	0.720178	0.659027	0.655064	0.723938	0.78717	0.89447	0.772084	0.797261	0.896233	0.75735	0.81649	0.86396	0.90598	0.838673	0.744528	0.770765	0.670826	0.711121	0.82527	0.743764	0.714363	0.656767	0.670667	0.737318	0.574906	0.606123	0.826813	0.679371	0.736535	0.800367	0.783366	0.546317	0.412061	0.537649	0.831284	0.479179	0.510561	0.498903	0.47481	0.482124	0.497636	0.452864	0.458549	0.488106	0.544289	0.658789	0.460412	0.462503	0.490834
I6FH0SI02.NIGSP_CEIRS_CIP056_CH3_00057	0.737823	0.712198	0.708873	0.765076	0.770364	0.900336	0.754572	0.81023	0.892117	0.799828	0.739939	0.842084	0.900413	0.776384	0.785331	0.770861	0.592893	0.681203	0.83671	0.786419	0.721376	0.688863	0.700895	0.72317	0.628856	0.655836	0.85009	0.755424	0.720047	0.825139	0.766963	0.476086	0.417929	0.482283	0.831464	0.38407	0.517657	0.432427	0.462214	0.458425	0.502944	0.475335	0.447851	0.522463	0.473783	0.673571	0.438408	0.395156	0.427543
I6FH0SI02.NIGSP_CEIRS_CIP056_CH3_00058	0.732805	0.738159	0.717287	0.746912	0.851768	0.920871	0.828481	0.734444	0.854325	0.809497	0.850834	0.85192	0.875498	0.803816	0.782589	0.773475	0.669546	0.683272	0.803928	0.733879	0.710208	0.6741	0.675567	0.720824	0.656279	0.648305	0.808013	0.734756	0.760122	0.865248	0.808411	0.562507	0.470454	0.550933	0.856334	0.434725	0.46631	0.526277	0.463123	0.482605	0.49044	0.44283	0.475166	0.488668	0.521804	0.719901	0.496908	0.462289	0.532578
I6FH0SI02.NIGSP_CEIRS_CIP056_CH3_00059	0.734157	0.671799	0.647306	0.698393	0.789048	0.912704	0.816194	0.807627	0.909425	0.807969	0.793579	0.856084	0.894683	0.785446	0.744578	0.764747	0.658428	0.702464	0.822904	0.772331	0.701082	0.711927	0.698606	0.686901	0.613092	0.607366	0.81238	0.737051	0.756076	0.820057	0.756044	0.531624	0.418071	0.493944	0.825716	0.433302	0.510425	0.420221	0.460938	0.471708	0.460215	0.4344	0.429235	0.511172	0.548373	0.65615	0.440113	0.388369	0.488967
I6FH0SI02.NIGSP_CEIRS_CIP056_CH3_00060	0.767398	0.601766	0.635396	0.73066	0.732965	0.912732	0.797074	0.816901	0.918733	0.826326	0.725861	0.897259	0.930066	0.836273	0.754115	0.784606	0.652076	0.711558	0.833004	0.799062	0.738456	0.650146	0.70415	0.737976	0.60022	0.654796	0.860983	0.744891	0.740926	0.740487	0.715719	0.413942	0.358166	0.409654	0.824184	0.382885	0.543999	0.384741	0.418332	0.471495	0.479283	0.457253	0.432703	0.477153	0.547856	0.664752	0.338976	0.328538	0.411952
I6FH0SI02.NIGSP_CEIRS_CIP056_CH3_00061	0.699224	0.742847	0.749801	0.771335	0.808794	0.918103	0.721386	0.871153	0.974999	0.805304	0.761114	0.879187	0.90153	0.836013	0.771476	0.809633	0.615898	0.692238	0.856675	0.80457	0.752492	0.653693	0.730221	0.727736	0.662176	0.658189	0.885224	0.75689	0.779065	0.842657	0.830154	0.522627	0.431094	0.490343	0.856387	0.438292	0.509895	0.46982	0.430031	0.461167	0.495766	0.427291	0.440608	0.47455	0.510932	0.743019	0.411277	0.405605	0.437521
I6FH0SI02.NIGSP_CEIRS_CIP056_CH3_00062	0.750998	0.685534	0.731708	0.76075	0.789854	0.91937	0.713669	0.887096	0.955243	0.816383	0.73901	0.871433	0.899615	0.859022	0.792318	0.777039	0.644371	0.674289	0.852035	0.82161	0.746268	0.621415	0.742865	0.747206	0.654501	0.682284	0.890638	0.768513	0.813812	0.789274	0.764853	0.512684	0.464926	0.48245	0.871714	0.451154	0.54816	0.465795	0.467083	0.496845	0.509871	0.467494	0.467947	0.493162	0.561367	0.705963	0.425404	0.438845	0.449948
IH3SHYN01.CH2_20_R1	0.639998	0.795881	0.734674	0.746703	0.783157	0.607299	0.785033	0.783872	1	0.779117	0.877155	0.793981	0.847192	0.913873	0.690987	0.817686	0.797901	0.818122	0.702408	0.655785	0.712108	0.753047	0.655505	0.715792	0.720181	0.719124	0.620401	0.66245	0.673265	0.743607	0.729118	0.895948	0.839963	0.864842	0.694696	0.860649	0.832299	0.847037	0.834111	0.856501	0.860437	0.819941	0.860315	0.828888	0.872245	0.708071	0.839679	0.86852	0.87869
I6FH0SI02.NIGSP_CEIRS_CIP056_CH3_00065	0.753268	0.731503	0.757569	0.762188	0.781621	0.919615	0.801595	0.87479	0.967763	0.82724	0.779708	0.899369	0.907533	0.862434	0.781061	0.813951	0.656137	0.748633	0.822513	0.800995	0.757784	0.706663	0.702565	0.703097	0.642036	0.669224	0.844797	0.737106	0.765614	0.799217	0.714766	0.530701	0.422801	0.539225	0.83586	0.4617	0.579687	0.421515	0.475931	0.483081	0.553461	0.511002	0.456885	0.513419	0.521717	0.651962	0.436571	0.440924	0.465398
I6FH0SI02.NIGSP_CEIRS_CIP056_CH3_00066	0.728891	0.722924	0.735611	0.744582	0.850141	0.887256	0.73357	0.818083	0.888732	0.819547	0.816556	0.821431	0.885604	0.796094	0.841431	0.742655	0.644811	0.606904	0.869981	0.811504	0.750798	0.591178	0.729472	0.742504	0.640517	0.728306	0.873807	0.804203	0.74683	0.883148	0.850106	0.590554	0.548964	0.534167	0.870949	0.490755	0.47019	0.58615	0.474474	0.453723	0.476017	0.451936	0.422755	0.458106	0.519004	0.742582	0.490863	0.501206	0.511671
I6FH0SI02.NIGSP_CEIRS_CIP056_CH3_00067	0.768954	0.614673	0.622035	0.745187	0.713018	0.901714	0.748162	0.785736	0.876344	0.771098	0.68487	0.806062	0.861047	0.771824	0.789137	0.792057	0.665875	0.690608	0.831685	0.770915	0.734153	0.638621	0.730644	0.721862	0.611581	0.674558	0.866826	0.757067	0.737318	0.751373	0.730397	0.485336	0.436367	0.438605	0.84715	0.403337	0.509564	0.415205	0.429818	0.500156	0.466227	0.470409	0.425771	0.508466	0.554097	0.646563	0.375739	0.398554	0.428843
I6FH0SI02.NIGSP_CEIRS_CIP056_CH3_00068	0.743798	0.73798	0.747559	0.776055	0.854362	0.905772	0.743331	0.843855	0.934328	0.839475	0.778781	0.854455	0.882266	0.782128	0.779237	0.810685	0.677399	0.729246	0.795293	0.788356	0.720091	0.721224	0.691452	0.683014	0.691687	0.666178	0.834319	0.7311	0.789784	0.889696	0.798135	0.568122	0.490945	0.573104	0.854981	0.483071	0.545071	0.518175	0.517956	0.560234	0.504384	0.534556	0.516591	0.562373	0.542509	0.740219	0.489264	0.484011	0.516171
I6FH0SI02.NIGSP_CEIRS_CIP056_CH3_00069	0.717118	0.645818	0.639782	0.706887	0.764714	0.896062	0.721738	0.806995	0.909919	0.765041	0.723821	0.847806	0.897295	0.812031	0.797394	0.809257	0.652916	0.648403	0.836993	0.753572	0.752201	0.619413	0.701264	0.725768	0.593947	0.651553	0.861648	0.737217	0.714803	0.772641	0.746001	0.497961	0.471375	0.4757	0.844239	0.432738	0.531692	0.46714	0.47194	0.506475	0.493822	0.469406	0.458674	0.503245	0.539221	0.657211	0.415744	0.396848	0.412213
I6FH0SI02.NIGSP_CEIRS_CIP056_CH3_00070	0.631787	0.682183	0.675917	0.668168	0.805111	0.87985	0.687902	0.777686	0.881169	0.751807	0.777046	0.812525	0.86638	0.736274	0.705674	0.755895	0.615118	0.615287	0.779433	0.743309	0.669221	0.59805	0.648508	0.665119	0.609145	0.59771	0.803034	0.705725	0.674721	0.844105	0.773715	0.585512	0.424918	0.500404	0.829454	0.423832	0.479469	0.479671	0.459942	0.464728	0.45261	0.434005	0.44863	0.465224	0.50578	0.709	0.426513	0.447762	0.487174
I6FH0SI02.NIGSP_CEIRS_CIP056_CH3_00071	0.728835	0.654959	0.669143	0.723114	0.798794	0.913602	0.743108	0.787805	0.886651	0.790946	0.772965	0.819671	0.893818	0.759748	0.773076	0.774625	0.694193	0.653646	0.857435	0.802494	0.734225	0.674597	0.699997	0.659797	0.64256	0.668591	0.8456	0.765017	0.732524	0.843201	0.788248	0.566514	0.482392	0.514671	0.875145	0.437587	0.50695	0.523846	0.48269	0.46542	0.462891	0.441336	0.460641	0.504859	0.555257	0.668356	0.497516	0.441298	0.507603
I6FH0SI02.NIGSP_CEIRS_CIP056_CH3_00072	0.682365	0.559269	0.600657	0.696185	0.699269	0.903563	0.749945	0.779032	0.893352	0.755324	0.675316	0.818066	0.887931	0.782049	0.784568	0.750194	0.694102	0.670812	0.868784	0.751136	0.762929	0.642001	0.725575	0.733114	0.650411	0.674064	0.863425	0.758901	0.767013	0.737279	0.714007	0.490287	0.47156	0.44373	0.838951	0.473861	0.525348	0.451817	0.480825	0.482994	0.522904	0.448955	0.451691	0.510887	0.556732	0.632219	0.431827	0.462156	0.461156
I6SI9OZ02.NIGSP_CEIRS_CIP056_CH3_00073	0.752429	0.618438	0.659926	0.74253	0.708895	0.897868	0.770037	0.819272	0.925226	0.81128	0.741256	0.860026	0.912935	0.847425	0.808936	0.758578	0.654324	0.675136	0.844857	0.766932	0.728116	0.633372	0.708963	0.755402	0.644896	0.640304	0.875749	0.761483	0.758678	0.757088	0.745668	0.484169	0.470092	0.454749	0.836659	0.392931	0.44941	0.418647	0.411448	0.433854	0.491474	0.463509	0.394195	0.43194	0.519526	0.644443	0.396016	0.39797	0.422868
I6SI9OZ02.NIGSP_CEIRS_CIP056_CH3_00074	0.731074	0.721673	0.753211	0.758269	0.85068	0.93054	0.766827	0.83696	0.921576	0.837896	0.839921	0.858142	0.896513	0.830482	0.802229	0.770842	0.655772	0.677213	0.838272	0.779631	0.711172	0.652863	0.68968	0.726668	0.680982	0.689674	0.839111	0.782058	0.755007	0.870665	0.810682	0.551062	0.470777	0.495345	0.864847	0.375525	0.434872	0.461396	0.453524	0.451088	0.407148	0.432263	0.414126	0.448867	0.500629	0.712691	0.455288	0.390529	0.424207
IH3SHYN01.CH2_21_R1	0.653667	0.752043	0.729013	0.710762	0.76406	0.64986	0.793218	0.68652	0.916571	0.707585	0.838733	0.744173	0.78951	0.775682	0.614439	0.845274	0.750311	0.785641	0.741772	0.708509	0.660588	0.707799	0.639012	0.703197	0.730036	0.593599	0.654009	0.687325	0.694527	0.797791	0.776685	0.847544	0.801776	0.851503	0.658647	0.807576	0.782216	0.820036	0.810235	0.798494	0.818663	0.777107	0.819233	0.782507	0.777794	0.651174	0.811787	0.827329	0.831197
I6SI9OZ02.NIGSP_CEIRS_CIP056_CH3_00075	0.733314	0.739107	0.740988	0.744137	0.808957	0.905095	0.770382	0.860581	0.943338	0.827018	0.832576	0.899792	0.934653	0.849831	0.761324	0.818014	0.665102	0.710348	0.851958	0.766527	0.729972	0.644973	0.698321	0.742737	0.681757	0.665016	0.857986	0.74804	0.741843	0.862512	0.80792	0.563039	0.456969	0.518688	0.872058	0.416573	0.49731	0.46071	0.435543	0.436465	0.456294	0.415162	0.346644	0.448923	0.514684	0.700394	0.407661	0.404647	0.424088
I6SI9OZ02.NIGSP_CEIRS_CIP056_CH3_00076	0.739899	0.70144	0.664776	0.725534	0.784189	0.896345	0.786246	0.783613	0.878607	0.804366	0.840674	0.844718	0.92602	0.820179	0.767966	0.746968	0.656678	0.687592	0.872772	0.778653	0.783964	0.675627	0.727684	0.767784	0.697249	0.6925	0.847219	0.759528	0.728377	0.820886	0.788204	0.584394	0.487274	0.522377	0.843737	0.440179	0.450976	0.49145	0.471319	0.483439	0.461625	0.472941	0.403463	0.468483	0.51606	0.729815	0.476153	0.450263	0.496366
I6SI9OZ02.NIGSP_CEIRS_CIP056_CH3_00077	0.733456	0.784139	0.673167	0.69836	0.817142	0.876042	0.792395	0.699218	0.821881	0.790313	0.938706	0.802214	0.915974	0.885139	0.791639	0.853535	0.764026	0.73694	0.930613	0.762785	0.750828	0.706463	0.658941	0.852931	0.722667	0.717661	0.94335	0.757074	0.688707	0.885953	0.926961	0.786162	0.700654	0.77656	0.880356	0.701529	0.610894	0.704758	0.66775	0.706976	0.66139	0.650437	0.664354	0.632381	0.689288	0.777352	0.719604	0.719264	0.77033
I6SI9OZ02.NIGSP_CEIRS_CIP056_CH3_00078	0.742376	0.707114	0.715855	0.743945	0.817257	0.926643	0.728498	0.834983	0.926278	0.834687	0.838528	0.877735	0.934907	0.87435	0.787782	0.791564	0.685193	0.686494	0.818464	0.769575	0.671634	0.646332	0.677385	0.73601	0.659878	0.641288	0.87589	0.766355	0.765255	0.886119	0.816047	0.584804	0.51323	0.5587	0.85345	0.500651	0.526421	0.547841	0.474088	0.493383	0.53685	0.500934	0.415832	0.436604	0.577156	0.71101	0.471565	0.473051	0.501656
I6SI9OZ02.NIGSP_CEIRS_CIP056_CH3_00079	0.728825	0.70297	0.747586	0.779374	0.796254	0.919813	0.779471	0.818653	0.900191	0.807774	0.773457	0.855468	0.929213	0.843504	0.834578	0.615489	0.641351	0.592218	0.897437	0.786817	0.792731	0.704743	0.791736	0.785313	0.711271	0.725887	0.899897	0.809642	0.743689	0.815861	0.805022	0.552286	0.555691	0.490991	0.889935	0.482978	0.521832	0.537441	0.539191	0.510578	0.557855	0.537549	0.508696	0.54157	0.534621	0.752077	0.521994	0.516182	0.505635
I6SI9OZ02.NIGSP_CEIRS_CIP056_CH3_00080	0.783157	0.649387	0.661269	0.746152	0.749166	0.933314	0.764982	0.818402	0.917985	0.832688	0.761288	0.870396	0.921736	0.834793	0.796218	0.795241	0.674649	0.712461	0.877133	0.821715	0.77393	0.693722	0.744324	0.738049	0.633635	0.683767	0.871262	0.783186	0.781777	0.775938	0.747414	0.495262	0.407349	0.457586	0.875373	0.396422	0.52636	0.418362	0.42785	0.469989	0.508636	0.504987	0.434757	0.511643	0.533207	0.702391	0.364557	0.350055	0.404749
I6SI9OZ02.NIGSP_CEIRS_CIP056_CH3_00081	0.767818	0.593947	0.659505	0.725991	0.696409	0.921169	0.772003	0.816363	0.91824	0.785719	0.669151	0.865523	0.908765	0.854399	0.782223	0.825014	0.700267	0.706141	0.842458	0.779713	0.766906	0.697281	0.755539	0.724541	0.628413	0.651943	0.858057	0.763374	0.781796	0.733326	0.703895	0.459629	0.473391	0.454774	0.844704	0.418577	0.546986	0.453585	0.456868	0.48066	0.557234	0.529921	0.49263	0.506693	0.550117	0.657617	0.397669	0.429899	0.457528
I6SI9OZ02.NIGSP_CEIRS_CIP056_CH3_00082	0.712671	0.699312	0.676077	0.713783	0.813471	0.90407	0.736423	0.724413	0.868913	0.777337	0.797718	0.80412	0.897153	0.755546	0.768165	0.746616	0.635644	0.6538	0.85894	0.762574	0.75991	0.707824	0.703453	0.721272	0.668312	0.649599	0.843066	0.736077	0.710896	0.832512	0.801392	0.592284	0.498476	0.548205	0.851897	0.429862	0.459235	0.493036	0.472353	0.455561	0.491766	0.457885	0.471218	0.480232	0.465814	0.727193	0.477679	0.44836	0.500754
I6SI9OZ02.NIGSP_CEIRS_CIP056_CH3_00083	0.733616	0.711878	0.73138	0.737488	0.783124	0.929242	0.750011	0.81755	0.90693	0.819181	0.748725	0.870224	0.932124	0.851663	0.796627	0.769971	0.65335	0.673453	0.86135	0.795358	0.76062	0.693972	0.747787	0.737858	0.664778	0.685003	0.882352	0.771032	0.766463	0.820364	0.793718	0.540062	0.507514	0.465171	0.87061	0.468731	0.554586	0.492091	0.502377	0.467777	0.516369	0.474651	0.4553	0.526169	0.517478	0.710661	0.401029	0.443425	0.461535
I6SI9OZ02.NIGSP_CEIRS_CIP056_CH3_00084	0.806067	0.704574	0.734224	0.772262	0.777349	0.934153	0.775387	0.848019	0.927911	0.843778	0.74983	0.874226	0.924186	0.844914	0.808644	0.792077	0.668734	0.724947	0.853078	0.825106	0.78511	0.720262	0.765437	0.764887	0.683587	0.695597	0.876653	0.775835	0.789698	0.801239	0.755495	0.511869	0.453344	0.461507	0.878024	0.41848	0.543982	0.406502	0.485378	0.498746	0.523075	0.500281	0.440103	0.517847	0.485622	0.729252	0.375633	0.410235	0.426989
IH3SHYN01.CH2_22_R1	0.731025	0.619163	0.550873	0.56217	0.719947	0.816998	0.69024	0.707687	0.852337	0.573751	0.805675	0.69918	0.790393	0.696293	0.791519	0.786755	0.757502	0.734156	0.823013	0.696018	0.618101	0.608912	0.672755	0.719757	0.613723	0.632512	0.861791	0.754735	0.772626	0.780359	0.765125	0.775654	0.737818	0.777606	0.815639	0.73283	0.679779	0.735147	0.665172	0.666514	0.732309	0.638287	0.680363	0.635953	0.762952	0.62637	0.698467	0.737151	0.734952
I6SI9OZ02.NIGSP_CEIRS_CIP056_CH3_00085	0.732299	0.709212	0.696612	0.73857	0.794906	0.89981	0.729402	0.841646	0.920946	0.838277	0.796898	0.851594	0.91118	0.828494	0.781593	0.776962	0.658986	0.662443	0.846434	0.799827	0.726451	0.614067	0.715779	0.69927	0.662998	0.66327	0.870794	0.746718	0.741463	0.814347	0.798291	0.532984	0.433029	0.469512	0.843432	0.431062	0.494063	0.447467	0.46021	0.427131	0.477011	0.424097	0.405263	0.45335	0.475623	0.708296	0.384241	0.388851	0.374901
I6SI9OZ02.NIGSP_CEIRS_CIP056_CH3_00086	0.735478	0.701244	0.618499	0.654182	0.815936	0.856209	0.728772	0.694407	0.80459	0.748605	0.88826	0.71765	0.863681	0.804504	0.816641	0.813605	0.744758	0.71824	0.875893	0.768439	0.758817	0.658005	0.668308	0.799847	0.676392	0.701661	0.784786	0.719723	0.732219	0.872446	0.866081	0.736109	0.612746	0.707318	0.861571	0.592332	0.554369	0.660861	0.622148	0.602599	0.636315	0.592826	0.582038	0.556889	0.62389	0.737453	0.611842	0.606762	0.647184
I6SI9OZ02.NIGSP_CEIRS_CIP056_CH3_00087	0.744995	0.73378	0.727712	0.748288	0.827227	0.878096	0.715687	0.799044	0.905641	0.812729	0.833106	0.812873	0.8818	0.814388	0.766392	0.75006	0.64554	0.666269	0.826428	0.760519	0.741718	0.6479	0.699601	0.7568	0.743947	0.695569	0.846866	0.75124	0.741754	0.825031	0.810797	0.584655	0.498815	0.484398	0.869358	0.400663	0.417864	0.452944	0.44934	0.469944	0.433515	0.444593	0.40451	0.453497	0.446579	0.754329	0.426505	0.434134	0.435358
I6SI9OZ02.NIGSP_CEIRS_CIP056_CH3_00088	0.73961	0.738423	0.733008	0.703707	0.833351	0.844058	0.667461	0.717114	0.84136	0.7445	0.846344	0.733323	0.826921	0.778178	0.732459	0.751727	0.699881	0.676375	0.782442	0.699053	0.69524	0.657023	0.696748	0.74258	0.687969	0.634431	0.778602	0.695016	0.733584	0.86215	0.814853	0.676071	0.56761	0.624345	0.835847	0.530723	0.453687	0.585327	0.589672	0.570519	0.526813	0.565194	0.544178	0.50703	0.562668	0.748713	0.593371	0.575871	0.598477
I6SI9OZ02.NIGSP_CEIRS_CIP056_CH3_00089	0.725843	0.726491	0.721948	0.744812	0.812998	0.9341	0.703435	0.819564	0.903411	0.831062	0.836795	0.827508	0.874358	0.813369	0.754059	0.760344	0.693684	0.6779	0.837018	0.794569	0.7386	0.625899	0.698754	0.752332	0.689908	0.6789	0.857061	0.780713	0.744877	0.862417	0.830638	0.563458	0.4711	0.483263	0.849553	0.386526	0.423498	0.483233	0.450338	0.415108	0.412932	0.451294	0.3603	0.401392	0.485571	0.735244	0.441973	0.37501	0.423241
I6SI9OZ02.NIGSP_CEIRS_CIP056_CH3_00090	0.732152	0.650815	0.705081	0.752383	0.734375	0.924701	0.812786	0.830425	0.918868	0.811565	0.706531	0.879687	0.92858	0.874417	0.812594	0.787537	0.651386	0.688592	0.897078	0.805388	0.826428	0.701005	0.784428	0.767579	0.695571	0.71895	0.882023	0.78931	0.766941	0.785139	0.736127	0.525537	0.488298	0.450852	0.878404	0.452155	0.583542	0.478335	0.522924	0.469615	0.568143	0.512944	0.510976	0.588417	0.52934	0.712358	0.440393	0.433134	0.426388
I6SI9OZ02.NIGSP_CEIRS_CIP056_CH3_00091	0.772586	0.721553	0.729217	0.729164	0.819474	0.91441	0.751225	0.779804	0.872246	0.827194	0.804987	0.847437	0.906613	0.795573	0.787963	0.754472	0.668639	0.694511	0.860117	0.774798	0.783084	0.721998	0.747557	0.768499	0.689614	0.663943	0.859744	0.749012	0.793857	0.818858	0.773574	0.541381	0.462814	0.496068	0.880048	0.405256	0.480185	0.461319	0.476649	0.489851	0.507603	0.504453	0.448403	0.495308	0.4946	0.741732	0.45967	0.420501	0.476297
I6SI9OZ02.NIGSP_CEIRS_CIP056_CH3_00092	0.735114	0.741052	0.748429	0.767147	0.823778	0.905483	0.74123	0.777401	0.895474	0.788434	0.802561	0.865372	0.911555	0.83136	0.77331	0.779511	0.639343	0.688756	0.840605	0.781199	0.801871	0.700004	0.709948	0.781874	0.696511	0.696349	0.842203	0.744774	0.76274	0.828404	0.769178	0.55521	0.485151	0.529919	0.853538	0.46823	0.536322	0.508155	0.521538	0.470373	0.523278	0.509035	0.500631	0.533032	0.481355	0.776519	0.464554	0.483261	0.494984
I6SI9OZ02.NIGSP_CEIRS_CIP056_CH3_00093	0.721884	0.756698	0.704691	0.758478	0.872329	0.843716	0.778001	0.571461	0.729113	0.768154	0.91426	0.715701	0.845592	0.815082	0.767873	0.805037	0.749174	0.733883	0.809493	0.717328	0.744482	0.717622	0.656329	0.776216	0.694473	0.694234	0.74783	0.651788	0.722819	0.867773	0.8311	0.730149	0.596179	0.706264	0.852698	0.608227	0.514025	0.640375	0.638936	0.644345	0.60674	0.593466	0.620539	0.547158	0.580477	0.788753	0.657876	0.661213	0.703463
I6SI9OZ02.NIGSP_CEIRS_CIP056_CH3_00094	0.720121	0.700474	0.713778	0.762299	0.782796	0.90857	0.808324	0.778781	0.885528	0.80877	0.818467	0.850908	0.9432	0.83888	0.772661	0.733455	0.666141	0.704638	0.861724	0.793334	0.796933	0.72454	0.739705	0.781579	0.691235	0.688348	0.847586	0.759097	0.793262	0.837735	0.788983	0.566607	0.429364	0.499099	0.881215	0.398928	0.441716	0.479682	0.451271	0.474716	0.492177	0.508475	0.483218	0.441152	0.493547	0.742973	0.476512	0.473809	0.492641
IH3SHYN01.CH2_23_R1	0.603794	0.611874	0.581706	0.6346	0.750802	0.777652	0.675304	0.750672	0.883782	0.690565	0.77448	0.709306	0.792952	0.696492	0.688746	0.711619	0.630319	0.62342	0.777732	0.718349	0.616301	0.57071	0.600476	0.652335	0.594545	0.58828	0.796345	0.70161	0.681591	0.742201	0.758592	0.712903	0.646119	0.689285	0.727473	0.676698	0.59145	0.673806	0.571454	0.568432	0.623529	0.523095	0.557903	0.555814	0.641374	0.612235	0.610319	0.635007	0.645951
I6SI9OZ02.NIGSP_CEIRS_CIP056_CH3_00095	0.764631	0.690734	0.672225	0.704073	0.784879	0.906218	0.770689	0.762542	0.893318	0.810994	0.776403	0.842175	0.907553	0.81451	0.746276	0.726139	0.658398	0.675352	0.845141	0.802713	0.805239	0.70948	0.736563	0.750933	0.660867	0.675155	0.847311	0.744626	0.773034	0.792729	0.784618	0.588169	0.505767	0.503317	0.827981	0.40827	0.440093	0.495054	0.500669	0.526913	0.512857	0.551689	0.486548	0.49422	0.473524	0.716692	0.507582	0.489893	0.504881
I6SI9OZ02.NIGSP_CEIRS_CIP056_CH3_00096	0.730048	0.702611	0.721781	0.752361	0.795954	0.91338	0.736062	0.876707	0.945106	0.814806	0.753731	0.859744	0.90542	0.823312	0.767549	0.729547	0.65254	0.684144	0.858288	0.790862	0.748934	0.655989	0.715941	0.713784	0.703096	0.670793	0.859188	0.776061	0.776461	0.842261	0.777107	0.581184	0.486003	0.483686	0.860442	0.465715	0.529485	0.499239	0.439577	0.436315	0.467119	0.459341	0.418204	0.506243	0.516924	0.701305	0.453364	0.423629	0.426979
I6SI9OZ02.NIGSP_CEIRS_CIP056_CH3_00097	0.68318	0.703848	0.682225	0.756248	0.84442	0.916183	0.720333	0.713753	0.796193	0.765233	0.825295	0.786789	0.899668	0.810922	0.810711	0.648141	0.634789	0.577207	0.846668	0.763315	0.722163	0.605695	0.71149	0.801776	0.707716	0.691012	0.876534	0.821449	0.743184	0.861944	0.874402	0.557546	0.564087	0.567709	0.874906	0.526845	0.379262	0.601762	0.475683	0.477907	0.455887	0.479199	0.472375	0.437366	0.488409	0.765731	0.573512	0.553141	0.571333
I6SI9OZ02.NIGSP_CEIRS_CIP056_CH3_00098	0.749206	0.746976	0.776512	0.791442	0.83461	0.912552	0.797594	0.855632	0.94469	0.819623	0.841648	0.894169	0.908969	0.872652	0.770889	0.808726	0.693246	0.704924	0.889342	0.812798	0.75791	0.637036	0.739945	0.76688	0.697894	0.698008	0.875458	0.794576	0.800761	0.878144	0.829962	0.61094	0.521936	0.555617	0.884251	0.494648	0.538325	0.542859	0.469302	0.477098	0.515834	0.464101	0.456493	0.479004	0.577552	0.762705	0.488061	0.472747	0.48626
I6SI9OZ02.NIGSP_CEIRS_CIP056_CH3_00099	0.714371	0.748414	0.721585	0.760733	0.828282	0.92299	0.768395	0.858408	0.928946	0.839773	0.817753	0.871116	0.923299	0.83084	0.780198	0.7784	0.643758	0.700699	0.851442	0.80063	0.742151	0.649513	0.692343	0.751636	0.682342	0.695841	0.85899	0.768398	0.767895	0.872845	0.816023	0.592297	0.504447	0.562581	0.84922	0.488142	0.476602	0.499845	0.423468	0.443324	0.479649	0.44367	0.427279	0.46986	0.514682	0.747613	0.440546	0.450067	0.458291
I6SI9OZ02.NIGSP_CEIRS_CIP056_CH3_00100	0.733362	0.725197	0.74009	0.76936	0.823858	0.923565	0.744145	0.848294	0.940643	0.832873	0.826938	0.859378	0.914607	0.861102	0.818603	0.789926	0.675903	0.707986	0.865302	0.813801	0.748826	0.652859	0.697501	0.734025	0.699664	0.696621	0.864953	0.761631	0.756027	0.859475	0.825085	0.577894	0.497707	0.513915	0.889631	0.470392	0.477867	0.504022	0.4234	0.436402	0.456532	0.438868	0.404134	0.456745	0.502945	0.721679	0.425176	0.425382	0.43987
I6SI9OZ02.NIGSP_CEIRS_CIP056_CH3_00101	0.768535	0.795921	0.79718	0.80204	0.88261	0.931711	0.75093	0.85189	0.940606	0.904157	0.862771	0.876493	0.912013	0.847968	0.836534	0.797035	0.693728	0.72229	0.86455	0.815126	0.756227	0.645426	0.700337	0.744763	0.724347	0.732937	0.858729	0.781123	0.788634	0.924568	0.861495	0.616189	0.52749	0.570185	0.892253	0.494137	0.509412	0.519223	0.45698	0.484019	0.458908	0.502399	0.439049	0.508808	0.539044	0.791484	0.479516	0.459137	0.458307
I6SI9OZ02.NIGSP_CEIRS_CIP056_CH3_00102	0.79983	0.726333	0.744887	0.77208	0.819697	0.938783	0.841203	0.865857	0.935464	0.855061	0.811582	0.913883	0.924801	0.854315	0.78984	0.81611	0.666832	0.732072	0.840582	0.81501	0.795419	0.69905	0.724654	0.766041	0.696571	0.6872	0.864114	0.7697	0.750462	0.851625	0.798911	0.551189	0.434846	0.492566	0.888605	0.389638	0.530229	0.42289	0.470551	0.475315	0.503228	0.470928	0.43177	0.485365	0.524095	0.755303	0.407642	0.382084	0.424015
I6SI9OZ02.NIGSP_CEIRS_CIP056_CH3_00103	0.739761	0.761758	0.754834	0.787221	0.830779	0.909056	0.792266	0.850565	0.944043	0.826688	0.823475	0.893059	0.929283	0.832702	0.787715	0.820156	0.663053	0.735999	0.857735	0.808799	0.80761	0.69033	0.728379	0.745254	0.7228	0.707738	0.855389	0.759619	0.765916	0.857047	0.817776	0.566596	0.480628	0.531358	0.860275	0.44192	0.560235	0.456541	0.492899	0.489625	0.512028	0.464103	0.453935	0.535015	0.501728	0.782451	0.459491	0.427187	0.421849
I6SI9OZ02.NIGSP_CEIRS_CIP056_CH3_00104	0.778654	0.766268	0.781822	0.810451	0.856374	0.90925	0.791436	0.842682	0.935282	0.898045	0.845557	0.885395	0.936486	0.871241	0.814346	0.82371	0.710815	0.744734	0.838667	0.798828	0.763829	0.726861	0.704584	0.766494	0.754818	0.736017	0.849653	0.759235	0.796231	0.898882	0.83061	0.583535	0.471779	0.536777	0.902808	0.431313	0.525442	0.47291	0.48049	0.52495	0.451745	0.482082	0.442313	0.521853	0.507745	0.806992	0.453746	0.436091	0.43712
IH3SHYN01.CH2_24_R1	0.630325	0.718669	0.662696	0.689577	0.744408	0.536325	0.786309	0.728816	1	0.746423	0.866351	0.745943	0.795636	0.797346	0.517144	0.812511	0.79014	0.808094	0.624965	0.648179	0.651561	0.732097	0.605596	0.636537	0.714632	0.676977	0.561946	0.608176	0.732308	0.753106	0.657028	0.869485	0.790402	0.857259	0.573031	0.813159	0.801352	0.812456	0.802318	0.837603	0.834643	0.790132	0.814425	0.795237	0.83337	0.638978	0.8072	0.829599	0.830748
I6SI9OZ02.NIGSP_CEIRS_CIP056_CH3_00105	0.728923	0.776612	0.76595	0.807343	0.856513	0.897106	0.795301	0.811075	0.943115	0.846629	0.845098	0.873415	0.936221	0.858762	0.753769	0.80408	0.67223	0.75819	0.808549	0.786728	0.82667	0.739713	0.69891	0.777934	0.722278	0.713949	0.827545	0.725491	0.7679	0.887247	0.831895	0.624996	0.490983	0.580734	0.876559	0.505202	0.549845	0.501959	0.508244	0.539109	0.534698	0.502461	0.50571	0.52719	0.555524	0.817682	0.473473	0.479448	0.483362
I6SI9OZ02.NIGSP_CEIRS_CIP056_CH3_00106	0.74373	0.777167	0.771863	0.761366	0.842531	0.906403	0.737661	0.796815	0.911789	0.845468	0.844048	0.848381	0.895042	0.837969	0.809849	0.810691	0.644508	0.6939	0.829807	0.790545	0.740868	0.66386	0.665074	0.722343	0.688021	0.690875	0.818563	0.726095	0.725173	0.900554	0.850986	0.626573	0.547322	0.558795	0.881405	0.482334	0.564883	0.528202	0.552769	0.5275	0.513092	0.531482	0.490597	0.563557	0.49518	0.758418	0.494434	0.473205	0.474201
I6SI9OZ02.NIGSP_CEIRS_CIP056_CH3_00108	0.77289	0.763606	0.749771	0.770099	0.843897	0.916827	0.76371	0.826222	0.917614	0.846227	0.835381	0.851962	0.889454	0.828968	0.802487	0.793631	0.648262	0.701274	0.821779	0.797298	0.736042	0.692833	0.699813	0.712157	0.697281	0.70587	0.857952	0.772205	0.734112	0.873194	0.813604	0.579164	0.46335	0.460548	0.884471	0.387121	0.516029	0.43601	0.493342	0.461816	0.446177	0.485926	0.416624	0.496999	0.489029	0.728732	0.430366	0.387808	0.433568
I6SI9OZ02.NIGSP_CEIRS_CIP056_CH3_00109	0.765029	0.814985	0.848117	0.836556	0.889975	0.913494	0.784026	0.85752	0.958798	0.903468	0.907985	0.903902	0.950238	0.943875	0.812264	0.809673	0.690955	0.745435	0.861656	0.789868	0.753307	0.679041	0.674114	0.78685	0.722697	0.72127	0.86821	0.755246	0.759094	0.908718	0.867212	0.589062	0.471585	0.547245	0.886138	0.433691	0.553265	0.465626	0.510658	0.503701	0.486198	0.514334	0.486478	0.531698	0.495855	0.8061	0.464261	0.458684	0.475751
I6SI9OZ02.NIGSP_CEIRS_CIP056_CH3_00110	0.785379	0.775009	0.745945	0.802174	0.83824	0.915103	0.773081	0.870071	0.945203	0.843454	0.829563	0.893764	0.943574	0.847758	0.791939	0.789589	0.664883	0.695843	0.864618	0.81046	0.757264	0.680523	0.752764	0.76012	0.701137	0.719003	0.880196	0.78905	0.768471	0.831793	0.815258	0.547467	0.485092	0.475914	0.880662	0.43167	0.56042	0.471422	0.511484	0.488183	0.489348	0.477651	0.419374	0.550325	0.495217	0.761934	0.42598	0.415257	0.402175
I6SI9OZ02.NIGSP_CEIRS_CIP056_CH3_00111	0.773667	0.78718	0.782165	0.793504	0.846599	0.920202	0.750372	0.86622	0.962433	0.852405	0.817302	0.870423	0.894433	0.868583	0.778887	0.771307	0.653695	0.699663	0.836927	0.777955	0.755889	0.666308	0.711114	0.749545	0.71666	0.712186	0.872965	0.754659	0.752886	0.876273	0.829089	0.558095	0.517647	0.513452	0.845251	0.461775	0.544244	0.505014	0.510548	0.508042	0.484436	0.530902	0.470811	0.535612	0.501855	0.777053	0.455406	0.439441	0.45931
I6SI9OZ02.NIGSP_CEIRS_CIP056_CH3_00112	0.777415	0.800035	0.779042	0.800193	0.87902	0.918973	0.776312	0.843901	0.920153	0.888057	0.866946	0.856936	0.917652	0.850415	0.810942	0.78113	0.675094	0.70916	0.846409	0.798368	0.774679	0.70429	0.714056	0.756678	0.732002	0.73996	0.862179	0.794619	0.766276	0.913278	0.846064	0.573958	0.480054	0.509622	0.881637	0.417688	0.491966	0.472959	0.517685	0.505862	0.45622	0.515065	0.437112	0.531915	0.493491	0.787845	0.426093	0.379482	0.432342
I6SI9OZ02.NIGSP_CEIRS_CIP056_CH3_00113	0.750959	0.743511	0.739573	0.777595	0.81117	0.923816	0.763827	0.852336	0.94813	0.839424	0.783038	0.884737	0.910353	0.841682	0.799184	0.780498	0.658456	0.686901	0.846594	0.793437	0.779621	0.661392	0.736904	0.752398	0.709328	0.712003	0.879396	0.78077	0.755376	0.846422	0.815712	0.531997	0.473341	0.446188	0.865823	0.380629	0.507712	0.443861	0.4494	0.450532	0.461983	0.445137	0.403627	0.473606	0.500688	0.76584	0.410055	0.376665	0.398582
I6SI9OZ02.NIGSP_CEIRS_CIP056_CH3_00114	0.737529	0.686967	0.673673	0.740852	0.810166	0.925533	0.791794	0.795728	0.870601	0.846811	0.862735	0.85728	0.902674	0.815072	0.780334	0.792881	0.697484	0.724863	0.894345	0.797112	0.712229	0.654281	0.6955	0.748284	0.679255	0.655364	0.86754	0.761856	0.793276	0.845786	0.816499	0.604433	0.506682	0.571039	0.874078	0.490049	0.483226	0.539759	0.495363	0.476178	0.520608	0.498472	0.473894	0.459632	0.57456	0.70272	0.514867	0.49811	0.549072
I6SI9OZ02.NIGSP_CEIRS_CIP056_CH3_00115	0.772533	0.776545	0.77191	0.790277	0.859667	0.935497	0.768906	0.851762	0.929054	0.883635	0.867266	0.872111	0.915719	0.868239	0.803625	0.812395	0.683636	0.730456	0.851694	0.804765	0.760338	0.691681	0.702299	0.775444	0.718251	0.732721	0.864648	0.784833	0.787434	0.881017	0.83181	0.579881	0.469479	0.524728	0.900921	0.431668	0.500431	0.488789	0.479453	0.48	0.467908	0.450836	0.430916	0.492621	0.521877	0.778747	0.446571	0.426659	0.419446
IH3SHYN01.CH2_25_R1	0.663416	0.753607	0.7477	0.767262	0.765723	0.794413	0.652165	0.791931	0.954743	0.801496	0.790519	0.790151	0.821098	0.8038	0.611999	0.709723	0.6982	0.699274	0.637695	0.668197	0.650478	0.672127	0.590119	0.625292	0.661128	0.58769	0.68838	0.590098	0.710094	0.776893	0.667456	0.732566	0.624586	0.701263	0.68542	0.652962	0.654506	0.630937	0.672964	0.720706	0.661233	0.682425	0.660873	0.665897	0.639813	0.686032	0.630729	0.655257	0.676993
I6SI9OZ02.NIGSP_CEIRS_CIP056_CH3_00116	0.733542	0.691979	0.685393	0.714223	0.810261	0.911768	0.699014	0.795585	0.896243	0.81115	0.809163	0.858479	0.918629	0.818517	0.771595	0.772218	0.615027	0.682321	0.856814	0.818784	0.751185	0.633387	0.701998	0.755411	0.666309	0.673627	0.875448	0.785612	0.735222	0.80381	0.816447	0.536029	0.502071	0.496488	0.83871	0.429235	0.472754	0.440751	0.444047	0.398401	0.445138	0.433008	0.420288	0.463186	0.487842	0.697604	0.421756	0.408735	0.445147
I6SI9OZ02.NIGSP_CEIRS_CIP056_CH3_00117	0.719089	0.699749	0.694667	0.746859	0.838001	0.916694	0.747536	0.806541	0.923707	0.874655	0.853114	0.846733	0.882544	0.793826	0.806049	0.77721	0.667755	0.707839	0.843698	0.793822	0.710884	0.6518	0.662982	0.770372	0.669998	0.676819	0.831554	0.748174	0.773282	0.859664	0.842781	0.592124	0.504675	0.57607	0.897948	0.491143	0.4891	0.524981	0.486464	0.525168	0.499234	0.486878	0.464109	0.500433	0.546703	0.735261	0.454942	0.491448	0.478085
I6SI9OZ02.NIGSP_CEIRS_CIP056_CH3_00118	0.729797	0.757026	0.763815	0.774982	0.834538	0.907854	0.769141	0.879103	0.955885	0.822141	0.837317	0.893216	0.929253	0.87239	0.782491	0.766438	0.681755	0.678699	0.862216	0.807866	0.778718	0.612424	0.736762	0.792989	0.707123	0.710709	0.884464	0.791956	0.75254	0.866564	0.846281	0.60436	0.541736	0.525105	0.899562	0.49247	0.512436	0.508376	0.480496	0.450323	0.47947	0.469944	0.458837	0.480096	0.561502	0.77294	0.473019	0.446626	0.481332
I6SI9OZ02.NIGSP_CEIRS_CIP056_CH3_00119	0.771425	0.768727	0.780782	0.805075	0.866627	0.926393	0.734893	0.859117	0.934036	0.86122	0.848534	0.874752	0.91865	0.832051	0.831421	0.792933	0.674266	0.682288	0.8635	0.810108	0.754509	0.659878	0.737629	0.750687	0.716379	0.731541	0.882038	0.810621	0.798941	0.891869	0.857733	0.577898	0.522931	0.532778	0.901023	0.488388	0.505902	0.527814	0.53662	0.479351	0.512978	0.48767	0.471894	0.517161	0.533016	0.781735	0.467281	0.442386	0.40649
I6SI9OZ02.NIGSP_CEIRS_CIP056_CH3_00120	0.725824	0.783777	0.788106	0.791937	0.858928	0.914167	0.766537	0.850692	0.953848	0.876942	0.820327	0.870982	0.908694	0.839255	0.800055	0.807309	0.705429	0.689547	0.873102	0.813442	0.75459	0.665215	0.722107	0.757902	0.72414	0.741248	0.872077	0.779558	0.745206	0.884428	0.86875	0.62186	0.544651	0.521963	0.888809	0.51143	0.555363	0.556087	0.495133	0.519206	0.483911	0.486209	0.433651	0.523624	0.567747	0.790131	0.459549	0.499087	0.476699
I6SI9OZ02.NIGSP_CEIRS_CIP056_CH3_00121	0.661483	0.695741	0.664198	0.735897	0.783248	0.904845	0.732573	0.796404	0.909704	0.785756	0.757546	0.845706	0.918275	0.808211	0.78595	0.761799	0.626892	0.647377	0.859829	0.787228	0.769829	0.609594	0.722996	0.766399	0.683132	0.697362	0.86005	0.773063	0.730214	0.812442	0.812794	0.553229	0.487417	0.522064	0.849026	0.476373	0.442672	0.507489	0.418507	0.425294	0.48893	0.425702	0.437353	0.445909	0.518387	0.74754	0.452261	0.458635	0.448526
I6SI9OZ02.NIGSP_CEIRS_CIP056_CH3_00122	0.741311	0.760803	0.754443	0.77147	0.832899	0.929027	0.767995	0.853121	0.936742	0.879177	0.843801	0.877908	0.920277	0.860101	0.800246	0.815445	0.70994	0.750974	0.847771	0.809032	0.749173	0.69486	0.699501	0.748887	0.732873	0.717551	0.86021	0.758609	0.775154	0.870202	0.830101	0.587302	0.471878	0.511852	0.884379	0.454025	0.53583	0.469665	0.47922	0.511594	0.475917	0.48141	0.452696	0.504606	0.521421	0.772152	0.416676	0.413416	0.395952
I6SI9OZ02.NIGSP_CEIRS_CIP056_CH3_00123	0.754229	0.782614	0.781316	0.792702	0.848707	0.920564	0.776607	0.839055	0.933015	0.864655	0.83986	0.891931	0.937105	0.881673	0.803525	0.816377	0.702213	0.730179	0.849206	0.801285	0.766651	0.669504	0.724284	0.758918	0.725897	0.728179	0.881621	0.781246	0.780363	0.868567	0.8607	0.568745	0.478592	0.493805	0.874359	0.469518	0.516079	0.499227	0.439575	0.467053	0.454288	0.442301	0.408512	0.469014	0.530068	0.787596	0.419057	0.421775	0.425004
I6SI9OZ02.NIGSP_CEIRS_CIP056_CH3_00124	0.779313	0.72966	0.708939	0.765973	0.785957	0.926217	0.811069	0.815777	0.922101	0.821571	0.786437	0.874918	0.925464	0.851869	0.770746	0.792681	0.703431	0.755782	0.838034	0.788164	0.768909	0.727972	0.712147	0.771718	0.703353	0.694411	0.853798	0.750244	0.785584	0.819987	0.780184	0.55191	0.447141	0.501704	0.870975	0.409667	0.514648	0.451418	0.468485	0.510509	0.49793	0.48365	0.45744	0.517542	0.504654	0.730369	0.444136	0.418397	0.43724
I6SI9OZ02.NIGSP_CEIRS_CIP056_CH3_00125	0.740115	0.747542	0.767832	0.780059	0.838948	0.934339	0.727228	0.867882	0.947446	0.8265	0.789195	0.887509	0.921071	0.837828	0.77424	0.792729	0.647869	0.681502	0.849075	0.808989	0.775173	0.670923	0.722015	0.767256	0.674671	0.660479	0.880194	0.76706	0.779482	0.824685	0.814252	0.563534	0.485432	0.491721	0.860442	0.480433	0.542608	0.487157	0.542117	0.472828	0.540024	0.520601	0.495447	0.533445	0.507914	0.761038	0.434654	0.441248	0.447799
IH3SHYN01.CH2_26_R1	0.735364	0.823605	0.804609	0.805186	0.832238	0.762565	0.628137	0.817727	0.953646	0.804137	0.818729	0.790581	0.833364	0.872283	0.738097	0.769075	0.766966	0.770755	0.709122	0.68169	0.670864	0.72423	0.6908	0.652554	0.743457	0.660946	0.718371	0.717849	0.727695	0.807541	0.705214	0.801539	0.768085	0.816869	0.765111	0.806752	0.809116	0.789219	0.783315	0.80221	0.76193	0.778616	0.815409	0.785859	0.768348	0.744092	0.768392	0.815651	0.822622
I6SI9OZ02.NIGSP_CEIRS_CIP056_CH3_00126	0.78195	0.719198	0.725034	0.748143	0.783155	0.936483	0.79986	0.876025	0.948754	0.845131	0.796013	0.888721	0.924643	0.853293	0.778146	0.8109	0.695102	0.73569	0.857517	0.799823	0.817841	0.713027	0.72365	0.777905	0.6948	0.691368	0.87438	0.771574	0.807565	0.78095	0.780241	0.536912	0.44538	0.501461	0.835878	0.4066	0.578595	0.419692	0.495307	0.514573	0.536836	0.515074	0.458839	0.55175	0.534431	0.733238	0.420732	0.399613	0.428234
I6SI9OZ02.NIGSP_CEIRS_CIP056_CH3_00127	0.764953	0.747595	0.743971	0.756774	0.810694	0.919803	0.770008	0.83763	0.933203	0.824939	0.83414	0.877297	0.92738	0.86234	0.76431	0.802667	0.689088	0.742718	0.817235	0.795529	0.771959	0.708244	0.678286	0.749592	0.699718	0.699203	0.849368	0.745433	0.759749	0.840628	0.794083	0.538851	0.413067	0.501006	0.85288	0.411508	0.544902	0.431064	0.46818	0.499467	0.466059	0.483168	0.429363	0.531008	0.523486	0.754686	0.403034	0.416812	0.433466
I6SI9OZ02.NIGSP_CEIRS_CIP056_CH3_00128	0.811225	0.67656	0.718456	0.774513	0.743075	0.935522	0.8304	0.887837	0.955377	0.858223	0.74725	0.903256	0.931979	0.866519	0.802313	0.820631	0.714792	0.758626	0.862746	0.793757	0.770794	0.741433	0.742436	0.764316	0.67598	0.693048	0.877407	0.787359	0.798003	0.797395	0.74986	0.491613	0.455541	0.460536	0.868226	0.423348	0.57315	0.419124	0.467491	0.516633	0.508576	0.51574	0.434209	0.554599	0.559296	0.670142	0.400752	0.402231	0.440795
I6SI9OZ02.NIGSP_CEIRS_CIP056_CH3_00129	0.759405	0.780006	0.749836	0.789265	0.855984	0.903611	0.752387	0.804278	0.904033	0.856504	0.862707	0.837203	0.897696	0.833172	0.760868	0.815088	0.715333	0.760441	0.840593	0.797061	0.792887	0.708792	0.676729	0.754991	0.724894	0.723957	0.829008	0.744073	0.767605	0.888673	0.829056	0.635138	0.480648	0.560041	0.886664	0.420381	0.482456	0.459073	0.506925	0.52045	0.493317	0.50156	0.466674	0.504658	0.530746	0.795556	0.446234	0.450024	0.485873
IH3SHYN01.CH2_27_R1	0.69601	0.769792	0.763468	0.751301	0.822267	0.804389	0.649678	0.773886	0.985893	0.752006	0.768392	0.791167	0.833496	0.787964	0.738285	0.774802	0.747723	0.714328	0.764417	0.683448	0.681286	0.683086	0.725712	0.660939	0.749921	0.710663	0.7763	0.741713	0.719373	0.797597	0.713032	0.76586	0.711721	0.737456	0.734369	0.703573	0.766751	0.712216	0.729085	0.72939	0.722515	0.735838	0.710892	0.758369	0.732862	0.737303	0.732889	0.68805	0.732342
IH3SHYN01.CH2_28_R1	0.714416	0.800098	0.818168	0.849912	0.859073	0.766541	0.643361	0.841235	0.953334	0.848752	0.713956	0.749293	0.771138	0.749128	0.674027	0.769356	0.688764	0.720795	0.695256	0.7372	0.696036	0.746184	0.67423	0.467	0.736447	0.646262	0.745888	0.628919	0.662713	0.851546	0.72733	0.774785	0.713985	0.735416	0.715299	0.68959	0.709169	0.703619	0.711267	0.715475	0.689932	0.73075	0.735213	0.746966	0.660998	0.765995	0.68706	0.672804	0.711578
IH3SHYN01.CH2_29_R1	0.735623	0.831169	0.846228	0.864187	0.857762	0.795424	0.768706	0.869846	1	0.872611	0.874491	0.814292	0.842063	0.892004	0.642873	0.737403	0.743104	0.749827	0.695993	0.742391	0.732176	0.757758	0.70168	0.683848	0.753343	0.699836	0.670535	0.629567	0.715707	0.847346	0.684351	0.819023	0.764135	0.792588	0.715143	0.763616	0.774186	0.784483	0.778363	0.83491	0.766161	0.813013	0.799855	0.782961	0.771335	0.793641	0.777105	0.815294	0.794458
IH3SHYN01.CH2_02_R1	0.687819	0.854934	0.828461	0.817023	0.848946	0.529654	0.799875	0.818165	1	0.767762	0.877463	0.719122	0.764569	0.904117	0.645269	0.865631	0.870049	0.853172	0.675111	0.658838	0.775931	0.808571	0.70244	0.779688	0.815945	0.704899	0.50657	0.59912	0.750597	0.816683	0.734351	0.912918	0.868842	0.90031	0.640524	0.898625	0.860072	0.868344	0.874782	0.911558	0.879229	0.868971	0.88762	0.866536	0.87593	0.813316	0.870913	0.905203	0.902047
IH3SHYN01.CH2_30_R1	0.724075	0.783256	0.749124	0.724882	0.80817	0.720764	0.642248	0.830882	0.964314	0.751679	0.832746	0.760907	0.825017	0.832558	0.67109	0.740548	0.761294	0.741482	0.69015	0.660909	0.691171	0.708556	0.691695	0.62688	0.710191	0.657307	0.696906	0.661222	0.673	0.79366	0.654973	0.816879	0.742278	0.764421	0.697702	0.754542	0.764932	0.748801	0.765104	0.773266	0.730119	0.750545	0.755997	0.753566	0.755904	0.722393	0.740007	0.754203	0.772418
IH3SHYN01.CH2_31_R1	0.767214	0.817711	0.79091	0.787369	0.822926	0.807476	0.601714	0.812511	0.888548	0.756919	0.724327	0.617554	0.581817	0.684128	0.700685	0.802108	0.816418	0.788489	0.707356	0.696956	0.66958	0.769497	0.758168	0.540583	0.715232	0.663176	0.724263	0.654341	0.766864	0.836468	0.72656	0.844519	0.805095	0.804727	0.736971	0.778844	0.812706	0.80623	0.814914	0.825622	0.790007	0.82159	0.81808	0.801898	0.767417	0.750745	0.752246	0.795501	0.803224
IH3SHYN01.CH2_32_R1	0.620219	0.747412	0.767162	0.778109	0.824226	0.700463	0.660403	0.78672	1	0.726835	0.829406	0.791767	0.877573	0.855337	0.578165	0.700832	0.637838	0.663779	0.655205	0.616414	0.712765	0.631127	0.598151	0.629247	0.665946	0.638237	0.686745	0.576731	0.588136	0.777174	0.680102	0.755333	0.682945	0.732765	0.698185	0.693065	0.684137	0.687321	0.692824	0.713404	0.670943	0.677224	0.724152	0.687194	0.689624	0.756801	0.685098	0.705485	0.702521
IH3SHYN01.CH2_33_R1	0.766525	0.816024	0.804788	0.806635	0.841217	0.813034	0.696802	0.813007	0.906781	0.806979	0.82391	0.736387	0.753439	0.741554	0.727219	0.778498	0.722449	0.732564	0.637489	0.708836	0.665397	0.691419	0.703035	0.627818	0.716413	0.65417	0.738496	0.70771	0.72076	0.857465	0.71439	0.813856	0.778836	0.77633	0.744937	0.721155	0.775628	0.749424	0.770715	0.805864	0.728585	0.79918	0.790193	0.7768	0.744294	0.771319	0.764603	0.763684	0.7702
IH3SHYN01.CH2_34_R1	0.693258	0.742089	0.776001	0.725321	0.79752	0.881254	0.602666	0.823671	0.907773	0.735394	0.701046	0.804921	0.852605	0.768293	0.824866	0.689002	0.647607	0.573596	0.77324	0.747335	0.681066	0.571716	0.770667	0.682757	0.684735	0.662862	0.880404	0.835293	0.766296	0.817696	0.776314	0.648313	0.719743	0.628606	0.839123	0.670003	0.689164	0.70409	0.675661	0.636697	0.661719	0.678888	0.659506	0.666744	0.66028	0.743287	0.659368	0.676249	0.629009
IH3SHYN01.CH2_35_R1	0.685452	0.786279	0.807186	0.844597	0.864002	0.777644	0.624521	0.796643	0.899242	0.783137	0.700271	0.687168	0.762912	0.712863	0.735804	0.740737	0.706036	0.720759	0.653021	0.676269	0.636257	0.681788	0.65631	0.494149	0.722419	0.663901	0.753563	0.673914	0.680026	0.860687	0.667221	0.761242	0.717521	0.716627	0.763014	0.694788	0.743645	0.697913	0.727873	0.731729	0.696259	0.75399	0.737501	0.734975	0.667249	0.754128	0.704037	0.714824	0.716358
IH3SHYN01.CH2_36_R1	0.83334	0.730292	0.702922	0.777421	0.685288	0.865957	0.861934	0.850652	1	0.824868	0.766254	0.754377	0.795977	0.767224	0.825904	0.899403	0.926122	0.941632	0.912743	0.830917	0.880013	0.930785	0.916204	0.787014	0.839609	0.75863	0.882261	0.845167	0.895589	0.764456	0.778491	0.857168	0.811105	0.851752	0.875034	0.854853	0.885109	0.814086	0.873046	0.927731	0.916248	0.872872	0.887152	0.856195	0.860789	0.747394	0.791642	0.847141	0.8728
IH3SHYN01.CH2_37_R1	0.691694	0.481991	0.520809	0.626899	0.532233	0.738705	0.758415	0.788096	0.947653	0.736556	0.656687	0.834937	0.896472	0.818439	0.667834	0.750966	0.723196	0.718128	0.788031	0.69742	0.652449	0.703708	0.708149	0.614777	0.564642	0.600429	0.843155	0.731803	0.653186	0.568599	0.636053	0.619365	0.652793	0.638387	0.698705	0.665568	0.713829	0.616106	0.622838	0.707204	0.735875	0.670228	0.698068	0.683743	0.759581	0.482874	0.633689	0.63171	0.714032
IH3SHYN01.CH2_38_R1	0.726238	0.698055	0.722193	0.685774	0.711976	0.671883	0.800892	0.75161	0.853025	0.810904	0.86816	0.700344	0.737111	0.810248	0.636704	0.829859	0.779045	0.790106	0.734473	0.715286	0.656342	0.734818	0.677973	0.633227	0.677002	0.641673	0.656153	0.757805	0.707263	0.774169	0.662818	0.844625	0.796876	0.829559	0.631459	0.828728	0.828178	0.82331	0.817597	0.843125	0.841059	0.830449	0.811236	0.820008	0.825169	0.572558	0.822323	0.838625	0.834246
IH3SHYN01.CH2_39_R1	0.728351	0.614548	0.571047	0.637544	0.698856	0.721749	0.743634	0.813582	0.921819	0.753135	0.803381	0.812515	0.841173	0.822714	0.659916	0.704475	0.714626	0.687232	0.693532	0.639367	0.616414	0.676192	0.667693	0.564824	0.53315	0.573386	0.744614	0.714928	0.715445	0.754004	0.653626	0.6888	0.612904	0.671596	0.673185	0.686775	0.658802	0.681611	0.644418	0.632113	0.685383	0.63281	0.653152	0.636357	0.694612	0.515973	0.630102	0.671524	0.701867
IH3SHYN01.CH2_03_R1	0.756643	0.750113	0.69177	0.681856	0.753188	0.71425	0.769647	0.803272	1	0.793246	0.892949	0.853341	0.905265	0.901763	0.756034	0.843696	0.810966	0.798505	0.794636	0.638267	0.620912	0.755984	0.642412	0.691924	0.699592	0.642912	0.719295	0.729316	0.713384	0.778944	0.751295	0.854205	0.78039	0.841958	0.718675	0.824533	0.823881	0.81306	0.80782	0.83802	0.835951	0.804695	0.81278	0.810922	0.847247	0.631064	0.794677	0.832966	0.843105
IH3SHYN01.CH2_40_R1	0.758489	0.641122	0.585541	0.590397	0.665985	0.769903	0.804982	0.765334	0.847787	0.676341	0.813083	0.791541	0.846621	0.794805	0.760253	0.800148	0.737698	0.735584	0.838665	0.684149	0.636322	0.737515	0.713282	0.749791	0.617493	0.60424	0.82215	0.797789	0.76359	0.749599	0.725092	0.767187	0.754338	0.789724	0.74951	0.733447	0.747756	0.768387	0.717011	0.722311	0.806349	0.692448	0.691165	0.703671	0.810567	0.512843	0.778175	0.767242	0.792268
IH3SHYN01.CH2_41_R1	0.755015	0.428572	0.428783	0.563618	0.495401	0.807094	0.848707	0.757971	0.857395	0.789809	0.648628	0.791278	0.863679	0.794155	0.740606	0.823515	0.832953	0.7882	0.792911	0.758568	0.762894	0.756104	0.732053	0.75492	0.555721	0.614404	0.785593	0.800603	0.822795	0.57223	0.569464	0.670332	0.646512	0.722589	0.70266	0.70285	0.740729	0.661057	0.701911	0.768261	0.810636	0.730496	0.748576	0.755195	0.83636	0.521515	0.688314	0.698567	0.78587
IH3SHYN01.CH2_42_R1	0.60385	0.622257	0.544824	0.5098	0.714002	0.787468	0.653429	0.635948	0.792927	0.718303	0.780691	0.659649	0.745231	0.662417	0.698307	0.741443	0.729613	0.659251	0.8214	0.705596	0.673903	0.608024	0.678596	0.709308	0.576062	0.627763	0.805496	0.781422	0.69177	0.789573	0.740127	0.719733	0.673197	0.707073	0.818132	0.68242	0.657216	0.706204	0.697941	0.675561	0.723539	0.674581	0.65846	0.650703	0.696854	0.615147	0.652269	0.706544	0.744288
IH3SHYN01.CH2_43_R1	0.709071	0.450832	0.49244	0.594818	0.520811	0.840345	0.759173	0.771837	0.924168	0.692035	0.662012	0.79543	0.824122	0.819399	0.743023	0.770734	0.781466	0.735468	0.809599	0.661371	0.656488	0.687282	0.65625	0.718357	0.572374	0.587066	0.813882	0.772046	0.769023	0.602659	0.680835	0.65794	0.670254	0.704171	0.720771	0.662776	0.720836	0.664143	0.654547	0.706016	0.769529	0.663738	0.675003	0.687668	0.777611	0.478924	0.656746	0.671063	0.722804
IH3SHYN01.CH2_44_R1	0.653342	0.581773	0.562731	0.595119	0.63372	0.782135	0.777937	0.834662	0.922782	0.770605	0.650621	0.796106	0.821518	0.774551	0.640325	0.760444	0.691336	0.699238	0.649717	0.662146	0.600547	0.69433	0.612219	0.605097	0.564033	0.540596	0.725126	0.671367	0.746721	0.68061	0.578343	0.724966	0.672876	0.700455	0.639723	0.661719	0.72948	0.664018	0.684984	0.708923	0.743812	0.704295	0.682944	0.737286	0.714822	0.466376	0.667166	0.638238	0.717248
IH3SHYN01.CH2_45_R1	0.69916	0.526535	0.521089	0.616344	0.629161	0.796466	0.770465	0.586048	0.781995	0.595751	0.699163	0.687074	0.842304	0.681415	0.763947	0.738779	0.758357	0.68324	0.847048	0.678531	0.726715	0.706914	0.750735	0.76125	0.643442	0.669846	0.800203	0.752246	0.72703	0.632505	0.671711	0.706405	0.710245	0.728337	0.783605	0.708314	0.700909	0.693283	0.72583	0.724195	0.753739	0.680148	0.714315	0.707629	0.762446	0.614277	0.720226	0.723029	0.760542
IH3SHYN01.CH2_46_R1	0.766986	0.421726	0.495804	0.659019	0.486318	0.841157	0.86836	0.724802	0.861321	0.761683	0.563578	0.831874	0.915673	0.811518	0.78949	0.785933	0.820925	0.777355	0.862297	0.815743	0.839575	0.789018	0.820119	0.83227	0.633862	0.736916	0.847963	0.861171	0.824953	0.545703	0.598525	0.604941	0.722887	0.695693	0.803902	0.72412	0.783175	0.682957	0.741171	0.776727	0.846023	0.780845	0.803217	0.80335	0.844505	0.607947	0.719413	0.751502	0.809973
IH3SHYN01.CH2_47_R1	0.816949	0.449282	0.509145	0.690244	0.50123	0.88537	0.832598	0.724785	0.825785	0.7317	0.64043	0.786003	0.880117	0.768312	0.804084	0.762153	0.80088	0.720002	0.902892	0.810323	0.843226	0.829202	0.890818	0.840285	0.705839	0.765967	0.891537	0.853237	0.845329	0.611501	0.662415	0.596403	0.684471	0.663936	0.860158	0.691666	0.713387	0.662947	0.717611	0.752682	0.795281	0.736945	0.740706	0.735915	0.79252	0.632121	0.711811	0.737473	0.773059
IH3SHYN01.CH2_48_R1	0.682783	0.626709	0.674367	0.686648	0.686386	0.834037	0.636208	0.838389	0.937118	0.758149	0.583108	0.746638	0.726162	0.766205	0.791885	0.712345	0.701124	0.644525	0.738988	0.672874	0.609142	0.638203	0.687817	0.508014	0.560613	0.545434	0.812958	0.725159	0.712479	0.716081	0.648217	0.720368	0.736374	0.7204	0.764259	0.756782	0.769424	0.780007	0.749852	0.730453	0.796231	0.762142	0.764503	0.769254	0.781585	0.587409	0.695072	0.747721	0.756986
IH3SHYN01.CH2_49_R1	0.728635	0.586438	0.632838	0.70639	0.576372	0.795766	0.676658	0.832292	0.970694	0.763701	0.622577	0.774117	0.759619	0.786745	0.678434	0.791922	0.742206	0.727262	0.717817	0.712662	0.668896	0.724717	0.710333	0.555506	0.544746	0.617045	0.790145	0.707714	0.732208	0.608903	0.584412	0.69413	0.697049	0.700848	0.681658	0.705095	0.781633	0.685049	0.716985	0.741229	0.786813	0.764847	0.75985	0.766035	0.779867	0.5916	0.650345	0.708803	0.72863
IH3SHYN01.CH2_04_R1	0.637105	0.73789	0.713562	0.642182	0.74826	0.660331	0.85252	0.85681	1	0.811239	0.868824	0.826885	0.878565	0.866769	0.71182	0.838471	0.804736	0.81565	0.72252	0.742376	0.762123	0.772484	0.683407	0.746226	0.725475	0.669563	0.663411	0.732108	0.76598	0.767178	0.702637	0.873803	0.832528	0.875093	0.619476	0.853508	0.827533	0.85086	0.828316	0.87551	0.88872	0.846455	0.858141	0.851479	0.90492	0.678353	0.846107	0.875752	0.879591
IH3SHYN01.CH2_50_R1	0.839316	0.504328	0.668637	0.784971	0.498465	0.903555	0.809572	0.927955	1	0.865756	0.42731	0.846225	0.859044	0.818276	0.790601	0.8703	0.841462	0.858968	0.800445	0.817929	0.802973	0.848325	0.829294	0.662522	0.711354	0.745666	0.866685	0.80502	0.836613	0.586466	0.609361	0.61282	0.772305	0.695565	0.788602	0.767199	0.888363	0.707392	0.791858	0.847244	0.893141	0.858738	0.839828	0.891787	0.867976	0.622031	0.717792	0.73282	0.812233
IH3SHYN01.CH2_51_R1	0.761114	0.369938	0.466679	0.659089	0.424992	0.807623	0.810732	0.804981	0.929538	0.747088	0.597987	0.83907	0.906932	0.835716	0.722997	0.788149	0.783053	0.80228	0.792189	0.749673	0.766227	0.796156	0.749779	0.731594	0.595101	0.675705	0.841247	0.770971	0.808465	0.479449	0.533345	0.654719	0.707011	0.719559	0.738744	0.768654	0.829819	0.687108	0.771458	0.807	0.884083	0.807052	0.795785	0.814518	0.86603	0.547378	0.721109	0.755152	0.796448
IH3SHYN01.CH2_52_R1	0.694434	0.777674	0.78112	0.80127	0.836517	0.863309	0.832771	0.891538	0.964229	0.790099	0.744175	0.83548	0.918682	0.867459	0.827465	0.614739	0.778673	0.724331	0.828683	0.731051	0.802021	0.714741	0.801341	0.810799	0.761492	0.758681	0.860132	0.808863	0.814986	0.821208	0.770212	0.809183	0.834285	0.78424	0.845609	0.829019	0.779591	0.832192	0.817124	0.760587	0.808463	0.770243	0.798429	0.778706	0.823935	0.82774	0.81442	0.840852	0.814225
IH3SHYN01.CH2_53_R1	0.612577	0.579197	0.577606	0.622954	0.707739	0.744411	0.699385	0.776174	0.926592	0.676522	0.680799	0.727981	0.792477	0.730123	0.71519	0.664508	0.68569	0.638297	0.721127	0.664829	0.6176	0.585543	0.672684	0.622682	0.52652	0.605746	0.785923	0.742229	0.730821	0.728326	0.678489	0.655	0.671222	0.680434	0.675481	0.703087	0.709347	0.695465	0.68241	0.667682	0.721747	0.682083	0.65315	0.677942	0.735444	0.578454	0.676708	0.700626	0.710518
IH3SHYN01.CH2_54_R1	0.747888	0.653729	0.717704	0.791784	0.720872	0.883487	0.784789	0.899666	0.973573	0.81394	0.552615	0.830409	0.886193	0.833871	0.821074	0.71034	0.792653	0.738684	0.843515	0.787677	0.814405	0.763147	0.833375	0.73189	0.716629	0.766818	0.889766	0.815594	0.798549	0.724397	0.744349	0.681506	0.812443	0.710803	0.835215	0.811934	0.832824	0.778034	0.786956	0.798917	0.841753	0.811462	0.808436	0.824935	0.829318	0.735717	0.718744	0.771481	0.798018
IH3SHYN01.CH2_55_R1	0.792567	0.616672	0.734122	0.833018	0.656602	0.90518	0.814429	0.912383	0.970503	0.825448	0.504677	0.845034	0.888543	0.850947	0.854481	0.718168	0.828009	0.779667	0.876555	0.812968	0.836313	0.795421	0.86958	0.738884	0.767498	0.793761	0.91727	0.854484	0.834172	0.679507	0.724571	0.644856	0.809558	0.688433	0.868883	0.793739	0.83828	0.747057	0.791363	0.791206	0.838444	0.825855	0.824122	0.836015	0.840499	0.734685	0.74807	0.781425	0.803482
IH3SHYN01.CH2_56_R1	0.678696	0.564531	0.615438	0.637044	0.666863	0.735923	0.668675	0.741535	0.918065	0.691282	0.663551	0.706121	0.780966	0.760794	0.698505	0.678091	0.684074	0.634928	0.654638	0.576605	0.574444	0.639135	0.666922	0.596912	0.54987	0.506774	0.757025	0.666453	0.737163	0.643713	0.6207	0.660069	0.684684	0.670809	0.699582	0.702171	0.719968	0.676	0.70062	0.676648	0.75885	0.684905	0.715546	0.695737	0.739037	0.534997	0.671463	0.704006	0.735235
IH3SHYN01.CH2_57_R1	0.723551	0.481442	0.57778	0.683235	0.484002	0.838141	0.708127	0.867878	1	0.78446	0.566289	0.865486	0.900694	0.871255	0.714571	0.75719	0.760545	0.682019	0.715782	0.71142	0.727041	0.659034	0.705133	0.715863	0.571995	0.605867	0.801745	0.700052	0.824245	0.565228	0.541516	0.589252	0.671897	0.606422	0.747895	0.678767	0.767617	0.638926	0.68923	0.698592	0.781149	0.727981	0.71111	0.7303	0.790995	0.606775	0.606735	0.650669	0.693881
IH3SHYN01.CH2_58_R1	0.71017	0.477258	0.582201	0.662966	0.551738	0.84398	0.78209	0.847142	0.977126	0.770329	0.534905	0.833419	0.861481	0.860551	0.724742	0.737957	0.798894	0.705166	0.736295	0.648353	0.742722	0.736708	0.765831	0.744048	0.568344	0.63329	0.8191	0.717793	0.838686	0.573618	0.538134	0.662677	0.752788	0.708563	0.750825	0.765731	0.836295	0.716568	0.772235	0.821288	0.863468	0.795142	0.812962	0.833046	0.860052	0.630017	0.725937	0.757532	0.78583
IH3SHYN01.CH2_59_R1	0.746144	0.453426	0.554792	0.642501	0.521121	0.82816	0.686163	0.803431	0.948455	0.736601	0.559544	0.784627	0.835095	0.81266	0.731772	0.742704	0.756486	0.669071	0.715176	0.658373	0.642642	0.630108	0.696098	0.680113	0.525714	0.584348	0.788999	0.721663	0.781719	0.590299	0.558191	0.603291	0.66516	0.653172	0.774595	0.722698	0.76781	0.631274	0.68994	0.740738	0.776138	0.746467	0.710611	0.731549	0.798456	0.532592	0.647136	0.714413	0.732059
IH3SHYN01.CH2_05_R1	0.74325	0.838168	0.844278	0.791685	0.870979	0.829797	0.681146	0.912588	1	0.86623	0.679266	0.697284	0.686466	0.726199	0.831312	0.85104	0.800768	0.780171	0.731543	0.742832	0.718704	0.787265	0.723357	0.507284	0.730946	0.720487	0.769304	0.729591	0.829757	0.893437	0.77593	0.869246	0.886244	0.858277	0.788604	0.816572	0.866202	0.849625	0.843822	0.853466	0.849076	0.861589	0.842584	0.882678	0.800825	0.768083	0.829072	0.822674	0.83207
IH3SHYN01.CH2_61_R1	0.629235	0.61888	0.665065	0.659581	0.656033	0.77656	0.739292	0.786249	0.947097	0.747882	0.747139	0.745161	0.806409	0.798667	0.640093	0.694229	0.75224	0.678633	0.644739	0.58618	0.670291	0.67665	0.681217	0.673011	0.563673	0.609021	0.721742	0.69018	0.707308	0.714407	0.555135	0.756076	0.748502	0.758353	0.727247	0.811473	0.80816	0.780975	0.78924	0.786579	0.822918	0.757446	0.779483	0.779518	0.826975	0.634672	0.742194	0.803831	0.795876
IH3SHYN01.CH2_62_R1	0.682928	0.781706	0.7245	0.73944	0.816761	0.71085	0.790994	0.806779	0.928025	0.855172	0.852848	0.788674	0.926786	0.856909	0.823258	0.752348	0.743016	0.673356	0.814781	0.733136	0.785896	0.753658	0.766231	0.794897	0.749669	0.779831	0.794278	0.800009	0.778967	0.826532	0.778382	0.828596	0.83855	0.838653	0.785936	0.842689	0.802954	0.843056	0.821618	0.826716	0.814328	0.801645	0.794996	0.812087	0.786742	0.739906	0.813247	0.819326	0.85007
IH3SHYN01.CH2_63_R1	0.681729	0.687084	0.677626	0.768851	0.72028	0.814036	0.66749	0.803877	0.923004	0.774898	0.630691	0.755534	0.753056	0.754379	0.735845	0.762564	0.720168	0.692139	0.712018	0.644149	0.600098	0.622173	0.701469	0.467673	0.630259	0.594991	0.806411	0.640866	0.749425	0.754919	0.669285	0.700357	0.656793	0.679933	0.750339	0.649892	0.687136	0.658983	0.66847	0.664243	0.693823	0.693452	0.658554	0.692707	0.666232	0.667947	0.63471	0.641526	0.676559
IH3SHYN01.CH2_64_R1	0.777124	0.429578	0.55374	0.709172	0.445868	0.840656	0.813741	0.824003	0.976135	0.764699	0.526994	0.83188	0.861013	0.860117	0.7464	0.809946	0.847228	0.789149	0.742138	0.64172	0.679768	0.751433	0.701113	0.655338	0.578986	0.616195	0.79201	0.66106	0.867187	0.525637	0.482437	0.636072	0.71165	0.713418	0.779438	0.756033	0.827858	0.682861	0.746779	0.804637	0.875809	0.802716	0.812068	0.813185	0.856588	0.526696	0.67099	0.747379	0.777203
IH3SHYN01.CH2_65_R1	0.71816	0.651575	0.678579	0.658553	0.711146	0.7784	0.641912	0.829871	1	0.741484	0.686179	0.792046	0.81776	0.803872	0.702858	0.721641	0.695345	0.671	0.700543	0.62462	0.677448	0.611306	0.679601	0.59614	0.496178	0.583742	0.76254	0.677997	0.714834	0.636893	0.611244	0.708308	0.713858	0.689271	0.756782	0.681212	0.734013	0.69674	0.711758	0.68654	0.746388	0.729016	0.719713	0.715073	0.764677	0.621702	0.650009	0.672205	0.678188
IH3SHYN01.CH2_66_R1	0.755602	0.729859	0.716974	0.782038	0.749441	0.77246	0.721941	0.831835	0.96704	0.756603	0.767634	0.754567	0.753849	0.809989	0.667788	0.806288	0.840389	0.787402	0.648706	0.669858	0.623699	0.732784	0.651435	0.65028	0.664637	0.656181	0.685772	0.64931	0.755494	0.743613	0.569009	0.802877	0.745896	0.774606	0.733163	0.778316	0.849942	0.765034	0.814537	0.825202	0.835451	0.825526	0.812412	0.803924	0.827559	0.581582	0.761304	0.785257	0.814097
IH3SHYN01.CH2_67_R1	0.666178	0.618481	0.646035	0.667228	0.716626	0.715509	0.750337	0.769484	0.937873	0.684969	0.723318	0.666821	0.790511	0.740504	0.64276	0.726531	0.724785	0.726305	0.640844	0.580556	0.649113	0.668925	0.657421	0.621712	0.592256	0.530879	0.704238	0.551211	0.718093	0.683531	0.559818	0.765618	0.743686	0.763536	0.710854	0.718829	0.748309	0.736894	0.769351	0.772402	0.788992	0.741692	0.767248	0.75156	0.781985	0.63888	0.726114	0.77577	0.767676
IH3SHYN01.CH2_68_R1	0.658991	0.709722	0.661721	0.645208	0.710622	0.703586	0.636516	0.826176	0.966197	0.75583	0.759881	0.675882	0.795684	0.775323	0.636357	0.734827	0.76089	0.669728	0.623423	0.613489	0.637802	0.631089	0.638675	0.633891	0.627441	0.638415	0.683562	0.658393	0.726585	0.767179	0.62055	0.805727	0.76711	0.795491	0.647826	0.779652	0.785857	0.760437	0.773069	0.780046	0.787156	0.774652	0.756201	0.786118	0.811058	0.702132	0.728924	0.773842	0.782929
IH3SHYN01.CH2_69_R1	0.695265	0.600116	0.602793	0.704676	0.707378	0.86913	0.660127	0.783937	0.905439	0.704497	0.717802	0.769124	0.813211	0.793657	0.786821	0.707469	0.746593	0.686356	0.716125	0.666217	0.637279	0.58511	0.644386	0.703947	0.571656	0.653748	0.796438	0.761593	0.804462	0.677216	0.690167	0.67566	0.656123	0.697102	0.788408	0.741559	0.72126	0.690975	0.695028	0.697241	0.714104	0.684073	0.683821	0.678593	0.730783	0.631014	0.654667	0.678864	0.698608
IH3SHYN01.CH2_70_R1	0.696646	0.429335	0.537812	0.650641	0.544632	0.838343	0.777668	0.812971	0.927299	0.746378	0.633097	0.816296	0.869729	0.826398	0.768634	0.765508	0.766123	0.71628	0.799238	0.706991	0.651461	0.645471	0.67348	0.711988	0.568724	0.60982	0.812377	0.723104	0.805564	0.602786	0.588023	0.628668	0.620679	0.646966	0.782018	0.690373	0.70617	0.642342	0.628582	0.677264	0.718401	0.658246	0.68271	0.694147	0.75466	0.538277	0.619507	0.659809	0.710588
IH3SHYN01.CH2_06_R1	0.623512	0.80448	0.798677	0.7773	0.824309	0.49099	0.808757	0.786034	1	0.848184	0.849306	0.748825	0.789786	0.907252	0.595376	0.826787	0.81103	0.819002	0.61462	0.652842	0.70415	0.753252	0.621683	0.6563	0.775885	0.629347	0.55563	0.628835	0.693356	0.812427	0.716383	0.904554	0.86899	0.874299	0.587323	0.859224	0.843244	0.862834	0.848505	0.86232	0.847684	0.851948	0.844532	0.851079	0.838614	0.732475	0.866212	0.857617	0.850683
IH3SHYN01.CH2_71_R1	0.619699	0.514732	0.589269	0.664037	0.623549	0.780334	0.695058	0.776872	0.930831	0.648016	0.641443	0.769467	0.839821	0.781422	0.696481	0.695121	0.667311	0.634645	0.750898	0.61538	0.627032	0.59572	0.624087	0.67186	0.558291	0.548851	0.765131	0.616971	0.742153	0.621182	0.576594	0.632254	0.656788	0.685635	0.721207	0.685668	0.678286	0.637425	0.647989	0.662545	0.715542	0.663169	0.688482	0.67415	0.71767	0.551903	0.640129	0.699836	0.686229
IH3SHYN01.CH2_72_R1	0.708561	0.480262	0.579633	0.725035	0.576747	0.824773	0.817248	0.852344	0.97966	0.807427	0.629604	0.819861	0.849155	0.851748	0.756417	0.795306	0.844388	0.803989	0.735977	0.709254	0.703196	0.7197	0.660794	0.694727	0.613533	0.64431	0.76118	0.70877	0.844831	0.548608	0.528829	0.694808	0.681689	0.71104	0.719969	0.71478	0.760093	0.662583	0.690138	0.752119	0.781167	0.737732	0.741006	0.749889	0.799679	0.546687	0.67352	0.711261	0.745898
IH3SHYN01.CH2_73_R1	0.731454	0.443661	0.511582	0.726311	0.46446	0.748718	0.830836	0.849226	1	0.78289	0.637979	0.882977	0.903823	0.877263	0.707644	0.848707	0.835947	0.837843	0.834626	0.746066	0.775994	0.733742	0.7713	0.759433	0.683196	0.719136	0.80969	0.754783	0.784074	0.475427	0.529336	0.687959	0.704045	0.712404	0.74444	0.76896	0.768807	0.692897	0.685978	0.772312	0.81596	0.744544	0.745533	0.748778	0.854186	0.543783	0.667778	0.709165	0.760232
IH3SHYN01.CH2_74_R1	0.706949	0.641719	0.67047	0.744189	0.732988	0.778783	0.672797	0.815125	0.971326	0.753292	0.790405	0.777623	0.857748	0.853515	0.778946	0.696401	0.71612	0.68696	0.659862	0.66135	0.659633	0.640543	0.618396	0.711664	0.625313	0.631603	0.70291	0.682647	0.753222	0.736634	0.6264	0.784816	0.717982	0.777603	0.773305	0.780524	0.758091	0.759229	0.768743	0.7625	0.753257	0.760517	0.751725	0.772171	0.793052	0.667527	0.747516	0.773183	0.781235
IH3SHYN01.CH2_75_R1	0.776515	0.49753	0.589089	0.660371	0.53964	0.840846	0.696147	0.833673	0.950118	0.793519	0.510406	0.750537	0.765806	0.765517	0.787331	0.754703	0.751222	0.705998	0.760794	0.6826	0.646107	0.689303	0.700364	0.508141	0.508387	0.596871	0.814838	0.704774	0.72124	0.587888	0.59074	0.631202	0.692051	0.65487	0.788147	0.682855	0.776964	0.651139	0.690595	0.742788	0.796485	0.762218	0.736969	0.76243	0.783111	0.516658	0.649327	0.682512	0.720924
IH3SHYN02.CH2_100_R1	0.572223	0.701809	0.662223	0.689149	0.784487	0.705228	0.709044	0.827259	1	0.750389	0.789875	0.792098	0.791513	0.838702	0.575599	0.69363	0.717069	0.663114	0.495433	0.550456	0.584485	0.684024	0.54326	0.661485	0.554188	0.457869	0.648982	0.446339	0.62658	0.706957	0.588609	0.803117	0.701002	0.748615	0.682421	0.757029	0.753576	0.711948	0.746347	0.770729	0.758215	0.721264	0.748899	0.720619	0.767673	0.663409	0.707799	0.728599	0.754676
IH3SHYN02.CH2_101_R1	0.581851	0.780717	0.764137	0.75641	0.843192	0.699074	0.719299	0.728124	1	0.757812	0.820145	0.683649	0.770199	0.840232	0.693649	0.77227	0.800303	0.719522	0.631539	0.515043	0.528988	0.692587	0.538275	0.637858	0.622823	0.62841	0.600398	0.543968	0.777914	0.794093	0.640772	0.881533	0.804089	0.847956	0.735211	0.83901	0.810913	0.834801	0.799491	0.838698	0.797442	0.777598	0.832371	0.772143	0.816192	0.752966	0.824957	0.833681	0.830891
IH3SHYN02.CH2_102_R1	0.664922	0.818339	0.783644	0.718137	0.81454	0.534476	0.703064	0.849975	1	0.821222	0.837591	0.679702	0.732915	0.855028	0.587224	0.797398	0.838129	0.778073	0.490792	0.582202	0.61251	0.705095	0.565726	0.676518	0.693169	0.607862	0.497194	0.515655	0.730052	0.773977	0.643787	0.914227	0.899272	0.900488	0.605123	0.894154	0.882907	0.881075	0.87434	0.91683	0.88691	0.888896	0.8879	0.876496	0.882657	0.772014	0.857089	0.891674	0.899091
IH3SHYN02.CH2_103_R1	0.627522	0.654188	0.637241	0.697283	0.721207	0.721988	0.789686	0.83229	1	0.782387	0.78457	0.744718	0.791512	0.843985	0.643839	0.765211	0.821089	0.737343	0.620226	0.627047	0.636358	0.715253	0.603195	0.638353	0.608853	0.556554	0.618947	0.5724	0.775163	0.741679	0.552356	0.82178	0.744703	0.812459	0.677587	0.783404	0.811548	0.764888	0.771006	0.818244	0.829536	0.782366	0.806575	0.787968	0.826803	0.692798	0.777243	0.794331	0.807142
IH3SHYN02.CH2_104_R1	0.661273	0.825991	0.85116	0.845565	0.910359	0.847539	0.821276	0.825556	1	0.874111	0.865657	0.742197	0.790904	0.884667	0.599722	0.746536	0.817309	0.762761	0.672088	0.722432	0.685433	0.780945	0.57245	0.733013	0.729881	0.599183	0.637774	0.471997	0.768279	0.833392	0.672052	0.838587	0.726971	0.794347	0.750319	0.762657	0.767286	0.765367	0.760235	0.83215	0.723364	0.745629	0.777055	0.715134	0.716835	0.833604	0.758265	0.796422	0.79534
IH3SHYN01.CH2_07_R1	0.644004	0.729435	0.696556	0.74905	0.732096	0.74593	0.737684	0.786824	0.915974	0.779264	0.839203	0.815379	0.871191	0.854072	0.74273	0.743175	0.703306	0.698063	0.766595	0.70834	0.639918	0.656188	0.60721	0.691101	0.657831	0.628618	0.772868	0.652549	0.675159	0.752538	0.730446	0.702567	0.603414	0.652814	0.785939	0.637592	0.674491	0.611053	0.637058	0.686322	0.666343	0.635603	0.687354	0.621211	0.638777	0.700777	0.642536	0.646573	0.69974
IH3SHYN02.CH2_105_R1	0.705742	0.772353	0.770564	0.757114	0.815389	0.775832	0.670973	0.825463	0.968148	0.804684	0.812176	0.713048	0.749297	0.807201	0.779326	0.762947	0.703489	0.674696	0.625912	0.541944	0.554672	0.661997	0.444	0.617409	0.627617	0.538768	0.662938	0.555048	0.717471	0.850482	0.720288	0.773869	0.72621	0.788354	0.714326	0.71196	0.71069	0.741106	0.713935	0.746348	0.700731	0.722784	0.75824	0.714252	0.689482	0.694779	0.688973	0.726368	0.732324
IH3SHYN02.CH2_106_R1	0.694512	0.664423	0.637032	0.608271	0.741724	0.80271	0.606913	0.736462	0.844502	0.711437	0.778541	0.660225	0.676723	0.709756	0.763247	0.769037	0.789239	0.705245	0.680752	0.573962	0.533184	0.585415	0.549046	0.626722	0.516068	0.54174	0.670013	0.630994	0.766801	0.812651	0.704444	0.765926	0.711929	0.796921	0.764239	0.729051	0.697813	0.747645	0.693973	0.701204	0.723101	0.667942	0.689785	0.666653	0.784566	0.646566	0.711133	0.778652	0.762099
IH3SHYN02.CH2_107_R1	0.597066	0.619424	0.631103	0.570355	0.716881	0.820232	0.613986	0.784169	0.903724	0.743368	0.763641	0.775363	0.77975	0.78162	0.639246	0.712764	0.652245	0.587371	0.715019	0.616537	0.556056	0.506389	0.526442	0.604764	0.485953	0.485051	0.71941	0.573663	0.648509	0.766329	0.67936	0.715646	0.649274	0.671058	0.745282	0.626245	0.621722	0.667265	0.648017	0.622107	0.650642	0.622115	0.582958	0.575751	0.697046	0.605254	0.599389	0.623648	0.629715
IH3SHYN02.CH2_108_R1	0.698788	0.598259	0.637006	0.625444	0.69358	0.813786	0.694484	0.762829	0.889149	0.768789	0.758012	0.79716	0.825389	0.769399	0.775955	0.738515	0.705507	0.618979	0.710132	0.642267	0.593699	0.558787	0.544931	0.670316	0.5382	0.561021	0.750843	0.633947	0.719219	0.744609	0.684347	0.673497	0.630406	0.660553	0.733124	0.611312	0.614251	0.658982	0.624782	0.614874	0.682599	0.620833	0.579759	0.610669	0.714559	0.573047	0.60143	0.626804	0.651494
IH3SHYN02.CH2_109_R1	0.624597	0.694179	0.687115	0.674695	0.785024	0.707862	0.696909	0.734012	0.858299	0.819076	0.842352	0.714483	0.783196	0.803941	0.698282	0.684091	0.72773	0.560121	0.637849	0.589723	0.480472	0.593085	0.453723	0.637639	0.569232	0.478634	0.638372	0.547908	0.611276	0.780905	0.728986	0.796598	0.711054	0.785018	0.689831	0.725971	0.674473	0.767126	0.719864	0.750558	0.694874	0.673105	0.697529	0.692839	0.731311	0.67233	0.750886	0.759207	0.772716
IH3SHYN02.CH2_110_R1	0.654888	0.706046	0.692469	0.665934	0.789951	0.837528	0.625013	0.811963	0.891348	0.787866	0.787604	0.812586	0.83668	0.79912	0.747902	0.72606	0.692155	0.597776	0.696892	0.633094	0.55579	0.549046	0.539537	0.646441	0.534158	0.535524	0.767397	0.666468	0.704783	0.794402	0.736213	0.679212	0.660387	0.671364	0.742917	0.628351	0.649707	0.669996	0.639027	0.629777	0.628025	0.644089	0.566835	0.61404	0.660539	0.648968	0.64982	0.627386	0.67348
IH3SHYN02.CH2_111_R1	0.599648	0.635788	0.619382	0.603632	0.752104	0.660126	0.66723	0.685911	0.888753	0.72201	0.831716	0.648821	0.757894	0.790593	0.613077	0.678959	0.696389	0.553491	0.555228	0.494228	0.49322	0.568982	0.450764	0.598767	0.536544	0.474973	0.631854	0.491548	0.506266	0.808982	0.63896	0.726248	0.640118	0.733661	0.667315	0.662721	0.607478	0.651854	0.621478	0.655925	0.606237	0.598563	0.615713	0.587801	0.672037	0.605072	0.677653	0.688422	0.705032
IH3SHYN02.CH2_112_R1	0.65351	0.616725	0.556802	0.684092	0.705571	0.821274	0.70224	0.781953	0.869887	0.673472	0.756297	0.727165	0.822229	0.763102	0.728748	0.693806	0.654978	0.598541	0.745496	0.614638	0.597977	0.577073	0.617689	0.707747	0.576029	0.559105	0.796181	0.669111	0.724086	0.718974	0.702808	0.681774	0.6554	0.688241	0.760908	0.651668	0.603992	0.64496	0.604522	0.616081	0.634222	0.584675	0.61412	0.613868	0.698783	0.641633	0.624168	0.660499	0.65792
IH3SHYN02.CH2_113_R1	0.657087	0.603785	0.588955	0.629704	0.709464	0.76686	0.69218	0.706121	0.8431	0.660644	0.742745	0.668157	0.806791	0.72489	0.693679	0.690412	0.64984	0.602771	0.695382	0.522862	0.525397	0.613214	0.507734	0.633544	0.574354	0.506142	0.754357	0.523807	0.586442	0.722555	0.606869	0.678895	0.661294	0.690206	0.640344	0.645296	0.674735	0.644662	0.609593	0.672178	0.676233	0.59248	0.643978	0.643712	0.702899	0.621875	0.668505	0.655129	0.704696
IH3SHYN02.CH2_114_R1	0.643229	0.585541	0.499201	0.669156	0.612339	0.770118	0.760916	0.74685	0.864764	0.693082	0.651006	0.776417	0.891449	0.736375	0.714448	0.761584	0.678811	0.653671	0.776984	0.719515	0.722854	0.724392	0.721373	0.734782	0.622551	0.52677	0.835505	0.724633	0.697899	0.629287	0.678589	0.662835	0.658529	0.675691	0.709222	0.652369	0.687564	0.638736	0.672762	0.673511	0.725416	0.645042	0.654958	0.657621	0.68237	0.637936	0.639471	0.644679	0.700186
IH3SHYN01.CH2_08_R1	0.777737	0.890266	0.906966	0.855706	0.895727	0.891704	0.689487	0.94397	1	0.91524	0.793026	0.66932	0.614123	0.794263	0.891254	0.858371	0.92706	0.852527	0.744336	0.731404	0.71072	0.836499	0.760999	0.568181	0.769581	0.743496	0.805462	0.7372	0.879496	0.948763	0.7917	0.915918	0.871716	0.888615	0.82077	0.901102	0.901483	0.914816	0.886826	0.918988	0.89219	0.882335	0.899907	0.881097	0.858527	0.83327	0.865734	0.895211	0.888902
IH3SHYN02.CH2_115_R1	0.552469	0.671404	0.651136	0.705116	0.780834	0.784137	0.717993	0.663832	0.866445	0.769971	0.839054	0.75544	0.849603	0.839752	0.674402	0.66309	0.636153	0.557999	0.757248	0.652553	0.575121	0.596125	0.585811	0.691952	0.594707	0.57731	0.778157	0.670582	0.598108	0.782467	0.770589	0.702433	0.630464	0.683331	0.770818	0.669089	0.609789	0.649595	0.638511	0.635692	0.584759	0.586099	0.614496	0.582068	0.626007	0.646611	0.671547	0.675668	0.684207
IH3SHYN02.CH2_116_R1	0.59617	0.678618	0.608735	0.63682	0.745577	0.761782	0.681137	0.756598	0.906397	0.775503	0.821883	0.758426	0.793483	0.779622	0.593376	0.688566	0.700505	0.629136	0.541588	0.505041	0.528957	0.586209	0.382943	0.600945	0.516949	0.458209	0.635658	0.479591	0.665407	0.762083	0.597326	0.718667	0.607726	0.71181	0.660636	0.600195	0.599566	0.619702	0.608289	0.663558	0.595192	0.604562	0.633125	0.597712	0.645082	0.675548	0.62456	0.62874	0.676284
IH3SHYN02.CH2_117_R1	0.611715	0.600156	0.609609	0.588212	0.717745	0.767349	0.641168	0.776051	0.896816	0.780957	0.738567	0.762634	0.772986	0.746231	0.61861	0.697042	0.675936	0.543367	0.657027	0.609151	0.566559	0.545122	0.495304	0.607125	0.457864	0.467252	0.737365	0.572503	0.655675	0.68817	0.662444	0.646831	0.579198	0.628609	0.69245	0.585425	0.584807	0.5864	0.572975	0.612581	0.603047	0.584347	0.555822	0.54503	0.644074	0.583257	0.542052	0.576029	0.592747
IH3SHYN02.CH2_118_R1	0.677582	0.59229	0.610145	0.736198	0.636063	0.816985	0.720796	0.839856	1	0.734481	0.657705	0.776974	0.812179	0.819649	0.654187	0.758781	0.734879	0.726426	0.594812	0.649655	0.644587	0.708468	0.640337	0.686449	0.567302	0.560353	0.67858	0.609968	0.75471	0.61596	0.54247	0.741231	0.687415	0.739768	0.689545	0.727512	0.770402	0.685658	0.725075	0.787514	0.796299	0.746798	0.742009	0.757132	0.774851	0.578698	0.691686	0.719575	0.756965
IH3SHYN02.CH2_119_R1	0.74027	0.648173	0.569387	0.7756	0.597557	0.760647	0.862631	0.838079	1	0.753894	0.74969	0.885262	0.931818	0.90957	0.743354	0.866601	0.880089	0.865249	0.767773	0.781368	0.86673	0.832418	0.7788	0.817994	0.691076	0.717195	0.760248	0.733128	0.842939	0.576661	0.7071	0.788219	0.713254	0.799232	0.74498	0.812195	0.827832	0.742542	0.780305	0.827228	0.865996	0.791651	0.811732	0.815702	0.852858	0.736788	0.745547	0.77752	0.805932
IH3SHYN02.CH2_120_R1	0.590015	0.63458	0.593135	0.600123	0.734051	0.804594	0.721753	0.740617	0.887515	0.749666	0.783675	0.79539	0.849754	0.727558	0.689322	0.780505	0.700093	0.660755	0.774239	0.77531	0.682336	0.578377	0.667375	0.726516	0.504925	0.621371	0.765428	0.695998	0.701389	0.713203	0.77234	0.777856	0.703095	0.735376	0.788662	0.718707	0.730074	0.759087	0.717927	0.6689	0.745645	0.685775	0.687912	0.693968	0.748092	0.672941	0.690317	0.720702	0.712714
IH3SHYN02.CH2_121_R1	0.594482	0.632798	0.639343	0.65992	0.712442	0.757705	0.683088	0.832068	0.944389	0.779399	0.784074	0.775	0.807568	0.828019	0.667217	0.690144	0.707611	0.594758	0.628326	0.508902	0.562554	0.536945	0.4641	0.605482	0.475931	0.436628	0.66175	0.490605	0.630069	0.707635	0.622398	0.724381	0.662679	0.704875	0.633842	0.673171	0.653096	0.66284	0.65176	0.686563	0.659323	0.63953	0.654062	0.624467	0.702701	0.588869	0.652979	0.674851	0.685599
IH3SHYN02.CH2_122_R1	0.527062	0.63072	0.603769	0.632462	0.732542	0.756361	0.728091	0.661447	0.890922	0.658014	0.790767	0.659492	0.754456	0.691813	0.645846	0.663863	0.651249	0.57358	0.67742	0.573953	0.539349	0.552936	0.520421	0.690908	0.548152	0.523998	0.729539	0.57129	0.67925	0.72183	0.658775	0.721024	0.631255	0.686019	0.69045	0.618326	0.614603	0.653615	0.635828	0.675338	0.65545	0.610659	0.608629	0.602918	0.675779	0.661143	0.676574	0.678468	0.671943
IH3SHYN02.CH2_123_R1	0.542643	0.691967	0.688032	0.695944	0.785443	0.773141	0.629967	0.770292	0.971724	0.768056	0.799197	0.771789	0.853062	0.85347	0.6913	0.67625	0.691979	0.607025	0.573889	0.556933	0.533109	0.491561	0.417074	0.668785	0.545464	0.523934	0.692766	0.530507	0.67489	0.730726	0.6967	0.763945	0.685062	0.768027	0.667466	0.735988	0.70861	0.720772	0.68263	0.733784	0.686508	0.704422	0.702262	0.667287	0.728651	0.717077	0.714645	0.762984	0.735634
IH3SHYN02.CH2_124_R1	0.606546	0.711446	0.683925	0.689186	0.805175	0.740714	0.707072	0.838059	1	0.747695	0.812442	0.799762	0.860112	0.812583	0.60705	0.757679	0.69322	0.663402	0.641518	0.66648	0.747276	0.615579	0.614212	0.690946	0.548391	0.60457	0.710725	0.60049	0.610981	0.710357	0.71335	0.781156	0.73231	0.751254	0.674409	0.712909	0.739128	0.722475	0.739972	0.744977	0.756719	0.718353	0.752856	0.72154	0.783521	0.691105	0.740247	0.745744	0.757939
IH3SHYN01.CH2_09_R1	0.66267	0.68359	0.724808	0.729372	0.754441	0.774895	0.708236	0.77787	0.943189	0.774714	0.735438	0.759785	0.784649	0.736488	0.703562	0.737048	0.662027	0.703157	0.771804	0.697994	0.712526	0.654993	0.654494	0.640499	0.59726	0.670147	0.796436	0.730252	0.698338	0.793818	0.738022	0.712581	0.729799	0.728673	0.714545	0.704577	0.725373	0.722721	0.717807	0.697587	0.771365	0.724125	0.730276	0.714462	0.70632	0.625667	0.690355	0.731604	0.703584
[truncated: 204 more columns]

## Sheet: SampleMetadata
#SampleID	Country	HostAge	HostGender	InfluenzaTestResult	Vaccination_status	Antibiotic_usage	Otu000001	Otu000002	Otu000003	Otu000004	Otu000005	Otu000006	Otu000007	Otu000008	Otu000009	Otu000010	Otu000011	Otu000012	Otu000013	Otu000014	Otu000015	Otu000016	Otu000017	Otu000018	Otu000019	Otu000020	Otu000021	Otu000022	Otu000023	Otu000024	Otu000025	Otu000026	Otu000027	Otu000028	Otu000029	Otu000030	Otu000031	Otu000032	Otu000033	Otu000034	Otu000035	Otu000036	Otu000037	Otu000038	Otu000039	Otu000040	Otu000041	Otu000042	Otu000043
I6FH0SI01.NIGSP_CEIRS_CIP056_CH3_00001	Chile	56Y	F	Flu negative	NA	FALSE	0	224	1	636	1936	1533	0	1952	1	5692	920	3	1478	807	763	1	625	683	567	6	0	407	53	11	0	0	28	964	24	0	168	10	27	98	755	106	0	0	1080	0	9	4	0
I6FH0SI01.NIGSP_CEIRS_CIP056_CH3_00003	Chile	56Y	F	Flu negative	NA	FALSE	0	74	2	10	50	411	23	524	1	64	235	0	389	85	107	3	19	209	247	0	3	223	0	0	0	0	1	41	0	0	31	9	9	29	56	0	0	0	0	0	0	0	0
I6FH0SI01.NIGSP_CEIRS_CIP056_CH3_00004	Chile	56Y	F	Flu negative	NA	FALSE	0	95	3	33	58	386	0	855	4	134	788	7	501	218	194	2	50	287	196	1	4	200	25	0	0	0	14	168	2	8	70	0	3	37	129	4	2	1	0	0	0	1	0
I6FH0SI01.NIGSP_CEIRS_CIP056_CH3_00005	Chile	56Y	F	Flu negative	NA	FALSE	0	76	1	51	16	184	21	909	3	1097	188	8	514	183	209	0	39	254	135	0	0	111	1	0	0	0	11	29	0	0	44	0	17	47	43	0	0	2	0	0	0	15	0
I6FH0SI01.NIGSP_CEIRS_CIP056_CH3_00006	Chile	56Y	F	Flu negative	NA	FALSE	0	20	2	236	38	51	16	173	0	114	63	14	117	271	62	0	123	67	40	0	0	24	16	0	1	0	3	4	0	47	9	0	29	12	0	2	0	0	0	0	0	0	0
I6FH0SI01.NIGSP_CEIRS_CIP056_CH3_00007	Chile	31Y	F	Flu negative	NA	FALSE	0	111	2	16	58	390	0	748	5	95	239	6	589	37	205	1	19	319	194	0	0	176	19	0	0	0	21	194	0	0	34	5	12	24	175	0	0	0	0	0	0	9	0
I6FH0SI01.NIGSP_CEIRS_CIP056_CH3_00008	Chile	31Y	F	Flu negative	NA	FALSE	0	86	3	1490	202	423	0	470	0	919	913	0	235	26	129	0	26	223	178	0	0	247	12	0	0	0	7	28	6	213	15	57	296	59	48	0	0	0	0	0	0	2	1
I6FH0SI01.NIGSP_CEIRS_CIP056_CH3_00009	Chile	31Y	F	Flu negative	NA	FALSE	0	52	0	5235	77	107	1	147	0	1497	213	0	87	64	45	0	45	46	60	0	0	70	12	0	0	0	1	4	0	37	24	9	89	20	3	4	0	0	43	0	5	3	3
I6FH0SI01.NIGSP_CEIRS_CIP056_CH3_00010	Chile	31Y	F	Flu negative	NA	FALSE	2	29	1	599	97	150	1	302	3	203	341	22	148	341	86	0	69	160	80	0	0	45	26	1	0	0	9	0	0	78	15	21	108	6	0	5	0	2	0	0	0	1	0
I6FH0SI01.NIGSP_CEIRS_CIP056_CH3_00011	Chile	31Y	F	Flu negative	NA	FALSE	0	21	3	4534	157	114	0	340	0	777	341	0	249	98	79	0	15	79	94	0	0	61	16	0	0	0	4	9	0	157	34	21	134	16	11	0	0	0	3	0	5	0	0
I6FH0SI01.NIGSP_CEIRS_CIP056_CH3_00012	Chile	31Y	F	Flu negative	NA	FALSE	0	52	1	1662	258	105	0	504	0	4693	129	1	252	63	131	0	13	123	147	0	1	82	8	0	0	0	0	23	0	182	23	16	164	14	8	0	0	2	0	0	0	1	0
I6FH0SI01.NIGSP_CEIRS_CIP056_CH3_00013	Chile	47Y	F	Flu negative	NA	FALSE	0	36	1	710	82	105	0	191	2	2014	104	5	133	93	34	0	72	57	48	0	0	47	11	0	0	0	1	14	1	42	8	14	58	4	5	0	0	3	0	0	0	0	0
I6FH0SI01.NIGSP_CEIRS_CIP056_CH3_00015	Chile	47Y	F	Flu negative	NA	FALSE	0	46	1	35	30	121	0	466	1	36	159	1	327	270	140	0	114	208	114	0	0	56	17	6	9	6	7	0	0	0	17	0	6	4	1	18	0	0	80	0	0	4	3
I6FH0SI01.NIGSP_CEIRS_CIP056_CH3_00016	Chile	47Y	F	Flu negative	NA	FALSE	0	149	6	8	102	821	0	1378	6	127	381	0	876	32	430	3	11	427	230	0	0	366	4	0	23	0	11	81	6	215	68	0	144	12	79	0	0	0	0	0	0	7	0
I6FH0SI01.NIGSP_CEIRS_CIP056_CH3_00017	Chile	47Y	F	Flu negative	NA	FALSE	0	97	0	41	92	633	3	1104	4	108	461	0	956	22	304	0	17	223	252	0	0	508	3	0	3	0	11	97	0	45	67	0	34	90	110	2	0	0	0	0	0	10	0
I6FH0SI01.NIGSP_CEIRS_CIP056_CH3_00018	Chile	47Y	F	Flu negative	NA	FALSE	0	162	4	34	49	562	0	1153	4	36	388	0	975	96	292	0	0	421	246	0	0	239	4	0	27	0	18	38	0	172	94	16	216	45	27	2	0	0	0	4	16	5	25
I6FH0SI01.NIGSP_CEIRS_CIP056_CH3_00019	Chile	24Y	M	Flu negative	NA	FALSE	1	19	1	2342	579	168	1250	365	1	4524	195	0	178	21	71	0	2	66	79	0	0	75	3	0	444	0	2	36	0	96	27	3	78	8	32	1	0	0	2	1	2	0	0
I6FH0SI01.NIGSP_CEIRS_CIP056_CH3_00020	Chile	24Y	M	Flu negative	NA	FALSE	2	12	1	2570	197	36	1880	206	1	3919	118	0	147	44	50	0	16	64	30	0	0	42	3	0	191	0	1	1	4	34	4	2	14	11	6	0	0	0	2	0	2	1	0
I6FH0SI01.NIGSP_CEIRS_CIP056_CH3_00021	Chile	24Y	M	Flu negative	NA	FALSE	0	22	1	1253	154	54	864	172	0	1811	103	16	84	260	50	3	103	60	26	0	0	51	19	0	179	2	0	23	0	58	25	7	30	4	15	0	0	0	0	0	1	3	0
I6FH0SI01.NIGSP_CEIRS_CIP056_CH3_00022	Chile	24Y	M	Flu negative	NA	FALSE	0	20	0	2140	351	110	2511	139	2	3337	232	0	103	20	62	0	9	34	38	0	1	67	0	3	377	0	3	28	3	160	4	6	104	12	32	0	0	0	0	0	0	0	0
I6FH0SI01.NIGSP_CEIRS_CIP056_CH3_00023	Chile	24Y	M	Flu negative	NA	FALSE	1	10	0	584	273	101	1567	121	0	1753	237	0	79	86	54	0	15	59	73	0	0	59	9	0	441	0	0	6	0	155	7	21	151	6	8	0	0	1	0	0	0	0	0
I6FH0SI01.NIGSP_CEIRS_CIP056_CH3_00024	Chile	24Y	M	Flu negative	NA	FALSE	0	7	0	1181	93	33	1797	36	0	566	38	0	36	3	22	0	1	13	10	0	0	38	0	0	182	0	3	5	0	36	1	0	10	0	1	0	0	0	0	0	0	0	0
I6FH0SI01.NIGSP_CEIRS_CIP056_CH3_00025	Chile	27Y	M	Flu negative	NA	FALSE	0	75	0	95	264	402	0	568	10	382	139	11	273	380	207	0	140	165	96	0	0	180	27	0	0	0	11	41	0	1	42	0	5	6	33	0	0	15	0	0	1	7	44
I6FH0SI01.NIGSP_CEIRS_CIP056_CH3_00026	Chile	27Y	M	Flu negative	NA	FALSE	0	86	7	10	66	778	0	783	11	109	182	0	359	70	282	1	24	311	133	0	2	426	0	0	0	0	4	60	0	0	47	0	45	42	87	0	0	19	0	0	0	2	65
I6FH0SI01.NIGSP_CEIRS_CIP056_CH3_00027	Chile	27Y	M	Flu negative	NA	FALSE	0	52	7	103	342	571	43	718	14	796	430	11	461	61	242	1	86	388	120	0	5	369	5	2	10	0	10	65	0	52	65	0	47	34	80	0	0	36	0	0	0	4	37
I6FH0SI01.NIGSP_CEIRS_CIP056_CH3_00028	Chile	27Y	M	Flu negative	NA	FALSE	0	27	1	96	77	513	18	586	12	389	401	951	333	71	294	0	694	198	129	0	5	313	94	0	0	8	10	168	0	21	46	0	55	24	99	0	0	20	0	0	8	1	13
I6FH0SI01.NIGSP_CEIRS_CIP056_CH3_00029	Chile	27Y	M	Flu negative	NA	FALSE	0	117	1	15	369	732	0	826	13	1240	200	6	325	25	267	0	0	276	167	0	0	410	14	8	0	0	7	61	0	91	98	4	43	23	53	0	0	36	0	0	0	6	46
I6FH0SI01.NIGSP_CEIRS_CIP056_CH3_00030	Chile	27Y	M	Flu negative	NA	FALSE	0	4	0	23	8	3	4	33	0	18	3	1	22	190	7	0	35	8	9	0	0	2	40	0	2	0	1	0	0	0	1	0	0	2	0	3	0	1	0	0	0	1	1
I6FH0SI01.NIGSP_CEIRS_CIP056_CH3_00031	Chile	25Y	M	Flu negative	NA	FALSE	0	50	0	28	88	543	82	830	5	879	126	0	336	27	344	0	32	226	156	0	0	272	1	0	82	47	0	59	0	49	48	40	55	16	23	0	0	25	579	0	0	6	56
I6FH0SI01.NIGSP_CEIRS_CIP056_CH3_00032	Chile	25Y	M	Flu negative	NA	FALSE	0	99	1	78	460	441	598	545	9	1248	1001	0	214	123	252	0	0	175	128	0	0	267	1	0	378	19	7	104	0	119	31	57	71	11	66	28	0	6	2	0	9	0	37
I6FH0SI01.NIGSP_CEIRS_CIP056_CH3_00033	Chile	25Y	M	Flu negative	NA	FALSE	0	26	0	24	81	105	427	243	3	489	303	2	97	52	35	1	17	62	33	0	0	86	3	0	111	4761	5	24	0	78	27	19	109	0	19	4	0	4	0	0	2	0	10
I6FH0SI01.NIGSP_CEIRS_CIP056_CH3_00034	Chile	25Y	M	Flu negative	NA	FALSE	0	2	0	15	111	9	2203	27	2	4954	118	2	10	57	11	0	0	6	4	0	0	11	2	3	103	27	0	2	0	53	5	21	82	0	1	0	0	0	4	0	16	0	0
I6FH0SI01.NIGSP_CEIRS_CIP056_CH3_00036	Chile	25Y	M	Flu negative	NA	FALSE	0	2	0	94	849	22	211	30	0	5327	59	0	12	6	10	0	0	11	8	0	0	16	0	1	196	301	1	21	0	366	3	197	231	2	24	3	0	1	14	0	3	0	0
I6FH0SI01.NIGSP_CEIRS_CIP056_CH3_00037	Chile	32Y	F	Flu negative	NA	FALSE	0	57	0	3	15	359	0	548	11	75	198	0	307	16	194	0	4	215	90	0	0	249	1	3	7	0	15	18	5	24	21	5	0	22	13	2	0	22	0	0	0	3	36
I6FH0SI01.NIGSP_CEIRS_CIP056_CH3_00038	Chile	32Y	F	Flu negative	NA	FALSE	0	100	2	31	172	479	4	1001	10	208	390	16	568	31	371	0	24	283	403	0	1	182	12	0	22	0	14	147	0	135	132	57	23	8	108	15	0	34	0	0	0	6	48
I6FH0SI01.NIGSP_CEIRS_CIP056_CH3_00039	Chile	32Y	F	Flu negative	NA	FALSE	0	78	5	68	55	351	11	698	7	129	429	37	231	172	179	1	86	194	122	0	0	186	12	0	36	0	2	60	0	61	83	1	4	7	25	51	0	18	21	0	1	0	16
I6FH0SI01.NIGSP_CEIRS_CIP056_CH3_00040	Chile	32Y	F	Flu negative	NA	FALSE	0	36	5	60	51	0	0	987	20	35	21	0	469	230	330	2	15	295	84	0	0	0	0	0	0	0	0	0	0	0	64	0	0	4	0	0	0	0	0	0	0	0	46
I6FH0SI01.NIGSP_CEIRS_CIP056_CH3_00041	Chile	32Y	F	Flu negative	NA	FALSE	0	91	5	45	96	391	20	892	13	85	559	16	405	93	257	0	41	328	228	0	0	259	1	0	52	0	3	188	10	251	38	62	21	28	179	13	0	31	17	0	0	2	26
I6FH0SI01.NIGSP_CEIRS_CIP056_CH3_00042	Chile	32Y	F	Flu negative	NA	FALSE	0	67	0	7	66	435	0	609	12	133	449	0	296	92	210	0	67	295	110	0	0	300	48	0	38	0	4	26	0	80	34	16	19	6	18	8	0	22	0	0	0	1	28
I6FH0SI01.NIGSP_CEIRS_CIP056_CH3_00043	Chile	25Y	F	Flu negative	NA	FALSE	1	109	8	14	367	541	12	978	10	605	249	0	541	39	546	2	15	405	339	0	0	252	8	0	61	0	7	62	0	55	107	14	12	33	56	0	0	49	0	6	0	17	61
I6FH0SI01.NIGSP_CEIRS_CIP056_CH3_00045	Chile	25Y	F	Flu negative	NA	FALSE	0	85	5	53	588	279	0	791	7	559	465	0	250	136	346	0	16	242	125	0	0	160	18	0	323	0	6	6	0	138	75	19	81	10	6	0	0	31	0	0	4	0	20
I6FH0SI01.NIGSP_CEIRS_CIP056_CH3_00046	Chile	25Y	F	Flu negative	NA	FALSE	0	112	7	14	335	464	0	1005	14	205	609	7	495	32	440	0	0	439	138	0	0	293	0	0	120	0	8	113	1	31	72	23	23	36	152	2	0	33	0	0	0	3	48
I6FH0SI01.NIGSP_CEIRS_CIP056_CH3_00047	Chile	25Y	F	Flu negative	NA	FALSE	0	159	4	12	356	571	0	905	9	395	517	0	436	12	352	0	25	366	170	0	0	309	0	0	442	0	16	45	0	17	20	0	185	27	32	0	0	9	0	0	0	3	20
I6FH0SI01.NIGSP_CEIRS_CIP056_CH3_00048	Chile	25Y	F	Flu negative	NA	FALSE	0	16	1	7	4055	83	3	92	0	152	1984	0	59	3	37	0	0	45	15	0	0	53	0	0	51	0	3	12	0	6	9	1	190	0	6	0	0	3	0	0	0	5	6
I6FH0SI02.NIGSP_CEIRS_CIP056_CH3_00049	Chile	26Y	F	Flu negative	NA	FALSE	0	16	1	619	4731	17	38	110	0	1064	230	0	71	37	19	0	0	29	18	0	0	15	3	0	24	1	3	1	0	158	10	16	108	5	2	9	0	0	0	0	0	0	1
I6FH0SI02.NIGSP_CEIRS_CIP056_CH3_00050	Chile	26Y	F	Flu negative	NA	FALSE	0	18	0	4618	46	54	3227	150	0	71	7	0	77	51	21	1	0	42	34	0	0	45	4	0	6	0	1	30	0	8	0	8	33	5	23	0	0	0	0	3	7	0	0
I6FH0SI02.NIGSP_CEIRS_CIP056_CH3_00051	Chile	26Y	F	Flu negative	NA	FALSE	0	90	1	8740	156	236	6	213	3	2293	355	0	154	112	82	0	82	102	79	0	0	129	21	0	1	0	4	12	0	64	25	16	106	37	14	13	0	0	88	0	13	2	4
I6FH0SI02.NIGSP_CEIRS_CIP056_CH3_00052	Chile	26Y	F	Flu negative	NA	FALSE	0	90	1	7938	258	208	0	635	0	1388	687	0	426	178	164	1	33	148	194	0	0	113	39	0	0	0	6	6	0	249	71	31	226	34	12	0	0	2	9	0	7	0	0
I6FH0SI02.NIGSP_CEIRS_CIP056_CH3_00053	Chile	26Y	F	Flu negative	NA	FALSE	1	49	4	4691	384	95	3493	323	0	6715	250	1	238	67	100	0	25	105	52	0	0	62	19	3	388	0	8	9	4	79	7	2	41	8	9	0	0	0	2	2	8	3	0
I6FH0SI02.NIGSP_CEIRS_CIP056_CH3_00054	Chile	26Y	F	Flu negative	NA	FALSE	1	66	1	90	3995	598	96	761	5	469	1478	0	603	119	300	0	805	332	210	0	0	138	0	14	354	8	0	59	14	0	63	30	63	62	59	464	0	6	0	0	0	0	0
I6FH0SI02.NIGSP_CEIRS_CIP056_CH3_00055	Chile	33Y	F	Flu negative	NA	FALSE	0	83	5	49	2079	181	0	1544	5	112	670	0	1011	26	393	0	469	451	841	0	0	90	0	0	421	0	18	37	7	894	186	170	467	9	34	554	4	0	10	0	0	11	8
I6FH0SI02.NIGSP_CEIRS_CIP056_CH3_00056	Chile	33Y	F	Flu negative	NA	FALSE	0	282	1	32	1082	422	0	1864	7	232	1618	0	1053	0	355	1	90	672	486	0	0	95	1	0	499	0	7	119	0	257	200	0	270	17	142	560	0	33	225	0	0	25	0
I6FH0SI02.NIGSP_CEIRS_CIP056_CH3_00057	Chile	33Y	F	Flu negative	NA	FALSE	0	182	5	70	1454	211	0	774	6	189	5515	0	748	0	211	2	11	267	364	0	0	146	0	0	1118	0	23	35	0	168	33	0	130	135	49	1140	0	0	0	0	0	0	0
I6FH0SI02.NIGSP_CEIRS_CIP056_CH3_00058	Chile	33Y	F	Flu negative	NA	FALSE	0	161	3	128	603	445	17	1125	3	90	1372	0	950	0	337	2	1694	290	229	0	5	186	42	0	596	0	11	12	0	169	51	110	61	18	34	397	0	0	0	0	0	0	0
I6FH0SI02.NIGSP_CEIRS_CIP056_CH3_00059	Chile	33Y	F	Flu negative	NA	FALSE	0	1	0	4	25	20	0	26	1	22	45	15800	23	1	8	0	1	16	10	0	0	13	0	0	56	0	0	22	0	25	1	14	12	3	13	40	0	0	0	0	0	0	0
I6FH0SI02.NIGSP_CEIRS_CIP056_CH3_00060	Chile	33Y	F	Flu negative	NA	FALSE	0	9	1	4396	33	28	2465	85	1	7317	70	0	48	1	19	0	1	14	22	0	0	11	0	0	0	0	1	1	0	5	8	0	1	2	1	106	0	0	0	0	0	0	0
I6FH0SI02.NIGSP_CEIRS_CIP056_CH3_00061	Chile	31Y	M	Flu negative	NA	FALSE	0	121	6	1909	127	191	830	405	1	8942	550	0	384	1	145	2	2	207	101	0	0	31	10	0	0	0	0	60	1	67	40	0	0	1	30	500	0	0	2	0	0	0	0
I6FH0SI02.NIGSP_CEIRS_CIP056_CH3_00062	Chile	31Y	M	Flu negative	NA	FALSE	0	175	34	233	48	407	140	2238	1	779	1117	0	1378	40	531	3	31	644	1047	0	28	119	31	0	24	0	45	86	0	0	502	0	13	103	36	484	0	0	470	0	0	22	0
I6FH0SI02.NIGSP_CEIRS_CIP056_CH3_00065	Chile	31Y	M	Flu negative	NA	FALSE	0	65	1	1840	108	188	1739	812	0	6182	398	13	305	0	161	1	0	219	203	0	0	172	0	0	0	0	8	3	0	24	58	0	0	74	0	962	0	0	0	0	17	8	0
I6FH0SI02.NIGSP_CEIRS_CIP056_CH3_00066	Chile	31Y	M	Flu negative	NA	FALSE	3	112	2	2834	112	151	1266	489	3	6454	428	0	454	1	217	0	0	245	137	0	0	13	0	0	0	0	16	9	0	151	29	0	0	88	3	222	0	0	0	0	0	5	0
I6FH0SI02.NIGSP_CEIRS_CIP056_CH3_00067	Chile	30Y	M	Flu negative	NA	FALSE	0	144	3	999	144	575	306	1076	5	6437	949	0	836	10	300	1	0	318	191	0	0	293	3	0	0	0	30	185	10	34	33	6	45	44	107	233	0	0	0	0	0	0	0
I6FH0SI02.NIGSP_CEIRS_CIP056_CH3_00068	Chile	30Y	M	Flu negative	NA	FALSE	0	71	0	43	3986	423	0	1695	2	1007	276	0	955	41	257	5	0	349	421	0	0	105	7	0	53	0	22	23	8	153	77	42	220	162	6	6	0	1	36	0	12	4	0
I6FH0SI02.NIGSP_CEIRS_CIP056_CH3_00069	Chile	30Y	M	Flu negative	NA	FALSE	0	118	8	34	5108	533	0	1151	8	871	386	0	607	16	315	0	0	466	290	0	0	180	5	0	53	0	16	74	5	81	30	23	184	61	74	33	0	0	0	0	0	4	0
I6FH0SI02.NIGSP_CEIRS_CIP056_CH3_00070	Chile	30Y	M	Flu negative	NA	FALSE	0	201	4	1	9022	268	0	1054	0	466	21	0	791	0	277	1	0	318	183	0	1	181	0	0	9	0	30	42	0	0	28	0	0	56	22	0	0	0	0	0	0	6	0
I6FH0SI02.NIGSP_CEIRS_CIP056_CH3_00071	Chile	30Y	M	Flu negative	NA	FALSE	0	17	2	1030	8895	49	61	194	0	1917	463	0	101	66	55	0	0	80	38	0	0	36	4	0	45	1	7	6	0	244	10	16	197	6	0	17	0	0	0	0	0	5	0
I6FH0SI02.NIGSP_CEIRS_CIP056_CH3_00072	Chile	30Y	M	Flu negative	NA	FALSE	0	170	16	3474	137	209	4939	982	2	189	132	16	423	15	207	2	54	333	304	0	20	40	9	0	111	0	26	109	9	101	127	39	38	37	107	0	0	23	0	0	4	4	0
I6SI9OZ02.NIGSP_CEIRS_CIP056_CH3_00073	Chile	29Y	M	Flu negative	NA	FALSE	18	365	8	559	274	316	309	2331	5	109	152	0	1394	21	636	5	0	577	1122	0	5	101	0	79	91	0	15	10	357	69	344	0	37	41	18	0	0	0	0	0	0	19	0
I6SI9OZ02.NIGSP_CEIRS_CIP056_CH3_00074	Chile	29Y	M	Flu negative	NA	FALSE	0	101	2	5521	313	198	5390	804	1	160	91	0	434	24	110	0	0	242	116	0	0	125	19	0	17	0	12	87	1	0	33	0	39	53	66	0	0	0	3	0	7	0	0
I6SI9OZ02.NIGSP_CEIRS_CIP056_CH3_00075	Chile	29Y	M	Flu negative	NA	FALSE	4	89	8	8293	109	174	2752	734	3	146	161	0	502	28	191	3	0	158	138	0	0	87	2	0	0	0	22	4	28	0	29	0	48	56	4	0	0	0	13	0	0	10	0
I6SI9OZ02.NIGSP_CEIRS_CIP056_CH3_00076	Chile	29Y	M	Flu negative	NA	FALSE	0	52	0	4261	116	231	1794	1132	4	194	84	0	819	65	175	4	0	405	790	0	0	121	2	0	315	0	1	13	0	171	185	0	31	84	29	0	0	0	1	0	0	3	0
I6SI9OZ02.NIGSP_CEIRS_CIP056_CH3_00077	Chile	29Y	M	Flu negative	NA	FALSE	0	43	1	8802	105	106	6412	249	0	112	34	0	136	96	60	0	0	60	57	0	0	80	19	0	13	0	8	68	0	18	6	14	42	17	60	0	0	0	2	2	9	0	0
I6SI9OZ02.NIGSP_CEIRS_CIP056_CH3_00078	Chile	29Y	M	Flu negative	NA	FALSE	0	29	3	49	378	110	0	289	3	478	45	4	104	19	127	0	8	77	41	1	0	61	1	0	1	0	1	30	0	254	38	97	222	7	29	0	0	19	0	0	1	4	24
I6SI9OZ02.NIGSP_CEIRS_CIP056_CH3_00079	Chile	29Y	F	Flu negative	NA	FALSE	1	23	0	34	207	65	12	147	2	178	31	2	69	5	75	0	0	64	30	0	1	24	0	0	1	0	2	4	0	14	12	11	13	5	0	1	0	4	0	0	0	1	3
I6SI9OZ02.NIGSP_CEIRS_CIP056_CH3_00080	Chile	29Y	F	Flu negative	NA	FALSE	0	12	0	87	484	72	1	135	1	1869	67	0	53	1	53	1	0	49	18	0	3	40	4	0	0	0	1	1	0	58	21	21	126	10	3	0	0	7	0	0	0	2	11
I6SI9OZ02.NIGSP_CEIRS_CIP056_CH3_00081	Chile	29Y	F	Flu negative	NA	FALSE	0	25	0	414	38	35	50	266	2	37	18	0	76	86	86	0	36	98	36	0	0	17	23	0	0	0	1	10	0	1	12	2	3	3	5	6	0	6	0	0	0	0	8
I6SI9OZ02.NIGSP_CEIRS_CIP056_CH3_00082	Chile	29Y	F	Flu negative	NA	FALSE	0	0	0	12	7	0	0	12	0	12	2	0	1	3	1	0	3	1	1	0	0	0	3	0	0	0	0	0	0	0	0	0	0	0	0	0	0	0	0	0	0	0	0
I6SI9OZ02.NIGSP_CEIRS_CIP056_CH3_00083	Chile	29Y	F	Flu negative	NA	FALSE	0	15	0	67	620	44	0	148	4	1517	31	0	55	4	32	1	1	42	12	0	0	20	0	2	0	0	0	9	3	340	12	120	321	3	4	0	0	7	0	0	0	0	8
I6SI9OZ02.NIGSP_CEIRS_CIP056_CH3_00084	Chile	29Y	F	Flu negative	NA	FALSE	0	18	2	16	171	147	42	159	0	70	158	2	80	531	42	0	9	47	22	0	0	87	62	0	22	5	5	30	0	0	3	0	0	2	19	0	0	2	11	0	95	0	5
I6SI9OZ02.NIGSP_CEIRS_CIP056_CH3_00085	Chile	25Y	M	Flu negative	NA	FALSE	0	54	1	67	122	245	799	551	2	132	213	0	231	13	169	3	682	189	69	0	0	216	0	0	42	0	3	43	0	0	24	0	14	20	30	0	0	35	0	0	0	3	24
I6SI9OZ02.NIGSP_CEIRS_CIP056_CH3_00086	Chile	25Y	M	Flu negative	NA	FALSE	3	27	3	147	96	228	409	271	1	239	72	0	104	2	115	0	67	99	35	0	0	101	1	1	6	0	2	105	4	0	24	0	0	4	76	0	0	20	2	0	4	0	19
I6SI9OZ02.NIGSP_CEIRS_CIP056_CH3_00087	Chile	25Y	M	Flu negative	NA	FALSE	0	6	0	37	5	8	1116	83	2	1021	19	0	31	40	23	0	86	20	8	0	0	8	2	0	14	0	2	11	0	0	5	0	0	2	3	0	0	0	0	0	1	1	4
I6SI9OZ02.NIGSP_CEIRS_CIP056_CH3_00088	Chile	25Y	M	Flu negative	NA	FALSE	0	61	0	53	81	167	88	470	5	101	549	0	212	44	224	0	4	116	84	0	0	94	5	0	36	5	2	20	2	1	56	0	3	5	11	0	0	20	6	0	6	1	18
I6SI9OZ02.NIGSP_CEIRS_CIP056_CH3_00089	Chile	25Y	M	Flu negative	NA	FALSE	0	81	3	43	17	103	7	862	12	37	46	0	340	13	338	0	31	295	122	0	0	52	0	0	17	0	12	32	7	0	58	7	0	14	22	0	0	44	1	0	0	4	45
I6SI9OZ02.NIGSP_CEIRS_CIP056_CH3_00090	Chile	39Y	F	Flu negative	NA	FALSE	0	39	3	97	146	146	3	504	4	402	95	0	214	14	174	0	1	170	89	0	1	72	10	0	104	0	4	8	3	46	39	26	31	9	11	0	0	19	0	0	1	0	19
I6SI9OZ02.NIGSP_CEIRS_CIP056_CH3_00091	Chile	39Y	F	Flu negative	NA	FALSE	0	1	0	13	3	3	2	0	0	14	11	0	1	13	2	0	14	2	2	0	0	2	3	0	1	0	0	0	0	1	1	0	2	1	2	0	0	0	0	0	0	0	0
I6SI9OZ02.NIGSP_CEIRS_CIP056_CH3_00092	Chile	39Y	F	Flu negative	NA	FALSE	0	32	3	19	23	27	3	477	4	48	22	4	138	29	118	1	17	97	68	0	0	18	2	0	23	0	2	3	0	25	23	16	5	5	1	0	0	13	0	0	0	1	16
I6SI9OZ02.NIGSP_CEIRS_CIP056_CH3_00093	Chile	39Y	F	Flu negative	NA	FALSE	1	6	1	13	4	3	8	115	6	4	4	2	38	21	28	0	29	17	15	0	0	5	9	1	3	0	0	2	0	0	7	1	0	0	1	0	0	2	0	0	0	0	1
I6SI9OZ02.NIGSP_CEIRS_CIP056_CH3_00094	Chile	39Y	F	Flu negative	NA	FALSE	1	29	0	50	65	55	9	407	4	357	73	2	108	55	106	0	28	81	46	0	0	43	2	0	44	0	1	3	0	19	17	16	17	2	2	0	0	21	0	0	0	1	16
I6SI9OZ02.NIGSP_CEIRS_CIP056_CH3_00095	Chile	39Y	F	Flu negative	NA	FALSE	0	47	0	5	75	116	28	328	2	90	129	0	102	7	73	0	2776	92	21	0	1	86	7	0	10	0	6	15	0	0	9	0	5	7	26	49	0	12	2	1	1	0	4
I6SI9OZ02.NIGSP_CEIRS_CIP056_CH3_00096	Chile	43Y	M	Flu negative	NA	FALSE	0	72	0	40	104	197	562	446	8	70	117	7	190	10	136	0	661	159	91	0	0	109	5	0	8	0	6	11	0	0	24	0	0	10	9	18	0	32	0	0	0	4	25
I6SI9OZ02.NIGSP_CEIRS_CIP056_CH3_00097	Chile	43Y	M	Flu negative	NA	FALSE	0	20	2	13	26	111	54	228	5	12	84	0	104	3	99	0	2693	89	24	0	0	85	1	5	1	0	2	5	0	0	20	0	5	7	7	22	0	13	4	0	3	0	12
I6SI9OZ02.NIGSP_CEIRS_CIP056_CH3_00098	Chile	43Y	M	Flu negative	NA	FALSE	0	3	0	9	1	2	53	20	0	1	4	1	7	3	5	0	405	9	6	0	0	2	1	0	0	0	0	0	0	0	1	0	0	1	0	0	0	0	0	0	0	0	0
I6SI9OZ02.NIGSP_CEIRS_CIP056_CH3_00099	Chile	43Y	M	Flu negative	NA	FALSE	0	3	0	14	10	15	24	144	1	15	26	0	46	64	36	0	59	25	21	0	0	7	1	0	0	0	1	2	0	0	5	0	0	5	7	0	0	1	0	0	0	0	8
I6SI9OZ02.NIGSP_CEIRS_CIP056_CH3_00100	Chile	43Y	M	Flu negative	NA	FALSE	0	9	0	7	7	18	176	130	1	19	16	0	38	55	36	0	127	40	23	0	0	10	3	0	1	0	1	6	0	0	7	0	0	4	7	2	0	6	0	0	0	1	3
I6SI9OZ02.NIGSP_CEIRS_CIP056_CH3_00101	Chile	43Y	M	Flu negative	NA	FALSE	2	34	1	62	421	202	1	305	1	399	454	0	111	5	117	2	0	63	19	0	0	68	3	0	13	0	0	9	0	348	19	160	404	1	4	16	0	9	3	0	0	4	14
I6SI9OZ02.NIGSP_CEIRS_CIP056_CH3_00102	Chile	59Y	F	Flu negative	NA	FALSE	0	1	0	594	76	11	12	92	0	103	28	17	52	657	23	0	858	18	26	0	0	4	51	1	2	0	0	5	0	11	10	5	7	1	0	113	0	0	3	0	6	0	1
I6SI9OZ02.NIGSP_CEIRS_CIP056_CH3_00103	Chile	59Y	F	Flu negative	NA	FALSE	0	17	0	26	244	81	2	258	3	571	472	0	86	2	83	0	0	70	19	0	0	52	18	0	15	0	0	6	0	485	16	122	471	9	4	13	0	11	0	0	2	0	13
I6SI9OZ02.NIGSP_CEIRS_CIP056_CH3_00104	Chile	59Y	F	Flu negative	NA	FALSE	0	33	0	55	282	77	14	220	2	509	311	0	87	9	124	0	0	93	43	0	0	38	1	0	7	0	2	2	0	476	23	162	382	5	11	6	0	31	6	0	0	1	29
I6SI9OZ02.NIGSP_CEIRS_CIP056_CH3_00105	Chile	59Y	F	Flu negative	NA	FALSE	0	29	2	37	331	128	1	294	0	779	250	0	81	13	120	0	6	68	40	0	0	78	0	0	10	0	1	1	0	307	11	99	329	4	5	5	0	14	3	0	0	1	19
I6SI9OZ02.NIGSP_CEIRS_CIP056_CH3_00106	Chile	59Y	F	Flu negative	NA	FALSE	0	69	2	22	141	18	18	538	4	182	247	0	227	9	227	0	0	244	101	0	0	21	0	0	4	0	4	0	2	168	23	51	234	26	0	13	0	42	0	0	0	4	35
I6SI9OZ02.NIGSP_CEIRS_CIP056_CH3_00108	Chile	59Y	M	Flu negative	NA	FALSE	0	100	0	23	9	139	50	821	8	57	54	1	294	1	368	0	0	262	115	0	0	107	0	0	0	0	3	10	0	22	44	0	13	45	9	0	0	36	3	0	0	4	59
I6SI9OZ02.NIGSP_CEIRS_CIP056_CH3_00109	Chile	59Y	M	Flu negative	NA	FALSE	0	114	2	22	31	117	190	739	4	40	53	0	370	12	309	0	0	194	165	0	0	45	5	0	1	0	2	6	0	4	44	2	15	8	4	0	0	41	4	0	0	4	67
I6SI9OZ02.NIGSP_CEIRS_CIP056_CH3_00110	Chile	59Y	M	Flu negative	NA	FALSE	0	119	2	17	8	83	11	938	9	105	17	0	434	6	421	0	3	408	206	0	0	30	0	1	0	0	4	0	2	50	33	9	20	6	3	0	0	52	0	0	0	6	38
I6SI9OZ02.NIGSP_CEIRS_CIP056_CH3_00111	Chile	59Y	M	Flu negative	NA	FALSE	0	92	1	4	16	98	3	942	11	17	30	0	380	16	384	1	2	305	98	0	0	15	0	0	0	0	2	5	0	4	35	0	12	14	0	0	0	108	0	0	4	8	71
I6SI9OZ02.NIGSP_CEIRS_CIP056_CH3_00112	Chile	59Y	M	Flu negative	NA	FALSE	0	49	1	24	50	100	19	310	1	43	26	0	130	12	110	0	0	117	67	0	1	45	0	0	9	0	1	0	3	5	9	0	0	2	0	0	0	29	2	0	0	1	22
I6SI9OZ02.NIGSP_CEIRS_CIP056_CH3_00113	Chile	59Y	M	Flu negative	NA	FALSE	0	63	1	22	40	115	5	567	4	300	53	6	341	20	242	0	13	261	111	0	0	65	0	0	0	0	8	3	0	0	51	0	9	42	2	4	0	38	0	0	0	2	41
I6SI9OZ02.NIGSP_CEIRS_CIP056_CH3_00114	Chile	28Y	M	Flu negative	NA	FALSE	0	30	0	2	10	24	0	288	2	289	11	0	125	8	136	0	0	110	60	0	0	19	1	0	0	0	4	0	0	0	24	3	6	1	0	4	0	6	0	0	0	2	23
I6SI9OZ02.NIGSP_CEIRS_CIP056_CH3_00115	Chile	28Y	M	Flu negative	NA	FALSE	0	74	2	6	36	103	5	725	16	803	45	0	311	4	307	2	4	316	94	0	0	53	0	0	1	0	9	8	0	5	43	22	10	22	13	43	0	28	1	0	1	2	36
I6SI9OZ02.NIGSP_CEIRS_CIP056_CH3_00116	Chile	28Y	M	Flu negative	NA	FALSE	7	76	1	16	107	46	0	1071	5	856	45	0	352	23	331	0	6	252	141	0	0	18	7	1	1	0	5	2	0	8	40	13	7	9	13	15	0	27	0	0	0	4	37
I6SI9OZ02.NIGSP_CEIRS_CIP056_CH3_00117	Chile	28Y	M	Flu negative	NA	FALSE	0	81	1	6	30	39	7	1003	9	247	19	1	353	8	440	0	2	302	139	0	0	19	0	0	3	0	5	1	0	3	37	0	6	15	0	12	0	58	0	0	0	3	70
I6SI9OZ02.NIGSP_CEIRS_CIP056_CH3_00118	Chile	51Y	F	Flu negative	NA	FALSE	0	68	1	21	42	68	6	937	6	876	80	0	242	16	329	0	3	244	113	0	0	28	4	0	9	0	7	12	1	24	40	18	9	13	6	48	0	42	0	0	6	4	37
I6SI9OZ02.NIGSP_CEIRS_CIP056_CH3_00119	Chile	51Y	F	Flu negative	NA	FALSE	0	4	0	87	364	17	345	62	1	2681	115	0	24	0	21	0	4	25	12	0	0	14	2	0	41	0	12	3	0	150	1	33	96	4	1	3	0	1	0	0	0	0	4
I6SI9OZ02.NIGSP_CEIRS_CIP056_CH3_00120	Chile	51Y	F	Flu negative	NA	FALSE	0	86	1	19	136	30	38	821	9	537	212	0	332	1	406	0	7	326	133	0	0	13	0	0	95	0	13	4	0	22	70	10	26	16	4	0	0	39	0	1	0	0	63
I6SI9OZ02.NIGSP_CEIRS_CIP056_CH3_00121	Chile	51Y	F	Flu negative	NA	FALSE	0	20	0	66	246	26	539	143	3	540	81	0	75	17	89	0	31	57	30	0	0	18	16	0	64	0	9	10	0	78	7	32	113	8	9	2	0	7	2	0	0	3	8
I6SI9OZ02.NIGSP_CEIRS_CIP056_CH3_00122	Chile	51Y	F	Flu negative	NA	FALSE	0	24	2	34	69	6	1052	224	4	1195	118	0	67	2	66	0	0	48	32	0	0	0	0	0	44	8	4	0	0	39	8	18	24	8	2	0	0	6	0	0	0	0	15
I6SI9OZ02.NIGSP_CEIRS_CIP056_CH3_00123	Chile	51Y	F	Flu negative	NA	FALSE	0	54	0	109	475	98	3	514	3	141	229	0	188	20	165	0	0	139	53	0	0	43	22	0	13	0	1	5	0	348	24	80	391	10	5	0	0	19	0	0	0	0	27
I6SI9OZ02.NIGSP_CEIRS_CIP056_CH3_00124	Chile	49Y	F	Flu negative	NA	FALSE	0	59	2	56	203	14	16	790	4	113	122	0	251	17	238	0	0	187	115	0	0	17	0	1	10	0	7	2	0	79	34	15	118	16	1	0	0	30	0	0	2	2	36
I6SI9OZ02.NIGSP_CEIRS_CIP056_CH3_00125	Chile	49Y	F	Flu negative	NA	FALSE	0	40	2	32	202	20	10	637	5	64	96	0	201	29	248	0	0	166	83	0	1	14	1	0	12	0	1	0	0	184	23	27	243	14	2	0	0	20	0	0	2	2	28
I6SI9OZ02.NIGSP_CEIRS_CIP056_CH3_00126	Chile	49Y	F	Flu negative	NA	FALSE	0	24	1	33	243	103	1095	175	1	30	131	0	75	55	64	0	5	66	36	0	0	35	12	0	7	0	4	10	0	234	10	44	302	12	2	0	0	3	17	0	8	1	16
I6SI9OZ02.NIGSP_CEIRS_CIP056_CH3_00127	Chile	49Y	F	Flu negative	NA	FALSE	0	103	1	38	76	84	20	780	8	78	46	0	358	4	312	0	0	300	162	0	0	57	0	0	7	0	13	0	1	38	40	10	49	12	5	0	0	38	0	0	1	0	34
I6SI9OZ02.NIGSP_CEIRS_CIP056_CH3_00128	Chile	49Y	F	Flu negative	NA	FALSE	0	46	1	23	187	66	1	627	4	30	99	0	183	22	226	0	1	165	94	0	0	34	5	0	1	0	3	2	2	386	35	69	342	6	1	0	0	12	0	0	2	1	18
I6SI9OZ02.NIGSP_CEIRS_CIP056_CH3_00129	Chile	49Y	F	Flu negative	NA	FALSE	0	49	1	30	9	66	11	726	5	18	134	1	243	8	244	0	2	203	101	0	0	42	0	0	0	0	8	18	1	0	33	3	9	28	9	0	0	30	0	0	4	2	38
IH3SHYN01.CH2_01_R1	Chile	76Y	M	P	NA	FALSE	1	88	1	68	80	30	3	823	8	92	242	0	301	23	307	2	0	275	113	0	0	38	1	0	8	0	7	5	2	1	59	0	6	15	7	1	0	39	12	0	0	1	58
IH3SHYN01.CH2_02_R1	Chile	76Y	M	U	NA	FALSE	3	85	0	49	404	99	2	977	11	65	38	0	320	1	359	0	2	275	155	0	0	45	1	0	4	0	5	10	0	0	36	0	12	26	11	0	0	38	0	0	1	3	44
IH3SHYN01.CH2_03_R1	Chile	76Y	M	U	NA	FALSE	0	69	4	35	103	39	4	891	5	36	33	0	303	3	242	0	3	276	141	0	0	25	0	0	0	0	7	4	2	0	62	0	3	17	8	0	0	11	0	0	0	2	23
IH3SHYN01.CH2_04_R1	Chile	76Y	M	U	NA	FALSE	0	88	0	110	111	107	5	792	8	191	153	0	315	4	226	0	0	197	127	1	6	79	0	5	13	0	3	66	0	1	43	0	9	20	35	0	0	27	0	0	0	2	26
IH3SHYN01.CH2_05_R1	Chile	76Y	M	U	NA	FALSE	0	59	1	49	6	48	70	708	8	86	171	0	257	5	237	3	6	227	110	0	0	34	1	0	14	0	4	2	0	9	26	0	16	15	0	0	0	24	0	0	0	6	58
IH3SHYN01.CH2_06_R1	Chile	46Y	F	P	N	FALSE	367	277	291	25	1871	1605	0	12	0	2	49	0	27	0	0	2662	0	0	0	48	113	0	2	80	58	0	14	6	259	0	0	34	8	0	13	0	0	0	0	0	0	0	0
IH3SHYN01.CH2_07_R1	Chile	46Y	F	U	N	FALSE	0	3	40	0	0	38	0	0	0	0	0	0	0	0	0	2	0	0	0	3	0	0	2	0	0	0	0	0	0	0	0	0	0	0	0	0	0	0	0	0	0	0	0
IH3SHYN01.CH2_08_R1	Chile	46Y	F	U	N	FALSE	0	0	113	0	107	53	0	0	0	13	94	0	0	0	0	20	0	0	0	100	0	0	0	0	0	0	0	0	0	0	0	0	0	0	1	0	0	0	0	0	0	0	0
IH3SHYN01.CH2_09_R1	Chile	46Y	F	U	N	FALSE	0	0	296	0	6573	167	0	0	0	0	0	0	0	0	0	0	0	0	82	47	0	0	0	0	0	0	0	1	0	0	0	0	0	0	0	0	0	0	0	0	0	0	0
IH3SHYN01.CH2_10_R1	Chile	12Y	M	P	N	TRUE	115	2510	47	0	6224	180	0	0	0	0	0	0	0	0	0	0	0	0	0	6	0	0	0	746	82	0	0	0	65	0	0	0	0	0	2	0	0	0	0	0	0	209	0
IH3SHYN01.CH2_11_R1	Chile	12Y	M	U	N	TRUE	0	27	185	0	5	148	0	2	0	0	0	0	0	0	0	0	0	0	0	17	0	0	2	0	0	0	0	0	0	0	0	0	0	0	0	0	0	0	0	0	0	0	1
IH3SHYN01.CH2_12_R1	Chile	12Y	M	U	N	TRUE	0	9	331	3	173	363	0	1	0	16	39	0	1	3	0	153	0	10	2	15	81	0	19	0	0	0	4	0	4	0	1	0	2	0	4	0	0	0	0	0	0	0	0
IH3SHYN01.CH2_13_R1	Chile	12Y	M	U	N	TRUE	46	1136	15	0	113	0	0	0	0	0	0	0	0	0	0	0	0	0	0	0	92	0	0	568	4	0	0	0	26	0	0	0	0	0	0	0	0	0	0	0	0	0	0
IH3SHYN01.CH2_14_R1	Chile	12Y	M	U	N	TRUE	0	34	3097	60	547	1099	0	1	0	41	75	0	41	96	24	0	0	0	57	571	0	0	1	0	11	0	0	4	0	0	0	0	0	0	13	0	0	0	0	0	1485	25	0
IH3SHYN01.CH2_15_R1	Chile	26Y	F	P	N	FALSE	0	0	3801	0	1	687	0	0	0	0	0	0	0	2	0	0	0	0	0	169	0	0	63	0	0	0	0	0	0	0	0	0	0	0	0	0	0	0	0	0	0	0	0
IH3SHYN01.CH2_16_R1	Chile	26Y	F	U	N	FALSE	4	1292	165	0	0	69	0	0	2	0	3	0	1	15	0	0	0	0	0	22	0	0	26	419	42	0	0	238	34	0	0	0	0	0	255	0	0	0	88	0	22	127	0
IH3SHYN01.CH2_17_R1	Chile	26Y	F	U	N	FALSE	2	2	9584	0	0	256	0	89	1	0	0	0	18	0	32	1	0	0	0	1100	0	0	2	0	0	0	0	1	0	0	0	0	0	0	4	0	0	0	0	0	0	0	0
IH3SHYN01.CH2_18_R1	Chile	34Y	M	P	N	FALSE	26	3848	3377	0	100	568	0	0	1	3	44	0	77	0	0	0	0	0	0	531	0	0	0	1545	17	0	1	0	247	0	0	0	0	0	1	0	0	0	0	0	0	422	0
IH3SHYN01.CH2_19_R1	Chile	34Y	M	U	N	FALSE	1	1	11000	0	0	1769	0	0	0	0	0	0	0	0	0	0	0	0	76	1976	0	0	2	28	0	0	0	0	0	0	0	0	0	0	0	0	0	0	0	0	0	0	0
IH3SHYN01.CH2_20_R1	Chile	34Y	M	U	N	FALSE	1	1	8088	133	3836	934	0	0	0	168	179	0	0	0	119	0	0	0	0	526	2	0	0	0	1	0	0	36	0	0	0	0	0	0	89	0	0	0	0	0	0	0	0
IH3SHYN01.CH2_21_R1	Chile	34Y	M	U	N	FALSE	0	0	6108	0	0	1218	0	0	0	0	131	0	86	88	0	49	0	0	396	509	412	0	28	0	0	0	0	0	0	0	0	0	0	0	5	0	0	0	0	0	0	0	0
IH3SHYN01.CH2_22_R1	Chile	73Y	F	P	Y	FALSE	0	0	3541	21	3177	1019	0	0	1	16	88	0	315	0	0	0	0	0	134	247	0	0	1	0	0	0	0	0	0	0	46	0	0	0	0	0	0	0	0	0	0	0	0
IH3SHYN01.CH2_23_R1	Chile	73Y	F	U	Y	FALSE	0	58	6276	0	0	2194	0	1826	47	0	0	0	1195	0	281	35	0	0	264	820	0	0	0	0	0	0	0	0	0	0	98	0	0	0	0	0	0	0	0	0	0	51	0
IH3SHYN01.CH2_24_R1	Chile	21Y	F	P	N	FALSE	3	3	6450	0	56	1919	0	0	0	0	0	0	139	0	0	0	0	0	77	744	0	0	2	106	0	0	0	2	0	0	0	0	0	0	9	0	0	0	0	0	0	0	0
IH3SHYN01.CH2_25_R1	Chile	21Y	F	U	N	FALSE	0	1	468	0	60	308	0	0	0	0	75	0	0	0	0	0	0	0	0	115	0	0	4	0	0	0	0	2	0	0	0	0	0	0	0	0	0	0	0	0	0	0	0
IH3SHYN01.CH2_26_R1	Chile	21Y	F	U	N	FALSE	0	0	5595	22	0	2422	0	92	1	37	68	0	0	0	0	0	0	0	0	677	0	0	1	0	0	0	0	0	0	0	0	0	0	0	0	0	0	0	88	0	0	0	0
IH3SHYN01.CH2_27_R1	Chile	21Y	F	U	N	FALSE	1	0	8	14000	73	2	0	0	0	10	2	0	0	2	0	0	0	0	0	0	0	0	2	0	1	0	0	3	56	9	0	2	5	0	2	0	0	0	0	0	0	0	0
IH3SHYN01.CH2_28_R1	Chile	58Y	F	P	N	FALSE	1	0	249	7209	5114	89	0	11	0	46	35	0	1	18	5	0	0	2	36	13	0	0	9	0	128	0	0	8	0	1024	2	307	345	2	5	0	0	0	2	0	0	0	0
IH3SHYN01.CH2_29_R1	Chile	58Y	F	U	N	FALSE	1	1	6746	0	61	1683	0	101	0	0	89	0	0	0	0	0	0	0	0	660	0	0	0	0	0	0	0	0	0	0	0	0	0	0	21	0	0	0	0	0	0	0	0
IH3SHYN01.CH2_30_R1	Chile	58Y	F	U	N	FALSE	131	34	735	0	98	577	0	13	3547	0	10	1	19	0	25	76	0	0	76	45	2778	18	1	7	8	0	428	0	1	0	6	0	0	0	1	0	0	0	0	0	0	0	0
IH3SHYN01.CH2_31_R1	Chile	1Y 2M	F	P	N	FALSE	125	16	713	1	47	724	0	0	5977	0	92	0	0	0	0	92	3	0	0	80	3430	0	0	8	0	0	1017	0	12	0	6	0	0	0	0	0	0	0	2	0	5	0	0
IH3SHYN01.CH2_32_R1	Chile	1Y 2M	F	U	N	FALSE	93	17	597	0	30	651	0	28	6299	0	560	1	0	77	0	129	0	0	0	44	2858	49	0	7	0	0	988	0	0	0	0	1	0	0	0	0	0	0	0	0	74	4	0
IH3SHYN01.CH2_33_R1	Chile	1Y 2M	F	U	N	FALSE	263	823	382	6	1	449	4	56	5320	0	6	0	32	0	10	36	0	5	52	97	2060	5	2	441	16	0	458	0	62	0	0	0	0	0	0	0	0	0	0	0	0	136	6
IH3SHYN01.CH2_34_R1	Chile	1Y 2M	F	U	N	FALSE	324	11	467	0	0	538	0	56	7956	0	0	0	93	0	40	73	0	7	2	151	2656	0	0	32	0	0	888	0	0	0	0	0	0	0	0	0	0	0	0	0	0	0	0
IH3SHYN01.CH2_35_R1	Chile	1Y 2M	F	U	N	FALSE	140	5	252	2	2	326	0	0	11100	0	1	0	2	1	1	11	0	0	0	38	1195	1	7	9	0	0	1015	1	0	0	0	0	0	0	0	0	0	0	0	0	0	0	0
IH3SHYN01.CH2_36_R1	Chile	45Y	M	P	N	TRUE	457	27	22	4	0	8	1	0	175	0	0	0	0	0	0	13200	1	0	0	5	105	0	2	7	60	0	33	0	12	0	0	0	0	0	1	0	0	0	0	0	0	1	0
IH3SHYN01.CH2_37_R1	Chile	45Y	M	U	N	TRUE	229	14	436	0	56	789	0	47	5440	0	7	0	64	130	32	30	0	2	18	204	2570	0	5	8	0	0	754	0	0	0	6	0	0	0	1	0	0	0	0	0	14	0	0
IH3SHYN01.CH2_38_R1	Chile	45Y	M	U	N	TRUE	47	13	484	8	0	672	0	1	5077	16	0	56	13	0	0	64	0	0	0	17	2405	0	0	2	0	0	861	0	1	0	0	0	0	0	0	0	0	0	0	0	0	36	0
IH3SHYN01.CH2_39_R1	Chile	45Y	M	U	N	TRUE	42	262	68	45	607	10	0	2	363	45	0	8252	0	207	0	6	0	0	0	22	66	0	73	121	1	3	53	10	33	1	56	6	7	0	4	1	0	0	8	2	7	27	0
IH3SHYN01.CH2_40_R1	Chile	45Y	M	U	N	TRUE	191	976	343	0	15	434	0	12	3512	0	0	7204	10	23	4	35	0	0	1	109	1822	0	2	513	9	0	429	0	262	0	1	0	6	0	0	0	0	0	0	0	0	128	9
IH3SHYN01.CH2_41_R1	Chile	66Y	M	P	Y	TRUE	0	0	2	0	0	2	0	0	8	0	0	0	0	0	0	0	0	0	0	0	36	0	0	0	1	0	0	0	0	0	0	0	0	0	7	0	0	0	0	0	0	0	0
IH3SHYN01.CH2_42_R1	Chile	66Y	M	U	Y	TRUE	0	0	514	166	137	416	0	156	0	192	36	0	2	23	0	0	0	0	12	94	0	0	2	49	0	0	0	58	0	0	0	0	0	0	153	0	0	0	0	0	0	1	0
IH3SHYN01.CH2_43_R1	Chile	66Y	M	U	Y	TRUE	0	1	3389	54	392	802	0	0	3	0	0	0	0	0	0	0	0	0	0	131	9	0	0	0	0	0	0	0	0	0	0	0	0	0	0	0	0	0	0	0	0	0	0
IH3SHYN01.CH2_44_R1	Chile	66Y	M	U	Y	TRUE	0	6	3570	195	2292	866	0	0	0	98	123	0	45	0	1	4	0	28	0	109	0	0	0	15	0	0	0	7	0	25	1	0	0	0	11	103	0	0	0	0	0	0	13
IH3SHYN01.CH2_45_R1	Chile	2Y 4M	M	P	N	FALSE	0	0	44	1295	6842	9	0	0	0	1699	0	0	0	0	0	0	0	0	0	5	0	0	3	0	0	0	0	5	0	0	0	0	0	0	7	0	0	0	0	4049	0	0	0
IH3SHYN01.CH2_46_R1	Chile	2Y 4M	M	U	N	FALSE	0	5	973	363	1766	298	72	0	0	146	0	0	0	1	0	0	30	0	0	80	0	0	0	0	0	0	0	75	0	0	0	0	19	0	115	0	0	0	0	0	0	0	0
IH3SHYN01.CH2_47_R1	Chile	2Y 4M	M	U	N	FALSE	0	0	347	1384	11000	148	702	30	0	806	0	0	10	46	0	12	1192	0	0	42	11	0	3	0	28	3	0	3	0	0	0	0	17	0	5	0	0	0	0	0	0	0	0
IH3SHYN01.CH2_48_R1	Chile	2Y 4M	M	U	N	FALSE	3	1	13	7	15500	4	0	0	0	802	2	0	0	0	0	0	0	0	0	4	0	0	1	0	1	0	1	20	0	0	0	0	2	0	29	0	0	0	0	0	1	0	0
IH3SHYN01.CH2_49_R1	Chile	39Y	M	P	N	FALSE	1	147	107	5	12600	36	0	0	0	33	0	0	17	0	1	0	0	0	0	12	0	0	0	138	0	0	0	3	0	0	0	0	0	1	10	0	0	0	0	0	0	2	0
IH3SHYN01.CH2_50_R1	Chile	39Y	M	U	N	FALSE	1	1	16	5211	10	4	7688	1	0	0	1	0	0	36	0	0	65	0	0	2	0	0	22	0	0	1	0	21	0	0	0	0	0	0	29	0	0	0	0	0	2	0	0
IH3SHYN01.CH2_51_R1	Chile	39Y	M	U	N	FALSE	0	0	690	1850	102	290	1148	0	0	0	0	0	0	161	0	0	947	0	0	126	0	0	10	0	0	0	0	229	0	0	0	0	3	0	220	0	0	0	0	0	5	0	0
IH3SHYN01.CH2_52_R1	Chile	54Y	F	P	N	TRUE	0	2	11	2734	5	2	7464	0	0	0	0	1	0	77	0	12	249	0	0	2	29	0	1	0	0	8	0	93	0	0	0	0	0	0	111	0	0	0	0	0	4	0	0
IH3SHYN01.CH2_53_R1	Chile	54Y	F	U	N	TRUE	585	6322	381	147	497	144	0	0	0	178	1	0	0	0	0	0	0	0	0	168	639	0	0	3634	119	0	1	8	1192	0	0	0	0	0	8	0	0	0	9	0	14	0	0
IH3SHYN01.CH2_54_R1	Chile	54Y	F	U	N	TRUE	3063	2	1059	17	142	763	0	8	1	26	122	0	13	0	0	2087	0	0	1	150	6	0	1	67	575	0	2	12	2	0	0	0	0	0	31	0	0	0	0	0	2	0	0
IH3SHYN01.CH2_55_R1	Chile	54Y	F	U	N	TRUE	14	2309	214	0	0	126	0	0	0	0	0	0	0	0	0	0	0	0	0	79	23	0	0	687	8	0	0	325	253	0	0	0	0	0	363	0	0	0	0	0	0	147	0
IH3SHYN01.CH2_56_R1	Chile	54Y	F	U	N	TRUE	1	0	130	1	12600	27	0	0	0	0	4	0	1	1	0	0	0	0	1	24	0	0	0	0	0	0	0	76	0	0	0	0	0	0	121	0	0	0	0	0	0	0	0
IH3SHYN01.CH2_57_R1	Chile	54Y	F	U	N	TRUE	1658	187	108	0	25	31	0	0	0	83	0	0	1	835	0	0	0	0	0	18	0	0	5241	0	0	2	0	4	0	0	0	0	0	0	3	0	0	0	0	0	101	0	0
IH3SHYN01.CH2_58_R1	Chile	62Y	F	P	Y	FALSE	413	14	796	173	1538	197	0	0	0	8456	3	0	0	50	0	0	0	0	0	136	2	0	9	5	0	0	0	5	0	2	0	1	3	0	8	709	0	0	0	0	8	2	0
IH3SHYN01.CH2_59_R1	Chile	62Y	F	U	Y	FALSE	172	151	245	0	2	82	0	3	0	6	0	0	0	2544	0	0	0	0	0	121	450	0	1481	10	10	7	0	114	335	0	0	0	0	0	106	0	0	0	0	0	391	45	0
IH3SHYN01.CH2_61_R1	Chile	62Y	F	U	Y	FALSE	202	122	44	0	3	17	0	1	0	2	0	1	0	1098	0	0	0	0	0	23	118	0	1435	57	20	1	0	254	84	0	0	0	0	0	322	0	0	0	0	0	171	11	0
IH3SHYN01.CH2_62_R1	Chile	62Y	F	U	Y	FALSE	12300	100	1799	10	95	473	0	0	0	531	16	0	0	24	0	6	0	0	0	291	0	0	7	1	0	0	0	6	2	0	0	0	0	0	4	198	0	0	0	0	2	0	0
IH3SHYN01.CH2_63_R1	Chile	15Y	F	P	N	TRUE	2017	846	4389	0	136	180	0	1	0	2	3	0	0	1	0	0	0	0	5	634	1	0	1	0	0	0	0	53	9	1	13	0	0	0	94	17	0	0	0	0	8	0	0
IH3SHYN01.CH2_64_R1	Chile	15Y	F	U	N	TRUE	20600	302	75	0	393	27	0	0	0	0	0	0	1	1	0	0	0	0	0	12	0	0	1	1	1	0	0	65	0	0	0	0	0	0	75	0	0	0	0	0	7	0	0
IH3SHYN01.CH2_65_R1	Chile	15Y	F	U	N	TRUE	11100	1410	1173	37	2546	403	0	0	0	44	4	0	0	23	0	3	0	0	0	179	1	0	0	1	0	0	0	34	7	0	1	3	0	0	41	0	0	0	0	0	6	0	0
IH3SHYN01.CH2_66_R1	Chile	15Y	F	U	N	TRUE	8838	1437	1499	1	899	321	0	0	0	0	0	0	6	64	0	0	0	0	0	282	20	0	0	0	0	0	0	4	0	0	0	0	0	0	1	0	0	0	0	0	31	0	0
IH3SHYN01.CH2_67_R1	Chile	15Y	F	U	N	TRUE	0	0	321	0	10100	261	0	0	0	0	0	0	0	125	0	0	0	0	0	45	0	0	3	0	0	34	1	0	0	0	0	0	0	0	0	0	0	0	0	0	0	0	0
IH3SHYN01.CH2_68_R1	Chile	15Y	F	U	N	TRUE	6256	9199	85	0	20	16	1	1	0	6	88	1	2	0	0	6	1	0	2	95	6	0	2	1575	58	0	0	2	146	1	0	1	2	0	4	8	0	0	0	0	1	254	0
IH3SHYN01.CH2_69_R1	Chile	75Y	M	P	N	FALSE	6998	3699	326	0	45	136	0	0	0	2	111	0	0	0	0	0	0	0	0	23	0	0	0	0	3	0	0	71	3	0	0	0	0	0	47	0	0	0	0	0	6	0	0
IH3SHYN01.CH2_70_R1	Chile	75Y	M	P	N	FALSE	1893	752	5015	0	414	2277	0	0	0	36	897	0	1	100	0	9	0	0	0	719	0	0	69	0	0	0	0	13	0	0	7	0	0	0	21	18	0	0	0	0	7	13	0
IH3SHYN01.CH2_71_R1	Chile	75Y	M	P	N	FALSE	736	262	2056	0	0	755	0	0	0	0	31	0	0	0	0	1	0	0	0	286	24	0	0	0	0	0	0	21	0	0	0	0	0	0	7	0	0	0	0	0	0	0	0
IH3SHYN01.CH2_72_R1	Chile	75Y	M	P	N	FALSE	3082	650	3386	0	13	1154	0	0	12	0	354	0	34	417	0	0	0	0	0	578	0	0	100	0	0	0	0	16	0	0	0	0	0	0	6	0	1	0	0	0	0	0	0
IH3SHYN01.CH2_73_R1	Chile	75Y	M	U	N	FALSE	766	1749	2049	0	211	396	0	10	0	0	0	0	0	22	0	8	0	0	0	249	0	0	3	10	0	0	0	4	0	0	0	0	0	0	0	0	0	0	0	0	0	0	0
IH3SHYN01.CH2_74_R1	Chile	75Y	M	U	N	FALSE	6948	167	911	13	2629	50	0	0	0	10	564	16	0	42	0	191	0	0	0	24	0	0	0	2	15	14	0	23	0	273	6	88	19	0	58	0	0	0	0	0	93	0	0
IH3SHYN01.CH2_75_R1	Chile	29Y	M	P	N	TRUE	501	280	553	32	2339	277	0	0	0	38	352	0	0	23	0	0	0	0	3	130	0	0	0	0	0	0	0	71	0	271	0	20	110	0	58	0	0	0	13	0	0	0	0
IH3SHYN02.CH2_100_R1	Chile	72Y	F	P	N	FALSE	1652	11500	1148	4	598	352	0	0	0	5	111	0	0	183	3	3	0	0	8	117	0	0	176	1	0	0	0	18	0	18	0	1	11	0	15	0	0	0	11	0	26	0	0
IH3SHYN02.CH2_101_R1	Chile	72Y	F	U	N	FALSE	2232	422	2718	0	365	804	0	0	0	0	25	0	0	0	0	0	0	0	2	246	0	9	0	0	0	0	6	23	0	68	0	0	22	0	16	0	0	0	0	0	0	0	0
IH3SHYN02.CH2_102_R1	Chile	72Y	F	U	N	FALSE	0	0	3249	0	2139	1146	0	0	0	0	96	0	0	1	0	0	0	0	0	419	43	0	62	0	0	0	0	87	0	142	0	0	114	0	131	0	0	0	0	0	0	0	0
IH3SHYN02.CH2_103_R1	Chile	72Y	F	U	N	FALSE	534	2017	1123	0	4503	314	0	0	0	0	4	0	0	73	0	0	0	0	0	66	0	0	0	2	0	0	0	4	0	0	16	0	111	0	2	0	0	0	0	0	0	0	0
IH3SHYN02.CH2_104_R1	Chile	72Y	F	U	N	FALSE	1259	2433	377	100	2381	161	0	0	0	106	14	0	2	24	0	0	0	0	0	210	822	0	0	219	50	0	0	60	573	0	0	0	0	0	70	0	0	0	0	0	0	189	0
IH3SHYN02.CH2_105_R1	Chile	72Y	F	U	N	FALSE	10400	5603	1311	0	16	144	0	14	0	0	14	0	25	0	0	15	0	0	66	167	0	0	0	0	0	0	0	3	0	0	71	0	1	0	8	0	0	0	0	0	0	0	0
IH3SHYN02.CH2_106_R1	Chile	97Y	M	P	N	FALSE	4996	2708	743	0	73	14	0	0	1	0	14	0	0	2	0	0	0	1	0	72	0	0	0	0	0	0	1	0	0	0	0	0	0	0	0	0	0	0	0	0	55	0	0
IH3SHYN02.CH2_107_R1	Chile	97Y	M	P	N	FALSE	359	518	475	0	2	158	0	0	0	0	0	0	0	0	0	0	0	0	0	29	0	0	1	0	0	0	0	0	44	0	0	0	0	0	0	0	0	0	0	0	0	0	0
IH3SHYN02.CH2_108_R1	Chile	97Y	M	U	N	FALSE	518	2229	1314	0	71	395	0	151	0	0	0	0	0	0	0	0	0	0	0	91	0	0	0	13	0	0	1	45	0	0	0	0	0	0	51	0	0	0	0	0	0	0	0
IH3SHYN02.CH2_109_R1	Chile	97Y	M	U	N	FALSE	390	3430	407	0	0	51	0	91	13	0	0	0	166	0	30	0	0	0	94	0	0	0	0	0	0	0	7	0	0	0	0	0	0	0	0	0	0	0	0	0	0	0	0
IH3SHYN02.CH2_110_R1	Chile	97Y	M	U	N	FALSE	452	1725	116	1	1	27	0	0	1	5	919	0	0	0	0	0	0	0	50	38	0	0	0	1	71	0	0	0	0	0	2	0	0	0	0	0	0	0	14	0	0	0	0
IH3SHYN02.CH2_111_R1	Chile	59Y	M	P	N	TRUE	7127	1807	111	1033	140	15	45	0	0	3557	10	0	0	0	0	7	0	0	0	5	0	0	3	0	0	0	0	0	3	0	4	28	74	0	0	0	0	0	0	0	0	0	0
IH3SHYN02.CH2_112_R1	Chile	59Y	M	U	N	TRUE	1974	3395	610	146	774	366	230	11	6	2266	17	0	61	0	34	0	0	0	36	26	0	0	31	1	24	0	0	20	0	0	0	43	97	0	9	0	0	0	0	0	0	0	0
IH3SHYN02.CH2_113_R1	Chile	59Y	M	U	N	TRUE	1115	3020	280	965	1477	64	594	0	0	5012	159	0	0	0	11	0	0	0	25	23	1	0	9	0	8	0	0	14	4	0	2	0	55	12	13	0	0	0	0	0	0	0	0
IH3SHYN02.CH2_114_R1	Chile	59Y	M	U	N	TRUE	3004	10100	610	112	17	128	17	15	0	868	337	0	0	0	0	0	0	0	60	45	11	0	0	8	0	0	0	0	0	0	18	0	171	0	0	0	0	0	0	0	0	0	0
IH3SHYN02.CH2_115_R1	Chile	59Y	M	U	N	TRUE	315	3100	381	55	10600	70	36	0	0	5063	50	1	5	0	1	1	0	0	13	41	0	6	1	3	0	0	0	1	0	0	1	3	30	0	0	0	0	0	2	0	0	1	0
IH3SHYN02.CH2_116_R1	Chile	75Y	F	P	Y	FALSE	616	12700	1690	1827	143	541	0	29	0	43	261	0	105	58	48	0	1	0	38	302	0	0	1	4	0	0	0	2	0	0	0	19	0	0	0	0	0	0	0	0	0	0	0
IH3SHYN02.CH2_117_R1	Chile	75Y	F	P	Y	FALSE	137	334	89	15500	125	14	0	0	0	74	23	0	2	4	0	1	35	0	2	7	0	0	2	0	0	0	0	6	0	10	2	9	20	0	10	1	2	0	0	2	0	0	0
IH3SHYN02.CH2_118_R1	Chile	75Y	F	P	Y	FALSE	1749	6079	211	8419	71	47	0	4	0	13	4	0	0	2	0	0	293	2	10	37	1	0	1	2	0	0	0	4	0	0	0	0	0	0	4	0	0	0	0	0	0	0	0
IH3SHYN02.CH2_119_R1	Chile	75Y	F	U	Y	FALSE	0	0	606	14700	70	86	0	0	1	17	6	0	2	5	1	0	2258	0	8	83	0	4	2	2	0	0	0	10	0	0	0	0	0	0	12	0	0	0	9	0	0	0	0
IH3SHYN02.CH2_120_R1	Chile	75Y	F	U	Y	FALSE	0	40	1227	870	545	387	0	6	7	69	219	0	87	118	8	0	12600	47	2	199	0	0	2	0	0	1	0	0	0	0	0	4	9	0	2	0	0	0	0	1	21	0	0
IH3SHYN02.CH2_121_R1	Chile	72Y	F	P	Y	FALSE	4272	12400	1098	52	10	344	8	31	0	182	24	0	19	0	0	0	0	0	40	67	0	0	0	10	0	0	4	1	0	0	36	0	191	0	1	0	0	0	0	0	0	0	0
IH3SHYN02.CH2_122_R1	Chile	72Y	F	P	Y	FALSE	1909	9504	922	576	875	659	703	64	7	1727	304	0	79	0	12	0	0	6	32	108	0	0	31	7	241	0	0	9	0	0	5	0	950	0	13	0	0	0	0	0	0	0	0
IH3SHYN02.CH2_123_R1	Chile	72Y	F	P	Y	FALSE	272	980	345	0	0	48	0	0	0	0	20	0	3	0	0	0	0	1	0	45	8	0	0	1	2	0	0	11	0	0	3	0	12	0	20	0	0	0	6	0	0	0	0
IH3SHYN02.CH2_124_R1	Chile	72Y	F	U	Y	FALSE	0	0	11	0	0	3	0	0	0	0	0	0	0	0	0	0	0	0	0	5	0	0	1	0	0	0	0	3	0	0	2	0	2	0	5	0	0	0	0	0	6	0	0
IH3SHYN02.CH2_125_R1	Chile	72Y	F	U	Y	FALSE	27	0	499	4530	51	286	3226	20	0	437	2	0	21	18	8	0	0	0	0	83	27	0	1	0	0	0	0	2	0	0	0	0	13	0	11	0	0	0	5	0	0	0	0
IH3SHYN02.CH2_131_R1	Chile	91Y	M	P	Y	FALSE	2193	11900	841	95	50	424	0	0	0	266	36	0	6	0	8	0	0	0	23	135	0	0	1	9	0	0	0	0	0	51	11	0	93	0	1	0	0	0	0	0	0	0	0
IH3SHYN02.CH2_132_R1	Chile	91Y	M	P	Y	FALSE	39	566	77	111	11	33	0	10	0	96	6	1	1	7041	0	0	0	1	2	13	0	0	0	0	0	0	0	0	0	0	0	0	2	0	2	0	0	0	0	0	2	0	0
IH3SHYN02.CH2_133_R1	Chile	91Y	M	U	Y	FALSE	961	7707	154	0	7	69	0	6	0	14	18	0	0	14	0	0	0	0	13	24	0	0	0	1	0	0	0	1	4	1	4	3	15	0	0	0	0	0	0	0	0	0	0
IH3SHYN02.CH2_134_R1	Chile	91Y	M	U	Y	FALSE	2	5	2147	0	95	795	0	0	0	0	8	0	90	74	32	1	0	0	161	209	0	0	0	0	0	0	0	6	0	0	0	0	0	0	1	0	0	0	0	0	0	0	0
IH3SHYN02.CH2_135_R1	Chile	91Y	M	U	Y	FALSE	3	92	1459	0	830	613	0	173	0	0	0	0	108	310	0	0	0	0	32	240	0	0	40	0	0	22	0	1	0	0	0	0	75	0	1	0	0	0	36	0	84	0	0
IH3SHYN02.CH2_142_R1	Chile	3Y	F	P	N	FALSE	4	4	125	5682	1995	39	1064	9	0	13	3	0	0	32	6	0	0	0	0	31	0	0	0	0	0	0	0	51	0	11	0	0	7	0	77	0	0	0	0	0	0	0	0
IH3SHYN02.CH2_143_R1	Chile	3Y	F	U	N	FALSE	0	0	77	8420	181	27	2585	0	0	1	2	0	4	49	0	0	2	0	0	3	0	0	0	0	0	0	0	11	0	5	0	0	2	0	19	0	0	0	0	0	0	0	0
IH3SHYN02.CH2_144_R1	Chile	3Y	F	U	N	FALSE	3	0	155	194	483	287	57	0	0	17	0	0	0	278	0	0	0	0	0	0	0	0	0	0	0	0	0	4	0	0	0	0	0	0	2	0	0	0	0	0	0	0	0
IH3SHYN02.CH2_145_R1	Chile	3Y	F	U	N	FALSE	0	0	122	18	294	137	0	0	0	23	1	0	0	0	0	0	0	0	0	6	13	0	1	0	0	0	0	59	0	0	0	0	0	0	69	0	0	0	0	0	0	0	0
IH3SHYN02.CH2_146_R1	Chile	3Y	F	U	N	FALSE	19	3	9469	2	64	13	0	0	0	0	7	0	0	15	0	15	0	0	0	0	0	0	1	3	8	0	0	0	49	0	4	1	0	0	0	0	0	0	1	0	0	0	0
IH3SHYN02.CH2_147_R1	Chile	3Y	F	U	N	FALSE	0	0	9	222	0	4	468	1	0	0	2	8951	0	9	0	0	123	0	0	0	0	0	0	0	0	0	0	0	0	0	0	0	0	0	0	0	0	0	0	0	2	0	0
IH3SHYN02.CH2_76_R1	Chile	29Y	M	P	N	FALSE	0	0	0	882	0	0	28	0	0	0	0	6999	0	0	0	0	25	0	0	0	0	0	0	0	0	0	0	0	0	0	0	0	0	0	0	0	0	0	0	0	0	0	0
IH3SHYN02.CH2_77_R1	Chile	29Y	M	P	N	FALSE	1	0	2	4842	0	1	0	0	0	0	1	3269	0	8	0	1	0	0	0	0	0	0	2	0	0	0	0	4	0	0	0	0	0	0	3	0	0	0	1	0	1	0	0
IH3SHYN02.CH2_78_R1	Chile	29Y	M	U	N	FALSE	3	1	14300	420	0	1	0	0	0	0	0	8	0	22	0	0	1	0	0	0	0	0	0	0	3	0	0	0	0	0	0	0	0	0	0	0	0	0	0	0	0	0	0
IH3SHYN02.CH2_79_R1	Chile	29Y	M	U	N	FALSE	1	3	12400	62	0	0	0	0	0	0	0	1	0	0	0	0	0	0	0	0	0	0	0	0	5	0	0	0	0	0	0	0	0	0	0	0	0	0	0	0	0	0	0
IH3SHYN02.CH2_80_R1	Chile	29Y	M	U	N	FALSE	2	0	411	9018	0	0	638	0	0	0	0	895	0	27	0	0	0	0	0	0	0	0	0	0	7	0	0	0	0	0	0	0	0	0	1	0	0	0	0	0	0	2	0
IH3SHYN02.CH2_81_R1	Chile	1Y 3M	F	P	N	FALSE	0	0	0	0	0	0	0	0	0	0	0	0	0	0	0	0	0	0	0	0	0	0	0	0	0	0	0	0	0	0	0	0	0	0	0	0	0	0	0	0	0	0	0
IH3SHYN02.CH2_82_R1	Chile	1Y 3M	F	P	N	FALSE	1	0	0	0	0	0	0	0	0	0	0	0	0	0	0	0	0	0	0	0	0	0	0	0	0	0	0	0	0	0	0	0	0	0	0	0	0	0	0	0	0	0	0
IH3SHYN02.CH2_83_R1	Chile	1Y 3M	F	P	N	FALSE	0	0	0	0	1	0	0	0	0	0	0	0	0	0	0	0	0	0	0	0	0	0	0	0	0	0	0	0	0	0	0	0	0	0	0	0	0	0	0	0	0	0	0
IH3SHYN02.CH2_84_R1	Chile	1Y 3M	F	P	N	FALSE	0	0	0	0	0	0	0	0	0	0	0	0	0	0	0	0	0	0	0	0	0	0	1	0	0	0	0	0	0	0	0	0	0	0	0	0	0	0	0	0	0	0	0
IH3SHYN02.CH2_85_R1	Chile	1Y 3M	F	P	N	FALSE	0	0	0	0	2	0	0	0	0	0	0	0	0	0	0	0	0	0	0	0	0	0	0	0	0	0	0	0	0	0	0	0	0	0	0	0	0	0	0	0	0	0	0
IH3SHYN02.CH2_86_R1	Chile	1Y 3M	F	U	N	FALSE	0	0	0	0	0	0	0	0	0	0	0	0	0	0	0	0	0	0	0	0	0	0	1	0	0	0	0	0	0	0	0	0	0	0	0	0	0	0	0	0	0	0	0
IH3SHYN02.CH2_87_R1	Chile	1Y 3M	F	U	N	FALSE	0	2	0	0	0	0	0	0	0	0	0	0	0	0	0	0	0	0	0	0	0	0	0	0	0	0	0	0	0	0	0	0	0	0	0	0	0	0	0	0	0	0	0
IH3SHYN02.CH2_88_R1	Chile	25Y	M	P	N	FALSE	0	0	0	0	0	0	0	0	0	0	0	0	0	0	0	0	0	0	0	0	0	0	0	0	0	0	0	0	0	0	0	0	0	0	0	0	0	0	0	0	0	0	0
IH3SHYN02.CH2_89_R1	Chile	25Y	M	U	N	FALSE	0	0	0	0	0	0	0	0	0	0	0	0	0	0	0	0	0	0	0	0	0	0	0	0	0	0	0	0	0	0	0	0	0	0	0	0	0	0	0	0	0	0	0
IH3SHYN02.CH2_90_R1	Chile	25Y	M	U	N	FALSE	990	267	184	3	7	43	0	2	0	0	0	0	7	4203	1	0	0	0	3	14	0	0	0	0	0	2	0	1	0	0	6	0	0	0	2	135	143	0	0	0	0	0	0
IH3SHYN02.CH2_91_R1	Chile	25Y	M	U	N	FALSE	1	4	2168	54	342	170	0	21	9	57	11	0	135	1531	33	0	0	11	19	174	0	0	53	0	0	775	0	2	0	0	31	0	0	273	3	1029	685	0	162	62	0	27	0
IH3SHYN02.CH2_92_R1	Chile	25Y	M	U	N	FALSE	1022	2969	575	6093	1276	175	1	24	0	144	76	2	13	488	15	0	0	6	18	54	0	0	7	5	0	674	0	0	0	0	1	0	0	0	2	194	215	0	4	8	14	0	0
IH3SHYN02.CH2_93_R1	Chile	59Y	F	P	N	FALSE	11800	208	1767	0	0	326	0	0	0	0	0	224	68	0	0	0	0	0	0	129	0	0	0	1	0	0	0	1	23	0	33	0	0	0	0	0	596	0	0	0	0	0	0
IH3SHYN02.CH2_94_R1	Chile	59Y	F	U	N	FALSE	9926	6437	95	0	25	43	0	0	0	1	10	1100	1	1	0	0	0	0	0	25	0	0	5	1	0	0	0	0	0	0	0	0	0	0	0	0	113	0	0	6	5	0	0
IH3SHYN02.CH2_95_R1	Chile	59Y	F	U	N	FALSE	1893	4285	152	13	56	37	0	2	0	20	77	8869	0	0	0	0	0	0	0	41	3	0	0	1	0	0	0	0	75	0	0	7	0	0	1	0	267	0	0	0	0	0	0
IH3SHYN02.CH2_96_R1	Chile	59Y	F	U	N	FALSE	1374	2913	982	98	310	216	0	107	0	150	363	450	0	89	19	0	0	0	0	130	0	0	28	0	0	0	0	0	0	46	34	16	65	0	0	0	30	0	1	0	0	0	0
IH3SHYN02.CH2_97_R1	Chile	59Y	F	U	N	FALSE	584	2833	1320	25	394	365	0	14	0	20	34	0	0	0	50	0	0	0	56	92	0	0	0	0	0	0	0	0	0	0	5	0	110	0	0	0	0	0	0	0	0	0	0
IH3SHYN02.CH2_98_R1	Chile	59Y	F	U	N	FALSE	11000	1248	937	279	659	478	52	0	0	317	13	0	24	19	18	0	0	0	0	115	0	0	0	0	0	0	0	19	0	0	13	0	0	0	38	0	0	0	0	0	0	0	0
IH3SHYN02.CH2_99_R1	Chile	72Y	F	P	N	FALSE	9569	6892	335	26	10	132	0	3	4	27	0	0	12	0	0	0	0	0	3	29	0	0	16	0	0	0	0	7	3	0	17	0	0	0	1	0	0	0	1	0	0	0	0
							2	2	256	0	0	35	1	0	0	0	0	0	0	0	12	0	0	0	0	10	0	0	0	0	0	0	0	0	0	0	1	0	0	0	0	0	0	0	0	0	0	0	0
							3791	3810	114	0	0	52	0	1	0	0	12	0	17	0	21	0	0	0	33	7	0	0	2	0	0	0	0	0	7	0	0	0	0	0	2	0	0	0	0	0	0	0	0
							0	2	1348	15	0	655	0	13	0	0	46	0	178	155	14	0	1	0	6	379	43	0	41	0	0	0	0	0	0	0	0	0	0	0	0	0	0	0	0	0	0	0	0
							0	0	52	0	1	82	0	0	0	0	17	0	0	0	0	0	0	0	0	15	0	0	77	0	0	0	3	28	0	0	0	0	0	0	29	0	0	0	0	0	0	0	0
							1378	6848	1104	0	12	119	0	0	0	0	0	0	68	0	0	0	0	0	0	410	0	0	0	0	0	0	3	29	0	0	0	0	0	0	37	0	0	0	0	0	0	0	0
[truncated: 664 more columns]
