# Supplementary material for: Microbiome disturbance and resilience dynamics of the upper respiratory tract during influenza A virus infection
Source: Nat Commun. 2020 May 21;11:2537. doi: 10.1038/s41467-020-16429-9 (PMC7242466; doi:10.1038/s41467-020-16429-9)
Supplement: Supplementary file 4 — Source Data [file 41467_2020_16429_MOESM4_ESM.zip › Source_Data_FLUMB_final_tables_NCOMMS-19-14037D/Figure2_humans_taxa_breakdown_updated.xlsx]

## Sheet: Figure2_humans_tax_class
Figure 2: Comprehensive class-level taxonomic breakdown for IAV-free and IAV-infected human subjects.
SampleID	InfectionState	PatientID	Unclassified;Other;Other	Bacteria;Other;Other	Bacteria;Acidobacteria;Acidobacteria-6	Bacteria;Acidobacteria;[Chloracidobacteria]	Bacteria;Actinobacteria;Acidimicrobiia	Bacteria;Actinobacteria;Actinobacteria	Bacteria;Actinobacteria;Coriobacteriia	Bacteria;Actinobacteria;Rubrobacteria	Bacteria;Actinobacteria;Thermoleophilia	Bacteria;Bacteroidetes;Bacteroidia	Bacteria;Bacteroidetes;Cytophagia	Bacteria;Bacteroidetes;Flavobacteriia	Bacteria;Bacteroidetes;Sphingobacteriia	Bacteria;Bacteroidetes;[Saprospirae]	Bacteria;Chlorobi;Ignavibacteria	Bacteria;Chlorobi;OPB56	Bacteria;Cyanobacteria;4C0d-2	Bacteria;Cyanobacteria;Chloroplast	Bacteria;Cyanobacteria;ML635J-21	Bacteria;Cyanobacteria;Oscillatoriophycideae	Bacteria;Firmicutes;Other	Bacteria;Firmicutes;Bacilli	Bacteria;Firmicutes;Clostridia	Bacteria;Firmicutes;Erysipelotrichi	Bacteria;Fusobacteria;Fusobacteriia	Bacteria;GN02;BD1-5	Bacteria;OD1;unclassified	Bacteria;OD1;ABY1	Bacteria;Proteobacteria;Other	Bacteria;Proteobacteria;Alphaproteobacteria	Bacteria;Proteobacteria;Betaproteobacteria	Bacteria;Proteobacteria;Deltaproteobacteria	Bacteria;Proteobacteria;Epsilonproteobacteria	Bacteria;Proteobacteria;Gammaproteobacteria	Bacteria;SR1;unclassified	Bacteria;Spirochaetes;Spirochaetes	Bacteria;TM7;unclassified	Bacteria;TM7;TM7-1	Bacteria;TM7;TM7-3	Bacteria;Tenericutes;Mollicutes	Bacteria;Thermotogae;Thermotogae	Bacteria;Verrucomicrobia;Opitutae	Bacteria;Verrucomicrobia;[Spartobacteria]	Bacteria;WPS-2;unclassified	Bacteria;[Thermi];Deinococci
IH3SHYN02.CH2_125_R1	IAV-infected	p25d21	0.000849257	0.000212314	0	0	0	0.0462845	0	0	0	0.0029724	0	0.0367304	0	0	0	0	0	0.010828	0	0	0	0.258811	0.0719745	0.00509554	0.00254777	0	0	0	0	0.018896	0.0853503	0	0	0.459448	0	0	0	0	0	0	0	0	0	0	0
IH3SHYN02.CH2_131_R1	IAV-infected	p31d1	0.0141114	0.0240849	0	0	0	0.604668	0	0	0	0.000954907	0	0.000954907	0	0	0	0	0	0	0	0	0	0.329867	0.00212202	0	0.000636605	0	0	0	0	0.000424403	0.00392573	0	0	0.0182493	0	0	0	0	0	0	0	0	0	0	0
IH3SHYN02.CH2_132_R1	IAV-infected	p31d2	0.0034073	0.0031452	0	0	0	0.736065	0	0	0	0	0	0	0	0	0	0	0	0	0	0	0	0.246374	0.000611567	0	0	0	0	0	0	0	0.000698934	0	0	0.00969771	0	0	0	0	0	0	0	0	0	0	0
IH3SHYN02.CH2_133_R1	IAV-infected	p31d5	0.0180505	0.0120337	0	0	0	0.132972	0	0	0	0	0	0	0	0	0	0	0	0	0	0	0	0.492178	0	0	0	0	0	0	0	0.0734055	0.00541516	0	0	0.265945	0	0	0	0	0	0	0	0	0	0	0
IH3SHYN02.CH2_134_R1	IAV-infected	p31d7	0.0832579	0.290498	0	0	0	0.040724	0	0	0	0	0	0	0	0	0	0	0	0	0	0	0	0.266968	0	0	0	0	0	0	0.000904977	0.0298643	0.0361991	0	0	0.251584	0	0	0	0	0	0	0	0	0	0	0
IH3SHYN01.CH2_10_R1	IAV-infected	p3d1	0	0	0	0	0	0	0	0	0	0	0	0	0	0	0	0	0	0	0	0	0	0.012863	0.0561294	0	0	0	0	0	0	0.00857533	0.0475541	0	0	0.874878	0	0	0	0	0	0	0	0	0	0	0
IH3SHYN02.CH2_135_R1	IAV-infected	p31d21	0	0	0	0	0	0.00481163	0	0	0	0.0004095	0	0.000102375	0	0	0	0	0	0.000102375	0	0	0	0.00982801	0.000614251	0	0	0	0	0	0	0.00900901	0	0	0	0.975123	0	0	0	0	0	0	0	0	0	0	0
IH3SHYN02.CH2_142_R1	IAV-infected	p33d1	0	0.000102103	0	0	0	0.0228711	0	0	0	0	0	0.000102103	0	0	0	0	0	0	0	0	0	0.0489075	0.000204207	0	0	0	0	0	0	0	0	0	0	0.927813	0	0	0	0	0	0	0	0	0	0	0
IH3SHYN02.CH2_143_R1	IAV-infected	p33d2	0	0	0	0	0	0.111125	0	0	0	0	0	0	0	0	0	0	0	0	0	0	0	0.00365377	0.000125992	0	0	0	0	0	0	0	0	0	0	0.885095	0	0	0	0	0	0	0	0	0	0	0
IH3SHYN02.CH2_144_R1	IAV-infected	p33d3	0.000981957	0.000490978	0	0	0	0.594575	0	0	0	0.000122745	0	0	0	0	0	0	0	0.000122745	0	0	0	0.00147294	0.000122745	0	0	0	0	0	0	0.000122745	0	0	0	0.401988	0	0	0	0	0	0	0	0	0	0	0
IH3SHYN01.CH2_11_R1	IAV-infected	p3d2	0.15658	0.122045	0	0	0	0.108969	0	0	0	0.0333613	0	0.0134116	0	0	0	0	0	0.0269908	0	0	0	0.00771165	0.00502934	0	0.0279966	0	0	0	0	0.125063	0.00419111	0	0	0.256832	0	0.0100587	0	0	0.0283319	0.0734283	0	0	0	0	0
IH3SHYN02.CH2_145_R1	IAV-infected	p33d5	0	0	0	0	0	0.0288951	0	0	0	0	0	0	0	0	0	0	0	0	0	0	0	0.00149223	0	0	0	0	0	0	0	0.000203486	0	0	0	0.969409	0	0	0	0	0	0	0	0	0	0	0
IH3SHYN02.CH2_146_R1	IAV-infected	p33d7	0	0	0	0	0	0.00674049	0	0	0	0	0	0	0	0	0	0	0	0	0	0	0	0	0	0	0	0	0	0	0	8.02e-05	8.02e-05	0	0	0.993099	0	0	0	0	0	0	0	0	0	0	0
IH3SHYN02.CH2_147_R1	IAV-infected	p33d21	9.08e-05	9.08e-05	0	0	0	0.819593	0	0	0	0.000272381	0	0	0	0	0	0	0	9.08e-05	0	0	0	0.0603777	9.08e-05	0	0	0	0	0	0	0.000635555	9.08e-05	0	0	0.118667	0	0	0	0	0	0	0	0	0	0	0
IH3SHYN01.CH2_12_R1	IAV-infected	p3d3	0.000177873	0.00133405	0	0	0	0.000533618	0	0	0	0	0	0.00791533	0	0	0	0	0.00337958	0	0	0	0	0.000177873	0.00133405	0	0	0	0	0	0	0.000177873	0.109481	0	0	0.875489	0	0	0	0	0	0	0	0	0	0	0
IH3SHYN02.CH2_85_R1	IAV-infected	p9d5	0.000251805	0.000251805	0	0	0	0.00352526	0	0	0	0.206144	8.39e-05	0.0823401	0	0	0	0	0	0	0	0	0	0.367047	0.0849421	0	0.0360081	0	0	0	0	0.0830955	0.0877119	0	0.00318952	0.0452409	0.00016787	0	0	0	0	0	0	0	0	0	0
IH3SHYN02.CH2_86_R1	IAV-infected	p9d7	0.000482253	0.000289352	0	0	0	0.0381944	0	0.00250772	0	0.0207369	0	0.00983796	0	0	0	0	0	0.0510224	0	0	0	0.298322	0.0101273	0	0	0	0	0	0	0.0147569	0.235629	0	0	0.317033	9.65e-05	0	0	0	0	0	0.000964506	0	0	0	0
IH3SHYN02.CH2_87_R1	IAV-infected	p9d21	0	0.000130727	0	0	0	0.418328	0	0	0	0.0110465	0	0.00509837	0	0	0	0	0	0.000392182	0	0	0	0.140663	0.0083012	0.000261455	0.00568665	0.00300673	0	0	0	0.0685012	0.0707236	0	0	0.266357	0.00150337	0	0	0	0	0	0	0	0	0	0
IH3SHYN02.CH2_88_R1	IAV-infected	p12d0	6.55e-05	0	0	0	0	6.55e-05	0	0	0	0	0	0	0	0	0	0	0	0	0	0	0	0.0390512	0.000196567	0	0	0	0	0	0	0.777356	0.0143494	0	0	0.168916	0	0	0	0	0	0	0	0	0	0	0
IH3SHYN02.CH2_89_R1	IAV-infected	p12d1	0.000111788	0.000335364	0	0	0	0.00234755	0	0	0	0.000894304	0	0	0	0	0	0	0	0	0	0	0	0.00899894	0.00195629	0	0	0	0	0	0	0.55486	0.00145324	0	0	0.429043	0	0	0	0	0	0	0	0	0	0	0
IH3SHYN02.CH2_90_R1	IAV-infected	p12d2	0	6.29e-05	0	0	0	0.00887406	0	0	0	0	0	0.000125873	0	0	0	0	0	0	0	0	0	0.0212726	0.00144754	0	0	0	0	0	0	0.125496	0.0025804	0	0	0.840141	0	0	0	0	0	0	0	0	0	0	0
IH3SHYN02.CH2_91_R1	IAV-infected	p12d5	0.000752068	0.000250689	0	0	0	0.0962647	0	0	0	0.003635	0	0.0135372	0	0	0	0	0	0.000125345	0	0	0	0.0688142	0.026197	0.000125345	0	0	0	0	0	0.175984	0.0223114	0	0	0.592003	0	0	0	0	0	0	0	0	0	0	0
IH3SHYN02.CH2_92_R1	IAV-infected	p12d21	0.000642467	0.00160617	0	0	0	0.0199165	0.00883392	0	0	0	0	0.00224864	0	0	0	0	0	0	0	0	0	0.0761323	0.030196	0	0	0	0	0	0	0.0938002	0.0318021	0	0	0.734822	0	0	0	0	0	0	0	0	0	0	0
IH3SHYN01.CH2_13_R1	IAV-infected	p3d5	0.000266217	0.000532434	0	0	0	0.0258231	0	0	0	0	0	0	0	0	0	0	0	0	0	0	0	0.010205	0.000177478	0	0	0	0	0	0	0.207028	0.0558168	0	0	0.700151	0	0	0	0	0	0	0	0	0	0	0
IH3SHYN02.CH2_93_R1	IAV-infected	p15d0	0.00653097	0.00342401	0	0	0	0.047302	0	0	0	0	0	0.000317038	0	0	0	0	0	0	0	0	0	0.0511065	0.0100818	0	0	0	0	0	0	0.696849	0.0114768	0	0	0.172912	0	0	0	0	0	0	0	0	0	0	0
IH3SHYN02.CH2_94_R1	IAV-infected	p15d1	0.00075815	0.000349915	0	0	0	0.00338252	0	0	0	0	0.000349915	0.000641512	0	0	0	0	0	0.000233277	0	0	0	0.00163294	0.000933108	0	0	0	0	0	0	0.558582	0.00291596	0	0	0.430221	0	0	0	0	0	0	0	0	0	0	0
IH3SHYN02.CH2_95_R1	IAV-infected	p15d2	0.0184615	0	0	0	0	0	0	0	0	0	0	0	0	0	0	0	0	0	0	0	0	0.00307692	0	0	0	0	0	0	0	0.00615385	0.0676923	0	0	0.904615	0	0	0	0	0	0	0	0	0	0	0
IH3SHYN02.CH2_96_R1	IAV-infected	p15d3	0.000126088	0.000378263	0	0	0	0.00163914	0	0	0	0	0	0.000126088	0	0	0	0	0	0	0	0	0	0.000882613	0.00239566	0	0	0	0	0	0	0.47888	0.0141218	0	0	0.50145	0	0	0	0	0	0	0	0	0	0	0
IH3SHYN02.CH2_97_R1	IAV-infected	p15d7	0	0	0	0	0	0.152014	0	0	0	0	0	0.00289339	0	0	0	0	0	0	0	0	0	0.15513	0.0734476	0	0	0	0	0	0	0.0144669	0.142444	0	0	0.458268	0	0	0	0	0.00133541	0	0	0	0	0	0
IH3SHYN02.CH2_98_R1	IAV-infected	p15d21	0.10998	0.311609	0	0	0	0.0631365	0	0	0	0.00203666	0	0	0	0	0	0	0	0	0	0	0	0.167006	0.0162933	0.01222	0	0	0	0	0	0	0.0346232	0	0	0.283096	0	0	0	0	0	0	0	0	0	0	0
IH3SHYN02.CH2_99_R1	IAV-infected	p18d0	0.00655834	0.0177173	0	0	0	0	0	0	0	0	0	0	0	0	0	0	0	0	0	0	0	0.00117463	0	0	0	0	0	0	0	0.134886	0.0468872	0	0	0.792776	0	0	0	0	0	0	0	0	0	0	0
I6FH0SI01.NIGSP_CEIRS_CIP056_CH3_00001	IAV-free	hc1d1	0.0854283	0.0478555	0	3.91e-05	0	0.306213	0.000312781	0	0	0.00668569	0	0.0781171	0.000469172	0	0	0	0	0.0422254	0	0	0	0.127145	0.00637291	0.000351879	0	0	0	0	0	0.0343668	0.149157	0.000586464	0.00226766	0.111741	0	0	0	0	0	0	3.91e-05	0	0	0.000625562	0
I6FH0SI01.NIGSP_CEIRS_CIP056_CH3_00003	IAV-free	hc1d3	0.0443849	0.025916	0	0	0	0.0953232	0	0	0	0.0107239	0	0.162049	0	0	0	0	0	0	0	0	0	0.062258	0.0145964	0	0	0	0	0	0	0.0726839	0.305332	0	0	0.203753	0	0	0	0	0	0	0.00119154	0	0	0	0.00178731
I6FH0SI01.NIGSP_CEIRS_CIP056_CH3_00004	IAV-free	hc1d5	0.0621359	0.0372462	0	0	0	0.187467	0	0	0	0.0185349	0.00653133	0.151456	0	0	0	0	0	0	0	0	0	0.0755516	0.0123566	0.000176523	0.00247131	0	0	0	0	0.074669	0.233186	0	0	0.136275	0	0	0	0	0.00105913	0	0.000882613	0	0	0	0
IH3SHYN01.CH2_14_R1	IAV-infected	p3d7	0.000932153	0.000332912	0	0	0	6.66e-05	0	0	0	6.66e-05	0	0	0	0	0	0	0	0	0	0	0	0.00492709	0.000199747	0	0	0	0	0	0	0.00193089	0.141754	0	0	0.84979	0	0	0	0	0	0	0	0	0	0	0
I6FH0SI01.NIGSP_CEIRS_CIP056_CH3_00005	IAV-free	hc1d8	0.0148355	0.0144055	0	0	0	0.29757	0	0	0	0.00408514	0	0.195872	0	0	0	0	0	0	0	0	0	0.0692324	0.00731026	0.000430015	0.00107504	0	0	0	0	0.0483767	0.246614	0	0	0.100194	0	0	0	0	0	0	0	0	0	0	0
I6FH0SI01.NIGSP_CEIRS_CIP056_CH3_00006	IAV-free	hc1d28	0.00559284	0	0	0	0	0.237696	0	0	0	0.0363535	0	0.0978747	0	0	0	0	0	0	0	0	0	0.233781	0.0514541	0	0	0	0	0	0	0.0268456	0.166667	0	0.00111857	0.141499	0	0	0	0	0.00111857	0	0	0	0	0	0
I6FH0SI01.NIGSP_CEIRS_CIP056_CH3_00007	IAV-free	hc2d1	0.121625	0.0501475	0	0	0	0.0830497	0	0	0	0.00521897	0	0.172226	0	0	0	0	0	0	0	0	0	0.0419787	0.00658044	0	0	0	0	0	0	0.056501	0.306331	0.00136147	0.000907647	0.154073	0	0	0	0	0	0	0	0	0	0	0
I6FH0SI01.NIGSP_CEIRS_CIP056_CH3_00008	IAV-free	hc2d2	0.0104813	0.0103336	0	0	0	0.49749	0	0	0	0.0063478	0	0.0735164	0	0	0	0	0	0	0	0	0	0.0543254	0.0899026	0.000147623	0	0	0	0	0	0.0460585	0.11618	0	0.00088574	0.0943313	0	0	0	0	0	0	0	0	0	0	0
I6FH0SI01.NIGSP_CEIRS_CIP056_CH3_00009	IAV-free	hc2d3	0.00241546	0.000966184	0	0	0	0.846135	0	0	0	0.00241546	0	0.0192029	0	0	0	0	0.000120773	0.00603865	0	0	0	0.027657	0.0187198	0	0.000483092	0	0	0	0	0.0108696	0.0317633	0	0.00108696	0.0316425	0	0.000483092	0	0	0	0	0	0	0	0	0
I6FH0SI01.NIGSP_CEIRS_CIP056_CH3_00010	IAV-free	hc2d5	0	0	0	0	0	0.356508	0	0	0	0.0153139	0	0.0924962	0	0	0	0	0	0	0	0	0	0.170291	0.0698315	0.000612557	0	0	0	0	0	0.0306279	0.152221	0	0.000306279	0.111485	0	0	0	0	0	0	0.000306279	0	0	0	0
I6FH0SI01.NIGSP_CEIRS_CIP056_CH3_00011	IAV-free	hc2d8	0.0019755	0.0018438	0	0	0	0.749111	0	0	0	0.0011853	0	0.0453049	0	0	0	0	0	0.000395101	0	0	0	0.0425392	0.0475438	0	0.000395101	0	0	0	0	0.010536	0.0674305	0	0.0011853	0.0305545	0	0	0	0	0	0	0	0	0	0	0
I6FH0SI01.NIGSP_CEIRS_CIP056_CH3_00012	IAV-free	hc2d28	0.00330506	0.00132202	0	0	0	0.739341	0	0	0	0.00242371	0	0.0558555	0	0	0	0	0	0	0	0	0	0.0404319	0.0413132	0.000220337	0	0	0	0	0	0.0146524	0.0749146	0	0	0.0261099	0	0	0	0	0	0	0.000110169	0	0	0	0
I6FH0SI01.NIGSP_CEIRS_CIP056_CH3_00013	IAV-free	hc3d1	0.00547489	0.00166627	0	0	0	0.698643	0	0	0	0.00975958	0	0.0468936	0	0	0	0	0	0	0	0	0	0.0526065	0.0340395	0.000952154	0	0	0	0	0	0.0116639	0.0704594	0	0.00142823	0.0664128	0	0	0	0	0	0	0	0	0	0	0
I6FH0SI01.NIGSP_CEIRS_CIP056_CH3_00015	IAV-free	hc3d3	0	0.000362976	0	0	0	0.0943739	0	0	0	0.030127	0	0.171688	0	0	0.00145191	0	0	0.0333938	0	0	0	0.140472	0.0123412	0	0	0	0	0	0	0.0562613	0.311434	0.00181488	0	0.146279	0	0	0	0	0	0	0	0	0	0	0
IH3SHYN01.CH2_15_R1	IAV-infected	p6d2	0.00752491	0.00976205	0	0	0	0.0343028	0	0	0	0	0	0	0	0	0	0	0	0	0	0	0	0.262626	0.0117958	0	0	0	0	0	0	0.0157955	0.0463697	0	0	0.611823	0	0	0	0	0	0	0	0	0	0	0
I6FH0SI01.NIGSP_CEIRS_CIP056_CH3_00016	IAV-free	hc3d5	0.0337079	0.0180367	0	0	0	0.0953578	0	0	0	0.0035482	0	0.207569	0	0	0	0	0	0	0	0	0	0.0375517	0.0544057	0	0	0	0	0	0	0.06712	0.298936	0	0	0.183767	0	0	0	0	0	0	0	0	0	0	0
I6FH0SI01.NIGSP_CEIRS_CIP056_CH3_00017	IAV-free	hc3d8	0.0457312	0.0236881	0	0.0011515	0	0.111861	0	0	0	0.00526402	0	0.183254	0	0	0	0	0	0	0	0	0	0.0529692	0.0189176	0	0.00197401	0	0	0	0	0.102484	0.298569	0	0	0.15315	0	0	0	0	0	0	0.000987004	0	0	0	0
I6FH0SI01.NIGSP_CEIRS_CIP056_CH3_00018	IAV-free	hc3d28	0.0107457	0.00651254	0	0	0	0.0887333	0	0	0	0.00293064	0	0.189189	0	0	0	0	0	0	0	0	0.00113969	0.0491697	0.0752198	0.00146532	0	0	0	0	0	0.0646369	0.332953	0	0.000651254	0.171117	0	0	0	0	0	0	0.000814067	0.00162813	0	0	0.00309346
I6FH0SI01.NIGSP_CEIRS_CIP056_CH3_00019	IAV-free	hc4d1	0.0065538	0.00409612	0	0	0	0.689059	0	0	0	0.0029128	0	0.0332241	0	0	0	0	0	0.000273075	0	0	0	0.173311	0.0185691	0	0	0	0	0	0	0.0116512	0.0374113	0	0	0.0229383	0	0	0	0	0	0	0	0	0	0	0
I6FH0SI01.NIGSP_CEIRS_CIP056_CH3_00020	IAV-free	hc4d2	0.00112717	0.000922226	0	0	0	0.700482	0	0	0	0.000717287	0	0.0214161	0	0	0	0	0	0.000204939	0	0	0	0.222051	0.00553335	0	0	0	0	0	0	0.00696793	0.0307409	0	0.000512348	0.00932473	0	0	0	0	0	0	0	0	0	0	0
I6FH0SI01.NIGSP_CEIRS_CIP056_CH3_00021	IAV-free	hc4d3	0.00735938	0.00350447	0	0	0	0.594533	0	0	0	0.00893639	0	0.0301384	0	0	0	0	0	0	0	0	0	0.236552	0.0183985	0.000175223	0	0	0	0	0	0.0131418	0.0397757	0	0	0.0471351	0	0	0	0	0	0	0.000350447	0	0	0	0
I6FH0SI01.NIGSP_CEIRS_CIP056_CH3_00022	IAV-free	hc4d5	0.00639449	0.00432858	0	0	0	0.606788	0	0	0	0.00108215	0	0.0138711	0.000196754	0	0	0	0	0	0	0	0	0.28726	0.0275455	0.00029513	0	0	0	0	0	0.011215	0.0246926	0	0	0.0162322	0	0	0	0	0	0	9.84e-05	0	0	0	0
I6FH0SI01.NIGSP_CEIRS_CIP056_CH3_00023	IAV-free	hc4d8	0.00392029	0.00245018	0	0	0	0.506697	0	0	0	0.00392029	0	0.0207449	0	0	0	0	0	0	0	0	0	0.32326	0.0555374	0.000163345	0.000490036	0	0	0	0	0.0122509	0.0444299	0	0	0.0261352	0	0	0	0	0	0	0	0	0	0	0
I6FH0SI01.NIGSP_CEIRS_CIP056_CH3_00024	IAV-free	hc4d28	0.00262844	0.000716846	0	0	0	0.477897	0	0	0	0.000477897	0	0.00979689	0	0	0	0	0	0	0	0	0	0.454002	0.0112306	0	0	0	0	0	0	0.0102748	0.0200717	0	0	0.0129032	0	0	0	0	0	0	0	0	0	0	0
I6FH0SI01.NIGSP_CEIRS_CIP056_CH3_00025	IAV-free	hc5d1	0.0236277	0.0155131	0	0	0	0.163962	0	0	0	0.0138425	0	0.137709	0	0	0	0	0	0	0	0	0	0.177088	0.0126492	0.00548926	0	0	0	0	0	0.0608592	0.202387	0	0	0.184726	0	0	0	0	0	0	0	0	0	0.00214797	0
IH3SHYN01.CH2_16_R1	IAV-infected	p6d3	0	0.000536653	0	0	0	0.0140603	0	0	0	0	0	0	0	0	0	0	0	0	0	0	0	0.0125577	0	0	0	0	0	0	0	0	0.106365	0	0	0.866481	0	0	0	0	0	0	0	0	0	0	0
I6FH0SI01.NIGSP_CEIRS_CIP056_CH3_00026	IAV-free	hc5d2	0.0332103	0.0238767	0	0	0	0.0764055	0	0	0	0.0078142	0	0.174517	0	0	0	0	0	0	0	0	0	0.0555676	0.0145431	0.00412416	0	0	0	0	0.000434122	0.102453	0.26807	0	0	0.238767	0	0	0	0	0	0	0.000217061	0	0	0	0
I6FH0SI01.NIGSP_CEIRS_CIP056_CH3_00027	IAV-free	hc5d3	0.0317772	0.0219492	0	0	0	0.235545	0	0	0	0.0027846	0	0.118264	0	0	0	0	0	0	0	0	0	0.0948403	0.0183456	0.00704341	0	0	0	0	0	0.0889435	0.224079	0	0.0021294	0.153645	0	0	0	0	0	0	0	0.000655201	0	0	0
I6FH0SI01.NIGSP_CEIRS_CIP056_CH3_00028	IAV-free	hc5d5	0.0509623	0.0241724	0	0	0	0.179215	0	0	0	0.00354119	0.000769823	0.0936105	0.000307929	0	0	0	0	0	0	0	0	0.0512702	0.0158584	0.00307929	0	0	0	0	0	0.0518861	0.162741	0	0	0.362433	0	0	0	0	0	0	0.000153965	0	0	0	0
I6FH0SI01.NIGSP_CEIRS_CIP056_CH3_00029	IAV-free	hc5d8	0.021316	0.0122027	0	0	0	0.244208	0	0	0	0.00355267	0	0.130368	0	0	0	0	0	0	0	0	0	0.0837195	0.0227062	0.0055607	0	0	0	0	0	0.0892802	0.196633	0	0	0.188755	0	0	0	0	0	0	0.00139018	0.000308928	0	0	0
I6FH0SI01.NIGSP_CEIRS_CIP056_CH3_00030	IAV-free	hc5d28	0	0	0	0	0	0.0970297	0	0	0	0.0118812	0	0.0673267	0	0	0	0	0	0	0	0	0	0.528713	0.0495049	0.0019802	0.0019802	0	0	0	0	0.0138614	0.10297	0	0	0.124752	0	0	0	0	0	0	0	0	0	0	0
I6FH0SI01.NIGSP_CEIRS_CIP056_CH3_00031	IAV-free	hc6d1	0.0224799	0.00909902	0	0	0	0.210348	0	0	0	0.00517395	0	0.148082	0	0	0	0	0	0.103301	0	0	0	0.0438894	0.0285459	0.0044603	0	0	0	0	0	0.0574487	0.225156	0.000178412	0.00124888	0.140589	0	0	0	0	0	0	0	0	0	0	0
I6FH0SI01.NIGSP_CEIRS_CIP056_CH3_00032	IAV-free	hc6d2	0.0317202	0.0139623	0	0	0	0.392572	0	0	0	0.00352447	0	0.0765894	0	0	0	0.00189779	0	0.000542226	0	0	0	0.167683	0.0387691	0.000813339	0.000406669	0	0	0	0	0.047987	0.120645	0	0.00325335	0.0993629	0	0	0	0	0	0	0	0.000271113	0	0	0
I6FH0SI01.NIGSP_CEIRS_CIP056_CH3_00033	IAV-free	hc6d3	0.00624419	0.00504849	0	0	0	0.128737	0	0	0	0.00172712	0	0.0337452	0	0	0	0	0	0	0	0	0	0.0809087	0.0301581	0.00053142	0.000132855	0	0	0	0	0.0124884	0.666534	0	0.00478278	0.0281653	0	0	0	0	0	0	0.00053142	0.00026571	0	0	0
I6FH0SI01.NIGSP_CEIRS_CIP056_CH3_00034	IAV-free	hc6d5	0.000614553	0.000614553	0	0	0	0.650565	0	0	0	0.00442478	0	0.00356441	0	0	0	0	0	0.000491642	0	0	0	0.292896	0.023353	0	0.00577679	0	0	0	0	0.00270403	0.00823501	0	0.00184366	0.00430187	0.000122911	0	0	0	0.000491642	0	0	0	0	0	0
I6FH0SI01.NIGSP_CEIRS_CIP056_CH3_00036	IAV-free	hc6d28	0.00494751	0.00506818	0	0	0	0.695668	0	0	0	0.000724026	0	0.0037408	0	0	0	0	0	0.00193074	0	0	0	0.132979	0.0966574	0.000120671	0.000241342	0	0	0	0	0.00265476	0.0425968	0	0.00820562	0.00434415	0	0	0	0	0.000120671	0	0	0	0	0	0
IH3SHYN01.CH2_17_R1	IAV-infected	p6d6	0	0	0	0	0	0.0190729	0	0	0	0	0	0	0	0	0	0	0	0	0	0	0	0.367703	0	0	0	0	0	0	0	0	0.0805687	0	0	0.532655	0	0	0	0	0	0	0	0	0	0	0
I6FH0SI01.NIGSP_CEIRS_CIP056_CH3_00037	IAV-free	hc7d1	0.019979	0.0084122	0	0	0	0.103049	0	0	0	0.00806169	0	0.194182	0.00210305	0	0	0	0	0	0	0	0	0.0241851	0.0150719	0.00771118	0	0	0	0	0	0.11742	0.318962	0	0	0.176306	0	0	0	0	0	0	0	0.00455661	0	0	0
I6FH0SI01.NIGSP_CEIRS_CIP056_CH3_00038	IAV-free	hc7d2	0.0518446	0.0372176	0	0	0	0.127418	0	0	0	0.0216155	0	0.164798	0	0	0.000325045	0	0	0	0	0	0	0.0612709	0.0479441	0.00552576	0	0	0	0	0	0.0508695	0.28864	0	0	0.141719	0	0	0	0	0	0	0.000812612	0	0	0	0
I6FH0SI01.NIGSP_CEIRS_CIP056_CH3_00039	IAV-free	hc7d3	0.0281726	0.0152284	0	0	0	0.179188	0	0	0	0.00888325	0	0.179442	0	0	0	0	0	0.00558376	0	0	0	0.0898477	0.0256345	0.00456853	0	0	0	0	0	0.0682741	0.211675	0	0.00152284	0.18198	0	0	0	0	0	0	0	0	0	0	0
I6FH0SI01.NIGSP_CEIRS_CIP056_CH3_00040	IAV-free	hc7d5	0	0	0	0	0	0.0507246	0	0	0	0.022343	0	0.298007	0.00483092	0	0	0	0	0	0	0	0.000301932	0.098128	0.00543478	0	0	0	0	0	0	0.0247585	0.392512	0	0	0.102959	0	0	0	0	0	0	0	0	0	0	0
I6FH0SI01.NIGSP_CEIRS_CIP056_CH3_00041	IAV-free	hc7d8	0.0773999	0.050124	0	0.000354233	0	0.148955	0	0	0	0.00974141	0	0.159582	0.000177117	0	0	0	0	0.00301098	0	0	0	0.0678356	0.062345	0.00549061	0	0	0	0	0	0.0584485	0.236096	0	0.00053135	0.117074	0	0	0	0	0	0	0.00159405	0.00053135	0	0	0.000708466
I6FH0SI01.NIGSP_CEIRS_CIP056_CH3_00042	IAV-free	hc7d28	0.013803	0.00713946	0	0	0	0.177772	0	0	0	0.00285578	0	0.149215	0	0	0	0	0	0	0	0	0	0.0680628	0.0361733	0.0052356	0	0	0	0	0	0.133508	0.238458	0	0	0.166587	0	0	0	0	0	0	0	0.00118991	0	0	0
I6FH0SI01.NIGSP_CEIRS_CIP056_CH3_00043	IAV-free	hc8d1	0.0186054	0.0140713	0	0	0	0.156817	0	0	0	0.00797373	0	0.154784	0	0	0	0	0	0	0	0	0	0.0827079	0.0145403	0.00766104	0	0	0	0	0	0.072389	0.321607	0	0.00281426	0.145403	0	0	0	0	0	0	0	0.000625391	0	0	0
I6FH0SI01.NIGSP_CEIRS_CIP056_CH3_00045	IAV-free	hc8d3	0.00405979	0.00110721	0	0.000738144	0	0.295257	0	0	0	0.0046134	0	0.146337	0.000922679	0	0	0	0	0	0	0	0	0.158332	0.0470567	0.00572061	0.000369072	0	0	0	0	0.0457649	0.190995	0	0	0.0985422	0	0	0	0	0.000184536	0	0	0	0	0	0
I6FH0SI01.NIGSP_CEIRS_CIP056_CH3_00046	IAV-free	hc8d5	0.0557705	0.0452934	0	0	0	0.164732	0	0	0	0.00676983	0	0.163443	0	0	0	0	0	0	0	0	0	0.0805932	0.0162798	0.00725339	0	0	0	0	0	0.0578659	0.273211	0	0.000483559	0.127498	0	0	0	0	0	0	0.000805932	0	0	0	0
I6FH0SI01.NIGSP_CEIRS_CIP056_CH3_00047	IAV-free	hc8d8	0.0187469	0.0103601	0	0	0	0.252919	0	0	0	0.00230225	0	0.149153	0	0	0	0	0	0	0	0	0	0.0860056	0.038645	0.00148002	0	0	0	0	0	0.0582141	0.231212	0	0.000657787	0.149318	0	0	0	0	0	0	0.00098668	0	0	0	0
IH3SHYN01.CH2_18_R1	IAV-infected	p9d1	6.88e-05	0	0	0	0	0.00886903	0	0	0	0	0	0.125541	0	0	0	0	0	0	0	0	0	0.00852527	0.00563768	0	0	0	0	0	0	0.0281884	0.217532	0	0	0.605638	0	0	0	0	0	0	0	0	0	0	0
I6FH0SI01.NIGSP_CEIRS_CIP056_CH3_00048	IAV-free	hc8d28	0.00394089	0.0015482	0	0	0	0.325264	0	0	0	0.00112597	0	0.0140746	0	0	0	0	0	0	0	0	0	0.573258	0.027727	0.000422238	0	0	0	0	0	0.0102745	0.0236453	0	0	0.0187192	0	0	0	0	0	0	0	0	0	0	0
I6FH0SI01.NIGSP_CEIRS_CIP056_CH3_00066	IAV-free	hc11d28	0.000765892	0.000255297	0	0	0	0.271126	0	0	0	0.011616	0	0.014169	0	0	0	0.000255297	0	0	0	0	0	0.616671	0.0386776	0.000255297	0	0	0	0	0	0.00395711	0.0232321	0	0.00855246	0.0104672	0	0	0	0	0	0	0	0	0	0	0
I6FH0SI01.NIGSP_CEIRS_CIP056_CH3_00072	IAV-free	hc12d28	0.00903064	0.00468679	0	0	0	0.541495	0	0	0	0.000457247	0	0.0171468	0	0	0	0	0	0	0	0	0	0.381459	0.0067444	0.000114312	0.000114312	0	0	0	0	0.00571559	0.0208048	0	0	0.0122314	0	0	0	0	0	0	0	0	0	0	0
I6FH0SI02.NIGSP_CEIRS_CIP056_CH3_00009	IAV-free	hc2d3	0.00217502	0.00152251	0	0	0	0.838904	0	0	0	0.00536504	0	0.0160226	0	0	0	0	0	0.00681505	0	0	0	0.0303052	0.0158051	0	0.000435003	0	0	0	0	0.0120351	0.0334228	0	0.00108751	0.0359603	0	0.000145001	0	0	0	0	0	0	0	0	0
I6FH0SI02.NIGSP_CEIRS_CIP056_CH3_00011	IAV-free	hc2d8	0.00154298	0.00132256	0	0	0	0.743865	0	0	0	0.00124908	0	0.0467303	0	0	0	0	0	0.000808229	0	0	0	0.0416605	0.0425422	0.000146951	0.000367377	0	0	0	0	0.01036	0.0699486	0	0.00139603	0.0379868	0	0	0	0	0	0	7.35e-05	0	0	0	0
I6FH0SI02.NIGSP_CEIRS_CIP056_CH3_00020	IAV-free	hc4d2	0.00114019	0.000684112	0	0	0	0.692777	0	0	0	0.000684112	0	0.018414	0	0	0	0	0	0.000171028	0	0	0	0.230318	0.00741121	0	0	0	0	0	0	0.00570093	0.0293598	0	0.000513084	0.0127701	0	0	0	0	5.7e-05	0	0	0	0	0	0
I6FH0SI02.NIGSP_CEIRS_CIP056_CH3_00049	IAV-free	hc9d1	0.00793079	0.00496675	0	0	0	0.231275	0	0	0	0.000320436	0	0.0609629	0	0	0	0	0	0	0.00336458	0	0	0.359529	0.011055	0.000480654	0	0	0	0	0	0.0190659	0.164704	0	0	0.133782	0	0	0	0	0.00256349	0	0	0	0	0	0
I6FH0SI02.NIGSP_CEIRS_CIP056_CH3_00050	IAV-free	hc9d2	0.00846883	0.00592818	0	0	0	0.110688	0	0.000169377	0	0.000423442	0.000338753	0.134485	0.000931572	0	0	0	0	0.000931572	0	0	0	0.187077	0.136433	0	0	0	0	0	0	0.0296409	0.281673	0	0.0102473	0.0914634	0	0	0	0	0	0	0.00110095	0	0	0	0
I6FH0SI02.NIGSP_CEIRS_CIP056_CH3_00051	IAV-free	hc9d3	0.0241095	0.0138609	0	0	0	0.207997	0	0	0	0	0	0.163558	0	0	0	0	0	0.0206653	0	0.00142809	0	0.112147	0.047127	0.00277218	0	0	0	0	0	0.030998	0.269321	0	0	0.106015	0	0	0	0	0	0	0	0	0	0	0
I6FH0SI02.NIGSP_CEIRS_CIP056_CH3_00052	IAV-free	hc9d5	0.00488155	0.00775305	0	0	0	0.509763	0	0.00366116	0	0	0	0.0555635	0	0	0	0	0	0	0	0	0	0.124049	0.0213927	0	0	0	0.00373295	0	0	0.0119167	0.196411	0	0.00086145	0.0600144	0	0	0	0	0	0	0	0	0	0	0
IH3SHYN01.CH2_19_R1	IAV-infected	p9d3	0.00513834	0.00316205	0	0	0	0.0062253	0	0	0	0	0	0	0	0	0	0	0	0	0	0	0	0.00879447	0	0	0	0	0	0	0	0.0166008	0.100099	0	0	0.85998	0	0	0	0	0	0	0	0	0	0	0
IH3SHYN01.CH2_01_R1	IAV-infected	p1d1	0.00268456	0.00246085	0	0	0	0.0400447	0	0	0	0	0	0.00134228	0	0	0	0	0	0	0	0	0	0.20962	0.00469799	0	0	0	0	0	0	0.170022	0.012528	0	0	0.5566	0	0	0	0	0	0	0	0	0	0	0
I6FH0SI02.NIGSP_CEIRS_CIP056_CH3_00053	IAV-free	hc9d8	0.00280645	0.0036083	0	0	0	0.232134	0	0	0	0	0	0.112759	0	0	0	0	0	0	0	0	0	0.0875013	0.0380876	0.000902075	0.000400922	0	0	0	0	0.0299689	0.228826	0	0.00140323	0.261602	0	0	0	0	0	0	0	0	0	0	0
I6FH0SI02.NIGSP_CEIRS_CIP056_CH3_00054	IAV-free	hc9d28	0.00289748	0.00135627	0	0	0	0.00819925	0	0	0	0	0	0.00160286	0	0	0	0	0	0	0	0	0	0.0020344	0.00314407	0	0	0	0	0	0	0.00104802	0.0062265	0	0.000123297	0.973368	0	0	0	0	0	0	0	0	0	0	0
I6FH0SI02.NIGSP_CEIRS_CIP056_CH3_00055	IAV-free	hc10d1	0.000199707	0.000133138	0	0	0	0.807815	0	0	0	0	0	0.00572494	0	0	0	0	0	0	0	0	0	0.166489	0.000399414	0	0	0	0	0	0	0.00106511	0.014512	0	0	0.0036613	0	0	0	0	0	0	0	0	0	0	0
I6FH0SI02.NIGSP_CEIRS_CIP056_CH3_00056	IAV-free	hc10d2	0.00604344	0.00232924	0	0	0	0.758577	0	0	0	0.00050362	0	0.0262512	0	0	0	0	0	0.00050362	0	0	0	0.0691848	0.00843563	0	0	0	0	0	0	0.00446962	0.0878187	0	0	0.0351275	0	0	0	0	0	0	0.00075543	0	0	0	0
I6FH0SI02.NIGSP_CEIRS_CIP056_CH3_00057	IAV-free	hc10d3	0.0131418	0.00489756	0	0	0	0.183005	0	0.00138764	0.00146927	0.00106114	0	0.188148	0	0	0	0	0	0.0415476	0	0	0	0.0537099	0.00114276	0	0	0	0	0	0.00334667	0.0337932	0.341605	0	0.00253041	0.129214	0	0	0	0	0	0	0	0	0	0	0
I6FH0SI02.NIGSP_CEIRS_CIP056_CH3_00058	IAV-free	hc10d5	0.000348578	0	0	0	0	0.610499	0	0	0	0.00174289	0	0.056609	0	0	0	0	0	0	0	0	0	0.135876	0.00320692	0	0	0	0	0	0	0.0225181	0.134202	0.00195204	0	0.0330452	0	0	0	0	0	0	0	0	0	0	0
I6FH0SI02.NIGSP_CEIRS_CIP056_CH3_00059	IAV-free	hc10d8	0.000919638	0.000707414	0	0	0	0.717105	0	0	0	0	0	0.0350877	0.000141483	0	0	0	0	0	0	0	0	0.106749	0.0108234	0.000636672	0	0	0	0	0	0.00438597	0.0948642	0	0	0.028438	0	0	0	0	0	0	0.000141483	0	0	0	0
I6FH0SI02.NIGSP_CEIRS_CIP056_CH3_00060	IAV-free	hc10d28	0.0263506	0.0118508	0	0	0	0.610735	0	0	0	0.000766818	0	0.0750087	0	0	0	0	0	0	0	0	0	0.0427327	0.00773789	0	0	0	0	0	0	0.0234228	0.135169	0	0	0.0655281	0	0	0	0	0	0	0.000209132	0.000487975	0	0	0
I6FH0SI02.NIGSP_CEIRS_CIP056_CH3_00061	IAV-free	hc11d1	0.00704288	0.00142641	0	0	0	0.143176	0	0	0	0.000713203	0	0.151912	0	0	0	0	0	0.00454667	0	0	0	0.37773	0.0407417	8.92e-05	0.00133726	0	0	0.000713203	0.00133726	0.0188999	0.18472	0	0.00115895	0.0639208	0	0	0	0	0	0	0.000534902	0	0	0	0
I6FH0SI02.NIGSP_CEIRS_CIP056_CH3_00062	IAV-free	hc11d2	0.0156603	0.00946319	0	0	0	0.137258	0	0	0	0.000418725	0	0.100578	0.00200988	0	0	0	0	0	0	0	0	0.442593	0.0310694	0	0	0	0	0	0	0.0243698	0.14848	0	0.00284733	0.0819864	0	0	0.00125618	0	0.00108869	0	0.000921196	0	0	0	0
IH3SHYN01.CH2_20_R1	IAV-infected	p9d5	0.0128425	0	0	0	0	0.13613	0	0	0	0	0	0	0	0	0	0	0	0	0	0	0	0.0547945	0	0	0	0	0	0	0	0	0.0984589	0	0	0.697774	0	0	0	0	0	0	0	0	0	0	0
I6FH0SI02.NIGSP_CEIRS_CIP056_CH3_00065	IAV-free	hc11d8	0.00701055	0.00199247	0	0	0	0.0425799	0.000147591	0	0	0.00147591	0.00295181	0.0779278	0	0	0	0	0	0	0	0	0	0.674932	0.000885544	0	0	0	0	0	0	0.0213268	0.11822	0	0.00132832	0.0478193	0	0	0	0	0	0	0.000147591	0	0	0	0.00125452
I6FH0SI02.NIGSP_CEIRS_CIP056_CH3_00066	IAV-free	hc11d28	0.000965251	0	0	0	0	0.268409	0	0	0	0.0115141	0	0.0135825	0	0	0	0.000137893	0	0	0	0	0	0.626103	0.0357832	0	0	0	0	0	0	0.00455047	0.0228213	0	0.0068257	0.00923883	6.89e-05	0	0	0	0	0	0	0	0	0	0
I6FH0SI02.NIGSP_CEIRS_CIP056_CH3_00067	IAV-free	hc12d1	0.017145	0.0121601	0	0	0	0.307931	0	7.55e-05	7.55e-05	0	0	0.0741692	0.000528701	0.000453172	0	0	0	0	0	0	0	0.395091	0.0152568	0.00173716	0	0	0	0	0	0.0102719	0.100378	0	0.00113293	0.0635952	0	0	0	0	0	0	0	0	0	0	0
I6FH0SI02.NIGSP_CEIRS_CIP056_CH3_00068	IAV-free	hc12d2	0.00260088	0.00141866	0	0	0	0.0751892	0	0	0	0	0	0.203499	0.00465006	0	0	0	0	0	0	0	0	0.0609237	0.0102459	0.0053594	0	0	0	0	0	0.194515	0.296658	0	0	0.133591	0	0	0	0	0	0	0	0.00472888	0	0.00662043	0
I6FH0SI02.NIGSP_CEIRS_CIP056_CH3_00069	IAV-free	hc12d3	0.0103986	0.00561525	0	0	0	0.409636	0	0	0	0.000207972	0	0.0558059	0.000623917	0	0	0	0	0.000207972	0	0	0	0.404159	0.00686308	0.000138648	0	0	0	0	0	0.0110919	0.0635009	0	0.000762565	0.0309879	0	0	0	0	0	0	0	0	0	0	0
I6FH0SI02.NIGSP_CEIRS_CIP056_CH3_00070	IAV-free	hc12d5	0.00144688	0.000344495	0	0	0	0.603211	0	0	0	6.89e-05	0	0.0505719	0	0	0	0	0	0.00206697	0	0	0	0.206973	0.00571862	0	0	0	0	0	0	0.0199118	0.0708971	0	0	0.0387901	0	0	0	0	0	0	0	0	0	0	0
I6FH0SI02.NIGSP_CEIRS_CIP056_CH3_00071	IAV-free	hc12d8	0.00198791	0.00488694	0	0	0	0.40984	0	0	0	0.00430713	0	0.0944256	0	0	0	0	0	8.28e-05	0	0	0	0.17535	0.0167316	0	0.00621221	0	0	0	0	0.0377702	0.184296	0	0	0.06411	0	0	0	0	0	0	0	0	0	0	0
I6FH0SI02.NIGSP_CEIRS_CIP056_CH3_00072	IAV-free	hc12d28	0.0072794	0.00550394	0	0	0	0.535243	0	0	0	0.000710185	0	0.0147363	0	0	0	0	0	0.000118364	0	0	0	0.394567	0.00520802	0.000414275	0.000118364	0	0	0	0	0.00508966	0.0196485	0	0	0.0113038	5.92e-05	0	0	0	0	0	0	0	0	0	0
I6SI9OZ02.NIGSP_CEIRS_CIP056_CH3_00073	IAV-free	hc13d1	0.0176866	0.0176866	0	0	0	0.236647	0	0	0	0.00636717	0	0.10329	0	0	0	0	0	0	0	0	0	0.154227	0.207287	0.00672091	0	0	0	0	0	0.0321896	0.140078	0	0.000353732	0.0767598	0	0	0	0	0	0	0	0.000707464	0	0	0
I6SI9OZ02.NIGSP_CEIRS_CIP056_CH3_00074	IAV-free	hc13d2	0.00603969	0.00172563	0	0	0	0.231234	0	0	0	0.00776532	0	0.127696	0	0	0	0	0	0	0	0	0	0.218292	0.0405522	0.00345125	0	0	0	0	0	0.0422778	0.215703	0	0	0.105263	0	0	0	0	0	0	0	0	0	0	0
IH3SHYN01.CH2_21_R1	IAV-infected	p9d7	0.000219804	0	0	0	0	0.0140675	0	0	0	0	0	0.010111	0	0	0	0	0	0.0121991	0	0	0	0.000109902	0	0	0	0	0	0	0	0	0.0822068	0	0	0.881086	0	0	0	0	0	0	0	0	0	0	0
I6SI9OZ02.NIGSP_CEIRS_CIP056_CH3_00075	IAV-free	hc13d3	0.0011564	0.0014455	0	0	0	0.634287	0	0	0	0.0017346	0	0.0393177	0	0	0	0	0	0	0	0	0	0.150332	0.060133	0.00202371	0	0	0	0	0	0.0182134	0.0552183	0.000289101	0	0.0358485	0	0	0	0	0	0	0	0	0	0	0
I6SI9OZ02.NIGSP_CEIRS_CIP056_CH3_00076	IAV-free	hc13d5	0.0100806	0.00537634	0	0	0	0.323925	0	0	0	0.00672043	0	0.178763	0	0	0	0	0	0	0	0	0	0.143145	0.00873656	0.00403226	0.000672043	0	0	0	0	0.0188172	0.22043	0	0	0.0793011	0	0	0	0	0	0	0	0	0	0	0
I6SI9OZ02.NIGSP_CEIRS_CIP056_CH3_00077	IAV-free	hc13d8	0	0	0	0	0	0.453125	0	0	0	0	0	0.1875	0	0	0	0	0	0	0	0	0	0.234375	0	0	0	0	0	0	0	0	0.0625	0	0	0.0625	0	0	0	0	0	0	0	0	0	0	0
I6SI9OZ02.NIGSP_CEIRS_CIP056_CH3_00078	IAV-free	hc13d28	0.00301535	0.00191886	0	0	0	0.482456	0	0	0	0.00109649	0.000274123	0.0411184	0.000274123	0	0	0	0	0	0	0	0	0.174616	0.214364	0.00191886	0	0	0	0	0	0.0106908	0.0441338	0	0	0.0241228	0	0	0	0	0	0	0	0	0	0	0
I6SI9OZ02.NIGSP_CEIRS_CIP056_CH3_00079	IAV-free	hc14d1	0.0301624	0.0104408	0	0	0	0.151972	0	0.000386698	0	0.033256	0	0.0672854	0	0	0	0	0	0.00425367	0	0	0	0.380124	0.0564578	0.00270688	0.0235886	0	0	0	0	0.0409899	0.0966744	0	0.00154679	0.0862336	0.00193349	0	0	0	0.0119876	0	0	0	0	0	0
I6SI9OZ02.NIGSP_CEIRS_CIP056_CH3_00080	IAV-free	hc14d2	0.01873	0.0141617	0	0	0	0.115349	0	0	0	0.00571037	0	0.127455	0	0	0	0	0	0	0	0	0	0.230471	0.00685244	0.00799452	0	0	0	0	0	0.0596163	0.169941	0	0	0.24349	0	0	0	0	0	0	0.000228415	0	0	0	0
I6SI9OZ02.NIGSP_CEIRS_CIP056_CH3_00081	IAV-free	hc14d3	0.094052	0.0513011	0	0	0	0.194796	0	0	0	0.00334572	0	0.101115	0.000371747	0	0	0	0	0.000743494	0	0	0	0.204089	0.00371747	0.00743494	0	0	0	0	0	0.0472119	0.144981	0	0	0.146468	0	0	0	0	0	0	0	0.000371747	0	0	0
I6SI9OZ02.NIGSP_CEIRS_CIP056_CH3_00082	IAV-free	hc14d5	0.00490751	0.00151	0	0	0	0.426954	0	0	0	0.0011325	0	0.0313326	0	0	0	0	0	0	0	0	0	0.443186	0.000377501	0	0.000377501	0	0	0	0	0.00830502	0.0339751	0	0	0.0479426	0	0	0	0	0	0	0	0	0	0	0
I6SI9OZ02.NIGSP_CEIRS_CIP056_CH3_00083	IAV-free	hc14d8	0.0172652	0.00759668	0	0.000690608	0	0.276588	0	0	0	0.00656077	0	0.162293	0	0	0	0	0	0.00207182	0	0	0	0.0939227	0.00621547	0.00794199	0.00207182	0	0	0	0	0.0469613	0.249655	0	0	0.117058	0	0	0	0	0	0	0	0.00310773	0	0	0
I6SI9OZ02.NIGSP_CEIRS_CIP056_CH3_00084	IAV-free	hc14d28	0.0236399	0.0129534	0	0	0	0.0592617	0	0	0	0.00712435	0	0.280117	0.000323834	0	0	0	0	0.000323834	0	0	0	0.0356218	0.00615285	0.0145725	0.00129534	0	0	0	0	0.0401554	0.407707	0	0	0.10978	0	0	0	0	0	0	0	0.000971503	0	0	0
IH3SHYN01.CH2_22_R1	IAV-infected	p10d1	0.000705069	0.000141014	0	0	0	0.987097	0	0	0	0	0	0	0	0	0	0	0	0	0	0	0	0.00578157	0.00119862	0	0	0	0	0	0	0.0040189	0	0	0.000352535	0.000705069	0	0	0	0	0	0	0	0	0	0	0
I6SI9OZ02.NIGSP_CEIRS_CIP056_CH3_00085	IAV-free	hc15d1	0.00914849	0.00809289	0	0	0	0.261436	0	0	0	0.00492611	0	0.179803	0	0	0	0	0	0	0	0	0	0.0925405	0.0432794	0.00668543	0	0	0	0	0	0.033779	0.250176	0	0.00246305	0.104152	0	0	0	0	0.000351865	0	0.000351865	0.00281492	0	0	0
I6SI9OZ02.NIGSP_CEIRS_CIP056_CH3_00086	IAV-free	hc15d2	0	0.0194175	0	0	0	0.398058	0	0	0	0	0	0.00970874	0	0	0	0	0	0	0	0	0.00970874	0.213592	0.0291262	0	0	0	0	0	0	0.0582524	0.0679612	0	0	0.194175	0	0	0	0	0	0	0	0	0	0	0
I6SI9OZ02.NIGSP_CEIRS_CIP056_CH3_00087	IAV-free	hc15d3	0.0035137	0.00281096	0	0	0	0.0878426	0	0	0	0.0182713	0	0.33591	0	0	0	0	0	0	0	0	0	0.056922	0.0386507	0.00913563	0	0	0	0	0	0.0330288	0.321855	0	0	0.0899508	0	0	0	0	0	0	0	0.00210822	0	0	0
I6SI9OZ02.NIGSP_CEIRS_CIP056_CH3_00088	IAV-free	hc15d8	0.00519481	0.0025974	0	0	0	0.0701299	0	0	0	0.0207792	0	0.301299	0	0	0	0	0	0	0	0	0	0.132468	0.012987	0.00519481	0	0	0	0	0	0.0363636	0.280519	0	0	0.132468	0	0	0	0	0	0	0	0	0	0	0
I6SI9OZ02.NIGSP_CEIRS_CIP056_CH3_00089	IAV-free	hc15d28	0.00378583	0.00270416	0	0	0	0.295295	0	0	0	0.00973499	0.000540833	0.222282	0	0	0	0	0	0	0	0	0	0.0892374	0.0302866	0.0118983	0	0	0	0	0	0.0351541	0.213629	0	0.000540833	0.0838291	0	0	0	0	0	0	0	0.00108167	0	0	0
I6SI9OZ02.NIGSP_CEIRS_CIP056_CH3_00090	IAV-free	hc16d1	0.0119321	0.00940799	0	0	0	0.0628729	0	0	0	0.00114732	0	0.0757228	0.000458926	0	0.000458926	0	0	0.000458926	0	0	0	0.0394676	0.0043598	0.00321248	0.000458926	0	0	0	0.000229463	0.0254704	0.0812299	0	0	0.682423	0	0	0	0	0	0	0.000688389	0	0	0	0
I6SI9OZ02.NIGSP_CEIRS_CIP056_CH3_00091	IAV-free	hc16d2	0.00622591	0.00415061	0	0	0	0.0767862	0	0	0	0.00592944	0.000296472	0.133709	0.000296472	0	0	0	0	0.000296472	0	0	0	0.2185	0.00355766	0.0094871	0	0	0	0	0	0.0453602	0.195672	0	0	0.296472	0	0	0	0	0	0	0	0.00326119	0	0	0
I6SI9OZ02.NIGSP_CEIRS_CIP056_CH3_00092	IAV-free	hc16d3	0.00380324	0.00228195	0	0	0	0.0324544	0	0	0	0.00228195	0	0.0590771	0	0	0	0	0	0.0010142	0	0	0	0.033215	0.0035497	0.00380324	0	0	0	0	0	0.0294118	0.0971095	0	0	0.730477	0	0	0	0	0	0	0	0.0015213	0	0	0
I6SI9OZ02.NIGSP_CEIRS_CIP056_CH3_00093	IAV-free	hc16d5	0	0	0	0	0	0.0296296	0	0	0	0	0	0.037037	0	0	0	0	0	0	0	0	0	0.112963	0	0	0	0	0	0	0	0.0037037	0.05	0	0	0.766667	0	0	0	0	0	0	0	0	0	0	0
I6SI9OZ02.NIGSP_CEIRS_CIP056_CH3_00094	IAV-free	hc16d8	0.0125392	0.015674	0	0	0	0.0924765	0	0	0	0.0517241	0	0.22884	0	0	0	0	0	0	0	0	0	0.180251	0.00470219	0.0015674	0.0031348	0	0	0	0	0.0250784	0.225705	0	0	0.15674	0	0	0	0	0	0	0	0.0015674	0	0	0
IH3SHYN01.CH2_23_R1	IAV-infected	p10d3	0.000738751	0.000671592	0	0	0	0.505238	0	0	0	0.000537273	0	0.000738751	0	0	0	0	0	0.000201478	0	0	0	0.345601	0.112827	0	0.000604433	0	0	0	0	6.72e-05	0.0044325	6.72e-05	0.00517126	0.0231028	0	0	0	0	0	0	0	0	0	0	0
I6SI9OZ02.NIGSP_CEIRS_CIP056_CH3_00095	IAV-free	hc16d28	0.0134969	0.0147239	0	0.00122699	0	0.0650307	0	0	0	0.0122699	0	0.159509	0	0	0	0	0	0	0	0	0	0.307975	0.00245399	0.00736196	0	0	0	0	0	0.0208589	0.185276	0.00122699	0	0.207362	0	0	0	0	0	0	0	0.00122699	0	0	0
I6SI9OZ02.NIGSP_CEIRS_CIP056_CH3_00096	IAV-free	hc17d1	0.00788686	0.00217569	0	0	0	0.263802	0	0	0	0.0149578	0.00190373	0.0851237	0	0	0	0	0	0.000815883	0	0	0	0.125374	0.282567	0.00244765	0.0013598	0	0	0	0	0.0312755	0.0984498	0.000543922	0.00244765	0.0772369	0	0	0	0	0.000271961	0	0	0.00108784	0	0	0.000271961
I6SI9OZ02.NIGSP_CEIRS_CIP056_CH3_00097	IAV-free	hc17d2	0.00269179	0	0	0	0	0.250336	0.00100942	0	0	0.0181696	0	0.0316285	0	0	0	0	0	0.00100942	0	0	0	0.291723	0.012786	0	0.000336474	0	0	0	0	0.00269179	0.0797443	0	0	0.307873	0	0	0	0	0	0	0	0	0	0	0
I6SI9OZ02.NIGSP_CEIRS_CIP056_CH3_00098	IAV-free	hc17d3	0.00494913	0.00137476	0	0	0	0.326643	0	0	0	0.017322	0	0.0714875	0.000549904	0	0	0	0	0	0	0	0	0.0805609	0.353038	0.00302447	0	0	0	0	0	0.0162222	0.0841353	0	0.00247457	0.0365686	0	0	0	0	0	0	0	0.000549904	0	0	0.00109981
I6SI9OZ02.NIGSP_CEIRS_CIP056_CH3_00099	IAV-free	hc17d5	0.00197461	0.00366714	0	0	0	0.260931	0	0	0	0.0358251	0	0.0620592	0.000846262	0	0	0	0	0.00366714	0	0	0	0.0947814	0.339069	0.00959097	0	0	0	0	0	0.0203103	0.114245	0	0.00648801	0.0448519	0	0	0	0	0	0	0	0.00169253	0	0	0
I6SI9OZ02.NIGSP_CEIRS_CIP056_CH3_00100	IAV-free	hc17d8	0.00266983	0.00207654	0	0	0	0.333729	0	0	0	0.0130525	0	0.0884011	0	0	0	0	0	0.000889944	0	0	0	0.110056	0.243845	0.00415307	0	0	0	0	0	0.0296648	0.104717	0	0.00355977	0.063186	0	0	0	0	0	0	0	0	0	0	0
I6SI9OZ02.NIGSP_CEIRS_CIP056_CH3_00101	IAV-free	hc17d28	0.000324254	0	0	0	0	0.164073	0	0	0	0.0201038	0	0.174449	0.00129702	0	0	0	0	0	0	0	0	0.0749027	0.184176	0.0139429	0	0	0	0	0	0.0220493	0.293774	0	0.00486381	0.0460441	0	0	0	0	0	0	0	0	0	0	0
I6SI9OZ02.NIGSP_CEIRS_CIP056_CH3_00102	IAV-free	hc18d1	0.0115987	0.0031348	0	0	0	0.0805643	0	0	0	0.00783699	0	0.258621	0	0	0	0	0	0.000940439	0	0	0	0.0592476	0.0153605	0.0112853	0	0	0	0	0	0.0523511	0.377116	0	0.00031348	0.115361	0	0	0	0	0	0	0	0.00626959	0	0	0
I6SI9OZ02.NIGSP_CEIRS_CIP056_CH3_00103	IAV-free	hc18d2	0.00474415	0.00169434	0	0	0	0.0582853	0	0	0	0.00881057	0	0.250762	0	0	0	0	0	0.00135547	0	0	0	0.104033	0.0111827	0.0152491	0	0	0	0	0	0.0332091	0.394443	0	0	0.11386	0	0	0	0	0	0	0	0.00237208	0	0	0
I6SI9OZ02.NIGSP_CEIRS_CIP056_CH3_00104	IAV-free	hc18d3	0.000297619	0.0014881	0	0	0	0.0511905	0	0	0	0.0154762	0	0.279762	0	0	0	0	0	0	0	0	0	0.01875	0.0297619	0.0160714	0	0	0	0	0	0.0369048	0.46369	0	0.00119048	0.0845238	0	0	0	0	0	0	0.000297619	0.000595238	0	0	0
IH3SHYN01.CH2_24_R1	IAV-infected	p12d1	0.000314202	0.00219941	0	0	0	0.00932132	0	0	0	0	0	0.0105781	0	0	0	0	0	0	0	0	0	0.00638877	0	0	0	0	0	0	0	0.000104734	0.0813783	0	0	0.889715	0	0	0	0	0	0	0	0	0	0	0
I6SI9OZ02.NIGSP_CEIRS_CIP056_CH3_00105	IAV-free	hc18d5	0.00230415	0.000329164	0	0	0	0.0204082	0	0	0	0.0157999	0.00296248	0.310072	0	0	0	0	0	0	0	0	0	0.026004	0.0194207	0.0394997	0	0	0	0	0	0.0213957	0.433509	0	0	0.101053	0	0	0	0	0	0	0.00329164	0.00394997	0	0	0
I6SI9OZ02.NIGSP_CEIRS_CIP056_CH3_00106	IAV-free	hc18d8	0	0	0	0	0	0.0881913	0	0	0	0.00672646	0	0.233931	0	0	0	0	0	0.00224215	0	0	0	0.0956652	0.00822123	0.0216741	0	0	0	0	0	0.0478326	0.355755	0	0	0.137519	0	0	0	0	0	0	0.00149477	0.000747384	0	0	0
I6SI9OZ02.NIGSP_CEIRS_CIP056_CH3_00108	IAV-free	hc19d1	0.00361402	0.000722804	0	0	0	0.150343	0	0	0	0.00614384	0	0.206361	0	0	0	0	0	0	0	0	0	0.0534875	0.00903506	0.0137333	0	0	0	0	0	0.0531261	0.380557	0	0	0.118179	0	0	0	0	0	0	0.000361402	0.00433683	0	0	0
I6SI9OZ02.NIGSP_CEIRS_CIP056_CH3_00109	IAV-free	hc19d2	0.000752445	0	0	0	0	0.249059	0	0	0	0.00526712	0	0.217457	0	0	0	0	0	0	0	0	0	0.0481565	0.0127916	0.00451467	0	0	0	0	0	0.0285929	0.355154	0.000752445	0.00150489	0.0744921	0	0	0	0	0	0	0	0.00150489	0	0	0
I6SI9OZ02.NIGSP_CEIRS_CIP056_CH3_00110	IAV-free	hc19d3	0.00563857	0.00451085	0	0	0	0.262757	0	0	0	0.00620243	0	0.206654	0	0	0	0	0	0.000281928	0	0	0	0.0304483	0.0171976	0.00789399	0	0	0	0	0	0.0341133	0.342261	0	0.000563857	0.0803496	0	0	0	0	0	0	0.000281928	0.000845785	0	0	0
I6SI9OZ02.NIGSP_CEIRS_CIP056_CH3_00111	IAV-free	hc19d5	0.0010101	0.00378788	0	0	0	0.248485	0	0	0	0.010101	0	0.27298	0	0	0	0	0	0	0	0	0	0.0487374	0.0159091	0.00782828	0	0	0	0	0	0.0280303	0.305051	0.000505051	0	0.0550505	0	0	0	0	0	0	0.000252525	0.00227273	0	0	0
I6SI9OZ02.NIGSP_CEIRS_CIP056_CH3_00112	IAV-free	hc19d8	0.000923361	0	0	0	0	0.0944906	0	0	0	0.0129271	0.000307787	0.309018	0	0	0	0	0	0	0	0	0	0.0360111	0.00615574	0.0178516	0	0	0	0	0	0.0240074	0.422284	0	0.000615574	0.0695599	0	0	0	0	0	0	0.000615574	0.00523238	0	0	0
I6SI9OZ02.NIGSP_CEIRS_CIP056_CH3_00113	IAV-free	hc19d28	0.00778314	0.00187869	0	0	0	0.284756	0	0	0	0.00724638	0	0.251476	0	0	0	0	0	0	0	0	0	0.0332797	0.0193237	0.0120773	0.000268384	0	0	0	0	0.0273752	0.28905	0	0.00295223	0.0622652	0	0	0	0	0	0	0	0.000268384	0	0	0
I6SI9OZ02.NIGSP_CEIRS_CIP056_CH3_00114	IAV-free	hc20d1	0.00251544	0.000457352	0	0	0	0.695404	0	0	0	0.000686028	0.000228676	0.0144066	0.000457352	0	0	0	0	0.000228676	0	0	0	0.164875	0.0674594	0.000457352	0	0	0	0	0	0.00434484	0.0217242	0	0	0.0267551	0	0	0	0	0	0	0	0	0	0	0
I6SI9OZ02.NIGSP_CEIRS_CIP056_CH3_00115	IAV-free	hc20d2	0.00130378	0.00104302	0	0	0	0.247197	0	0	0	0.010691	0	0.215124	0	0	0	0	0.000260756	0	0	0	0	0.0586701	0.0195567	0.0101695	0	0	0	0	0	0.0138201	0.347327	0.000521512	0.000260756	0.0706649	0	0	0	0	0	0	0	0.00338983	0	0	0
IH3SHYN01.CH2_25_R1	IAV-infected	p12d3	0.000317965	0.00063593	0	0	0	0.00211977	0	0	0	0	0	0.00137785	0	0	0	0	0	0	0	0	0	0.0116587	0	0	0	0	0	0	0	0.0190779	0.39788	0	0	0.566932	0	0	0	0	0	0	0	0	0	0	0
I6SI9OZ02.NIGSP_CEIRS_CIP056_CH3_00116	IAV-free	hc20d3	0.011306	0.00506823	0	0	0	0.319298	0	0	0	0.00155945	0	0.0557505	0.000389864	0	0	0	0	0.000779727	0	0	0	0.331384	0.0904483	0.00272904	0	0	0	0	0	0.0140351	0.111891	0	0.000779727	0.054191	0.000389864	0	0	0	0	0	0	0	0	0	0
I6SI9OZ02.NIGSP_CEIRS_CIP056_CH3_00117	IAV-free	hc20d28	0.000909918	0.000909918	0	0	0	0.450106	0	0	0	0.00242645	0	0.0682439	0	0	0	0	0	0	0	0	0	0.345769	0.025781	0.00212314	0	0	0	0	0	0.00424628	0.077343	0	0	0.0221413	0	0	0	0	0	0	0	0	0	0	0
I6SI9OZ02.NIGSP_CEIRS_CIP056_CH3_00118	IAV-free	hc21d1	0.00326886	0.00163443	0	0	0	0.180605	0	0	0	0.0130755	0	0.140289	0	0	0	0	0	0	0	0	0	0.152275	0.236448	0.0051757	0	0	0	0	0	0.0242441	0.181967	0	0.00463089	0.0552983	0	0	0	0	0	0	0.000272405	0.000817216	0	0	0
I6SI9OZ02.NIGSP_CEIRS_CIP056_CH3_00119	IAV-free	hc21d2	0.00236806	0.00067659	0	0	0	0.145805	0	0	0	0.0121786	0	0.268945	0	0	0	0	0	0	0	0	0	0.100135	0.0818674	0.0101488	0	0	0	0	0	0.0196211	0.305819	0	0	0.0493911	0.000338295	0	0	0	0	0	0	0.00270636	0	0	0
I6SI9OZ02.NIGSP_CEIRS_CIP056_CH3_00120	IAV-free	hc21d3	0.000362582	0.000725163	0	0	0	0.105511	0	0	0	0.0253807	0	0.230964	0	0	0	0	0	0	0	0	0	0.0982596	0.17694	0.00761421	0.00290065	0	0	0	0	0.0184917	0.286077	0	0.00471356	0.039884	0	0	0	0	0	0	0	0.00217549	0	0	0
I6SI9OZ02.NIGSP_CEIRS_CIP056_CH3_00121	IAV-free	hc21d5	0.00551948	0.00194805	0	0	0	0.0935065	0	0.000324675	0	0.00357143	0	0.0581169	0	0	0	0	0	0.00584416	0	0	0	0.471429	0.194805	0.000974026	0	0	0	0	0	0.0162338	0.0928571	0	0.00422078	0.0503247	0	0	0	0	0.000324675	0	0	0	0	0	0
I6SI9OZ02.NIGSP_CEIRS_CIP056_CH3_00122	IAV-free	hc21d8	0.00230642	0.00197694	0	0	0	0.0685338	0	0	0	0.00823723	0	0.259308	0	0	0	0	0	0	0	0	0	0.0497529	0.0326194	0.0125206	0	0	0	0	0	0.0481054	0.411532	0	0	0.0985173	0	0	0	0	0	0	0.000329489	0.0062603	0	0	0
I6SI9OZ02.NIGSP_CEIRS_CIP056_CH3_00123	IAV-free	hc21d28	0.00321647	0.000321647	0	0	0	0.0640077	0	0	0	0.0202638	0	0.203602	0.000321647	0	0	0	0	0	0	0.00096494	0	0.0842715	0.267932	0.00418141	0	0	0	0	0	0.0270183	0.24992	0	0.00739788	0.0662592	0	0	0	0	0	0	0	0.000321647	0	0	0
I6SI9OZ02.NIGSP_CEIRS_CIP056_CH3_00124	IAV-free	hc22d1	0.0207891	0.00593975	0	0	0	0.093339	0	0	0	0.00721256	0	0.310989	0	0	0	0	0.0012728	0	0	0	0	0.0424268	0.0080611	0.0131523	0	0	0	0	0	0.0352143	0.376326	0	0	0.0852779	0	0	0	0	0	0	0	0	0	0	0
I6SI9OZ02.NIGSP_CEIRS_CIP056_CH3_00125	IAV-free	hc22d2	0.00510041	0.00318776	0	0	0	0.151419	0	0	0	0.00541919	0	0.26299	0	0	0	0	0	0.00541919	0	0	0	0.0669429	0.0079694	0.0124323	0.00350653	0	0	0	0	0.0232706	0.372649	0	0.000956328	0.0755499	0	0	0	0	0.000637552	0	0	0.00255021	0	0	0
IH3SHYN01.CH2_26_R1	IAV-infected	p12d4	0	7.45e-05	0	0	0	0.00849795	0	0	0	0.00380171	0	0	0.00119269	0	0	0	0	0.00022363	0	0	0	0.00350354	0.00253448	0	0	0	0	0	0	0.0108088	0.454193	0	0	0.51517	0	0	0	0	0	0	0	0	0	0	0
I6SI9OZ02.NIGSP_CEIRS_CIP056_CH3_00126	IAV-free	hc22d3	0.00923254	0.00836699	0	0	0	0.0525101	0	0	0	0.00836699	0	0.282747	0.000577034	0	0	0	0	0	0	0	0	0.142816	0.00807848	0.0109636	0	0	0	0	0	0.0343335	0.358627	0.00144258	0.000288517	0.0784766	0	0	0	0	0	0	0	0.00317369	0	0	0
I6SI9OZ02.NIGSP_CEIRS_CIP056_CH3_00127	IAV-free	hc22d5	0.00418888	0.00418888	0	0	0	0.0495049	0	0	0	0.00913937	0	0.340061	0	0	0	0	0	0	0	0	0	0.0689261	0.0053313	0.00456969	0	0	0	0	0	0.0304646	0.395278	0	0	0.0868241	0	0	0	0	0	0	0.000380807	0.00114242	0	0	0
I6SI9OZ02.NIGSP_CEIRS_CIP056_CH3_00128	IAV-free	hc22d8	0.04297	0.0195893	0	0	0	0.162717	0	0	0	0.00916272	0	0.250869	0	0	0	0	0.00252765	0	0	0	0	0.0543444	0.0101106	0.00979463	0	0	0	0	0.000315956	0.0410742	0.30237	0	0.00157978	0.0909953	0	0	0	0	0	0	0	0.00157978	0	0	0
I6SI9OZ02.NIGSP_CEIRS_CIP056_CH3_00129	IAV-free	hc22d28	0.00121507	0.00202511	0	0	0	0.134467	0	0	0	0.00850547	0	0.289591	0	0	0	0	0	0	0	0	0	0.0522479	0.0121507	0.00972054	0	0	0	0	0	0.0328068	0.376671	0.0036452	0	0.0753341	0	0	0	0	0	0	0	0.00162009	0	0	0
IH3SHYN01.CH2_27_R1	IAV-infected	p12d11	0.000146359	0.000292719	0	0	0	0.0436151	0	0	0	0	0	0.00548847	0	0	0	0	0	0	0	0	0	0.00878156	0.00548847	0	0.00124405	0	0	0	0	0.0218075	0.468057	0	0	0.445079	0	0	0	0	0	0	0	0	0	0	0
IH3SHYN01.CH2_28_R1	IAV-infected	p13d1	0	0	0	0	0	0.0122615	0	0	0	0	0	0.00483551	0	0	0	0	0	0	0	0	0	0.00112253	0	0	0	0	0	0	0	0.0834125	0.483292	0	0.000259045	0.414817	0	0	0	0	0	0	0	0	0	0	0
IH3SHYN01.CH2_29_R1	IAV-infected	p13d2	0	0	0	0	0	0.00168563	0	0	0	0.00140469	0	0.00393314	0	0	0	0	0	0	0	0	0	0	0	0	0	0	0	0	0	0.0250035	0.584633	0	0	0.38334	0	0	0	0	0	0	0	0	0	0	0
IH3SHYN01.CH2_02_R1	IAV-infected	p1d2	0	0	0	0	0	0	0	0	0	0	0	0	0	0	0	0	0	0	0	0	0	0.0169492	0	0	0	0	0	0	0	0	0.0254237	0	0	0.957627	0	0	0	0	0	0	0	0	0	0	0
IH3SHYN01.CH2_30_R1	IAV-infected	p13d5	6.9e-05	0	0	0	0	0.000206996	0	0	0	0	0	0.000206996	0	0	0	0	0	0	0	0	0	0.00137998	6.9e-05	0	0	0	0	0	0	0.0106258	0.772097	0	0	0.215345	0	0	0	0	0	0	0	0	0	0	0
IH3SHYN01.CH2_31_R1	IAV-infected	p15d1	7.01e-05	7.01e-05	0	0	0	0.0163348	0	0	0	0	0	0	0	0	0	0	0	0	0	0	0	0.00021032	0	0	0	0	0	0	0	0.0336511	0.0126192	0	0	0.937044	0	0	0	0	0	0	0	0	0	0	0
IH3SHYN01.CH2_32_R1	IAV-infected	p15d2	8.56e-05	8.56e-05	0	0	0	0.00274067	0	0	0	0	0	0.00402535	0	0	0	0	0	0	0	0	0	0.0190134	0.00539568	0	0	0	0	0	0	0.020298	0.494604	0	0	0.453751	0	0	0	0	0	0	0	0	0	0	0
IH3SHYN01.CH2_33_R1	IAV-infected	p15d3	0	0	0	0	0	0.00567859	0	0	0	0	0	9.46e-05	0	0	0	0	0	0	0	0	0	0	9.46e-05	0	0	0	0	0	0	0.0112625	0.486182	0	0	0.496687	0	0	0	0	0	0	0	0	0	0	0
IH3SHYN01.CH2_34_R1	IAV-infected	p15d5	0.00126984	0.000997732	0	0	0	0.02322	0	0	0	0.000634921	9.07e-05	0.000634921	9.07e-05	0	0	0	0	0.000816327	0	0	0	0.0965986	0.00263038	9.07e-05	0.000634921	0	0	0	0	0.0268481	0.0384581	0	0	0.806984	0	0	0	0	0	0	0	0	0	0	0
IH3SHYN01.CH2_35_R1	IAV-infected	p15d7	5.93e-05	0.000237065	0	0	0	0.00918627	0	0	0	0	0	0.000711195	0	0	0	0	0	0	0	0	0	0.00242992	0.000355598	0	0	0	0	0	0	0.067445	0.217626	0	0	0.70195	0	0	0	0	0	0	0	0	0	0	0
IH3SHYN01.CH2_36_R1	IAV-infected	p18d1	0.165138	0.220183	0	0	0	0.0275229	0	0	0	0.0183486	0	0	0	0	0	0	0	0	0	0	0	0	0	0	0	0	0	0	0	0	0.0733945	0	0	0.495413	0	0	0	0	0	0	0	0	0	0	0
IH3SHYN01.CH2_37_R1	IAV-infected	p18d2	0.070211	0.107955	0	0	0	0.186282	0	0	0	0.0401786	0	0.0633117	0	0	0	0	0	0	0	0	0	0.0657468	0	0	0	0	0	0	0.000811688	0.0324675	0.0515422	0	0	0.381494	0	0	0	0	0	0	0	0	0	0	0
IH3SHYN01.CH2_38_R1	IAV-infected	p18d3	0.000206186	0.0043299	0	0	0	0.0117526	0	0	0	0	0	0	0	0	0	0	0	0	0	0	0	0.0894845	0	0	0	0	0	0	0	0	0.0276289	0	0	0.866598	0	0	0	0	0	0	0	0	0	0	0
IH3SHYN01.CH2_39_R1	IAV-infected	p18d5	0.00493203	0.00228558	0	0	0	0.0555756	0	0	0	0.0175629	0	0	0	0	0	0	0	0	0	0	0	0.275833	0.00300734	0	0	0	0	0	0	0.0074582	0.0619512	0	0	0.571394	0	0	0	0	0	0	0	0	0	0	0
IH3SHYN01.CH2_03_R1	IAV-infected	p1d3	0.0143369	0.00358423	0	0	0	0.137395	0	0	0	0	0	0.156511	0	0	0	0	0	0	0	0	0	0.346476	0	0	0	0	0	0	0	0	0.119474	0	0	0.222222	0	0	0	0	0	0	0	0	0	0	0
IH3SHYN01.CH2_40_R1	IAV-infected	p18d22	0.000968389	0.000691706	0	0	0	0.517604	0	0	0	0	0	0	0	0	0	0	0	0	0	0	0	0.476309	0	0	0	0	0	0	0	0.000345853	0.000345853	0	0	0.00373522	0	0	0	0	0	0	0	0	0	0	0
IH3SHYN01.CH2_41_R1	IAV-infected	p19d1	0.0502092	0.106067	0	0	0	0.106904	0	0	0	0	0	0.0209205	0	0	0	0	0	0	0	0	0	0.384728	0.00397489	0	0	0	0	0	0	0	0.0169456	0	0	0.310251	0	0	0	0	0	0	0	0	0	0	0
IH3SHYN01.CH2_42_R1	IAV-infected	p19d3	0.00100069	0.000687973	0	0	0	0.142848	0	0	0	0.00556633	0	0.00187629	0	0	0	0	0	0	0	0	0	0.734818	0.00125086	0	0	0	0	0	0	0.00100069	0.00369004	0	0	0.107261	0	0	0	0	0	0	0	0	0	0	0
IH3SHYN01.CH2_43_R1	IAV-infected	p19d5	0.00194151	0.00279092	0	0	0	0.0506613	0	0	0	6.07e-05	0	0	0	0	0	0	0	0	0	0	0	0.94224	0.000242689	0	6.07e-05	0	0	0	0	0.000182017	0.000242689	0	0	0.00121345	0	0	0	0	0	0.000364033	0	0	0	0	0
IH3SHYN01.CH2_44_R1	IAV-infected	p19d7	0.00106318	0.0018226	0	0	0	0.00326549	0	0	0	0	0	0	0	0	0	0	0	0	0	0	0	0.955954	7.59e-05	0	0	0	0	0	0	0.0132139	0.00258202	0	0	0.0220231	0	0	0	0	0	0	0	0	0	0	0
IH3SHYN01.CH2_45_R1	IAV-infected	p20d1	0.00212459	0.00394567	0	0	0	0.396464	0	0	0	7.59e-05	0	7.59e-05	0	0	0	0	0	0	0	0	0	0.589954	0.000151757	0	7.59e-05	0	0	0	0	7.59e-05	0.000303513	0	0	0.00675317	0	0	0	0	0	0	0	0	0	0	0
IH3SHYN01.CH2_46_R1	IAV-infected	p20d2	0.0885049	0.0889557	0	0	0	0.279189	0.000150263	0	0	0.0109692	0	0.000751315	0	0	0	0	0	0	0	0	0	0.218032	0.00210368	0	0	0	0	0	0.00210368	0	0.0189331	0	0	0.290308	0	0	0	0	0	0	0	0	0	0	0
IH3SHYN01.CH2_47_R1	IAV-infected	p20d3	0.019338	0.0220363	0	0	0	0.246627	0	0	0	0.000539665	0.000539665	0	0	0	0	0	0	0	0	0	0	0.679709	0.000449721	0	0	0	0	0	0.000179888	0	0.00143911	0	0	0.0291419	0	0	0	0	0	0	0	0	0	0	0
IH3SHYN01.CH2_48_R1	IAV-infected	p20d5	0.00277778	0.00193798	0	0	0	0.0768734	0	0	0	0.000710594	0	0.000839793	0	0	0	0	0	0.00148579	0	0	0	0.0439922	0.000904393	0	0	0	0	0	0	0.373062	0.0114987	0	0	0.485917	0	0	0	0	0	0	0	0	0	0	0
IH3SHYN01.CH2_49_R1	IAV-infected	p22d1	0.00436205	0.00723704	0	0	0	0.23218	0	0	0	0	0	0.00267671	0	0	0	0	0	0	0	0	0	0.0156637	0.000198275	9.91e-05	0	0	0	0	0	0.312481	0.0298404	0	0	0.390503	0	0	0	0	0	0.0047586	0	0	0	0	0
IH3SHYN01.CH2_04_R1	IAV-infected	p1d5	0.00111297	0.000417362	0	0	0	0	0	0	0	0	0	0	0	0	0	0	0	0	0	0	0	0.91458	0.00153033	0	0	0	0	0	0	0	0.0179466	0	0	0.0644129	0	0	0	0	0	0	0	0	0	0	0
IH3SHYN01.CH2_50_R1	IAV-infected	p22d3	0.109561	0.15594	0	0	0	0.021509	0.000336078	0	0	0.000840195	0	0	0	0	0	0	0	0	0	0	0	0	0	0	0	0	0	0	0.000840195	0.211729	0.0136112	0	0	0.449168	0	0	0	0	0	0.0364645	0	0	0	0	0
IH3SHYN01.CH2_51_R1	IAV-infected	p22d5	0.00920292	0.0181016	0	0	0	0.000912686	0	0	0	0	0	0	0	0	0	0	0	0	0	0	0	0.957332	0	0	0	0	0	0	0	7.61e-05	0.00235777	0	0	0.012017	0	0	0	0	0	0	0	0	0	0	0
IH3SHYN01.CH2_52_R1	IAV-infected	p1d1	0.000804182	0.000502614	0	0	0	0.0676518	0.00150784	0	0	0.0445316	0.000100523	0.00301568	0	0	0	0	0	0	0	0	0	0.655207	0.0185967	0.000201045	0.000301568	0	0	0	0	0.166667	0.00261359	0	0.0022115	0.0349819	0	0	0	0	0.00100523	0.000100523	0	0	0	0	0
IH3SHYN01.CH2_53_R1	IAV-infected	p1d2	0.001401	0.00101183	0	0	0	0.690068	0	0	0	0.000233499	0	0.000155666	0	0	0	0	0	0	0	0	0	0.125	0.00108966	0	0.000155666	0	0	0	0	0.0327677	0.069505	0	0	0.0786115	0	0	0	0	0	0	0	0	0	0	0
IH3SHYN01.CH2_54_R1	IAV-infected	p1d3	0.0314266	0.0227025	0	0	0	0.172995	0.00584911	0	0	0.0379697	0	0.00267671	0	0.000297413	0	0	0	0	0	0	0	0.448498	0.0841677	9.91e-05	0.00565084	0	0	0	0	0.0563101	0.0172499	0	0.0126896	0.0992366	0	0	0	0	0.00218103	0	0	0	0	0	0
IH3SHYN01.CH2_55_R1	IAV-infected	p1d5	0.0869113	0.0977566	0	0	0	0.0851285	0.00534839	0	0	0.119299	0	0.00757688	0	0.00653692	0	0	0	0	0	0	0	0.414352	0.0521468	0.00148566	0.00252563	0	0	0	0	0.0546724	0.00534839	0	0.00831972	0.050364	0	0	0	0	0.0022285	0	0	0	0	0	0
IH3SHYN01.CH2_56_R1	IAV-infected	p1d7	0.000564228	0.00131653	0	0	0	0.0379913	0	0	0	0.000125384	0	0.00031346	0	0	0	0	0	0	0	0	0	0.00821265	0.000188076	0	0.00031346	0	0	0	0	0.770108	0.0312206	0	0	0.149646	0	0	0	0	0	0	0	0	0	0	0
IH3SHYN01.CH2_57_R1	IAV-infected	p1d21	0.0169569	0.0319791	0	0	0	0.00170707	0	0	0	0.000113804	0.000113804	0.000113804	0	0	0	0	0.000569022	0	0	0	0	0.0174121	0.00125185	0	0.000796631	0	0	0	0.000113804	0.233299	0.0749972	0	0	0.620576	0	0	0	0	0	0	0	0	0	0	0
IH3SHYN01.CH2_58_R1	IAV-infected	p2d1	0.00533554	0.00671542	0	0	0	0.000781933	0	0	0	0.000137988	0	0.000505956	0	0	0	0	0	0	0	0	0	0.0185364	0.00045996	0	9.2e-05	0	0	0	0	0.948024	0.000735937	0	0	0.0186744	0	0	0	0	0	0	0	0	0	0	0
IH3SHYN01.CH2_59_R1	IAV-infected	p2d2	0.0044617	0.00950284	0	0	0	0.00637386	0	0	0	0.000115888	0	0.00133271	0	0	0	0	0	0	0	0	0	0.150307	0.000637386	0	0	0	0	0	0	0.641963	0.0106617	0	0	0.174644	0	0	0	0	0	0	0	0	0	0	0
IH3SHYN01.CH2_05_R1	IAV-infected	p1d7	0	0.000181769	0.000908843	0	0	0.0341725	0	0	0.00608925	0	0	0	0	0	0	0	0	0	0	0	0	0.565664	0	0	0	0	0	0	0	0.125693	0.00408979	0.00454421	0	0.24875	0	0	0	0	0	0	0	0	0.00990639	0	0
IH3SHYN01.CH2_61_R1	IAV-infected	p2d7	0.00123898	0.00357117	0	0	0	0.00655929	0	0	0	0.00517455	0	0	0	0	0	0	0	0	0	0	0	0.0743386	0.00225931	0	0	0	0	0	0	0.644122	0.0212084	0	0	0.241528	0	0	0	0	0	0	0	0	0	0	0
IH3SHYN01.CH2_62_R1	IAV-infected	p2d21	0	0.000264574	0	0	0	0.00361584	0	0	0	0.00070553	0	0.0103184	0	0.00291031	0	0	0	0	0	0	0	0.912779	8.82e-05	0	0.00194021	0	0	0	0	0.00388041	0.00758444	0	0	0.0531793	0	0	0	0	0.00273393	0	0	0	0	0	0
IH3SHYN01.CH2_63_R1	IAV-infected	p3d0	0.000661813	0.000441209	0	0	0	0.0172071	0	0	0	0	0	5.52e-05	0	0	0	0	0	0	0	0	0	0.00159938	0.000275756	0	0	0	0	0	0	0.457644	0.00661813	0	0	0.515497	0	0	0	0	0	0	0	0	0	0	0
IH3SHYN01.CH2_64_R1	IAV-infected	p3d1	0.0134016	0.0170721	0	0	0	0.00990183	0	0	0	0	0	0	0	0	0	0	0	0	0	0	0	0.00409731	0.000512164	0	0	0	0	0	0	0.59761	0.00196329	0	0	0.355442	0	0	0	0	0	0	0	0	0	0	0
IH3SHYN01.CH2_65_R1	IAV-infected	p3d2	0.00315409	0.00469267	0	0	0	0.0863913	0.000384645	0	0	0	0	0.00200015	0	0	0	0	0	0	0	0	0	0.068236	0.000538503	0	0	0	0	0	0	0.150704	0.0600046	0	0	0.623894	0	0	0	0	0	0	0	0	0	0	0
IH3SHYN01.CH2_66_R1	IAV-infected	p3d5	0.00476569	0.00595711	0	0	0	0.0760524	0	0	0	0	0	0	0	0	0	0	0	0	0	0	0	0.0238284	0	0	0	0	0	0	0	0.166402	0.0613582	0	0	0.661636	0	0	0	0	0	0	0	0	0	0	0
IH3SHYN01.CH2_67_R1	IAV-infected	p3d7	0.00369686	0.00359957	0	0	0	0.0465026	0	0	0	0	0	0.00155657	0	0	0	0	0	0	0	0	0	0.0615819	0	0	0	0	0	0	0	0.299835	0.0723806	0	0	0.510847	0	0	0	0	0	0	0	0	0	0	0
IH3SHYN01.CH2_68_R1	IAV-infected	p3d21	0.00173883	0.0123457	0	0	0	0.0039993	0	0	0	0	0	0.00173883	0	0	0	0	0	0	0	0	0	0.0410363	0.0010433	0	0	0	0	0	0	0.145018	0.0472961	0	0	0.745783	0	0	0	0	0	0	0	0	0	0	0
IH3SHYN01.CH2_69_R1	IAV-infected	p4d0	0.00472319	0.00960124	0	0	0	0.053736	0	0	0	0.00464576	0	0	0	0	0	0	0	0	0	0	0	0.214789	0.038947	0	0	0	0	0	0	0.542935	0.00301974	0	0	0.127604	0	0	0	0	0	0	0	0	0	0	0
IH3SHYN01.CH2_70_R1	IAV-infected	p4d1	0.0309798	0.0452089	0	0	0	0.081232	0	0	0	0.00216138	0	0.00738473	0	0	0	0	0	0.00288184	0	0	0	0.439841	0.0727666	0	0	0	0	0	0	0.0904179	0.0239553	0	0	0.20317	0	0	0	0	0	0	0	0	0	0	0
IH3SHYN01.CH2_06_R1	IAV-infected	p2d1	0	0	0	0	0	0	0	0	0	0	0	0.00471698	0	0	0	0	0	0	0	0	0	0.0165094	0	0	0	0	0	0	0	0.0306604	0.0990566	0	0	0.849057	0	0	0	0	0	0	0	0	0	0	0
IH3SHYN01.CH2_71_R1	IAV-infected	p4d2	0.00239956	0.00270719	0	0	0	0.0147665	0	0	0	0.000369163	0	0	0	0	0	0	0	0.00116902	0	0	0	0.0638036	0.00393774	0	0	0	0	0	0	0.10195	0.00806005	0	0	0.800837	0	0	0	0	0	0	0	0	0	0	0
IH3SHYN01.CH2_72_R1	IAV-infected	p4d3	0.0147263	0.0165324	0	0	0	0.00388997	0	0	0	0.00111142	0	0	0	0	0	0	0	0	0	0	0	0.0508475	0.0125035	0	0	0	0	0	0	0.311336	0.034454	0	0	0.554598	0	0	0	0	0	0	0	0	0	0	0
IH3SHYN01.CH2_73_R1	IAV-infected	p4d5	0.0252196	0.0368883	0	0	0	0.0160602	0	0	0	0	0	0	0	0	0	0	0	0	0	0	0	0.279799	0.0321205	0	0	0	0	0	0	0	0.0525721	0	0	0.55734	0	0	0	0	0	0	0	0	0	0	0
IH3SHYN01.CH2_74_R1	IAV-infected	p4d21	0.00109529	0.00153341	0	0	0	0.00240964	0	0	0	0	0	0.00690033	0.000547645	0	0	0	0	0	0	0	0	0.512815	0.0187295	0	0	0	0	0	0	0.0603505	0.00963855	0	0	0.38598	0	0	0	0	0	0	0	0	0	0	0
IH3SHYN01.CH2_75_R1	IAV-infected	p6d1	0.0135275	0.0199155	0	0	0	0.0549554	0	0	0	0	0	0.000845467	0	0.0877407	0	0	0	0	0	0	0	0.226116	0	0	0	0	0	0	0	0.21597	0.0209488	0	0	0.359981	0	0	0	0	0	0	0	0	0	0	0
IH3SHYN02.CH2_100_R1	IAV-infected	p18d0	0.00148254	0.00049418	0	0	0	0.00175708	0	0	0	0	0	0.000768724	0	0	0	0	0	0	0	0	0	0.000878542	0.0121898	0.00093345	0	0	0	0	0	0.573523	0.0155941	0	0	0.392379	0	0	0	0	0	0	0	0	0	0	0
IH3SHYN02.CH2_101_R1	IAV-infected	p18d1	0	0	0	0	0	0.00463958	0	0	0	0	0	0	0	0	0	0	0	0	0	0	0	0.00848704	0.0132398	0	0	0	0	0	0	0.56535	0.00837388	0	0	0.399909	0	0	0	0	0	0	0	0	0	0	0
IH3SHYN02.CH2_102_R1	IAV-infected	p18d3	0	0	0	0	0	0.0036855	0	0	0	0	0	0	0	0	0	0	0	0	0	0	0	0.00184275	0.022113	0	0	0	0	0	0	0.247543	0.0178133	0	0	0.707002	0	0	0	0	0	0	0	0	0	0	0
IH3SHYN02.CH2_103_R1	IAV-infected	p18d5	0.00981792	0.010532	0	0	0	0	0	0	0	0	0	0.0269547	0	0	0	0	0	0	0	0	0	0.012674	0.0747947	0	0	0	0	0	0	0.0947876	0.0162442	0	0	0.754195	0	0	0	0	0	0	0	0	0	0	0
IH3SHYN02.CH2_104_R1	IAV-infected	p18d7	0	0.00020145	0	0	0	0.00020145	0	0	0	0	0	0.02639	0	0	0	0	0	0	0	0	0	0	0.0410959	0	0	0	0	0	0	0.0785657	0.0610395	0	0	0.792506	0	0	0	0	0	0	0	0	0	0	0
IH3SHYN01.CH2_07_R1	IAV-infected	p2d3	0	0.00287356	0	0	0	0.0840517	0	0	0	0.012931	0	0.000718391	0	0	0	0	0	0	0	0	0	0.150862	0.00359195	0	0.00646552	0	0	0	0	0.00431035	0.0352011	0	0	0.698994	0	0	0	0	0	0	0	0	0	0	0
IH3SHYN02.CH2_105_R1	IAV-infected	p18d21	0	0	0	0	0	0.283179	0	0	0	0	0	0	0	0	0	0	0	0.0043692	0	0	0	0.036319	0	0	0	0	0	0	0	0.123703	0.0297652	0	0	0.522665	0	0	0	0	0	0	0	0	0	0	0
IH3SHYN02.CH2_106_R1	IAV-infected	p20d0	0.000638388	7.09e-05	0	0	0	0.333948	0	0	0	0	0	0	0	0	0	0	0	0	0	0	0	0.0133352	0.00758973	0	0	0	0	0	0	0.505745	0.00035466	0	0	0.138317	0	0	0	0	0	0	0	0	0	0	0
IH3SHYN02.CH2_107_R1	IAV-infected	p20d3	0.00237147	0.00189717	0	0	0	0.252039	0	0	0	0	0	0.00104345	0	0	0	0	0	0	0	0	0	0.100171	0.0166951	0	0	0	0	0	0	0.189907	0.0191614	0	0	0.416714	0	0	0	0	0	0	0	0	0	0	0
IH3SHYN02.CH2_108_R1	IAV-infected	p20d5	0.00240348	0.0058585	0	0	0	0.476341	0	0	0	0	0	0	0.000901307	0	0	0	0	0	0	0	0	0.162235	0.00638426	0	0	0	0	0	0	0.0854739	0.0050323	0	0	0.25537	0	0	0	0	0	0	0	0	0	0	0
IH3SHYN02.CH2_109_R1	IAV-infected	p20d7	0	0	0	0	0	0.086828	0	0	0	0	0	0.0009431	0	0	0	0	0	0	0	0	0	0.00213769	0.0281672	0	0	0	0	0	0	0.189374	0.00685319	0	0	0.685696	0	0	0	0	0	0	0	0	0	0	0
IH3SHYN02.CH2_110_R1	IAV-infected	p20d21	9.96e-05	4.98e-05	0	0	0	0.266511	0	0	0	0	9.96e-05	0	0.000249029	0	0	0	0	0.000149417	0	0	0	0.530332	0.00283893	0.000199223	4.98e-05	0	0	0	0	0.0173324	0.0034864	0	0	0.178603	0	0	0	0	0	0	0	0	0	0	0
IH3SHYN02.CH2_111_R1	IAV-infected	p23d1	0.000161438	0	0	0	0	0.120756	0	0	0	0	0	0.00156057	0	0	0	0	0	0	0	0	0	0.010924	0.00516601	0	0	0	0	0	0	0.0333638	0.0265296	0	0	0.801539	0	0	0	0	0	0	0	0	0	0	0
IH3SHYN02.CH2_112_R1	IAV-infected	p23d2	0.00090536	0.000784645	0	0	0	0.941091	0	0	0	6.04e-05	0	0	0	0	0	0	0	0.000120715	0	0	0	0.00881217	0.00838967	0.000301787	0	0	0	0	0	0.00826895	0.000724288	0	0	0.0305408	0	0	0	0	0	0	0	0	0	0	0
IH3SHYN02.CH2_113_R1	IAV-infected	p23d5	0.00029417	0.000529505	0	0	0	0.496911	0	0	0	0	0	0.000235336	0	0	0	0	0	0	0	0	0	0.00523622	0.000411837	0	0	0	0	0	0	0.103018	0.0029417	0	0	0.390422	0	0	0	0	0	0	0	0	0	0	0
IH3SHYN02.CH2_114_R1	IAV-infected	p23d7	0.000943082	0.00183069	0	0	0	0.818152	0	0	0.000277377	0.000110951	0	0.000166426	0.000110951	0	0	0	0	0.000998558	0	0	0	0.00438256	0.00205259	0.000388328	0	0	0	0	0	0.000998558	0.00565849	0	0	0.16393	0	0	0	0	0	0	0	0	0	0	0
IH3SHYN01.CH2_08_R1	IAV-infected	p2d5	0	0	0	0	0	0.0209816	0	0	0	0.121768	0	0	0	0	0	0	0	0	0	0	0	0.042338	0.00112402	0	0	0	0	0	0	0.32559	0	0	0	0.488198	0	0	0	0	0	0	0	0	0	0	0
IH3SHYN02.CH2_115_R1	IAV-infected	p23d21	5.82e-05	0.000174734	0	0	0	0.08195	0	0	0	0.00267925	0	0.000349467	0	0	0	0	0	0	0	0	0	0.0451395	0.0163085	0	0	0	0	0	0	0.00064069	0.020735	0	0	0.831965	0	0	0	0	0	0	0	0	0	0	0
IH3SHYN02.CH2_116_R1	IAV-infected	p24d1	0.000315789	5.26e-05	0	0	0	0.0138421	0	0	0	0	0	0.00163158	0	0	0	0	0	0	0	0	0	0.00126316	0.0132105	0	0	0	0	0	0	0.225368	0.00921053	0	0	0.733211	0	0	0	0.00189474	0	0	0	0	0	0	0
IH3SHYN02.CH2_117_R1	IAV-infected	p24d2	0.00238404	0.0013475	0	0	0	0.161026	0	0	0	0.000621923	0	0.00331692	0	0	0	0	0	0	0	0	0	0.0834931	0.0557657	0.000155481	0	0	0	0	0	0.100078	0.0145634	0	0	0.577248	0	0	0	0	0	0	0	0	0	0	0
IH3SHYN02.CH2_118_R1	IAV-infected	p24d5	0.0245595	0.0250934	0	0	0	0.0117459	0	0	0	0	0	0	0	0	0	0	0	0.00800854	0	0	0	0	0.0128137	0	0	0	0	0	0	0.148425	0.0266951	0	0	0.742659	0	0	0	0	0	0	0	0	0	0	0
IH3SHYN02.CH2_119_R1	IAV-infected	p24d7	0.1	0.314286	0	0	0	0.0142857	0	0	0	0	0	0	0	0	0	0	0	0	0	0	0	0.0142857	0.114286	0	0	0	0	0	0	0	0.0714286	0	0	0.371429	0	0	0	0	0	0	0	0	0	0	0
IH3SHYN02.CH2_120_R1	IAV-infected	p24d21	0.000830479	0.00332191	0	0	0	0.524862	0	0	0	0.000415239	0	0.00249144	0	0	0	0	0	0.000830479	0	0	0	0.342365	0.014741	0.0020762	0	0	0	0	0	0.0052943	0.0116267	0.00010381	0.00166096	0.0851241	0	0	0	0	0	0.0042562	0	0	0	0	0
IH3SHYN02.CH2_121_R1	IAV-infected	p25d1	0.00102881	0.00030259	0	0	0	0.0253571	0	0	0	0	0	0	0	0	0	0	0	0	0	0	0	0.00308642	0.0171266	0.00030259	0	0	0	0	0	0.133261	0.0196684	0	0	0.799867	0	0	0	0	0	0	0	0	0	0	0
IH3SHYN02.CH2_122_R1	IAV-infected	p25d2	0.000248509	0.000497018	0	0	0	0.0270875	0	0	0.000372763	0	0	0.00124255	0	0	0	0	0	0	0	0	0	0.876243	0.00149105	0	0	0	0	0	0	0.00521869	0.00335487	0	0	0.0842445	0	0	0	0	0	0	0	0	0	0	0
IH3SHYN02.CH2_123_R1	IAV-infected	p25d5	0.000441209	0	0	0	0	0.00441209	0	0	0	0.000110302	0	0.000661813	0	0	0	0	0	0	0	0	0	0.00242665	0.00363997	0.000551511	0	0	0	0	0	0.106552	0.00573572	0	0	0.875469	0	0	0	0	0	0	0	0	0	0	0
IH3SHYN02.CH2_124_R1	IAV-infected	p25d7	0.00356268	0.00178134	0	0	0	0.0140281	0	0	0	0	0	0.0109107	0	0	0	0	0	0	0	0	0	0.0418615	0.117791	0	0	0	0	0	0	0.00089067	0.132265	0	0	0.675351	0	0	0	0.00155867	0	0	0	0	0	0	0
IH3SHYN01.CH2_09_R1	IAV-infected	p2d9	0.00828287	0.00701351	4.68e-06	7.95e-06	1.17e-05	0.219421	0.000105663	4.63e-05	4.39e-05	0.00536217	5.84e-05	0.0382706	0.000101923	0.000476887	3.74e-06	8.42e-06	2.62e-05	0.00184209	1.96e-05	9.35e-06	4.21e-06	0.170044	0.0198768	0.000940215	0.00054655	2.15e-05	2.43e-05	3.74e-06	3.97e-05	0.111772	0.101063	6.08e-05	0.000611069	0.312932	1.68e-05	3.09e-05	7.01e-06	2.01e-05	0.00016317	0.000351119	7.11e-05	0.000158027	5.1e-05	5.1e-05	2.38e-05

## Sheet: Figure2_humans_tax_order
Figure 2: Comprehensive order-level taxonomic breakdown for IAV-free and IAV-infected human subjects.
SampleID	InfectionState	PatientID	Unclassified;Other;Other;Other	Bacteria;Other;Other;Other	Bacteria;Acidobacteria;Acidobacteria-6;iii1-15	Bacteria;Acidobacteria;[Chloracidobacteria];RB41	Bacteria;Actinobacteria;Acidimicrobiia;Acidimicrobiales	Bacteria;Actinobacteria;Actinobacteria;Other	Bacteria;Actinobacteria;Actinobacteria;Actinomycetales	Bacteria;Actinobacteria;Actinobacteria;Bifidobacteriales	Bacteria;Actinobacteria;Coriobacteriia;Coriobacteriales	Bacteria;Actinobacteria;Rubrobacteria;Rubrobacterales	Bacteria;Actinobacteria;Thermoleophilia;Gaiellales	Bacteria;Actinobacteria;Thermoleophilia;Solirubrobacterales	Bacteria;Bacteroidetes;Bacteroidia;Bacteroidales	Bacteria;Bacteroidetes;Cytophagia;Cytophagales	Bacteria;Bacteroidetes;Flavobacteriia;Flavobacteriales	Bacteria;Bacteroidetes;Sphingobacteriia;Sphingobacteriales	Bacteria;Bacteroidetes;[Saprospirae];[Saprospirales]	Bacteria;Chlorobi;Ignavibacteria;Ignavibacteriales	Bacteria;Chlorobi;OPB56;unclassified	Bacteria;Cyanobacteria;4C0d-2;MLE1-12	Bacteria;Cyanobacteria;4C0d-2;YS2	Bacteria;Cyanobacteria;Chloroplast;Other	Bacteria;Cyanobacteria;Chloroplast;Streptophyta	Bacteria;Cyanobacteria;ML635J-21;unclassified	Bacteria;Cyanobacteria;Oscillatoriophycideae;Chroococcales	Bacteria;Firmicutes;Other;Other	Bacteria;Firmicutes;Bacilli;Bacillales	Bacteria;Firmicutes;Bacilli;Gemellales	Bacteria;Firmicutes;Bacilli;Lactobacillales	Bacteria;Firmicutes;Bacilli;Turicibacterales	Bacteria;Firmicutes;Clostridia;Clostridiales	Bacteria;Firmicutes;Clostridia;Thermoanaerobacterales	Bacteria;Firmicutes;Erysipelotrichi;Erysipelotrichales	Bacteria;Fusobacteria;Fusobacteriia;Fusobacteriales	Bacteria;GN02;BD1-5;unclassified	Bacteria;OD1;unclassified;unclassified	Bacteria;OD1;ABY1;unclassified	Bacteria;Proteobacteria;Other;Other	Bacteria;Proteobacteria;Alphaproteobacteria;Other	Bacteria;Proteobacteria;Alphaproteobacteria;BD7-3	Bacteria;Proteobacteria;Alphaproteobacteria;Caulobacterales	Bacteria;Proteobacteria;Alphaproteobacteria;Rhizobiales	Bacteria;Proteobacteria;Alphaproteobacteria;Rhodobacterales	Bacteria;Proteobacteria;Alphaproteobacteria;Rhodospirillales	Bacteria;Proteobacteria;Alphaproteobacteria;Rickettsiales	Bacteria;Proteobacteria;Alphaproteobacteria;Sphingomonadales	Bacteria;Proteobacteria;Betaproteobacteria;Other
IH3SHYN02.CH2_125_R1	IAV-infected	p25d21	0.000849257	0.000212314	0	0	0	0	0.0460722	0.000212314	0	0	0	0	0.0029724	0	0.0367304	0	0	0	0	0	0	0	0.010828	0	0	0	0.176221	0	0.0825902	0	0.0719745	0	0.00509554	0.00254777	0	0	0	0	0	0	0	0.0138004	0	0	0	0.00509554	0
IH3SHYN02.CH2_131_R1	IAV-infected	p31d1	0.0141114	0.0240849	0	0	0	0	0.604668	0	0	0	0	0	0.000954907	0	0.000954907	0	0	0	0	0	0	0	0	0	0	0	0.212414	0	0.117454	0	0.00212202	0	0	0.000636605	0	0	0	0	0	0	0	0.000424403	0	0	0	0	0
IH3SHYN02.CH2_132_R1	IAV-infected	p31d2	0.0034073	0.0031452	0	0	0	0	0.73589	0.000174734	0	0	0	0	0	0	0	0	0	0	0	0	0	0	0	0	0	0	0.0162502	0	0.230124	0	0.000611567	0	0	0	0	0	0	0	0	0	0	0	0	0	0	0	0
IH3SHYN02.CH2_133_R1	IAV-infected	p31d5	0.0180505	0.0120337	0	0	0	0	0.129964	0.00300842	0	0	0	0	0	0	0	0	0	0	0	0	0	0	0	0	0	0	0.290614	0	0.201564	0	0	0	0	0	0	0	0	0	0	0	0	0.00180505	0.0709988	0.000601685	0	0	0
IH3SHYN02.CH2_134_R1	IAV-infected	p31d7	0.0832579	0.290498	0	0	0	0	0.0380091	0.00271493	0	0	0	0	0	0	0	0	0	0	0	0	0	0	0	0	0	0	0.266063	0	0.000904977	0	0	0	0	0	0	0	0	0.000904977	0	0	0	0	0.0298643	0	0	0	0
IH3SHYN01.CH2_10_R1	IAV-infected	p3d1	0	0	0	0	0	0	0	0	0	0	0	0	0	0	0	0	0	0	0	0	0	0	0	0	0	0	0.000194894	0	0.0126681	0	0.0561294	0	0	0	0	0	0	0	0	0	0	0.00857533	0	0	0	0	0
IH3SHYN02.CH2_135_R1	IAV-infected	p31d21	0	0	0	0	0	0	0.0045045	0.000307125	0	0	0	0	0.0004095	0	0.000102375	0	0	0	0	0	0	0	0.000102375	0	0	0	0.00665438	0.000716626	0.00235463	0.000102375	0.000614251	0	0	0	0	0	0	0	0	0	0.00501638	0.002457	0.0012285	0	0.000307125	0	0
IH3SHYN02.CH2_142_R1	IAV-infected	p33d1	0	0.000102103	0	0	0	0	0.0228711	0	0	0	0	0	0	0	0.000102103	0	0	0	0	0	0	0	0	0	0	0	0.000102103	0	0.0488054	0	0.000204207	0	0	0	0	0	0	0	0	0	0	0	0	0	0	0	0
IH3SHYN02.CH2_143_R1	IAV-infected	p33d2	0	0	0	0	0	0	0.111125	0	0	0	0	0	0	0	0	0	0	0	0	0	0	0	0	0	0	0	0.000125992	0	0.00352778	0	0.000125992	0	0	0	0	0	0	0	0	0	0	0	0	0	0	0	0
IH3SHYN02.CH2_144_R1	IAV-infected	p33d3	0.000981957	0.000490978	0	0	0	0	0.594575	0	0	0	0	0	0.000122745	0	0	0	0	0	0	0	0	0	0.000122745	0	0	0	0	0	0.00147294	0	0.000122745	0	0	0	0	0	0	0	0	0	0	0.000122745	0	0	0	0	0
IH3SHYN01.CH2_11_R1	IAV-infected	p3d2	0.15658	0.122045	0	0	0	0	0.107795	0.00117351	0	0	0	0	0.0333613	0	0.0134116	0	0	0	0	0	0	0.00117351	0.0258173	0	0	0	0.000838223	0	0.00687343	0	0.00502934	0	0	0.0279966	0	0	0	0	0	0	0.00569992	0.0813076	0	0	0	0.0380553	0
IH3SHYN02.CH2_145_R1	IAV-infected	p33d5	0	0	0	0	0	0	0.0288951	0	0	0	0	0	0	0	0	0	0	0	0	0	0	0	0	0	0	0	0	0	0.00149223	0	0	0	0	0	0	0	0	0	0	0	0	0.000203486	0	0	0	0	0
IH3SHYN02.CH2_146_R1	IAV-infected	p33d7	0	0	0	0	0	0	0.00674049	0	0	0	0	0	0	0	0	0	0	0	0	0	0	0	0	0	0	0	0	0	0	0	0	0	0	0	0	0	0	0	0	0	0	8.02e-05	0	0	0	0	0
IH3SHYN02.CH2_147_R1	IAV-infected	p33d21	9.08e-05	9.08e-05	0	0	0	0	0.819593	0	0	0	0	0	0.000272381	0	0	0	0	0	0	0	0	0	9.08e-05	0	0	0	0	0	0.0603777	0	9.08e-05	0	0	0	0	0	0	0	0	0	0	0.000272381	0	0	0	0.000363174	0
IH3SHYN01.CH2_12_R1	IAV-infected	p3d3	0.000177873	0.00133405	0	0	0	0	0	0.000533618	0	0	0	0	0	0	0.00791533	0	0	0	0	0.00337958	0	0	0	0	0	0	0	0	0.000177873	0	0.00133405	0	0	0	0	0	0	0	0	0	0	0.000177873	0	0	0	0	0
IH3SHYN02.CH2_85_R1	IAV-infected	p9d5	0.000251805	0.000251805	0	0	0	0	0.00352526	0	0	0	0	0	0.206144	8.39e-05	0.0823401	0	0	0	0	0	0	0	0	0	0	0	0.000671479	8.39e-05	0.366292	0	0.0849421	0	0	0.0360081	0	0	0	0	0	0	0	0.0830955	0	0	0	0	0
IH3SHYN02.CH2_86_R1	IAV-infected	p9d7	0.000482253	0.000289352	0	0	0	0	0.0379051	0.000289352	0	0.00250772	0	0	0.0207369	0	0.00983796	0	0	0	0	0	0	0.00626929	0.0447531	0	0	0	0.0698302	0	0.228492	0	0.0101273	0	0	0	0	0	0	0	0	0	0	9.65e-05	0	0.00173611	0.00337577	0.00954861	0
IH3SHYN02.CH2_87_R1	IAV-infected	p9d21	0	0.000130727	0	0	0	0	0.418197	0.000130727	0	0	0	0	0.0110465	0	0.00509837	0	0	0	0	0	0	0.000130727	0.000261455	0	0	0	0.0865416	0.0037911	0.0503301	0	0.0083012	0	0.000261455	0.00568665	0.00300673	0	0	0	0	0	0	0.0674554	0.000261455	0	0	0.000784365	0
IH3SHYN02.CH2_88_R1	IAV-infected	p12d0	6.55e-05	0	0	0	0	0	0	6.55e-05	0	0	0	0	0	0	0	0	0	0	0	0	0	0	0	0	0	0	0	0	0.0390512	0	0.000196567	0	0	0	0	0	0	0	0	0	0.00150701	0.775849	0	0	0	0	0
IH3SHYN02.CH2_89_R1	IAV-infected	p12d1	0.000111788	0.000335364	0	0	0	0	0.00178861	0.00055894	0	0	0	0	0.000894304	0	0	0	0	0	0	0	0	0	0	0	0	0	0.00139735	0	0.00760159	0	0.00195629	0	0	0	0	0	0	0	0	0	0	0.55486	0	0	0	0	0
IH3SHYN02.CH2_90_R1	IAV-infected	p12d2	0	6.29e-05	0	0	0	0	0.00881113	6.29e-05	0	0	0	0	0	0	0.000125873	0	0	0	0	0	0	0	0	0	0	0	0.00383913	0	0.0174334	0	0.00144754	0	0	0	0	0	0	0	0	0	0.00472025	0.120775	0	0	0	0	0
IH3SHYN02.CH2_91_R1	IAV-infected	p12d5	0.000752068	0.000250689	0	0	0	0	0.0957633	0.000501379	0	0	0	0	0.003635	0	0.0135372	0	0	0	0	0	0	0	0.000125345	0	0	0	0.0426172	0.000752068	0.0253196	0.000125345	0.026197	0	0.000125345	0	0	0	0	0	0	0	0	0.172349	0.003635	0	0	0	0
IH3SHYN02.CH2_92_R1	IAV-infected	p12d21	0.000642467	0.00160617	0	0	0	0	0.019274	0.000642467	0.00883392	0	0	0	0	0	0.00224864	0	0	0	0	0	0	0	0	0	0	0	0.0634436	0	0.0126887	0	0.030196	0	0	0	0	0	0	0	0	0	0	0.0938002	0	0	0	0	0
IH3SHYN01.CH2_13_R1	IAV-infected	p3d5	0.000266217	0.000532434	0	0	0	0	0.0256456	0.000177478	0	0	0	0	0	0	0	0	0	0	0	0	0	0	0	0	0	0	0.0088739	0	0.00133109	0	0.000177478	0	0	0	0	0	0	0	8.87e-05	0	0.0219185	0.147573	0	0	0	0.0374479	0
IH3SHYN02.CH2_93_R1	IAV-infected	p15d0	0.00653097	0.00342401	0	0	0	0	0.0464777	0.000824298	0	0	0	0	0	0	0.000317038	0	0	0	0	0	0	0	0	0	0	0	0.0446389	0	0.00646757	0	0.0100818	0	0	0	0	0	0	0	0	0	0	0.696849	0	0	0	0	0
IH3SHYN02.CH2_94_R1	IAV-infected	p15d1	0.00075815	0.000349915	0	0	0	0	0.00338252	0	0	0	0	0	0	0.000349915	0.000641512	0	0	0	0	0	0	0	0.000233277	0	0	0	0.000699831	0	0.000933108	0	0.000933108	0	0	0	0	0	0	0	0	0	0.000174958	0.55829	0	0	0	0.000116638	0
IH3SHYN02.CH2_95_R1	IAV-infected	p15d2	0.0184615	0	0	0	0	0	0	0	0	0	0	0	0	0	0	0	0	0	0	0	0	0	0	0	0	0	0	0	0.00307692	0	0	0	0	0	0	0	0	0	0	0	0	0.00615385	0	0	0	0	0
IH3SHYN02.CH2_96_R1	IAV-infected	p15d3	0.000126088	0.000378263	0	0	0	0	0.00151305	0.000126088	0	0	0	0	0	0	0.000126088	0	0	0	0	0	0	0	0	0	0	0	0	0	0.000882613	0	0.00239566	0	0	0	0	0	0	0	0	0	0.000882613	0.477998	0	0	0	0	0
IH3SHYN02.CH2_97_R1	IAV-infected	p15d7	0	0	0	0	0	0	0.135767	0.0162475	0	0	0	0	0	0	0.00289339	0	0	0	0	0	0	0	0	0	0	0	0	0	0.15513	0	0.0734476	0	0	0	0	0	0	0	0	0	0	0.0144669	0	0	0	0	0
IH3SHYN02.CH2_98_R1	IAV-infected	p15d21	0.10998	0.311609	0	0	0	0	0.0366599	0.0264766	0	0	0	0	0.00203666	0	0	0	0	0	0	0	0	0	0	0	0	0	0.00203666	0	0.164969	0	0.0162933	0	0.01222	0	0	0	0	0	0	0	0	0	0	0	0	0	0
IH3SHYN02.CH2_99_R1	IAV-infected	p18d0	0.00655834	0.0177173	0	0	0	0	0	0	0	0	0	0	0	0	0	0	0	0	0	0	0	0	0	0	0	0	0.00117463	0	0	0	0	0	0	0	0	0	0	0	0	0	0	0.134886	0	0	0	0	0
I6FH0SI01.NIGSP_CEIRS_CIP056_CH3_00001	IAV-free	hc1d1	0.0854283	0.0478555	0	3.91e-05	0	0	0.306213	0	0.000312781	0	0	0	0.00668569	0	0.0781171	0.000469172	0	0	0	0	0	0	0.0422254	0	0	0	0.0845682	0.00132932	0.041248	0	0.00637291	0	0.000351879	0	0	0	0	0	0	0	0.000938343	0.00129022	0	0.0161473	0.00144661	0.0145443	0.000390976
I6FH0SI01.NIGSP_CEIRS_CIP056_CH3_00003	IAV-free	hc1d3	0.0443849	0.025916	0	0	0	0	0.0953232	0	0	0	0	0	0.0107239	0	0.162049	0	0	0	0	0	0	0	0	0	0	0	0.0277033	0	0.0345547	0	0.0145964	0	0	0	0	0	0	0	0	0	0	0	0	0.0664284	0	0.00625559	0
I6FH0SI01.NIGSP_CEIRS_CIP056_CH3_00004	IAV-free	hc1d5	0.0621359	0.0372462	0	0	0	0.00211827	0.185349	0	0	0	0	0	0.0185349	0.00653133	0.151456	0	0	0	0	0	0	0	0	0	0	0	0.0264784	0.00123566	0.0478376	0	0.0123566	0	0.000176523	0.00247131	0	0	0	0	0	0	0.000353045	0.0174757	0.000882613	0.0353045	0	0.0206531	0
IH3SHYN01.CH2_14_R1	IAV-infected	p3d7	0.000932153	0.000332912	0	0	0	0	0	6.66e-05	0	0	0	0	6.66e-05	0	0	0	0	0	0	0	0	0	0	0	0	0	0	0	0.00492709	0	0.000199747	0	0	0	0	0	0	0	0	0	0	0.00193089	0	0	0	0	0
I6FH0SI01.NIGSP_CEIRS_CIP056_CH3_00005	IAV-free	hc1d8	0.0148355	0.0144055	0	0	0	0	0.29757	0	0	0	0	0	0.00408514	0	0.195872	0	0	0	0	0	0	0	0	0	0	0	0.0167706	0	0.0524618	0	0.00731026	0	0.000430015	0.00107504	0	0	0	0	0	0	0	0.00193507	0.00150505	0.0238658	0	0.0210707	0
I6FH0SI01.NIGSP_CEIRS_CIP056_CH3_00006	IAV-free	hc1d28	0.00559284	0	0	0	0	0	0.237696	0	0	0	0	0	0.0363535	0	0.0978747	0	0	0	0	0	0	0	0	0	0	0	0.0285235	0.00447427	0.200783	0	0.0514541	0	0	0	0	0	0	0	0	0	0	0	0	0.0134228	0	0.0134228	0
I6FH0SI01.NIGSP_CEIRS_CIP056_CH3_00007	IAV-free	hc2d1	0.121625	0.0501475	0	0	0	0	0.0830497	0	0	0	0	0	0.00521897	0	0.172226	0	0	0	0	0	0	0	0	0	0	0	0.0222373	0	0.0197413	0	0.00658044	0	0	0	0	0	0	0	0	0	0	0	0	0.0399365	0	0.0165646	0.000226912
I6FH0SI01.NIGSP_CEIRS_CIP056_CH3_00008	IAV-free	hc2d2	0.0104813	0.0103336	0	0	0	0	0.49749	0	0	0	0	0	0.0063478	0	0.0735164	0	0	0	0	0	0	0	0	0	0	0	0.0404488	0	0.0138766	0	0.0899026	0	0.000147623	0	0	0	0	0	0	0	0.00088574	0	0	0.0364629	0	0.00870977	0
I6FH0SI01.NIGSP_CEIRS_CIP056_CH3_00009	IAV-free	hc2d3	0.00241546	0.000966184	0	0	0	0	0.846135	0	0	0	0	0	0.00241546	0	0.0192029	0	0	0	0	0.000120773	0	0	0.00603865	0	0	0	0.0141304	0.000241546	0.013285	0	0.0187198	0	0	0.000483092	0	0	0	0	0	0	0	0.000362319	0.000362319	0.00845411	0	0.00169082	0
I6FH0SI01.NIGSP_CEIRS_CIP056_CH3_00010	IAV-free	hc2d5	0	0	0	0	0	0	0.356508	0	0	0	0	0	0.0153139	0	0.0924962	0	0	0	0	0	0	0	0	0	0	0	0.0367534	0.0042879	0.12925	0	0.0698315	0	0.000612557	0	0	0	0	0	0	0	0	0.00490046	0	0.0147014	0	0.011026	0
I6FH0SI01.NIGSP_CEIRS_CIP056_CH3_00011	IAV-free	hc2d8	0.0019755	0.0018438	0	0	0	0.000263401	0.748453	0.000395101	0	0	0	0	0.0011853	0	0.0453049	0	0	0	0	0	0	0	0.000395101	0	0	0	0.0243645	0.0014487	0.0167259	0	0.0475438	0	0	0.000395101	0	0	0	0	0	0	0	0.000263401	0	0.00803372	0	0.0022389	0
I6FH0SI01.NIGSP_CEIRS_CIP056_CH3_00012	IAV-free	hc2d28	0.00330506	0.00132202	0	0	0	0	0.739231	0.000110169	0	0	0	0	0.00242371	0	0.0558555	0	0	0	0	0	0	0	0	0	0	0	0.0309574	0.000330506	0.00914399	0	0.0413132	0	0.000220337	0	0	0	0	0	0	0	0	0.00143219	0.00132202	0.00903382	0	0.00286438	0
I6FH0SI01.NIGSP_CEIRS_CIP056_CH3_00013	IAV-free	hc3d1	0.00547489	0.00166627	0	0	0	0	0.698643	0	0	0	0	0	0.00975958	0	0.0468936	0	0	0	0	0	0	0	0	0	0	0	0.0211854	0.00142823	0.0299929	0	0.0340395	0	0.000952154	0	0	0	0	0	0	0	0.000238039	0	0	0.0111878	0	0.000238039	0
I6FH0SI01.NIGSP_CEIRS_CIP056_CH3_00015	IAV-free	hc3d3	0	0.000362976	0	0	0	0	0.0936479	0.000725953	0	0	0	0	0.030127	0	0.171688	0	0	0.00145191	0	0	0	0	0.0333938	0	0	0	0.0261343	0.00254083	0.111797	0	0.0123412	0	0	0	0	0	0	0	0	0	0.00362976	0.00943739	0	0.0203267	0	0.0228675	0.00145191
IH3SHYN01.CH2_15_R1	IAV-infected	p6d2	0.00752491	0.00976205	0	0	0	0	0.0340994	0.000203376	0	0	0	0	0	0	0	0	0	0	0	0	0	0	0	0	0	0	0.262626	0	0	0	0.0117958	0	0	0	0	0	0	0	0	0	0	0.00921971	0.00650803	0	0	6.78e-05	0
I6FH0SI01.NIGSP_CEIRS_CIP056_CH3_00016	IAV-free	hc3d5	0.0337079	0.0180367	0	0	0	0	0.0952099	0.000147842	0	0	0	0	0.0035482	0	0.207569	0	0	0	0	0	0	0	0	0	0	0	0.023359	0	0.0141928	0	0.0544057	0	0	0	0	0	0	0	0	0	0.000887049	0	0.00280899	0.0557363	0	0.00768776	0.000739208
I6FH0SI01.NIGSP_CEIRS_CIP056_CH3_00017	IAV-free	hc3d8	0.0457312	0.0236881	0	0.0011515	0	0	0.111696	0.000164501	0	0	0	0	0.00526402	0	0.183254	0	0	0	0	0	0	0	0	0	0	0	0.0379997	0.000164501	0.0148051	0	0.0189176	0	0	0.00197401	0	0	0	0	0	0	0	0.00213851	0.00279651	0.0835664	0	0.0139826	0.00230301
I6FH0SI01.NIGSP_CEIRS_CIP056_CH3_00018	IAV-free	hc3d28	0.0107457	0.00651254	0	0	0	0	0.0884077	0.000325627	0	0	0	0	0.00293064	0	0.189189	0	0	0	0	0	0	0	0	0	0	0.00113969	0.0234451	0	0.0257245	0	0.0752198	0	0.00146532	0	0	0	0	0	0	0	0	0.00293064	0.00390752	0.0389124	0	0.0188864	0.00130251
I6FH0SI01.NIGSP_CEIRS_CIP056_CH3_00019	IAV-free	hc4d1	0.0065538	0.00409612	0	0	0	0	0.689059	0	0	0	0	0	0.0029128	0	0.0332241	0	0	0	0	0	0	0	0.000273075	0	0	0	0.0534316	0	0.11988	0	0.0185691	0	0	0	0	0	0	0	0	0	0	0.00054615	0.0003641	0.00682687	0	0.00391407	0
I6FH0SI01.NIGSP_CEIRS_CIP056_CH3_00020	IAV-free	hc4d2	0.00112717	0.000922226	0	0	0	0	0.700482	0	0	0	0	0	0.000717287	0	0.0214161	0	0	0	0	0	0	0	0.000204939	0	0	0	0.0220309	0.00010247	0.199918	0	0.00553335	0	0	0	0	0	0	0	0	0	0.000409878	0.000204939	0.000409878	0.00430372	0	0.00163951	0
I6FH0SI01.NIGSP_CEIRS_CIP056_CH3_00021	IAV-free	hc4d3	0.00735938	0.00350447	0	0	0	0	0.594533	0	0	0	0	0	0.00893639	0	0.0301384	0	0	0	0	0	0	0	0	0	0	0	0.028211	0.00140179	0.206939	0	0.0183985	0	0.000175223	0	0	0	0	0	0	0	0	0.000700894	0.000350447	0.00893639	0	0.00315402	0
I6FH0SI01.NIGSP_CEIRS_CIP056_CH3_00022	IAV-free	hc4d5	0.00639449	0.00432858	0	0	0	0	0.606788	0	0	0	0	0	0.00108215	0	0.0138711	0.000196754	0	0	0	0	0	0	0	0	0	0	0.0366945	0	0.250566	0	0.0275455	0	0.00029513	0	0	0	0	0	0	0	0.00029513	0.000590261	0.000787014	0.00659124	0	0.0029513	0
I6FH0SI01.NIGSP_CEIRS_CIP056_CH3_00023	IAV-free	hc4d8	0.00392029	0.00245018	0	0	0	0	0.506697	0	0	0	0	0	0.00392029	0	0.0207449	0	0	0	0	0	0	0	0	0	0	0	0.0494936	0	0.273767	0	0.0555374	0	0.000163345	0.000490036	0	0	0	0	0	0	0	0.000326691	0.000653381	0.00963737	0	0.00163345	0
I6FH0SI01.NIGSP_CEIRS_CIP056_CH3_00024	IAV-free	hc4d28	0.00262844	0.000716846	0	0	0	0	0.477897	0	0	0	0	0	0.000477897	0	0.00979689	0	0	0	0	0	0	0	0	0	0	0	0.023178	0	0.430824	0	0.0112306	0	0	0	0	0	0	0	0	0	0	0.000238949	0	0.00908005	0	0.000955795	0
I6FH0SI01.NIGSP_CEIRS_CIP056_CH3_00025	IAV-free	hc5d1	0.0236277	0.0155131	0	0	0	0	0.163484	0.000477327	0	0	0	0	0.0138425	0	0.137709	0	0	0	0	0	0	0	0	0	0	0	0.0692124	0	0.107876	0	0.0126492	0	0.00548926	0	0	0	0	0	0	0	0	0.0026253	0.00548926	0.0429594	0	0.0097852	0.00167064
IH3SHYN01.CH2_16_R1	IAV-infected	p6d3	0	0.000536653	0	0	0	0	0.0140603	0	0	0	0	0	0	0	0	0	0	0	0	0	0	0	0	0	0	0	0	0	0.0125577	0	0	0	0	0	0	0	0	0	0	0	0	0	0	0	0	0	0
I6FH0SI01.NIGSP_CEIRS_CIP056_CH3_00026	IAV-free	hc5d2	0.0332103	0.0238767	0	0	0	0.00260473	0.0735837	0.000217061	0	0	0	0	0.0078142	0	0.174517	0	0	0	0	0	0	0	0	0	0	0	0.0332103	0.0010853	0.021272	0	0.0145431	0	0.00412416	0	0	0	0	0.000434122	0	0	0	0	0.00738007	0.092468	0	0.00260473	0
I6FH0SI01.NIGSP_CEIRS_CIP056_CH3_00027	IAV-free	hc5d3	0.0317772	0.0219492	0	0	0	0.0013104	0.23407	0.0001638	0	0	0	0	0.0027846	0	0.118264	0	0	0	0	0	0	0	0	0	0	0	0.0673219	0	0.0275184	0	0.0183456	0	0.00704341	0	0	0	0	0	0	0	0	0.0003276	0.0244062	0.0604423	0	0.0037674	0
I6FH0SI01.NIGSP_CEIRS_CIP056_CH3_00028	IAV-free	hc5d5	0.0509623	0.0241724	0	0	0	0	0.179215	0	0	0	0	0	0.00354119	0.000769823	0.0936105	0.000307929	0	0	0	0	0	0	0	0	0	0	0.0180139	0.000769823	0.0324865	0	0.0158584	0	0.00307929	0	0	0	0	0	0	0	0	0	0	0.0481909	0	0.00369515	0.000615858
I6FH0SI01.NIGSP_CEIRS_CIP056_CH3_00029	IAV-free	hc5d8	0.021316	0.0122027	0	0	0	0	0.244208	0	0	0	0	0	0.00355267	0	0.130368	0	0	0	0	0	0	0	0	0	0	0	0.0702811	0	0.0134384	0	0.0227062	0	0.0055607	0	0	0	0	0	0	0	0	0.00123571	0.016991	0.0633302	0.000463392	0.00725981	0
I6FH0SI01.NIGSP_CEIRS_CIP056_CH3_00030	IAV-free	hc5d28	0	0	0	0	0	0	0.0970297	0	0	0	0	0	0.0118812	0	0.0673267	0	0	0	0	0	0	0	0	0	0	0	0.019802	0.019802	0.489109	0	0.0495049	0	0.0019802	0.0019802	0	0	0	0	0	0	0	0.0019802	0.0019802	0.0039604	0	0.00594059	0
I6FH0SI01.NIGSP_CEIRS_CIP056_CH3_00031	IAV-free	hc6d1	0.0224799	0.00909902	0	0	0	0.000892061	0.209277	0.000178412	0	0	0	0	0.00517395	0	0.148082	0	0	0	0	0	0	0	0.103301	0	0	0	0.0187333	0	0.0251561	0	0.0285459	0	0.0044603	0	0	0	0	0	0	0	0	0	0.000892061	0.0485281	0.00249777	0.00553078	0
I6FH0SI01.NIGSP_CEIRS_CIP056_CH3_00032	IAV-free	hc6d2	0.0317202	0.0139623	0	0	0	0	0.392436	0.000135556	0	0	0	0	0.00352447	0	0.0765894	0	0	0	0.00189779	0	0	0.000271113	0.000271113	0	0	0	0.0679138	0	0.0997696	0	0.0387691	0	0.000813339	0.000406669	0	0	0	0	0	0	0	0.00122001	0.00596448	0.0361936	0	0.00460892	0
I6FH0SI01.NIGSP_CEIRS_CIP056_CH3_00033	IAV-free	hc6d3	0.00624419	0.00504849	0	0	0	0.00079713	0.127807	0.000132855	0	0	0	0	0.00172712	0	0.0337452	0	0	0	0	0	0	0	0	0	0	0	0.0139498	0.000664275	0.0662947	0	0.0301581	0	0.00053142	0.000132855	0	0	0	0	0	0	0	0.00026571	0.000132855	0.0114255	0	0.000664275	0
I6FH0SI01.NIGSP_CEIRS_CIP056_CH3_00034	IAV-free	hc6d5	0.000614553	0.000614553	0	0	0	0	0.650442	0.000122911	0	0	0	0	0.00442478	0	0.00356441	0	0	0	0	0	0	0	0.000491642	0	0	0	0.0136431	0.000368732	0.278884	0	0.023353	0	0	0.00577679	0	0	0	0	0	0	0	0.000614553	0.000368732	0.00135202	0	0.000368732	0
I6FH0SI01.NIGSP_CEIRS_CIP056_CH3_00036	IAV-free	hc6d28	0.00494751	0.00506818	0	0	0	0	0.695547	0.000120671	0	0	0	0	0.000724026	0	0.0037408	0	0	0	0	0	0	0	0.00193074	0	0	0	0.103294	0.000362013	0.029323	0	0.0966574	0	0.000120671	0.000241342	0	0	0	0	0	0	0	0.000362013	0.000362013	0.00193074	0	0	0
IH3SHYN01.CH2_17_R1	IAV-infected	p6d6	0	0	0	0	0	0	0.0187262	0.000346781	0	0	0	0	0	0	0	0	0	0	0	0	0	0	0	0	0	0	0.367588	0	0.000115594	0	0	0	0	0	0	0	0	0	0	0	0	0	0	0	0	0	0
I6FH0SI01.NIGSP_CEIRS_CIP056_CH3_00037	IAV-free	hc7d1	0.019979	0.0084122	0	0	0	0.00210305	0.100946	0	0	0	0	0	0.00806169	0	0.194182	0.00210305	0	0	0	0	0	0	0	0	0	0	0.0133193	0	0.0108658	0	0.0150719	0	0.00771118	0	0	0	0	0	0	0	0.00175254	0.00105152	0.00280407	0.0893796	0	0.0224325	0
I6FH0SI01.NIGSP_CEIRS_CIP056_CH3_00038	IAV-free	hc7d2	0.0518446	0.0372176	0	0	0	0	0.127255	0.000162522	0	0	0	0	0.0216155	0	0.164798	0	0	0.000325045	0	0	0	0	0	0	0	0	0.0424183	0	0.0188526	0	0.0479441	0	0.00552576	0	0	0	0	0	0.000162522	0	0	0.00162522	0.00373801	0.0307167	0	0.014627	0
I6FH0SI01.NIGSP_CEIRS_CIP056_CH3_00039	IAV-free	hc7d3	0.0281726	0.0152284	0	0	0	0.00253807	0.17665	0	0	0	0	0	0.00888325	0	0.179442	0	0	0	0	0	0	0	0.00558376	0	0	0	0.0279188	0.000253807	0.0616751	0	0.0256345	0	0.00456853	0	0	0	0	0	0	0	0	0	0.0121827	0.0472081	0.000761421	0.00812183	0
I6FH0SI01.NIGSP_CEIRS_CIP056_CH3_00040	IAV-free	hc7d5	0	0	0	0	0	0.00422705	0.0464976	0	0	0	0	0	0.022343	0	0.298007	0.00483092	0	0	0	0	0	0	0	0	0	0.000301932	0.0166063	0	0.0815217	0	0.00543478	0	0	0	0	0	0	0	0	0	0	0.0138889	0.00543478	0	0	0.00543478	0
I6FH0SI01.NIGSP_CEIRS_CIP056_CH3_00041	IAV-free	hc7d8	0.0773999	0.050124	0	0.000354233	0	0.000177117	0.148247	0.00053135	0	0	0	0	0.00974141	0	0.159582	0.000177117	0	0	0	0	0	0	0.00301098	0	0	0	0.0356004	0.0021254	0.0301098	0	0.062345	0	0.00549061	0	0	0	0	0	0	0	0.00177116	0.000885583	0.00354233	0.0458732	0	0.0063762	0
I6FH0SI01.NIGSP_CEIRS_CIP056_CH3_00042	IAV-free	hc7d28	0.013803	0.00713946	0	0	0	0.000951928	0.176821	0	0	0	0	0	0.00285578	0	0.149215	0	0	0	0	0	0	0	0	0	0	0	0.0254641	0.000475964	0.0421228	0	0.0361733	0	0.0052356	0	0	0	0	0	0	0	0	0	0.0585436	0.0713946	0	0.00356973	0
I6FH0SI01.NIGSP_CEIRS_CIP056_CH3_00043	IAV-free	hc8d1	0.0186054	0.0140713	0	0	0	0.000938086	0.155566	0.000312695	0	0	0	0	0.00797373	0	0.154784	0	0	0	0	0	0	0	0	0	0	0	0.064728	0.000312695	0.0176673	0	0.0145403	0	0.00766104	0	0	0	0	0	0	0	0	0.00515948	0.00562852	0.0393996	0	0.0222014	0.000625391
I6FH0SI01.NIGSP_CEIRS_CIP056_CH3_00045	IAV-free	hc8d3	0.00405979	0.00110721	0	0.000738144	0	0	0.295073	0.000184536	0	0	0	0	0.0046134	0	0.146337	0.000922679	0	0	0	0	0	0	0	0	0	0	0.11718	0.00166082	0.0394907	0	0.0470567	0	0.00572061	0.000369072	0	0	0	0	0	0	0	0.0025835	0.00424433	0.0295257	0	0.00941133	0
I6FH0SI01.NIGSP_CEIRS_CIP056_CH3_00046	IAV-free	hc8d5	0.0557705	0.0452934	0	0	0	0.00128949	0.163443	0	0	0	0	0	0.00676983	0	0.163443	0	0	0	0	0	0	0	0	0	0	0	0.063991	0	0.0166022	0	0.0162798	0	0.00725339	0	0	0	0	0	0	0	0.000161186	0	0.00370729	0.0472276	0	0.00676983	0
I6FH0SI01.NIGSP_CEIRS_CIP056_CH3_00047	IAV-free	hc8d8	0.0187469	0.0103601	0	0	0	0	0.252754	0.000164447	0	0	0	0	0.00230225	0	0.149153	0	0	0	0	0	0	0	0	0	0	0	0.0751521	0	0.0108535	0	0.038645	0	0.00148002	0	0	0	0	0	0	0	0	0	0.0024667	0.0514718	0	0.00427561	0.00098668
IH3SHYN01.CH2_18_R1	IAV-infected	p9d1	6.88e-05	0	0	0	0	0.000550017	0.00831901	0	0	0	0	0	0	0	0.125541	0	0	0	0	0	0	0	0	0	0	0	0	0	0.00852527	0	0.00563768	0	0	0	0	0	0	0	0	0	0	0.0114816	0	0	0	0.0167068	0.000756274
I6FH0SI01.NIGSP_CEIRS_CIP056_CH3_00048	IAV-free	hc8d28	0.00394089	0.0015482	0	0	0	0	0.324279	0.000985222	0	0	0	0	0.00112597	0	0.0140746	0	0	0	0	0	0	0	0	0	0	0	0.57171	0	0.0015482	0	0.027727	0	0.000422238	0	0	0	0	0	0	0	0	0.000562984	0	0.00745954	0	0.00225194	0
I6FH0SI01.NIGSP_CEIRS_CIP056_CH3_00066	IAV-free	hc11d28	0.000765892	0.000255297	0	0	0	0	0.271126	0	0	0	0	0	0.011616	0	0.014169	0	0	0	0.000255297	0	0	0	0	0	0	0	0.605948	0.000127649	0.0105948	0	0.0386776	0	0.000255297	0	0	0	0	0	0	0	0	0.000510595	0.000510595	0.00191473	0	0.00102119	0
I6FH0SI01.NIGSP_CEIRS_CIP056_CH3_00072	IAV-free	hc12d28	0.00903064	0.00468679	0	0	0	0	0.541495	0	0	0	0	0	0.000457247	0	0.0171468	0	0	0	0	0	0	0	0	0	0	0	0.00628715	0	0.375171	0	0.0067444	0	0.000114312	0.000114312	0	0	0	0	0	0	0	0.000114312	0.000342936	0.00514403	0	0.000114312	0
I6FH0SI02.NIGSP_CEIRS_CIP056_CH3_00009	IAV-free	hc2d3	0.00217502	0.00152251	0	0	0	0	0.838904	0	0	0	0	0	0.00536504	0	0.0160226	0	0	0	0	0	0	0	0.00681505	0	0	0	0.0171826	0.000435003	0.0126876	0	0.0158051	0	0	0.000435003	0	0	0	0	0	0	0	0.000145001	0.000942507	0.00935257	0	0.00159501	0
I6FH0SI02.NIGSP_CEIRS_CIP056_CH3_00011	IAV-free	hc2d8	0.00154298	0.00132256	0	0	0	0.000146951	0.74335	0.000367377	0	0	0	0	0.00124908	0	0.0467303	0	0	0	0	0	0	0	0.000808229	0	0	0	0.0229978	0.000808229	0.0178545	0	0.0425422	0	0.000146951	0.000367377	0	0	0	0	0	0	0	0.000220426	0	0.00830272	0	0.00183688	0
I6FH0SI02.NIGSP_CEIRS_CIP056_CH3_00020	IAV-free	hc4d2	0.00114019	0.000684112	0	0	0	0	0.692777	0	0	0	0	0	0.000684112	0	0.018414	0	0	0	0	0	0	5.7e-05	0.000114019	0	0	0	0.0227467	0.000171028	0.2074	0	0.00741121	0	0	0	0	0	0	0	0	0	0.000228037	0.000228037	5.7e-05	0.00353458	0	0.00165327	0
I6FH0SI02.NIGSP_CEIRS_CIP056_CH3_00049	IAV-free	hc9d1	0.00793079	0.00496675	0	0	0	0	0.231034	0.000240327	0	0	0	0	0.000320436	0	0.0609629	0	0	0	0	0	0	0	0	0.00336458	0	0	0.339261	0	0.0193063	0.000961307	0.00937275	0.00168229	0.000480654	0	0	0	0	0	0	0	0.00112152	0.00120163	0	0.011055	0	0.00568774	0
I6FH0SI02.NIGSP_CEIRS_CIP056_CH3_00050	IAV-free	hc9d2	0.00846883	0.00592818	0	0	0	0	0.110518	0.000169377	0	0.000169377	0	0	0.000423442	0.000338753	0.134485	0.000931572	0	0	0	0	0	0	0.000931572	0	0	0	0.18081	0	0.00626694	0	0.136433	0	0	0	0	0	0	0	0.000423442	0	0.000677507	0.00414973	0	0.00762195	0	0.0167683	0.00194783
I6FH0SI02.NIGSP_CEIRS_CIP056_CH3_00051	IAV-free	hc9d3	0.0241095	0.0138609	0	0	0	0	0.207661	0.000336022	0	0	0	0	0	0	0.163558	0	0	0	0	0	0	0	0.0206653	0	0.00142809	0	0.0963542	0	0.015793	0	0.047127	0	0.00277218	0	0	0	0	0	0	0	0	0.0015121	0.00142809	0.00873656	0.000504032	0.0188172	0.000840054
I6FH0SI02.NIGSP_CEIRS_CIP056_CH3_00052	IAV-free	hc9d5	0.00488155	0.00775305	0	0	0	0	0.509763	0	0	0.00366116	0	0	0	0	0.0555635	0	0	0	0	0	0	0	0	0	0	0	0.119742	0	0.00430725	0	0.0213927	0	0	0	0	0.00373295	0	0	0	0	0	0	0	0.010481	0	0.00143575	0
IH3SHYN01.CH2_19_R1	IAV-infected	p9d3	0.00513834	0.00316205	0	0	0	0	0.0062253	0	0	0	0	0	0	0	0	0	0	0	0	0	0	0	0	0	0	0	0.0055336	0	0.00326087	0	0	0	0	0	0	0	0	0	0	0	0	0.0109684	0	0	0.00563241	0	0
IH3SHYN01.CH2_01_R1	IAV-infected	p1d1	0.00268456	0.00246085	0	0	0	0	0.0400447	0	0	0	0	0	0	0	0.00134228	0	0	0	0	0	0	0	0	0	0	0	0.209284	0	0.00033557	0	0.00469799	0	0	0	0	0	0	0	0	0	0.0289709	0.140604	0	0.000447427	0	0	0
I6FH0SI02.NIGSP_CEIRS_CIP056_CH3_00053	IAV-free	hc9d8	0.00280645	0.0036083	0	0	0	0	0.231633	0.000501153	0	0	0	0	0	0	0.112759	0	0	0	0	0	0	0	0	0	0	0	0.0814874	0	0.00601383	0	0.0380876	0	0.000902075	0.000400922	0	0	0	0	0	0	0	0	0	0.0186429	0	0.0113261	0
I6FH0SI02.NIGSP_CEIRS_CIP056_CH3_00054	IAV-free	hc9d28	0.00289748	0.00135627	0	0	0	0	0.00807595	0.000123297	0	0	0	0	0	0	0.00160286	0	0	0	0	0	0	0	0	0	0	0	0.00184945	0	0.000184945	0	0.00314407	0	0	0	0	0	0	0	0	0	0	0	0	0.000863079	0	0.000184945	0
I6FH0SI02.NIGSP_CEIRS_CIP056_CH3_00055	IAV-free	hc10d1	0.000199707	0.000133138	0	0	0	0	0.807749	6.66e-05	0	0	0	0	0	0	0.00572494	0	0	0	0	0	0	0	0	0	0	0	0.00232992	0	0.164159	0	0.000399414	0	0	0	0	0	0	0	0	0	0	0	0	0.000732259	0	0.000332845	0
I6FH0SI02.NIGSP_CEIRS_CIP056_CH3_00056	IAV-free	hc10d2	0.00604344	0.00232924	0	0	0	0	0.758577	0	0	0	0	0	0.00050362	0	0.0262512	0	0	0	0	0	0	0	0.00050362	0	0	0	0.011898	0	0.0572867	0	0.00843563	0	0	0	0	0	0	0	0.00050362	0	6.3e-05	0.00195153	0	0.00195153	0	0	0
I6FH0SI02.NIGSP_CEIRS_CIP056_CH3_00057	IAV-free	hc10d3	0.0131418	0.00489756	0	0	0	0	0.182679	0.000326504	0	0.00138764	0	0.00146927	0.00106114	0	0.188148	0	0	0	0	0	0	0	0.0415476	0	0	0	0.0204065	0	0.0333034	0	0.00114276	0	0	0	0	0	0	0.00334667	0	0	0	0.00146927	0	0.00971349	0	0.0226104	0.00114276
I6FH0SI02.NIGSP_CEIRS_CIP056_CH3_00058	IAV-free	hc10d5	0.000348578	0	0	0	0	0	0.61029	0.000209147	0	0	0	0	0.00174289	0	0.056609	0	0	0	0	0	0	0	0	0	0	0	0.0141523	0	0.121723	0	0.00320692	0	0	0	0	0	0	0	0	0	0	0.0018126	0	0.0119911	0	0.00871444	0
I6FH0SI02.NIGSP_CEIRS_CIP056_CH3_00059	IAV-free	hc10d8	0.000919638	0.000707414	0	0	0	0	0.717035	7.07e-05	0	0	0	0	0	0	0.0350877	0.000141483	0	0	0	0	0	0	0	0	0	0	0.0161998	0	0.090549	0	0.0108234	0	0.000636672	0	0	0	0	0	0	0	0	0.0020515	0	0.000919638	0	0.00141483	0
I6FH0SI02.NIGSP_CEIRS_CIP056_CH3_00060	IAV-free	hc10d28	0.0263506	0.0118508	0	0	0	0	0.610596	0.000139421	0	0	0	0	0.000766818	0	0.0750087	0	0	0	0	0	0	0	0	0	0	0	0.0177762	0	0.0249564	0	0.00773789	0	0	0	0	0	0	0	0	0	0.000697107	0.000209132	0	0.0204252	0	0.00209132	0
I6FH0SI02.NIGSP_CEIRS_CIP056_CH3_00061	IAV-free	hc11d1	0.00704288	0.00142641	0	0	0	0	0.142908	0.000267451	0	0	0	0	0.000713203	0	0.151912	0	0	0	0	0	0	0.000267451	0.00427922	0	0	0	0.372738	0	0.00499242	0	0.0407417	0	8.92e-05	0.00133726	0	0	0.000713203	0.00133726	0	0	0.000713203	0	0	0.00936079	0.00133726	0.00748863	0
I6FH0SI02.NIGSP_CEIRS_CIP056_CH3_00062	IAV-free	hc11d2	0.0156603	0.00946319	0	0	0	0	0.137258	0	0	0	0	0	0.000418725	0	0.100578	0.00200988	0	0	0	0	0	0	0	0	0	0	0.437484	0	0.00510845	0	0.0310694	0	0	0	0	0	0	0	0	0	0.00100494	0	0.00251235	0.0150741	0.00117243	0.00460598	0
IH3SHYN01.CH2_20_R1	IAV-infected	p9d5	0.0128425	0	0	0	0	0	0.13613	0	0	0	0	0	0	0	0	0	0	0	0	0	0	0	0	0	0	0	0.0513699	0	0.00342466	0	0	0	0	0	0	0	0	0	0	0	0	0	0	0	0	0	0
I6FH0SI02.NIGSP_CEIRS_CIP056_CH3_00065	IAV-free	hc11d8	0.00701055	0.00199247	0	0	0	0	0.0425799	0	0.000147591	0	0	0	0.00147591	0.00295181	0.0779278	0	0	0	0	0	0	0	0	0	0	0	0.673161	0	0.00177109	0	0.000885544	0	0	0	0	0	0	0	0.00110693	0	0	0	0	0.0133569	0	0.00686296	0
I6FH0SI02.NIGSP_CEIRS_CIP056_CH3_00066	IAV-free	hc11d28	0.000965251	0	0	0	0	0	0.268409	0	0	0	0	0	0.0115141	0	0.0135825	0	0	0	0.000137893	0	0	0	0	0	0	0	0.615416	0.000275786	0.0104109	0	0.0357832	0	0	0	0	0	0	0	0	0	0	0.000275786	0.000620518	0.00248207	0	0.00117209	0
I6FH0SI02.NIGSP_CEIRS_CIP056_CH3_00067	IAV-free	hc12d1	0.017145	0.0121601	0	0	0	0	0.307931	0	0	7.55e-05	0	7.55e-05	0	0	0.0741692	0.000528701	0.000453172	0	0	0	0	0	0	0	0	0	0.0163897	0	0.378701	0	0.0152568	0	0.00173716	0	0	0	0	0	0	0	0.000679758	0.00287009	0.000377644	0.00302115	0	0.00332326	0.00151057
I6FH0SI02.NIGSP_CEIRS_CIP056_CH3_00068	IAV-free	hc12d2	0.00260088	0.00141866	0	0	0	0	0.0751892	0	0	0	0	0	0	0	0.203499	0.00465006	0	0	0	0	0	0	0	0	0	0	0.0287673	0	0.0321564	0	0.0102459	0	0.0053594	0	0	0	0	0	0.00252207	0.0032314	0.0281368	0.0107188	0	0.0330233	0.000315259	0.116567	0
I6FH0SI02.NIGSP_CEIRS_CIP056_CH3_00069	IAV-free	hc12d3	0.0103986	0.00561525	0	0	0	0	0.409636	0	0	0	0	0	0.000207972	0	0.0558059	0.000623917	0	0	0	0	0	0	0.000207972	0	0	0	0.0261352	0	0.378024	0	0.00686308	0	0.000138648	0	0	0	0	0	0	0	0.000207972	0.00103986	0.000277296	0.00866551	0	0.000901213	0
I6FH0SI02.NIGSP_CEIRS_CIP056_CH3_00070	IAV-free	hc12d5	0.00144688	0.000344495	0	0	0	0	0.603211	0	0	0	0	0	6.89e-05	0	0.0505719	0	0	0	0	0	0	0	0.00206697	0	0	0	0.0113683	0	0.195604	0	0.00571862	0	0	0	0	0	0	0	0	0	0.00192917	0.00117128	0.00275596	0.00599421	0	0.00806118	0
I6FH0SI02.NIGSP_CEIRS_CIP056_CH3_00071	IAV-free	hc12d8	0.00198791	0.00488694	0	0	0	0	0.40984	0	0	0	0	0	0.00430713	0	0.0944256	0	0	0	0	0	0	0	8.28e-05	0	0	0	0.0166487	0.00306469	0.155637	0	0.0167316	0	0	0.00621221	0	0	0	0	0	0	0	0.0171457	8.28e-05	0.0100224	0	0.0105193	0
I6FH0SI02.NIGSP_CEIRS_CIP056_CH3_00072	IAV-free	hc12d28	0.0072794	0.00550394	0	0	0	0	0.535243	0	0	0	0	0	0.000710185	0	0.0147363	0	0	0	0	0	0	0	0.000118364	0	0	0	0.00769367	5.92e-05	0.386814	0	0.00520802	0	0.000414275	0.000118364	0	0	0	0	0	0	0	0.000177546	0.000177546	0.00473457	0	0	0
I6SI9OZ02.NIGSP_CEIRS_CIP056_CH3_00073	IAV-free	hc13d1	0.0176866	0.0176866	0	0	0	0.000353732	0.236293	0	0	0	0	0	0.00636717	0	0.10329	0	0	0	0	0	0	0	0	0	0	0	0.13937	0.000707464	0.0141493	0	0.207287	0	0.00672091	0	0	0	0	0	0	0	0	0.0010612	0.00247612	0.0215776	0	0.00707464	0
I6SI9OZ02.NIGSP_CEIRS_CIP056_CH3_00074	IAV-free	hc13d2	0.00603969	0.00172563	0	0	0	0.000862813	0.230371	0	0	0	0	0	0.00776532	0	0.127696	0	0	0	0	0	0	0	0	0	0	0	0.189819	0	0.0284728	0	0.0405522	0	0.00345125	0	0	0	0	0	0	0	0	0.00431406	0.00345125	0.0207075	0	0.013805	0
IH3SHYN01.CH2_21_R1	IAV-infected	p9d7	0.000219804	0	0	0	0	0	0.0140675	0	0	0	0	0	0	0	0.010111	0	0	0	0	0	0	0	0.0121991	0	0	0	0	0	0.000109902	0	0	0	0	0	0	0	0	0	0	0	0	0	0	0	0	0	0
I6SI9OZ02.NIGSP_CEIRS_CIP056_CH3_00075	IAV-free	hc13d3	0.0011564	0.0014455	0	0	0	0	0.634287	0	0	0	0	0	0.0017346	0	0.0393177	0	0	0	0	0	0	0	0	0	0	0	0.144261	0.000289101	0.00520382	0.000578202	0.060133	0	0.00202371	0	0	0	0	0	0	0	0	0.000289101	0.000867303	0.0121422	0	0.00491472	0
I6SI9OZ02.NIGSP_CEIRS_CIP056_CH3_00076	IAV-free	hc13d5	0.0100806	0.00537634	0	0	0	0.00134409	0.322581	0	0	0	0	0	0.00672043	0	0.178763	0	0	0	0	0	0	0	0	0	0	0	0.0282258	0.000672043	0.114247	0	0.00873656	0	0.00403226	0.000672043	0	0	0	0	0.000672043	0	0	0.000672043	0.00403226	0.0114247	0	0.00201613	0
I6SI9OZ02.NIGSP_CEIRS_CIP056_CH3_00077	IAV-free	hc13d8	0	0	0	0	0	0	0.4375	0.015625	0	0	0	0	0	0	0.1875	0	0	0	0	0	0	0	0	0	0	0	0.109375	0	0.125	0	0	0	0	0	0	0	0	0	0	0	0	0	0	0	0	0	0
I6SI9OZ02.NIGSP_CEIRS_CIP056_CH3_00078	IAV-free	hc13d28	0.00301535	0.00191886	0	0	0	0.000822368	0.481634	0	0	0	0	0	0.00109649	0.000274123	0.0411184	0.000274123	0	0	0	0	0	0	0	0	0	0	0.171601	0	0.00301535	0	0.214364	0	0.00191886	0	0	0	0	0	0	0	0.000822368	0.000822368	0.00164474	0.00548246	0	0.00191886	0.000274123
I6SI9OZ02.NIGSP_CEIRS_CIP056_CH3_00079	IAV-free	hc14d1	0.0301624	0.0104408	0	0	0	0.00154679	0.149265	0.00116009	0	0.000386698	0	0	0.033256	0	0.0672854	0	0	0	0	0	0	0	0.00425367	0	0	0	0.0769528	0.0212684	0.281903	0	0.0564578	0	0.00270688	0.0235886	0	0	0	0	0	0	0	0.000386698	0.00154679	0.0336427	0	0.00541377	0
I6SI9OZ02.NIGSP_CEIRS_CIP056_CH3_00080	IAV-free	hc14d2	0.01873	0.0141617	0	0	0	0.000685244	0.114664	0	0	0	0	0	0.00571037	0	0.127455	0	0	0	0	0	0	0	0	0	0	0	0.0386021	0	0.191868	0	0.00685244	0	0.00799452	0	0	0	0	0	0	0	0	0.00137049	0.00365464	0.0493376	0	0.00525354	0
I6SI9OZ02.NIGSP_CEIRS_CIP056_CH3_00081	IAV-free	hc14d3	0.094052	0.0513011	0	0	0	0	0.194796	0	0	0	0	0	0.00334572	0	0.101115	0.000371747	0	0	0	0	0	0	0.000743494	0	0	0	0.0420074	0	0.162082	0	0.00371747	0	0.00743494	0	0	0	0	0	0	0	0.00148699	0.00185874	0.00334572	0.0375465	0	0.00297398	0
I6SI9OZ02.NIGSP_CEIRS_CIP056_CH3_00082	IAV-free	hc14d5	0.00490751	0.00151	0	0	0	0	0.426954	0	0	0	0	0	0.0011325	0	0.0313326	0	0	0	0	0	0	0	0	0	0	0	0.00302001	0	0.440166	0	0.000377501	0	0	0.000377501	0	0	0	0	0	0	0	0.00151	0.00151	0.00302001	0	0.00226501	0
I6SI9OZ02.NIGSP_CEIRS_CIP056_CH3_00083	IAV-free	hc14d8	0.0172652	0.00759668	0	0.000690608	0	0.00310773	0.273135	0.000345304	0	0	0	0	0.00656077	0	0.162293	0	0	0	0	0	0	0	0.00207182	0	0	0	0.0341851	0.00207182	0.0576657	0	0.00621547	0	0.00794199	0.00207182	0	0	0	0	0	0	0.000690608	0.000690608	0.00828729	0.0324586	0	0.00483425	0
I6SI9OZ02.NIGSP_CEIRS_CIP056_CH3_00084	IAV-free	hc14d28	0.0236399	0.0129534	0	0	0	0.00226684	0.0569948	0	0	0	0	0	0.00712435	0	0.280117	0.000323834	0	0	0	0	0	0	0.000323834	0	0	0	0.017487	0.000323834	0.0178109	0	0.00615285	0	0.0145725	0.00129534	0	0	0	0	0	0	0.00226684	0.000647668	0.00550518	0.0168394	0	0.0148964	0.000323834
IH3SHYN01.CH2_22_R1	IAV-infected	p10d1	0.000705069	0.000141014	0	0	0	0	0.987097	0	0	0	0	0	0	0	0	0	0	0	0	0	0	0	0	0	0	0	0.00542903	0	0.000352535	0	0.00119862	0	0	0	0	0	0	0	0	0	0.00394839	7.05e-05	0	0	0	0	0
I6SI9OZ02.NIGSP_CEIRS_CIP056_CH3_00085	IAV-free	hc15d1	0.00914849	0.00809289	0	0	0	0	0.260732	0.00070373	0	0	0	0	0.00492611	0	0.179803	0	0	0	0	0	0	0	0	0	0	0	0.0619282	0.00351865	0.0270936	0	0.0432794	0	0.00668543	0	0	0	0	0	0	0	0.0010556	0.00070373	0.00492611	0.0253343	0	0.00175932	0.000351865
I6SI9OZ02.NIGSP_CEIRS_CIP056_CH3_00086	IAV-free	hc15d2	0	0.0194175	0	0	0	0	0.398058	0	0	0	0	0	0	0	0.00970874	0	0	0	0	0	0	0	0	0	0	0.00970874	0.038835	0	0.174757	0	0.0291262	0	0	0	0	0	0	0	0	0	0	0	0.038835	0.0194175	0	0	0
I6SI9OZ02.NIGSP_CEIRS_CIP056_CH3_00087	IAV-free	hc15d3	0.0035137	0.00281096	0	0	0	0.00140548	0.0850316	0.00140548	0	0	0	0	0.0182713	0	0.33591	0	0	0	0	0	0	0	0	0	0	0	0.0196767	0.00140548	0.0358398	0	0.0386507	0	0.00913563	0	0	0	0	0	0	0	0	0.000702741	0.00913563	0.0126493	0	0.0105411	0
I6SI9OZ02.NIGSP_CEIRS_CIP056_CH3_00088	IAV-free	hc15d8	0.00519481	0.0025974	0	0	0	0	0.0701299	0	0	0	0	0	0.0207792	0	0.301299	0	0	0	0	0	0	0	0	0	0	0	0.012987	0	0.119481	0	0.012987	0	0.00519481	0	0	0	0	0	0	0	0	0.00779221	0.0103896	0.012987	0	0.00519481	0
I6SI9OZ02.NIGSP_CEIRS_CIP056_CH3_00089	IAV-free	hc15d28	0.00378583	0.00270416	0	0	0	0.00108167	0.293131	0.00108167	0	0	0	0	0.00973499	0.000540833	0.222282	0	0	0	0	0	0	0	0	0	0	0	0.0362358	0.00108167	0.0502975	0.0016225	0.0302866	0	0.0118983	0	0	0	0	0	0	0	0	0.00216333	0.00270416	0.0232558	0	0.00703083	0
I6SI9OZ02.NIGSP_CEIRS_CIP056_CH3_00090	IAV-free	hc16d1	0.0119321	0.00940799	0	0	0	0.000458926	0.062414	0	0	0	0	0	0.00114732	0	0.0757228	0.000458926	0	0.000458926	0	0	0	0	0.000458926	0	0	0	0.0222579	0.000229463	0.0169803	0	0.0043598	0	0.00321248	0.000458926	0	0	0	0.000229463	0	0	0	0.000917852	0.00229463	0.0197338	0	0.00252409	0
I6SI9OZ02.NIGSP_CEIRS_CIP056_CH3_00091	IAV-free	hc16d2	0.00622591	0.00415061	0	0	0	0.0020753	0.0747109	0	0	0	0	0	0.00592944	0.000296472	0.133709	0.000296472	0	0	0	0	0	0	0.000296472	0	0	0	0.0346872	0.000889416	0.182923	0	0.00355766	0	0.0094871	0	0	0	0	0	0	0	0	0.000592944	0.00592944	0.0323154	0	0.00652238	0.000296472
I6SI9OZ02.NIGSP_CEIRS_CIP056_CH3_00092	IAV-free	hc16d3	0.00380324	0.00228195	0	0	0	0.000760649	0.0316937	0	0	0	0	0	0.00228195	0	0.0590771	0	0	0	0	0	0	0	0.0010142	0	0	0	0.0111562	0	0.0220588	0	0.0035497	0	0.00380324	0	0	0	0	0	0	0	0	0.00228195	0.0015213	0.0215517	0.00025355	0.00380324	0
I6SI9OZ02.NIGSP_CEIRS_CIP056_CH3_00093	IAV-free	hc16d5	0	0	0	0	0	0	0.0277778	0.00185185	0	0	0	0	0	0	0.037037	0	0	0	0	0	0	0	0	0	0	0	0.0037037	0	0.109259	0	0	0	0	0	0	0	0	0	0	0	0	0	0	0.0037037	0	0	0
I6SI9OZ02.NIGSP_CEIRS_CIP056_CH3_00094	IAV-free	hc16d8	0.0125392	0.015674	0	0	0	0	0.0924765	0	0	0	0	0	0.0517241	0	0.22884	0	0	0	0	0	0	0	0	0	0	0	0.0266458	0.0015674	0.152038	0	0.00470219	0	0.0015674	0.0031348	0	0	0	0	0	0	0	0.0015674	0	0.0109718	0	0.0125392	0
IH3SHYN01.CH2_23_R1	IAV-infected	p10d3	0.000738751	0.000671592	0	0	0	0	0.504903	0.000335796	0	0	0	0	0.000537273	0	0.000738751	0	0	0	0	0	0	0	0.000201478	0	0	0	0.343788	0	0.0018133	0	0.112827	0	0	0.000604433	0	0	0	0	0	0	0	6.72e-05	0	0	0	0	0
I6SI9OZ02.NIGSP_CEIRS_CIP056_CH3_00095	IAV-free	hc16d28	0.0134969	0.0147239	0	0.00122699	0	0.00122699	0.0601227	0.00368098	0	0	0	0	0.0122699	0	0.159509	0	0	0	0	0	0	0	0	0	0	0	0.0134969	0	0.294479	0	0.00245399	0	0.00736196	0	0	0	0	0	0	0	0	0.00245399	0.00368098	0.0122699	0	0.00245399	0
I6SI9OZ02.NIGSP_CEIRS_CIP056_CH3_00096	IAV-free	hc17d1	0.00788686	0.00217569	0	0	0	0.000271961	0.26353	0	0	0	0	0	0.0149578	0.00190373	0.0851237	0	0	0	0	0	0	0	0.000815883	0	0	0	0.120479	0	0.0048953	0	0.282567	0	0.00244765	0.0013598	0	0	0	0	0	0	0	0.00163177	0.00516726	0.0184933	0	0.00598314	0
I6SI9OZ02.NIGSP_CEIRS_CIP056_CH3_00097	IAV-free	hc17d2	0.00269179	0	0	0	0	0	0.25	0.000336474	0.00100942	0	0	0	0.0181696	0	0.0316285	0	0	0	0	0	0	0	0.00100942	0	0	0	0.0265814	0.00942126	0.25572	0	0.012786	0	0	0.000336474	0	0	0	0	0	0	0	0.000672948	0	0.00134589	0	0.000672948	0.000336474
I6SI9OZ02.NIGSP_CEIRS_CIP056_CH3_00098	IAV-free	hc17d3	0.00494913	0.00137476	0	0	0	0.00137476	0.325268	0	0	0	0	0	0.017322	0	0.0714875	0.000549904	0	0	0	0	0	0	0	0	0	0	0.0717624	0	0.00879846	0	0.353038	0	0.00302447	0	0	0	0	0	0	0	0	0	0.000824856	0.0142975	0	0.00109981	0
I6SI9OZ02.NIGSP_CEIRS_CIP056_CH3_00099	IAV-free	hc17d5	0.00197461	0.00366714	0	0	0	0.000846262	0.259803	0.000282087	0	0	0	0	0.0358251	0	0.0620592	0.000846262	0	0	0	0	0	0.00197461	0.00169253	0	0	0	0.0826516	0	0.0121298	0	0.339069	0	0.00959097	0	0	0	0	0	0	0	0	0	0.00282087	0.0107193	0	0.0067701	0
I6SI9OZ02.NIGSP_CEIRS_CIP056_CH3_00100	IAV-free	hc17d8	0.00266983	0.00207654	0	0	0	0.000296648	0.333432	0	0	0	0	0	0.0130525	0	0.0884011	0	0	0	0	0	0	0	0.000889944	0	0	0	0.10086	0	0.00919608	0	0.243845	0	0.00415307	0	0	0	0	0	0	0	0	0.00118659	0.00326313	0.0231385	0	0.00207654	0
I6SI9OZ02.NIGSP_CEIRS_CIP056_CH3_00101	IAV-free	hc17d28	0.000324254	0	0	0	0	0.00226978	0.161803	0	0	0	0	0	0.0201038	0	0.174449	0.00129702	0	0	0	0	0	0	0	0	0	0	0.054799	0	0.0201038	0	0.184176	0	0.0139429	0	0	0	0	0	0	0	0.000648508	0.000648508	0.00551232	0.00680934	0	0.00843061	0
I6SI9OZ02.NIGSP_CEIRS_CIP056_CH3_00102	IAV-free	hc18d1	0.0115987	0.0031348	0	0	0	0.00250784	0.0780564	0	0	0	0	0	0.00783699	0	0.258621	0	0	0	0	0	0	0	0.000940439	0	0	0	0.0191223	0	0.0401254	0	0.0153605	0	0.0112853	0	0	0	0	0	0	0	0	0.000626959	0.0112853	0.0335423	0	0.00689655	0
I6SI9OZ02.NIGSP_CEIRS_CIP056_CH3_00103	IAV-free	hc18d2	0.00474415	0.00169434	0	0	0	0.00576076	0.0525246	0	0	0	0	0	0.00881057	0	0.250762	0	0	0	0	0	0	0	0.00135547	0	0	0	0.0176211	0	0.0864114	0	0.0111827	0	0.0152491	0	0	0	0	0	0	0	0	0.000677736	0.00948831	0.0152491	0	0.00779397	0.000677736
I6SI9OZ02.NIGSP_CEIRS_CIP056_CH3_00104	IAV-free	hc18d3	0.000297619	0.0014881	0	0	0	0.00208333	0.0491071	0	0	0	0	0	0.0154762	0	0.279762	0	0	0	0	0	0	0	0	0	0	0	0.00595238	0	0.0127976	0	0.0297619	0	0.0160714	0	0	0	0	0	0	0	0.000595238	0.00357143	0.00952381	0.00892857	0	0.0142857	0
IH3SHYN01.CH2_24_R1	IAV-infected	p12d1	0.000314202	0.00219941	0	0	0	0	0.00932132	0	0	0	0	0	0	0	0.0105781	0	0	0	0	0	0	0	0	0	0	0	0.00638877	0	0	0	0	0	0	0	0	0	0	0	0	0	0	0.000104734	0	0	0	0	0
I6SI9OZ02.NIGSP_CEIRS_CIP056_CH3_00105	IAV-free	hc18d5	0.00230415	0.000329164	0	0	0	0.000329164	0.020079	0	0	0	0	0	0.0157999	0.00296248	0.310072	0	0	0	0	0	0	0	0	0	0	0	0.0102041	0	0.0157999	0	0.0194207	0	0.0394997	0	0	0	0	0	0	0	0	0	0.00329164	0.00493746	0	0.0131666	0
I6SI9OZ02.NIGSP_CEIRS_CIP056_CH3_00106	IAV-free	hc18d8	0	0	0	0	0	0.00448431	0.0807175	0.00298954	0	0	0	0	0.00672646	0	0.233931	0	0	0	0	0	0	0	0.00224215	0	0	0	0.0575486	0	0.0381166	0	0.00822123	0	0.0216741	0	0	0	0	0	0	0	0.00224215	0.00224215	0.00448431	0.0336323	0	0.00523169	0
I6SI9OZ02.NIGSP_CEIRS_CIP056_CH3_00108	IAV-free	hc19d1	0.00361402	0.000722804	0	0	0	0.000361402	0.149982	0	0	0	0	0	0.00614384	0	0.206361	0	0	0	0	0	0	0	0	0	0	0	0.0318034	0	0.0216841	0	0.00903506	0	0.0137333	0	0	0	0	0	0	0	0	0.0115649	0.0104807	0.0234911	0	0.00758945	0
I6SI9OZ02.NIGSP_CEIRS_CIP056_CH3_00109	IAV-free	hc19d2	0.000752445	0	0	0	0	0.00451467	0.244545	0	0	0	0	0	0.00526712	0	0.217457	0	0	0	0	0	0	0	0	0	0	0	0.013544	0	0.0346125	0	0.0127916	0	0.00451467	0	0	0	0	0	0	0	0	0	0.00752445	0.0142965	0	0.00677201	0
I6SI9OZ02.NIGSP_CEIRS_CIP056_CH3_00110	IAV-free	hc19d3	0.00563857	0.00451085	0	0	0	0.00112771	0.261348	0.000281928	0	0	0	0	0.00620243	0	0.206654	0	0	0	0	0	0	0	0.000281928	0	0	0	0.019735	0	0.0107133	0	0.0171976	0	0.00789399	0	0	0	0	0	0	0	0	0.00253736	0.00930364	0.0149422	0	0.00733014	0
I6SI9OZ02.NIGSP_CEIRS_CIP056_CH3_00111	IAV-free	hc19d5	0.0010101	0.00378788	0	0	0	0.0040404	0.244444	0	0	0	0	0	0.010101	0	0.27298	0	0	0	0	0	0	0	0	0	0	0	0.0292929	0	0.0194444	0	0.0159091	0	0.00782828	0	0	0	0	0	0	0	0	0.00353535	0.0116162	0.00454546	0	0.00833333	0
I6SI9OZ02.NIGSP_CEIRS_CIP056_CH3_00112	IAV-free	hc19d8	0.000923361	0	0	0	0	0.00153893	0.0929517	0	0	0	0	0	0.0129271	0.000307787	0.309018	0	0	0	0	0	0	0	0	0	0	0	0.0150816	0.000615574	0.0203139	0	0.00615574	0	0.0178516	0	0	0	0	0	0	0	0	0.00153893	0.00584795	0.00584795	0	0.0107725	0.000307787
I6SI9OZ02.NIGSP_CEIRS_CIP056_CH3_00113	IAV-free	hc19d28	0.00778314	0.00187869	0	0	0	0.00134192	0.283145	0.000268384	0	0	0	0	0.00724638	0	0.251476	0	0	0	0	0	0	0	0	0	0	0	0.0147611	0	0.0185185	0	0.0187869	0.000536769	0.0120773	0.000268384	0	0	0	0	0	0	0.000805153	0.00107354	0.00885668	0.00751476	0	0.00912507	0
I6SI9OZ02.NIGSP_CEIRS_CIP056_CH3_00114	IAV-free	hc20d1	0.00251544	0.000457352	0	0	0	0.000228676	0.695175	0	0	0	0	0	0.000686028	0.000228676	0.0144066	0.000457352	0	0	0	0	0	0	0.000228676	0	0	0	0.0846101	0	0.0802653	0	0.0674594	0	0.000457352	0	0	0	0	0	0	0	0	0	0.000686028	0.00320146	0	0.000457352	0
I6SI9OZ02.NIGSP_CEIRS_CIP056_CH3_00115	IAV-free	hc20d2	0.00130378	0.00104302	0	0	0	0.00156454	0.245372	0.000260756	0	0	0	0	0.010691	0	0.215124	0	0	0	0	0.000260756	0	0	0	0	0	0	0.0401565	0	0.0185137	0	0.0195567	0	0.0101695	0	0	0	0	0	0	0	0	0.000260756	0.00547588	0.00338983	0	0.00469361	0
IH3SHYN01.CH2_25_R1	IAV-infected	p12d3	0.000317965	0.00063593	0	0	0	0	0.00190779	0.000211977	0	0	0	0	0	0	0.00137785	0	0	0	0	0	0	0	0	0	0	0	0.0114467	0	0.000211977	0	0	0	0	0	0	0	0	0	0	0	0.000105988	0.0146264	0	0.00190779	0	0.00243773	0
I6SI9OZ02.NIGSP_CEIRS_CIP056_CH3_00116	IAV-free	hc20d3	0.011306	0.00506823	0	0	0	0.000389864	0.318129	0.000779727	0	0	0	0	0.00155945	0	0.0557505	0.000389864	0	0	0	0	0	0	0.000779727	0	0	0	0.100585	0.000779727	0.230019	0	0.0904483	0	0.00272904	0	0	0	0	0	0	0	0	0.000389864	0.00389864	0.00701754	0	0.00272904	0
I6SI9OZ02.NIGSP_CEIRS_CIP056_CH3_00117	IAV-free	hc20d28	0.000909918	0.000909918	0	0	0	0	0.450106	0	0	0	0	0	0.00242645	0	0.0682439	0	0	0	0	0	0	0	0	0	0	0	0.0236579	0	0.322111	0	0.025781	0	0.00212314	0	0	0	0	0	0	0	0	0	0.00212314	0	0	0.00212314	0
I6SI9OZ02.NIGSP_CEIRS_CIP056_CH3_00118	IAV-free	hc21d1	0.00326886	0.00163443	0	0	0	0.000544811	0.179788	0.000272405	0	0	0	0	0.0130755	0	0.140289	0	0	0	0	0	0	0	0	0	0	0	0.134568	0.000544811	0.0171615	0	0.236448	0	0.0051757	0	0	0	0	0	0	0	0	0.000272405	0.00735494	0.0117134	0	0.0049033	0
I6SI9OZ02.NIGSP_CEIRS_CIP056_CH3_00119	IAV-free	hc21d2	0.00236806	0.00067659	0	0	0	0.00439784	0.141407	0	0	0	0	0	0.0121786	0	0.268945	0	0	0	0	0	0	0	0	0	0	0	0.0774696	0.000338295	0.0223275	0	0.0818674	0	0.0101488	0	0	0	0	0	0	0	0	0.00202977	0.00507442	0.00575101	0	0.0067659	0.000338295
I6SI9OZ02.NIGSP_CEIRS_CIP056_CH3_00120	IAV-free	hc21d3	0.000362582	0.000725163	0	0	0	0.000725163	0.104423	0.000362582	0	0	0	0	0.0253807	0	0.230964	0	0	0	0	0	0	0	0	0	0	0	0.0783176	0	0.019942	0	0.17694	0	0.00761421	0.00290065	0	0	0	0	0.00145033	0	0	0.00108774	0.00761421	0.00507614	0	0.00326323	0
I6SI9OZ02.NIGSP_CEIRS_CIP056_CH3_00121	IAV-free	hc21d5	0.00551948	0.00194805	0	0	0	0	0.0928571	0.000649351	0	0.000324675	0	0	0.00357143	0	0.0581169	0	0	0	0	0	0	0	0.00584416	0	0	0	0.0863636	0.000974026	0.384091	0	0.194805	0	0.000974026	0	0	0	0	0	0	0	0	0.000324675	0.000974026	0.0113636	0.000324675	0.00324675	0
I6SI9OZ02.NIGSP_CEIRS_CIP056_CH3_00122	IAV-free	hc21d8	0.00230642	0.00197694	0	0	0	0.00197694	0.0662273	0.000329489	0	0	0	0	0.00823723	0	0.259308	0	0	0	0	0	0	0	0	0	0	0	0.0326194	0	0.0171334	0	0.0326194	0	0.0125206	0	0	0	0	0	0	0	0.00230642	0.00362438	0.015486	0.0187809	0	0.00790774	0
I6SI9OZ02.NIGSP_CEIRS_CIP056_CH3_00123	IAV-free	hc21d28	0.00321647	0.000321647	0	0	0	0.000643294	0.0630428	0.000321647	0	0	0	0	0.0202638	0	0.203602	0.000321647	0	0	0	0	0	0	0	0	0.00096494	0	0.0652943	0	0.0189772	0	0.267932	0	0.00418141	0	0	0	0	0	0	0	0.000643294	0.00192988	0.00804117	0.010936	0	0.005468	0
I6SI9OZ02.NIGSP_CEIRS_CIP056_CH3_00124	IAV-free	hc22d1	0.0207891	0.00593975	0	0	0	0.00212134	0.0912176	0	0	0	0	0	0.00721256	0	0.310989	0	0	0	0	0	0.0012728	0	0	0	0	0	0.0178193	0	0.0246076	0	0.0080611	0	0.0131523	0	0	0	0	0	0	0	0.000424268	0.00169707	0.00678829	0.0178193	0	0.00848536	0.000424268
I6SI9OZ02.NIGSP_CEIRS_CIP056_CH3_00125	IAV-free	hc22d2	0.00510041	0.00318776	0	0	0	0.00478164	0.145043	0.00159388	0	0	0	0	0.00541919	0	0.26299	0	0	0	0	0	0	0.000318776	0.00510041	0	0	0	0.0353841	0	0.0315588	0	0.0079694	0	0.0124323	0.00350653	0	0	0	0	0.000318776	0	0.000637552	0.000956328	0.00350653	0.0121135	0.000318776	0.00541919	0
IH3SHYN01.CH2_26_R1	IAV-infected	p12d4	0	7.45e-05	0	0	0	0	0.00849795	0	0	0	0	0	0.00380171	0	0	0.00119269	0	0	0	0	0	0	0.00022363	0	0	0	0.00350354	0	0	0	0.00253448	0	0	0	0	0	0	0	0	0	0.000894521	0.00991428	0	0	0	0	0
I6SI9OZ02.NIGSP_CEIRS_CIP056_CH3_00126	IAV-free	hc22d3	0.00923254	0.00836699	0	0	0	0.000577034	0.0510675	0.000865551	0	0	0	0	0.00836699	0	0.282747	0.000577034	0	0	0	0	0	0	0	0	0	0	0.125793	0	0.016157	0.000865551	0.00807848	0	0.0109636	0	0	0	0	0	0	0	0	0.0017311	0.0112522	0.0129833	0	0.00836699	0
I6SI9OZ02.NIGSP_CEIRS_CIP056_CH3_00127	IAV-free	hc22d5	0.00418888	0.00418888	0	0	0	0.00380807	0.0453161	0.000380807	0	0	0	0	0.00913937	0	0.340061	0	0	0	0	0	0	0	0	0	0	0	0.0464585	0	0.0224676	0	0.0053313	0	0.00456969	0	0	0	0	0	0	0	0.000761615	0.00228484	0.0144707	0.00952018	0	0.00342727	0
I6SI9OZ02.NIGSP_CEIRS_CIP056_CH3_00128	IAV-free	hc22d8	0.04297	0.0195893	0	0	0	0	0.162401	0.000315956	0	0	0	0	0.00916272	0	0.250869	0	0	0	0	0.000631912	0.00189573	0	0	0	0	0	0.0439179	0	0.0104265	0	0.0101106	0	0.00979463	0	0	0	0	0.000315956	0	0	0	0.00221169	0.00631912	0.0249605	0	0.00758294	0.000631912
I6SI9OZ02.NIGSP_CEIRS_CIP056_CH3_00129	IAV-free	hc22d28	0.00121507	0.00202511	0	0	0	0.000810045	0.133657	0	0	0	0	0	0.00850547	0	0.289591	0	0	0	0	0	0	0	0	0	0	0	0.00850547	0	0.0437424	0	0.0121507	0	0.00972054	0	0	0	0	0	0	0	0	0.000405022	0.0129607	0.0137708	0	0.00567031	0
IH3SHYN01.CH2_27_R1	IAV-infected	p12d11	0.000146359	0.000292719	0	0	0	0	0.0432492	0.000365898	0	0	0	0	0	0	0.00548847	0	0	0	0	0	0	0	0	0	0	0	0.00219539	0	0.00658617	0	0.00548847	0	0	0.00124405	0	0	0	0	0	0	0	0.0141969	0.000585437	0.0035858	0	0.00343944	0
IH3SHYN01.CH2_28_R1	IAV-infected	p13d1	0	0	0	0	0	0	0.0122615	0	0	0	0	0	0	0	0.00483551	0	0	0	0	0	0	0	0	0	0	0	8.63e-05	0	0.00103618	0	0	0	0	0	0	0	0	0	0.000259045	0	0.0053536	0.0627752	0	0.000431742	0	0.0145929	0
IH3SHYN01.CH2_29_R1	IAV-infected	p13d2	0	0	0	0	0	0	0.00154516	0.000140469	0	0	0	0	0.00140469	0	0.00393314	0	0	0	0	0	0	0	0	0	0	0	0	0	0	0	0	0	0	0	0	0	0	0	0	0	0	0.0250035	0	0	0	0	0
IH3SHYN01.CH2_02_R1	IAV-infected	p1d2	0	0	0	0	0	0	0	0	0	0	0	0	0	0	0	0	0	0	0	0	0	0	0	0	0	0	0	0	0.0169492	0	0	0	0	0	0	0	0	0	0	0	0	0	0	0	0	0	0
IH3SHYN01.CH2_30_R1	IAV-infected	p13d5	6.9e-05	0	0	0	0	0	0.000206996	0	0	0	0	0	0	0	0.000206996	0	0	0	0	0	0	0	0	0	0	0	0.000137998	0	0.00124198	0	6.9e-05	0	0	0	0	0	0	0	0	0	0	0.0103498	0.000206996	6.9e-05	0	0	0
IH3SHYN01.CH2_31_R1	IAV-infected	p15d1	7.01e-05	7.01e-05	0	0	0	0	0.0163348	0	0	0	0	0	0	0	0	0	0	0	0	0	0	0	0	0	0	0	0	0	0.00021032	0	0	0	0	0	0	0	0	0	0	0	0.000841279	0.0327398	0	0	0	7.01e-05	0
IH3SHYN01.CH2_32_R1	IAV-infected	p15d2	8.56e-05	8.56e-05	0	0	0	0	0.00274067	0	0	0	0	0	0	0	0.00402535	0	0	0	0	0	0	0	0	0	0	0	0.00479616	0	0.013789	0.000428229	0.00539568	0	0	0	0	0	0	0	0	0	0	0.020298	0	0	0	0	0
IH3SHYN01.CH2_33_R1	IAV-infected	p15d3	0	0	0	0	0	0	0.00567859	0	0	0	0	0	0	0	9.46e-05	0	0	0	0	0	0	0	0	0	0	0	0	0	0	0	9.46e-05	0	0	0	0	0	0	0	0	0	9.46e-05	0.0048268	0	0	0	0.00634109	0
IH3SHYN01.CH2_34_R1	IAV-infected	p15d5	0.00126984	0.000997732	0	0	0	0	0.0228571	0.000362812	0	0	0	0	0.000634921	9.07e-05	0.000634921	9.07e-05	0	0	0	0	0	0	0.000816327	0	0	0	0.0672109	0.000725624	0.0282993	0.000362812	0.00263038	0	9.07e-05	0.000634921	0	0	0	0	0	0	0.0029932	0.0152381	0.00498866	0.000272109	0	0.00335601	0
IH3SHYN01.CH2_35_R1	IAV-infected	p15d7	5.93e-05	0.000237065	0	0	0	0	0.00918627	0	0	0	0	0	0	0	0.000711195	0	0	0	0	0	0	0	0	0	0	0	0.000948261	0	0.00148166	0	0.000355598	0	0	0	0	0	0	0	0	0	0.0155278	0.0438571	0	0	0	0.00806022	0
IH3SHYN01.CH2_36_R1	IAV-infected	p18d1	0.165138	0.220183	0	0	0	0	0.0275229	0	0	0	0	0	0.0183486	0	0	0	0	0	0	0	0	0	0	0	0	0	0	0	0	0	0	0	0	0	0	0	0	0	0	0	0	0	0	0	0	0	0
IH3SHYN01.CH2_37_R1	IAV-infected	p18d2	0.070211	0.107955	0	0	0	0	0.185877	0.000405844	0	0	0	0	0.0401786	0	0.0633117	0	0	0	0	0	0	0	0	0	0	0	0.0556006	0	0.0101461	0	0	0	0	0	0	0	0	0.000811688	0	0	0	0.0320617	0	0	0	0.000405844	0
IH3SHYN01.CH2_38_R1	IAV-infected	p18d3	0.000206186	0.0043299	0	0	0	0	0.0115464	0.000206186	0	0	0	0	0	0	0	0	0	0	0	0	0	0	0	0	0	0	0.0892784	0	0.000206186	0	0	0	0	0	0	0	0	0	0	0	0	0	0	0	0	0	0
IH3SHYN01.CH2_39_R1	IAV-infected	p18d5	0.00493203	0.00228558	0	0	0	0	0.0555756	0	0	0	0	0	0.0175629	0	0	0	0	0	0	0	0	0	0	0	0	0	0.275833	0	0	0	0.00300734	0	0	0	0	0	0	0	0	0	0	0.0074582	0	0	0	0	0
IH3SHYN01.CH2_03_R1	IAV-infected	p1d3	0.0143369	0.00358423	0	0	0	0	0.137395	0	0	0	0	0	0	0	0.156511	0	0	0	0	0	0	0	0	0	0	0	0.127838	0	0.218638	0	0	0	0	0	0	0	0	0	0	0	0	0	0	0	0	0	0
IH3SHYN01.CH2_40_R1	IAV-infected	p18d22	0.000968389	0.000691706	0	0	0	0	0.517604	0	0	0	0	0	0	0	0	0	0	0	0	0	0	0	0	0	0	0	0.476102	0	0.000207512	0	0	0	0	0	0	0	0	0	0	0	0	6.92e-05	0	0	0	0.000276683	0
IH3SHYN01.CH2_41_R1	IAV-infected	p19d1	0.0502092	0.106067	0	0	0	0	0.106695	0.000209205	0	0	0	0	0	0	0.0209205	0	0	0	0	0	0	0	0	0	0	0	0.369456	0	0.015272	0	0.00397489	0	0	0	0	0	0	0	0	0	0	0	0	0	0	0	0
IH3SHYN01.CH2_42_R1	IAV-infected	p19d3	0.00100069	0.000687973	0	0	0	0	0.142848	0	0	0	0	0	0.00556633	0	0.00187629	0	0	0	0	0	0	0	0	0	0	0	0.686347	0.00150103	0.0469698	0	0.00125086	0	0	0	0	0	0	0	0	0	0	0	0.00100069	0	0	0	0
IH3SHYN01.CH2_43_R1	IAV-infected	p19d5	0.00194151	0.00279092	0	0	0	0	0.0504793	0.000182017	0	0	0	0	6.07e-05	0	0	0	0	0	0	0	0	0	0	0	0	0	0.942119	0	0.000121344	0	0.000242689	0	0	6.07e-05	0	0	0	0	0	0	0	0.000182017	0	0	0	0	0
IH3SHYN01.CH2_44_R1	IAV-infected	p19d7	0.00106318	0.0018226	0	0	0	0	0.00318955	7.59e-05	0	0	0	0	0	0	0	0	0	0	0	0	0	0	0	0	0	0	0.955954	0	0	0	7.59e-05	0	0	0	0	0	0	0	0	0	0	0.0109356	0	0	0	0.00227825	0
IH3SHYN01.CH2_45_R1	IAV-infected	p20d1	0.00212459	0.00394567	0	0	0	0	0.396312	0.000151757	0	0	0	0	7.59e-05	0	7.59e-05	0	0	0	0	0	0	0	0	0	0	0	0.000758783	0.000531148	0.588664	0	0.000151757	0	0	7.59e-05	0	0	0	0	0	0	0	7.59e-05	0	0	0	0	0
IH3SHYN01.CH2_46_R1	IAV-infected	p20d2	0.0885049	0.0889557	0	0	0	0	0.279038	0.000150263	0.000150263	0	0	0	0.0109692	0	0.000751315	0	0	0	0	0	0	0	0	0	0	0	0.0198347	0	0.198197	0	0.00210368	0	0	0	0	0	0	0.00210368	0	0	0	0	0	0	0	0	0
IH3SHYN01.CH2_47_R1	IAV-infected	p20d3	0.019338	0.0220363	0	0	0	0	0.246627	0	0	0	0	0	0.000539665	0.000539665	0	0	0	0	0	0	0	0	0	0	0	0	0.00062961	0.000539665	0.678539	0	0.000449721	0	0	0	0	0	0	0.000179888	0	0	0	0	0	0	0	0	0
IH3SHYN01.CH2_48_R1	IAV-infected	p20d5	0.00277778	0.00193798	0	0	0	0	0.0764858	0.000387597	0	0	0	0	0.000710594	0	0.000839793	0	0	0	0	0	0	0	0.00148579	0	0	0	0.0439276	0	6.46e-05	0	0.000904393	0	0	0	0	0	0	0	0	0	0.0770026	0.285659	0	0.0104005	0	0	0
IH3SHYN01.CH2_49_R1	IAV-infected	p22d1	0.00436205	0.00723704	0	0	0	0	0.231982	0.000198275	0	0	0	0	0	0	0.00267671	0	0	0	0	0	0	0	0	0	0	0	0.015168	0	0.000495688	0	0.000198275	0	9.91e-05	0	0	0	0	0	0	0	0.000198275	0.311986	0	0.000297413	0	0	0
IH3SHYN01.CH2_04_R1	IAV-infected	p1d5	0.00111297	0.000417362	0	0	0	0	0	0	0	0	0	0	0	0	0	0	0	0	0	0	0	0	0	0	0	0	0.914441	0	0.000139121	0	0.00153033	0	0	0	0	0	0	0	0	0	0	0	0	0	0	0	0
IH3SHYN01.CH2_50_R1	IAV-infected	p22d3	0.109561	0.15594	0	0	0	0	0.0203327	0.00117627	0.000336078	0	0	0	0.000840195	0	0	0	0	0	0	0	0	0	0	0	0	0	0	0	0	0	0	0	0	0	0	0	0	0.000840195	0	0	0.0425139	0.125357	0	0.000504117	0	0.0433541	0
IH3SHYN01.CH2_51_R1	IAV-infected	p22d5	0.00920292	0.0181016	0	0	0	0	0.000456343	0.000456343	0	0	0	0	0	0	0	0	0	0	0	0	0	0	0	0	0	0	0.957104	0	0.000228172	0	0	0	0	0	0	0	0	0	0	0	0	7.61e-05	0	0	0	0	0
IH3SHYN01.CH2_52_R1	IAV-infected	p1d1	0.000804182	0.000502614	0	0	0	0	0.0676518	0	0.00150784	0	0	0	0.0445316	0.000100523	0.00301568	0	0	0	0	0	0	0	0	0	0	0	0.00251307	0.00120627	0.651488	0	0.0185967	0	0.000201045	0.000301568	0	0	0	0	0	0	0	0.166667	0	0	0	0	0
IH3SHYN01.CH2_53_R1	IAV-infected	p1d2	0.001401	0.00101183	0	0	0	0	0.689835	0.000233499	0	0	0	0	0.000233499	0	0.000155666	0	0	0	0	0	0	0	0	0	0	0	0.120097	0	0.00490349	0	0.00108966	0	0	0.000155666	0	0	0	0	0	0	0	0.0326121	0	0	0	0.000155666	0
IH3SHYN01.CH2_54_R1	IAV-infected	p1d3	0.0314266	0.0227025	0	0	0	0	0.172499	0.000495688	0.00584911	0	0	0	0.0379697	0	0.00267671	0	0.000297413	0	0	0	0	0	0	0	0	0	0.000198275	0.0031724	0.445127	0	0.0841677	0	9.91e-05	0.00565084	0	0	0	0	0	0	0.0332111	0.0186379	0	0	0	0.00446119	0
IH3SHYN01.CH2_55_R1	IAV-infected	p1d5	0.0869113	0.0977566	0	0	0	0	0.0849799	0.000148566	0.00534839	0	0	0	0.119299	0	0.00757688	0	0.00653692	0	0	0	0	0	0	0	0	0	0.000445699	0.00311989	0.410786	0	0.0521468	0	0.00148566	0.00252563	0	0	0	0	0	0	0.0124796	0.0405586	0	0	0	0.00163423	0
IH3SHYN01.CH2_56_R1	IAV-infected	p1d7	0.000564228	0.00131653	0	0	0	0	0.0379913	0	0	0	0	0	0.000125384	0	0.00031346	0	0	0	0	0	0	0	0	0	0	0	0.00601843	0	0.00219422	0	0.000188076	0	0	0.00031346	0	0	0	0	0	0	0.000125384	0.76992	0	6.27e-05	0	0	0
IH3SHYN01.CH2_57_R1	IAV-infected	p1d21	0.0169569	0.0319791	0	0	0	0	0.00147946	0.000227609	0	0	0	0	0.000113804	0.000113804	0.000113804	0	0	0	0	0.000569022	0	0	0	0	0	0	0.0166155	0.000113804	0.000682827	0	0.00125185	0	0	0.000796631	0	0	0	0.000113804	0	0	0.00102424	0.229544	0.00238989	0	0	0.000341413	0
IH3SHYN01.CH2_58_R1	IAV-infected	p2d1	0.00533554	0.00671542	0	0	0	0	0.000367968	0.000413964	0	0	0	0	0.000137988	0	0.000505956	0	0	0	0	0	0	0	0	0	0	0	0.0182604	4.6e-05	0.00022998	0	0.00045996	0	0	9.2e-05	0	0	0	0	0	0	0	0.948024	0	0	0	0	0
IH3SHYN01.CH2_59_R1	IAV-infected	p2d2	0.0044617	0.00950284	0	0	0	0	0.00620002	0.000173832	0	0	0	0	0.000115888	0	0.00133271	0	0	0	0	0	0	0	0	0	0	0	0.148511	0.000289721	0.00150655	0	0.000637386	0	0	0	0	0	0	0	0	0	0.000405609	0.6415	0	0	5.79e-05	0	0
IH3SHYN01.CH2_05_R1	IAV-infected	p1d7	0	0.000181769	0.000908843	0	0	0	0.0341725	0	0	0	0	0.00608925	0	0	0	0	0	0	0	0	0	0	0	0	0	0	0.565664	0	0	0	0	0	0	0	0	0	0	0	0	0	0.00590748	0.0849768	0	0.00936108	0	0.0254476	0
IH3SHYN01.CH2_61_R1	IAV-infected	p2d7	0.00123898	0.00357117	0	0	0	0	0.00634065	0.000218643	0	0	0	0	0.00517455	0	0	0	0	0	0	0	0	0	0	0	0	0	0.0657386	0.00393557	0.00466438	0	0.00225931	0	0	0	0	0	0	0	0	0	0	0.644122	0	0	0	0	0
IH3SHYN01.CH2_62_R1	IAV-infected	p2d21	0	0.000264574	0	0	0	0	0.00361584	0	0	0	0	0	0.00070553	0	0.0103184	0	0.00291031	0	0	0	0	0	0	0	0	0	0.893906	0.00740806	0.0114649	0	8.82e-05	0	0	0.00194021	0	0	0	0	0	0	0	0	0.00388041	0	0	0	0
IH3SHYN01.CH2_63_R1	IAV-infected	p3d0	0.000661813	0.000441209	0	0	0	0	0.0172071	0	0	0	0	0	0	0	5.52e-05	0	0	0	0	0	0	0	0	0	0	0	0.00143393	0	0.000165453	0	0.000275756	0	0	0	0	0	0	0	5.52e-05	0	0.00805206	0.434977	0.000220604	0	0	0.0143393	0
IH3SHYN01.CH2_64_R1	IAV-infected	p3d1	0.0134016	0.0170721	0	0	0	0	0.00990183	0	0	0	0	0	0	0	0	0	0	0	0	0	0	0	0	0	0	0	0.00409731	0	0	0	0.000512164	0	0	0	0	0	0	0	0	0	0.000256082	0.597354	0	0	0	0	0
IH3SHYN01.CH2_65_R1	IAV-infected	p3d2	0.00315409	0.00469267	0	0	0	0	0.0863143	7.69e-05	0.000384645	0	0	0	0	0	0.00200015	0	0	0	0	0	0	0	0	0	0	0	0.0318486	0	0.0363874	0	0.000538503	0	0	0	0	0	0	0	0	0	0	0.148781	0	0	0	0.00192322	0
IH3SHYN01.CH2_66_R1	IAV-infected	p3d5	0.00476569	0.00595711	0	0	0	0	0.0760524	0	0	0	0	0	0	0	0	0	0	0	0	0	0	0	0	0	0	0	0.0238284	0	0	0	0	0	0	0	0	0	0	0	0	0	0	0.166402	0	0	0	0	0
IH3SHYN01.CH2_67_R1	IAV-infected	p3d7	0.00369686	0.00359957	0	0	0	0	0.0465026	0	0	0	0	0	0	0	0.00155657	0	0	0	0	0	0	0	0	0	0	0	0.00282129	0	0.0587606	0	0	0	0	0	0	0	0	0	0	0	0	0.299835	0	0	0	0	0
IH3SHYN01.CH2_68_R1	IAV-infected	p3d21	0.00173883	0.0123457	0	0	0	0	0.0039993	0	0	0	0	0	0	0	0.00173883	0	0	0	0	0	0	0	0	0	0	0	0.0366893	0	0.00434707	0	0.0010433	0	0	0	0	0	0	0	0	0	0	0.142236	0.0010433	0.00173883	0	0	0
IH3SHYN01.CH2_69_R1	IAV-infected	p4d0	0.00472319	0.00960124	0	0	0	0	0.053736	0	0	0	0	0	0.00464576	0	0	0	0	0	0	0	0	0	0	0	0	0	0.207898	0.00108401	0.0058072	0	0.038947	0	0	0	0	0	0	0	0	0	0	0.542935	0	0	0	0	0
IH3SHYN01.CH2_70_R1	IAV-infected	p4d1	0.0309798	0.0452089	0	0	0	0	0.081232	0	0	0	0	0	0.00216138	0	0.00738473	0	0	0	0	0	0	0	0.00288184	0	0	0	0.435699	0	0.00414265	0	0.0727666	0	0	0	0	0	0	0	0	0	0	0.0904179	0	0	0	0	0
IH3SHYN01.CH2_06_R1	IAV-infected	p2d1	0	0	0	0	0	0	0	0	0	0	0	0	0	0	0.00471698	0	0	0	0	0	0	0	0	0	0	0	0.0117925	0	0.00471698	0	0	0	0	0	0	0	0	0	0	0	0	0.0306604	0	0	0	0	0
IH3SHYN01.CH2_71_R1	IAV-infected	p4d2	0.00239956	0.00270719	0	0	0	0	0.0147665	0	0	0	0	0	0.000369163	0	0	0	0	0	0	0	0	0	0.00116902	0	0	0	0.0409771	0	0.0228266	0	0.00393774	0	0	0	0	0	0	0	0	0	0	0.101704	0	0.000246108	0	0	0
IH3SHYN01.CH2_72_R1	IAV-infected	p4d3	0.0147263	0.0165324	0	0	0	0	0.00388997	0	0	0	0	0	0.00111142	0	0	0	0	0	0	0	0	0	0	0	0	0	0.0508475	0	0	0	0.0125035	0	0	0	0	0	0	0	0	0	0	0.310086	0	0.00125035	0	0	0
IH3SHYN01.CH2_73_R1	IAV-infected	p4d5	0.0252196	0.0368883	0	0	0	0	0.0160602	0	0	0	0	0	0	0	0	0	0	0	0	0	0	0	0	0	0	0	0.268381	0	0.0114178	0	0.0321205	0	0	0	0	0	0	0	0	0	0	0	0	0	0	0	0
IH3SHYN01.CH2_74_R1	IAV-infected	p4d21	0.00109529	0.00153341	0	0	0	0	0.00240964	0	0	0	0	0	0	0	0.00690033	0.000547645	0	0	0	0	0	0	0	0	0	0	0.500548	0	0.0122673	0	0.0187295	0	0	0	0	0	0	0	0	0	0	0.0603505	0	0	0	0	0
IH3SHYN01.CH2_75_R1	IAV-infected	p6d1	0.0135275	0.0199155	0	0	0	0	0.0549554	0	0	0	0	0	0	0	0.000845467	0	0.0877407	0	0	0	0	0	0	0	0	0	0.223861	0	0.00225458	0	0	0	0	0	0	0	0	0	0	0	0.0538281	0.144387	0	0	0	0.0177548	0
IH3SHYN02.CH2_100_R1	IAV-infected	p18d0	0.00148254	0.00049418	0	0	0	0	0.00159236	0.000164727	0	0	0	0	0	0	0.000768724	0	0	0	0	0	0	0	0	0	0	0	0.000878542	0	0	0	0.0121898	0	0.00093345	0	0	0	0	0	0	0	0	0.573523	0	0	0	0	0
IH3SHYN02.CH2_101_R1	IAV-infected	p18d1	0	0	0	0	0	0	0.00463958	0	0	0	0	0	0	0	0	0	0	0	0	0	0	0	0	0	0	0	0.00826072	0	0.000226321	0	0.0132398	0	0	0	0	0	0	0	0	0	0	0.56535	0	0	0	0	0
IH3SHYN02.CH2_102_R1	IAV-infected	p18d3	0	0	0	0	0	0	0.0012285	0.002457	0	0	0	0	0	0	0	0	0	0	0	0	0	0	0	0	0	0	0.0012285	0	0.000614251	0	0.022113	0	0	0	0	0	0	0	0	0	0.027027	0.220516	0	0	0	0	0
IH3SHYN02.CH2_103_R1	IAV-infected	p18d5	0.00981792	0.010532	0	0	0	0	0	0	0	0	0	0	0	0	0.0269547	0	0	0	0	0	0	0	0	0	0	0	0.012674	0	0	0	0.0747947	0	0	0	0	0	0	0	0	0	0	0.0947876	0	0	0	0	0
IH3SHYN02.CH2_104_R1	IAV-infected	p18d7	0	0.00020145	0	0	0	0	0	0.00020145	0	0	0	0	0	0	0.02639	0	0	0	0	0	0	0	0	0	0	0	0	0	0	0	0.0410959	0	0	0	0	0	0	0	0	0	0	0.0785657	0	0	0	0	0
IH3SHYN01.CH2_07_R1	IAV-infected	p2d3	0	0.00287356	0	0	0	0	0.0840517	0	0	0	0	0	0.012931	0	0.000718391	0	0	0	0	0	0	0	0	0	0	0	0.125	0	0.0258621	0	0.00359195	0	0	0.00646552	0	0	0	0	0	0	0.00287356	0	0	0	0	0.00143678	0
IH3SHYN02.CH2_105_R1	IAV-infected	p18d21	0	0	0	0	0	0	0.283179	0	0	0	0	0	0	0	0	0	0	0	0	0	0	0	0.0043692	0	0	0	0.000273075	0	0.0360459	0	0	0	0	0	0	0	0	0	0	0	0	0.123703	0	0	0	0	0
IH3SHYN02.CH2_106_R1	IAV-infected	p20d0	0.000638388	7.09e-05	0	0	0	0	0.333948	0	0	0	0	0	0	0	0	0	0	0	0	0	0	0	0	0	0	0	0.00993049	0	0.00340474	0	0.00758973	0	0	0	0	0	0	0	0	0	0.000212796	0.505533	0	0	0	0	0
IH3SHYN02.CH2_107_R1	IAV-infected	p20d3	0.00237147	0.00189717	0	0	0	0	0.251945	9.49e-05	0	0	0	0	0	0	0.00104345	0	0	0	0	0	0	0	0	0	0	0	0.0754126	0	0.0247581	0	0.0166951	0	0	0	0	0	0	0	0	0	0	0.187346	0.00256118	0	0	0	0
IH3SHYN02.CH2_108_R1	IAV-infected	p20d5	0.00240348	0.0058585	0	0	0	0	0.476341	0	0	0	0	0	0	0	0	0.000901307	0	0	0	0	0	0	0	0	0	0	0.112438	0	0.0497972	0	0.00638426	0	0	0	0	0	0	0	0	0	0.000300436	0.0837464	0.00142707	0	0	0	0
IH3SHYN02.CH2_109_R1	IAV-infected	p20d7	0	0	0	0	0	0	0.0867023	0.000125747	0	0	0	0	0	0	0.0009431	0	0	0	0	0	0	0	0	0	0	0	0.00106885	0	0.00106885	0	0.0281672	0	0	0	0	0	0	0	0	0	0	0.189374	0	0	0	0	0
IH3SHYN02.CH2_110_R1	IAV-infected	p20d21	9.96e-05	4.98e-05	0	0	0	0	0.266311	0.000199223	0	0	0	0	0	9.96e-05	0	0.000249029	0	0	0	0	0	0	0.000149417	0	0	0	0.52819	0	0.00214165	0	0.00283893	0	0.000199223	4.98e-05	0	0	0	0	0	0	0	0.0160873	0.000747086	0.000298835	0	0.000199223	0
IH3SHYN02.CH2_111_R1	IAV-infected	p23d1	0.000161438	0	0	0	0	0	0.120594	0.000161438	0	0	0	0	0	0	0.00156057	0	0	0	0	0	0	0	0	0	0	0	0.00769521	0	0.00322876	0	0.00516601	0	0	0	0	0	0	0	0	0	0	0.0333638	0	0	0	0	0
IH3SHYN02.CH2_112_R1	IAV-infected	p23d2	0.00090536	0.000784645	0	0	0	0	0.941091	0	0	0	0	0	6.04e-05	0	0	0	0	0	0	0	0	0	0.000120715	0	0	0	0.00754466	0	0.0012675	0	0.00838967	0	0.000301787	0	0	0	0	0	0	0	0	0.00826895	0	0	0	0	0
IH3SHYN02.CH2_113_R1	IAV-infected	p23d5	0.00029417	0.000529505	0	0	0	5.88e-05	0.496735	0.000117668	0	0	0	0	0	0	0.000235336	0	0	0	0	0	0	0	0	0	0	0	0.00417721	0	0.00105901	0	0.000411837	0	0	0	0	0	0	0	0	0	0	0.103018	0	0	0	0	0
IH3SHYN02.CH2_114_R1	IAV-infected	p23d7	0.000943082	0.00183069	0	0	0	0	0.817985	0.000166426	0	0	0.000277377	0	0.000110951	0	0.000166426	0.000110951	0	0	0	0	0	0	0.000998558	0	0	0	0.00388328	0	0.000499279	0	0.00205259	0	0.000388328	0	0	0	0	0	0	0	0	0.000277377	0	0.000221902	0	0.000499279	0.000332853
IH3SHYN01.CH2_08_R1	IAV-infected	p2d5	0	0	0	0	0	0	0.0209816	0	0	0	0	0	0.121768	0	0	0	0	0	0	0	0	0	0	0	0	0	0.042338	0	0	0	0.00112402	0	0	0	0	0	0	0	0	0	0.00974148	0.315849	0	0	0	0	0
IH3SHYN02.CH2_115_R1	IAV-infected	p23d21	5.82e-05	0.000174734	0	0	0	0	0.08195	0	0	0	0	0	0.00267925	0	0.000349467	0	0	0	0	0	0	0	0	0	0	0	0.0325004	0	0.0126391	0	0.0163085	0	0	0	0	0	0	0	0	0	0	0.00064069	0	0	0	0	0
IH3SHYN02.CH2_116_R1	IAV-infected	p24d1	0.000315789	5.26e-05	0	0	0	0	0.0137368	0.000105263	0	0	0	0	0	0	0.00163158	0	0	0	0	0	0	0	0	0	0	0	0.000526316	0	0.000736842	0	0.0132105	0	0	0	0	0	0	0	0	0	0	0.225368	0	0	0	0	0
IH3SHYN02.CH2_117_R1	IAV-infected	p24d2	0.00238404	0.0013475	0	0	0	0	0.159834	0.00119202	0	0	0	0	0.000621923	0	0.00331692	0	0	0	0	0	0	0	0	0	0	0	0.0454522	0	0.0380409	0	0.0557657	0	0.000155481	0	0	0	0	0	0	0	0	0.0993003	0.000777403	0	0	0	0
IH3SHYN02.CH2_118_R1	IAV-infected	p24d5	0.0245595	0.0250934	0	0	0	0	0.0117459	0	0	0	0	0	0	0	0	0	0	0	0	0	0	0.00480513	0.00320342	0	0	0	0	0	0	0	0.0128137	0	0	0	0	0	0	0	0	0	0	0.145755	0.00266951	0	0	0	0
IH3SHYN02.CH2_119_R1	IAV-infected	p24d7	0.1	0.314286	0	0	0	0	0	0.0142857	0	0	0	0	0	0	0	0	0	0	0	0	0	0	0	0	0	0	0	0	0.0142857	0	0.114286	0	0	0	0	0	0	0	0	0	0	0	0	0	0	0	0
IH3SHYN02.CH2_120_R1	IAV-infected	p24d21	0.000830479	0.00332191	0	0	0	0	0.524032	0.000830479	0	0	0	0	0.000415239	0	0.00249144	0	0	0	0	0	0	0	0.000830479	0	0	0	0.00550192	0	0.336863	0	0.014741	0	0.0020762	0	0	0	0	0	0	0	0.00155715	0.00280286	0.000934288	0	0	0	0
IH3SHYN02.CH2_121_R1	IAV-infected	p25d1	0.00102881	0.00030259	0	0	0	0	0.0252965	6.05e-05	0	0	0	0	0	0	0	0	0	0	0	0	0	0	0	0	0	0	0.0030259	0	6.05e-05	0	0.0171266	0	0.00030259	0	0	0	0	0	0	0	0	0.133261	0	0	0	0	0
IH3SHYN02.CH2_122_R1	IAV-infected	p25d2	0.000248509	0.000497018	0	0	0	0	0.0270875	0	0	0	0.000372763	0	0	0	0.00124255	0	0	0	0	0	0	0	0	0	0	0	0.0013668	0	0.874876	0	0.00149105	0	0	0	0	0	0	0	0	0	0	0.00484592	0	0	0	0.000372763	0
IH3SHYN02.CH2_123_R1	IAV-infected	p25d5	0.000441209	0	0	0	0	0	0.00397088	0.000441209	0	0	0	0	0.000110302	0	0.000661813	0	0	0	0	0	0	0	0	0	0	0	0.000882418	0	0.00154423	0	0.00363997	0	0.000551511	0	0	0	0	0	0	0	0.000441209	0.106111	0	0	0	0	0
IH3SHYN02.CH2_124_R1	IAV-infected	p25d7	0.00356268	0.00178134	0	0	0	0	0.0102427	0.00378535	0	0	0	0	0	0	0.0109107	0	0	0	0	0	0	0	0	0	0	0	0.0211534	0	0.0207081	0	0.117791	0	0	0	0	0	0	0	0	0	0	0.00089067	0	0	0	0	0
IH3SHYN01.CH2_09_R1	IAV-infected	p2d9	0.00828287	0.00701351	4.68e-06	7.95e-06	1.17e-05	0.000145871	0.219042	0.0002333	0.000105663	4.63e-05	3.74e-06	4.02e-05	0.00536217	5.84e-05	0.0382706	0.000101923	0.000476887	3.74e-06	8.42e-06	2.2e-05	4.21e-06	4.54e-05	0.00179674	1.96e-05	9.35e-06	4.21e-06	0.107604	0.00032073	0.0621042	1.45e-05	0.0198661	1.08e-05	0.000940215	0.00054655	2.15e-05	2.43e-05	3.74e-06	3.97e-05	3.37e-05	1.92e-05	0.0021315	0.0978132	0.00115809	0.00638561	9.12e-05	0.00414003	7.43e-05
[truncated: 34 more columns]

## Sheet: Sheet1
p25d21
p31d1
p31d2
p31d5
p31d7
p3d1
p31d21
p33d1
p33d2
p33d3
p3d2
p33d5
p33d7
p33d21
p3d3
p9d5
p9d7
p9d21
p12d0
p12d1
p12d2
p12d5
p12d21
p3d5
p15d0
p15d1
p15d2
p15d3
p15d7
p15d21
p18d0
hc1d1
hc1d3
hc1d5
p3d7
hc1d8
hc1d28
hc2d1
hc2d2
hc2d3
hc2d5
hc2d8
hc2d28
hc3d1
hc3d3
p6d2
hc3d5
hc3d8
hc3d28
hc4d1
hc4d2
hc4d3
hc4d5
hc4d8
hc4d28
hc5d1
p6d3
hc5d2
hc5d3
hc5d5
hc5d8
hc5d28
hc6d1
hc6d2
hc6d3
hc6d5
hc6d28
p6d6
hc7d1
hc7d2
hc7d3
hc7d5
hc7d8
hc7d28
hc8d1
hc8d3
hc8d5
hc8d8
p9d1
hc8d28
hc11d28
hc12d28
hc2d3
hc2d8
hc4d2
hc9d1
hc9d2
hc9d3
hc9d5
p9d3
p1d1
hc9d8
hc9d28
hc10d1
hc10d2
hc10d3
hc10d5
hc10d8
hc10d28
hc11d1
hc11d2
p9d5
hc11d8
hc11d28
hc12d1
hc12d2
hc12d3
hc12d5
hc12d8
hc12d28
hc13d1
hc13d2
p9d7
hc13d3
hc13d5
hc13d8
hc13d28
hc14d1
hc14d2
hc14d3
hc14d5
hc14d8
hc14d28
p10d1
hc15d1
hc15d2
hc15d3
hc15d8
hc15d28
hc16d1
hc16d2
hc16d3
hc16d5
hc16d8
p10d3
hc16d28
hc17d1
hc17d2
hc17d3
hc17d5
hc17d8
hc17d28
hc18d1
hc18d2
hc18d3
p12d1
hc18d5
hc18d8
hc19d1
hc19d2
hc19d3
hc19d5
hc19d8
hc19d28
hc20d1
hc20d2
p12d3
hc20d3
hc20d28
hc21d1
hc21d2
hc21d3
hc21d5
hc21d8
hc21d28
hc22d1
hc22d2
p12d4
hc22d3
hc22d5
hc22d8
hc22d28
p12d11
p13d1
p13d2
p1d2
p13d5
p15d1
p15d2
p15d3
p15d5
p15d7
p18d1
p18d2
p18d3
p18d5
p1d3
p18d22
p19d1
p19d3
p19d5
p19d7
p20d1
p20d2
p20d3
p20d5
p22d1
p1d5
p22d3
p22d5
p1d1
p1d2
p1d3
p1d5
p1d7
p1d21
p2d1
p2d2
p1d7
p2d7
p2d21
p3d0
p3d1
p3d2
p3d5
p3d7
p3d21
p4d0
p4d1
p2d1
p4d2
p4d3
p4d5
p4d21
p6d1
p18d0
p18d1
p18d3
p18d5
p18d7
p2d3
p18d21
p20d0
p20d3
p20d5
p20d7
p20d21
p23d1
p23d2
p23d5
p23d7
p2d5
p23d21
p24d1
p24d2
p24d5
p24d7
p24d21
p25d1
p25d2
p25d5
p25d7
p2d9

## Sheet: Figure2_gProteobacteria_order
SampleID	PatientID	Other	Aeromonadales	Alteromonadales	Enterobacteriales	Pasteurellales	Pseudomonadales	Vibrionales	Xanthomonadales
IH3SHYN01.CH2_01_R1	p1d1	0.000111857	0	0	0.00234899	0	0.361969	0	0.19217
IH3SHYN01.CH2_02_R1	p1d2	0	0	0	0	0	0.635593	0	0.322034
IH3SHYN01.CH2_03_R1	p1d3	0	0	0	0	0	0.158901	0	0.0633214
IH3SHYN01.CH2_04_R1	p1d5	0	0	0	0	0	0.0411797	0	0.0232332
IH3SHYN01.CH2_05_R1	p1d7	0	0	0	0	0	0.232391	0	0.0163592
IH3SHYN01.CH2_06_R1	p2d1	0	0	0	0	0	0.5	0	0.349057
IH3SHYN01.CH2_07_R1	p2d3	0	0	0	0.0150862	0	0.360632	0	0.323276
IH3SHYN01.CH2_08_R1	p2d5	0	0	0	0.0221057	0	0.431622	0	0.0344698
IH3SHYN01.CH2_09_R1	p2d9	0.000188417	0.000650342	6.63901e-05	0.00670587	0.0305927	0.227809	8.4624e-05	0.0467643
IH3SHYN01.CH2_10_R1	p3d1	0	0	0	0	0	0.740986	0	0.133892
IH3SHYN01.CH2_11_R1	p3d2	0	0	0	0	0.00100587	0.244258	0	0.0115675
IH3SHYN01.CH2_12_R1	p3d3	0	0	0	0	0	0.852633	0	0.0228566
IH3SHYN01.CH2_13_R1	p3d5	0	0.000177478	0	0.000709912	0.00275091	0.641317	0	0.0504038
IH3SHYN01.CH2_14_R1	p3d7	0	0	0	0	0	0.732006	0	0.117784
IH3SHYN01.CH2_15_R1	p6d2	0	0	0	0	0	0.54837	0	0.0634533
IH3SHYN01.CH2_16_R1	p6d3	0	0	0	0.0162069	0.0144896	0.660835	0	0.174949
IH3SHYN01.CH2_17_R1	p6d6	0	0	0	0	0	0.414865	0	0.11779
IH3SHYN01.CH2_18_R1	p9d1	0	0	0	0.000756274	0	0.45397	0	0.150911
IH3SHYN01.CH2_19_R1	p9d3	0	0	0	0.0324111	0	0.637945	0	0.189625
IH3SHYN01.CH2_20_R1	p9d5	0	0	0	0.0325342	0	0.401541	0	0.263699
IH3SHYN01.CH2_21_R1	p9d7	0	0	0	0	0	0.614903	0	0.266183
IH3SHYN01.CH2_22_R1	p10d1	0	0	0	0	0	0.000564056	0	0.000141014
IH3SHYN01.CH2_23_R1	p10d3	0	0	0	0.000201478	6.71592e-05	0.016857	0	0.00597717
IH3SHYN01.CH2_24_R1	p12d1	0	0	0	0.00680771	0	0.70664	0	0.176267
IH3SHYN01.CH2_25_R1	p12d3	0	0.0081611	0	0.0660307	0.000105988	0.137043	0	0.355591
IH3SHYN01.CH2_26_R1	p12d4	0	0.0146851	0.000521804	0.095341	0	0.0948938	0	0.309728
IH3SHYN01.CH2_27_R1	p12d11	0	0.0109769	0	0.100256	7.31797e-05	0.0769118	0	0.256861
IH3SHYN01.CH2_28_R1	p13d1	0	0.00915292	0	0.0598394	0.000345393	0.128832	0	0.216648
IH3SHYN01.CH2_29_R1	p13d2	0.000280938	0.010184	0	0.0941143	0	0.0543616	0	0.224399
IH3SHYN01.CH2_30_R1	p13d5	0	0.00393293	0	0.0808666	0	0.0255986	0	0.104947
IH3SHYN01.CH2_31_R1	p15d1	0	7.01066e-05	0	0.00259394	0	0.926388	0	0.00799215
IH3SHYN01.CH2_32_R1	p15d2	0	0.0091641	0	0.0864166	0	0.0704865	0	0.287684
IH3SHYN01.CH2_33_R1	p15d3	0	0.0168465	0	0.106379	0.00558395	0.076661	0	0.291217
IH3SHYN01.CH2_34_R1	p15d5	9.07029e-05	9.07029e-05	0.000272109	0.00671202	0.748753	0.0430839	0	0.00798186
IH3SHYN01.CH2_35_R1	p15d7	0	0.00681562	0	0.0350264	0.427014	0.0953002	0	0.137794
IH3SHYN01.CH2_36_R1	p18d1	0	0	0	0.00917431	0	0.137615	0	0.348624
IH3SHYN01.CH2_37_R1	p18d2	0	0	0	0.00405844	0	0.208604	0	0.168831
IH3SHYN01.CH2_38_R1	p18d3	0	0	0	0	0	0.699381	0	0.167216
IH3SHYN01.CH2_39_R1	p18d5	0	0	0	0.0182846	0.00132323	0.447612	0	0.104174
IH3SHYN01.CH2_40_R1	p18d22	0	0	0	6.91706e-05	0	0.00304351	0	0.000622536
IH3SHYN01.CH2_41_R1	p19d1	0	0	0	0	0	0.247908	0	0.0623431
IH3SHYN01.CH2_42_R1	p19d3	0	0	0	0	0	0.0973169	0	0.00994434
IH3SHYN01.CH2_43_R1	p19d5	0	0	0	0.000121344	0	0.000849411	0	0.000242689
IH3SHYN01.CH2_44_R1	p19d7	0	0	0	0	0	0.0192892	0	0.0027339
IH3SHYN01.CH2_45_R1	p20d1	0	0	0	0	0.000151757	0.0062979	0	0.000303513
IH3SHYN01.CH2_46_R1	p20d2	0	0	0	0.000300526	0.000150263	0.246281	0	0.0435763
IH3SHYN01.CH2_47_R1	p20d3	0	8.99442e-05	0	8.99442e-05	0.00125922	0.0248246	0	0.00287822
IH3SHYN01.CH2_48_R1	p20d5	0	0	0	0.000452196	0	0.434884	0	0.0505814
IH3SHYN01.CH2_49_R1	p22d1	0	0	0	0.00039655	0.00178448	0.312085	0	0.0762367
IH3SHYN01.CH2_50_R1	p22d3	0	0	0	0.000168039	0	0.423962	0	0.0250378
IH3SHYN01.CH2_51_R1	p22d5	0	0	0	0	7.60572e-05	0.00988744	0	0.00205354
IH3SHYN01.CH2_52_R1	p1d1	0	0	0	0.000502614	0.00160836	0.0296542	0	0.00321673
IH3SHYN01.CH2_53_R1	p1d2	0	0	7.78331e-05	0	0	0.0630448	0	0.0154888
IH3SHYN01.CH2_54_R1	p1d3	0	0	0	0	0.00584911	0.0406464	0	0.0527412
IH3SHYN01.CH2_55_R1	p1d5	0	0	0	0	0.00519982	0.0251077	0	0.0200565
IH3SHYN01.CH2_56_R1	p1d7	0	0	0	0	0.000438844	0.119554	0	0.0296533
IH3SHYN01.CH2_57_R1	p1d21	0	0	0	0.000113804	0	0.599181	0.000227609	0.0210538
IH3SHYN01.CH2_58_R1	p2d1	0	0	0	0	9.19921e-05	0.0173405	0	0.00124189
IH3SHYN01.CH2_59_R1	p2d2	0	0	0	0	5.79441e-05	0.151176	0	0.0234094
IH3SHYN01.CH2_61_R1	p2d7	0	0	0	0.00262372	0	0.213979	0	0.0249253
IH3SHYN01.CH2_62_R1	p2d21	0	0	0	0.000176382	0.00132287	0.0286621	0	0.0230179
IH3SHYN01.CH2_63_R1	p3d0	0	0	0	0.000165453	5.51511e-05	0.514008	5.51511e-05	0.00121332
IH3SHYN01.CH2_64_R1	p3d1	0	0	8.53606e-05	0	0	0.343747	0	0.011609
IH3SHYN01.CH2_65_R1	p3d2	0	0	0	0.00130779	0	0.447342	0	0.175244
IH3SHYN01.CH2_66_R1	p3d5	0	0	0	0	0	0.505361	0	0.156275
IH3SHYN01.CH2_67_R1	p3d7	0	0	0	0	0.00593443	0.392645	0	0.112268
IH3SHYN01.CH2_68_R1	p3d21	0	0	0	0.000347766	0.00938967	0.665971	0.00121718	0.0688576
IH3SHYN01.CH2_69_R1	p4d0	0	0	0	0.00232288	0.00123887	0.110027	0.0100658	0.0039489
IH3SHYN01.CH2_70_R1	p4d1	0	0	0	0.00270173	0	0.150396	0.000180115	0.0498919
IH3SHYN01.CH2_71_R1	p4d2	0	0	0	0	0.000184581	0.778625	0.000369163	0.0216575
IH3SHYN01.CH2_72_R1	p4d3	0	0	0	0.00222284	0	0.436232	0.00444568	0.111698
IH3SHYN01.CH2_73_R1	p4d5	0	0	0	0	0	0.407779	0	0.149561
IH3SHYN01.CH2_74_R1	p4d21	0	0	0	0.00361446	0	0.347974	0	0.0343921
IH3SHYN01.CH2_75_R1	p6d1	0	0	0	0	0	0.267637	0	0.0923438
IH3SHYN02.CH2_100_R1	p18d0	0	0	0	0	0	0.384472	0	0.00790687
IH3SHYN02.CH2_101_R1	p18d1	0	0	0	0.00780808	0	0.390517	0	0.00158425
IH3SHYN02.CH2_102_R1	p18d3	0	0	0	0	0	0.609951	0	0.0970516
IH3SHYN02.CH2_103_R1	p18d5	0	0	0	0.0510532	0	0.632631	0	0.0705105
IH3SHYN02.CH2_104_R1	p18d7	0	0	0	0.00302176	0	0.77921	0	0.010274
IH3SHYN02.CH2_105_R1	p18d21	0	0	0	0.00682687	0	0.508465	0	0.00737302
IH3SHYN02.CH2_106_R1	p20d0	0	0	0	0	0	0.137254	0	0.00106398
IH3SHYN02.CH2_107_R1	p20d3	0	0	0	0	0.0016126	0.380383	0	0.0347183
IH3SHYN02.CH2_108_R1	p20d5	0.000225327	0	0	0	0	0.250263	0	0.00488208
IH3SHYN02.CH2_109_R1	p20d7	0	0	0	0	0.000502986	0.676454	0	0.00873939
IH3SHYN02.CH2_110_R1	p20d21	0	0	0.00034864	0.000298835	4.98058e-05	0.17442	0	0.0034864
IH3SHYN02.CH2_111_R1	p23d1	0	0	0	5.38126e-05	0	0.772373	0	0.0291126
IH3SHYN02.CH2_112_R1	p23d2	0	0	0	0.00181072	6.03573e-05	0.0278247	0	0.000845002
IH3SHYN02.CH2_113_R1	p23d5	0	0	0	5.88339e-05	0.000176502	0.387304	0	0.00288286
IH3SHYN02.CH2_114_R1	p23d7	0	0	0	0.000166426	0.000110951	0.158882	0	0.00477089
IH3SHYN02.CH2_115_R1	p23d21	0	0	0	5.82445e-05	0	0.809366	0	0.0225406
IH3SHYN02.CH2_116_R1	p24d1	0	0	0	0.00105263	0	0.714053	0	0.0181053
IH3SHYN02.CH2_117_R1	p24d2	0	0	0	0.000518269	0.000207308	0.54185	0	0.0346722
IH3SHYN02.CH2_118_R1	p24d5	0	0	0	0	0	0.71276	0	0.0298986
IH3SHYN02.CH2_119_R1	p24d7	0	0	0	0.1	0	0.228571	0	0.0428571
IH3SHYN02.CH2_120_R1	p24d21	0	0	0	0.000830479	0	0.0518011	0	0.0324925
IH3SHYN02.CH2_121_R1	p25d1	0	0	0	0	0	0.774207	0	0.0256596
IH3SHYN02.CH2_122_R1	p25d2	0	0	0	0	0.000124254	0.0800199	0	0.0041004
IH3SHYN02.CH2_123_R1	p25d5	0	0	0	0	0	0.867858	0	0.00761085
IH3SHYN02.CH2_124_R1	p25d7	0	0	0	0	0.00601202	0.492318	0	0.177021
IH3SHYN02.CH2_125_R1	p25d21	0	0	0	0	0	0.329299	0	0.130149
IH3SHYN02.CH2_131_R1	p31d1	0	0	0	0.000106101	0.000318302	0.013687	0	0.00413793
IH3SHYN02.CH2_132_R1	p31d2	0	0	0	0.0002621	0.000174734	0.00690197	0	0.0023589
IH3SHYN02.CH2_133_R1	p31d5	0	0	0	0	0	0.0932611	0	0.172684
IH3SHYN02.CH2_134_R1	p31d7	0	0	0	0.00542986	0	0.110407	0	0.135747
IH3SHYN02.CH2_135_R1	p31d21	0	0.00020475	0	0.000511876	0	0.972973	0	0.00143325
IH3SHYN02.CH2_142_R1	p33d1	0	0	0	0	0.913927	0.0134776	0	0.000408413
IH3SHYN02.CH2_143_R1	p33d2	0	0	0	0	0.881945	0.0031498	0	0
IH3SHYN02.CH2_144_R1	p33d3	0	0	0	0	0.401375	0.000490978	0	0.000122745
IH3SHYN02.CH2_145_R1	p33d5	0	0	0	0	0.000610459	0.968731	0	6.78288e-05
IH3SHYN02.CH2_146_R1	p33d7	0	0	0	0	8.02439e-05	0.992858	0	0.000160488
IH3SHYN02.CH2_147_R1	p33d21	0	0	0	0	0.081351	0.0373161	0	0
IH3SHYN02.CH2_85_R1	p9d5	0	0	0	0.00310559	0.00016787	0.0383582	0	0.0036092
IH3SHYN02.CH2_86_R1	p9d7	0	0	0	0.00337577	0.0760995	0.221161	0	0.0163966
IH3SHYN02.CH2_87_R1	p9d21	0	0	0	0	0.020851	0.234068	0	0.0114387
IH3SHYN02.CH2_88_R1	p12d0	0	0	0	0	0.014677	0.132879	0	0.0213602
IH3SHYN02.CH2_89_R1	p12d1	0	0	0	0	0.0614834	0.365156	0	0.00240344
IH3SHYN02.CH2_90_R1	p12d2	0	0	0	0	0.558248	0.279376	0	0.00251746
IH3SHYN02.CH2_91_R1	p12d5	0	0.00175483	0.00162948	0	0.0564051	0.502632	0	0.0295813
IH3SHYN02.CH2_92_R1	p12d21	0	0	0	0	0	0.676197	0	0.0586251
IH3SHYN02.CH2_93_R1	p15d0	0	0	0	0.00240949	0	0.140194	0	0.0303088
IH3SHYN02.CH2_94_R1	p15d1	0	0	0	0	0	0.422523	0	0.00769814
IH3SHYN02.CH2_95_R1	p15d2	0	0	0	0	0	0.796923	0	0.107692
IH3SHYN02.CH2_96_R1	p15d3	0	0	0	0	0	0.494893	0	0.00655655
IH3SHYN02.CH2_97_R1	p15d7	0	0	0	0.00222568	0	0.30069	0	0.155353
IH3SHYN02.CH2_98_R1	p15d21	0	0	0	0.0101833	0	0.105906	0	0.167006
IH3SHYN02.CH2_99_R1	p18d0	0	0	0	0.0006852	0	0.778485	0	0.0136061
