# Supplementary material for: Microbiome disturbance and resilience dynamics of the upper respiratory tract during influenza A virus infection
Source: Nat Commun. 2020 May 21;11:2537. doi: 10.1038/s41467-020-16429-9 (PMC7242466; doi:10.1038/s41467-020-16429-9)
Supplement: Supplementary file 4 — Source Data [file 41467_2020_16429_MOESM4_ESM.zip › Source_Data_FLUMB_final_tables_NCOMMS-19-14037D/FigureS7_ferrets_bray_curtis_distance-matrix.xlsx]

## Sheet: FigureS7_ferrets_bray_curtis_di
	582_3d	582_5d	582_7d	584_0d	584_14d	584_1d	581_0d	584_3d	584_5d	584_7d	585_0d	585_14d	585_1d	585_3d	585_5d	585_7d	586_0d	581_14d	586_14d	586_1d	586_3d	586_5d	586_7d	587_0d	587_14d	587_1d	587_3d	587_5d	581_1d	587_7d	588_0d	588_14d	588_1d	588_3d	588_5d	588_7d	589_0d	589_14d	589_1d	581_3d	589_3d	589_5d	589_7d	590_0d	590_14d	590_1d	590_3d	590_5d	590_7d
582_3d	0	0.313095	0.261662	0.293773	0.320769	0.326513	0.272634	0.232712	0.262664	0.324977	0.312848	0.317861	0.279393	0.198751	0.285467	0.256857	0.292887	0.284688	0.327239	0.375338	0.305019	0.35848	0.350121	0.258583	0.283648	0.262132	0.269632	0.450304	0.268234	0.355372	0.266864	0.315439	0.306068	0.395902	0.356965	0.396142	0.397934	0.332918	0.282664	0.31343	0.428457	0.343884	0.434459	0.273936	0.330765	0.280386	0.219159	0.273792	0.314291
582_5d	0.313095	0	0.292146	0.338591	0.374102	0.314919	0.313137	0.34498	0.326468	0.332537	0.326818	0.330502	0.307914	0.270415	0.300042	0.337106	0.35314	0.296481	0.319256	0.356519	0.328075	0.354875	0.360329	0.301148	0.283914	0.305995	0.299673	0.409672	0.309665	0.358236	0.316754	0.304017	0.341281	0.364617	0.387925	0.391693	0.378146	0.319301	0.301202	0.318311	0.391033	0.34598	0.407137	0.337646	0.352395	0.307244	0.333812	0.299098	0.301596
582_7d	0.261662	0.292146	0	0.33352	0.334574	0.335009	0.283907	0.291092	0.298653	0.299314	0.343358	0.302532	0.313225	0.264303	0.294765	0.243211	0.32563	0.274875	0.34468	0.372986	0.359136	0.37981	0.343526	0.279194	0.27904	0.310085	0.308415	0.471297	0.305185	0.35872	0.301319	0.323396	0.313961	0.429846	0.372511	0.427002	0.400691	0.3306	0.306261	0.358256	0.45342	0.364204	0.423004	0.329654	0.346394	0.29353	0.293347	0.267437	0.276305
584_0d	0.293773	0.338591	0.33352	0	0.286338	0.362699	0.252305	0.283534	0.321997	0.411741	0.185844	0.327869	0.278565	0.284599	0.336186	0.348414	0.290966	0.297945	0.305671	0.391435	0.361874	0.380275	0.380612	0.247962	0.280587	0.296435	0.330173	0.454415	0.284918	0.413216	0.255824	0.321494	0.318332	0.45212	0.399955	0.440186	0.412303	0.340553	0.310176	0.38091	0.437369	0.349841	0.446766	0.284419	0.35685	0.261929	0.282198	0.376456	0.356168
584_14d	0.320769	0.374102	0.334574	0.286338	0	0.378806	0.28494	0.289681	0.330841	0.425656	0.298581	0.259699	0.347013	0.297995	0.344439	0.298705	0.250079	0.263443	0.322064	0.393256	0.373963	0.373529	0.390834	0.263789	0.282791	0.295983	0.334748	0.480104	0.324036	0.421441	0.286217	0.280814	0.280855	0.480869	0.435398	0.446678	0.420664	0.323565	0.307052	0.408243	0.448628	0.369396	0.454858	0.277698	0.304454	0.290686	0.322766	0.309946	0.362564
584_1d	0.326513	0.314919	0.335009	0.362699	0.378806	0	0.348399	0.319016	0.315609	0.37648	0.382286	0.390656	0.265067	0.325598	0.361826	0.351802	0.363057	0.332513	0.382887	0.399265	0.344569	0.40503	0.431129	0.321805	0.341707	0.345959	0.346823	0.455753	0.34735	0.411426	0.331733	0.373606	0.384331	0.402898	0.409947	0.424796	0.407486	0.369876	0.391083	0.369149	0.450735	0.401392	0.410837	0.317637	0.368789	0.322536	0.311935	0.335629	0.350677
581_0d	0.272634	0.313137	0.283907	0.252305	0.28494	0.348399	0	0.28498	0.292526	0.399235	0.273111	0.335638	0.286185	0.23784	0.327859	0.300582	0.193181	0.250487	0.264561	0.311151	0.295529	0.322872	0.34827	0.189292	0.246604	0.228957	0.273264	0.376035	0.229554	0.364561	0.179296	0.272481	0.244506	0.391717	0.334169	0.391714	0.367816	0.293397	0.275023	0.317592	0.381035	0.299058	0.366237	0.296886	0.315947	0.262019	0.290914	0.300275	0.331168
584_3d	0.232712	0.34498	0.291092	0.283534	0.289681	0.319016	0.28498	0	0.289589	0.375061	0.301611	0.295335	0.288632	0.23251	0.338105	0.234313	0.264531	0.29378	0.364491	0.37353	0.318936	0.384509	0.397322	0.283349	0.313306	0.317809	0.304988	0.456319	0.297986	0.401096	0.284423	0.338439	0.271013	0.423469	0.3922	0.437379	0.379447	0.354265	0.287623	0.341972	0.422481	0.358333	0.429695	0.297904	0.349309	0.305091	0.238337	0.269214	0.321101
584_5d	0.262664	0.326468	0.298653	0.321997	0.330841	0.315609	0.292526	0.289589	0	0.324732	0.332453	0.328139	0.293371	0.260353	0.296562	0.298627	0.290469	0.311571	0.361534	0.377193	0.295275	0.33907	0.360749	0.29933	0.29427	0.294617	0.282217	0.406848	0.269933	0.361316	0.282393	0.326192	0.300866	0.368435	0.397048	0.384452	0.38096	0.344105	0.289568	0.319378	0.416692	0.350084	0.369734	0.295306	0.347641	0.297704	0.269039	0.265186	0.296093
584_7d	0.324977	0.332537	0.299314	0.411741	0.425656	0.37648	0.399235	0.375061	0.324732	0	0.384057	0.353356	0.353032	0.359468	0.319308	0.313621	0.403182	0.352236	0.429823	0.429651	0.394847	0.432274	0.397614	0.371479	0.363683	0.368381	0.350992	0.494219	0.357978	0.376336	0.393665	0.399439	0.382867	0.462142	0.425594	0.429345	0.429533	0.395989	0.369017	0.41497	0.459641	0.421978	0.43742	0.408478	0.379586	0.36797	0.344526	0.366972	0.306765
585_0d	0.312848	0.326818	0.343358	0.185844	0.298581	0.382286	0.273111	0.301611	0.332453	0.384057	0	0.347093	0.292239	0.301283	0.318067	0.346189	0.313444	0.30947	0.315797	0.429288	0.381859	0.389407	0.403393	0.27964	0.300538	0.310593	0.33821	0.481761	0.301421	0.433711	0.282607	0.327762	0.339341	0.469217	0.423866	0.472367	0.448478	0.364402	0.328025	0.409844	0.464874	0.380364	0.47073	0.306738	0.364934	0.289558	0.303835	0.37851	0.331779
585_14d	0.317861	0.330502	0.302532	0.327869	0.259699	0.390656	0.335638	0.295335	0.328139	0.353356	0.347093	0	0.32466	0.30279	0.296686	0.250508	0.304922	0.25569	0.312315	0.416226	0.394794	0.394977	0.387727	0.310045	0.289518	0.325633	0.318517	0.464366	0.328467	0.398694	0.34275	0.269213	0.30526	0.463802	0.425216	0.428279	0.444314	0.347796	0.296323	0.397982	0.463822	0.402911	0.459087	0.319584	0.339886	0.322546	0.324377	0.316217	0.306473
585_1d	0.279393	0.307914	0.313225	0.278565	0.347013	0.265067	0.286185	0.288632	0.293371	0.353032	0.292239	0.32466	0	0.270305	0.305629	0.32508	0.308875	0.285656	0.339515	0.389906	0.333711	0.365809	0.394866	0.279209	0.296738	0.288255	0.294563	0.434218	0.298883	0.36482	0.25138	0.315436	0.32918	0.404939	0.369011	0.408289	0.380008	0.348638	0.311411	0.33444	0.446917	0.347864	0.394612	0.280393	0.348911	0.268152	0.291475	0.306403	0.321266
585_3d	0.198751	0.270415	0.264303	0.284599	0.297995	0.325598	0.23784	0.23251	0.260353	0.359468	0.301283	0.30279	0.270305	0	0.307988	0.275661	0.263691	0.264519	0.306505	0.321465	0.269637	0.310765	0.329213	0.250556	0.258134	0.236903	0.247877	0.385299	0.23238	0.341317	0.252185	0.275713	0.256229	0.368139	0.33623	0.351782	0.350277	0.317077	0.2359	0.282898	0.382707	0.270789	0.375682	0.260476	0.314717	0.246616	0.213616	0.253079	0.315334
585_5d	0.285467	0.300042	0.294765	0.336186	0.344439	0.361826	0.327859	0.338105	0.296562	0.319308	0.318067	0.296686	0.305629	0.307988	0	0.295712	0.330892	0.287777	0.346246	0.42701	0.386402	0.391855	0.388108	0.307467	0.305752	0.310168	0.314537	0.461499	0.344482	0.37466	0.315002	0.331952	0.369033	0.425783	0.414078	0.472978	0.42986	0.363084	0.328136	0.389344	0.48818	0.40141	0.432931	0.324912	0.357706	0.326793	0.327184	0.323724	0.292113
585_7d	0.256857	0.337106	0.243211	0.348414	0.298705	0.351802	0.300582	0.234313	0.298627	0.313621	0.346189	0.250508	0.32508	0.275661	0.295712	0	0.274009	0.285371	0.364404	0.40139	0.342138	0.379795	0.368055	0.300162	0.301979	0.290894	0.302328	0.449625	0.291867	0.3596	0.302695	0.311572	0.272277	0.437952	0.379778	0.399634	0.406666	0.336888	0.290252	0.348414	0.437798	0.358405	0.429468	0.32382	0.320714	0.284439	0.30143	0.257687	0.26498
586_0d	0.292887	0.35314	0.32563	0.290966	0.250079	0.363057	0.193181	0.264531	0.290469	0.403182	0.313444	0.304922	0.308875	0.263691	0.330892	0.274009	0	0.266719	0.286457	0.336859	0.295241	0.307821	0.372862	0.206307	0.267277	0.24502	0.280193	0.418579	0.242629	0.372118	0.208615	0.287039	0.204922	0.412579	0.358169	0.390604	0.346235	0.30369	0.264406	0.329058	0.358834	0.311468	0.400712	0.272498	0.325183	0.276641	0.288532	0.255505	0.339082
581_14d	0.284688	0.296481	0.274875	0.297945	0.263443	0.332513	0.250487	0.29378	0.311571	0.352236	0.30947	0.25569	0.285656	0.264519	0.287777	0.285371	0.266719	0	0.194314	0.360623	0.330164	0.32693	0.326272	0.222241	0.15488	0.260133	0.279127	0.423492	0.257444	0.354307	0.263001	0.173029	0.300991	0.403778	0.36967	0.377806	0.418364	0.236652	0.275041	0.335252	0.428633	0.309462	0.400533	0.265171	0.288745	0.283481	0.283874	0.336224	0.299237
586_14d	0.327239	0.319256	0.34468	0.305671	0.322064	0.382887	0.264561	0.364491	0.361534	0.429823	0.315797	0.312315	0.339515	0.306505	0.346246	0.364404	0.286457	0.194314	0	0.373067	0.355431	0.324809	0.331535	0.260925	0.202479	0.300625	0.31096	0.401953	0.284205	0.337869	0.298933	0.19023	0.310159	0.407038	0.373066	0.346526	0.424006	0.257275	0.309628	0.365806	0.413947	0.333664	0.411206	0.307624	0.350568	0.304555	0.328848	0.349132	0.369024
586_1d	0.375338	0.356519	0.372986	0.391435	0.393256	0.399265	0.311151	0.37353	0.377193	0.429651	0.429288	0.416226	0.389906	0.321465	0.42701	0.40139	0.336859	0.360623	0.373067	0	0.294159	0.279387	0.296826	0.326574	0.320949	0.258456	0.316881	0.264295	0.23913	0.336215	0.330426	0.358974	0.274064	0.30097	0.310742	0.331517	0.251355	0.332968	0.260443	0.30665	0.286769	0.28399	0.272521	0.389354	0.381686	0.347564	0.363897	0.338153	0.431919
586_3d	0.305019	0.328075	0.359136	0.361874	0.373963	0.344569	0.295529	0.318936	0.295275	0.394847	0.381859	0.394794	0.333711	0.269637	0.386402	0.342138	0.295241	0.330164	0.355431	0.294159	0	0.265175	0.308387	0.30919	0.28555	0.264784	0.19964	0.323686	0.23464	0.293412	0.280445	0.339607	0.28254	0.26057	0.262421	0.30244	0.315858	0.324287	0.284228	0.223278	0.330211	0.233428	0.320988	0.344039	0.352481	0.355839	0.313731	0.303461	0.400045
586_5d	0.35848	0.354875	0.37981	0.380275	0.373529	0.40503	0.322872	0.384509	0.33907	0.432274	0.389407	0.394977	0.365809	0.310765	0.391855	0.379795	0.307821	0.32693	0.324809	0.279387	0.265175	0	0.258337	0.342274	0.313324	0.266273	0.256015	0.285529	0.247913	0.272402	0.320348	0.328003	0.303794	0.290648	0.294913	0.292808	0.335323	0.336615	0.258988	0.284622	0.291961	0.21836	0.27078	0.364868	0.422661	0.317888	0.362771	0.32128	0.398457
586_7d	0.350121	0.360329	0.343526	0.380612	0.390834	0.431129	0.34827	0.397322	0.360749	0.397614	0.403393	0.387727	0.394866	0.329213	0.388108	0.368055	0.372862	0.326272	0.331535	0.296826	0.308387	0.258337	0	0.370849	0.310209	0.306141	0.30305	0.297371	0.27549	0.24461	0.364737	0.332119	0.326139	0.313155	0.285473	0.245226	0.353332	0.317408	0.310631	0.320561	0.312323	0.243011	0.259394	0.397934	0.398006	0.352235	0.409083	0.347724	0.393427
587_0d	0.258583	0.301148	0.279194	0.247962	0.263789	0.321805	0.189292	0.283349	0.29933	0.371479	0.27964	0.310045	0.279209	0.250556	0.307467	0.300162	0.206307	0.222241	0.260925	0.326574	0.30919	0.342274	0.370849	0	0.212383	0.211986	0.27173	0.432445	0.238742	0.376837	0.191386	0.257395	0.251388	0.402665	0.367566	0.40443	0.373538	0.299132	0.258035	0.3324	0.391783	0.316788	0.405253	0.247384	0.289963	0.252039	0.259207	0.298875	0.320684
587_14d	0.283648	0.283914	0.27904	0.280587	0.282791	0.341707	0.246604	0.313306	0.29427	0.363683	0.300538	0.289518	0.296738	0.258134	0.305752	0.301979	0.267277	0.15488	0.202479	0.320949	0.28555	0.313324	0.310209	0.212383	0	0.231964	0.25691	0.398605	0.228611	0.333321	0.247032	0.170962	0.282401	0.393072	0.35047	0.357646	0.392909	0.21899	0.259528	0.323327	0.420705	0.290301	0.367003	0.258562	0.282636	0.286772	0.277291	0.329978	0.322263
587_1d	0.262132	0.305995	0.310085	0.296435	0.295983	0.345959	0.228957	0.317809	0.294617	0.368381	0.310593	0.325633	0.288255	0.236903	0.310168	0.290894	0.24502	0.260133	0.300625	0.258456	0.264784	0.266273	0.306141	0.211986	0.231964	0	0.21542	0.343299	0.174079	0.315245	0.227663	0.268233	0.190626	0.338222	0.33237	0.343253	0.303599	0.277615	0.183429	0.300327	0.344334	0.255348	0.331172	0.293831	0.317095	0.286366	0.303726	0.298825	0.331741
587_3d	0.269632	0.299673	0.308415	0.330173	0.334748	0.346823	0.273264	0.304988	0.282217	0.350992	0.33821	0.318517	0.294563	0.247877	0.314537	0.302328	0.280193	0.279127	0.31096	0.316881	0.19964	0.256015	0.30305	0.27173	0.25691	0.21542	0	0.349662	0.244927	0.291521	0.268371	0.301743	0.262046	0.27192	0.29384	0.307283	0.348675	0.341594	0.237802	0.255715	0.358062	0.270458	0.351504	0.312038	0.332388	0.315847	0.292298	0.309592	0.347014
587_5d	0.450304	0.409672	0.471297	0.454415	0.480104	0.455753	0.376035	0.456319	0.406848	0.494219	0.481761	0.464366	0.434218	0.385299	0.461499	0.449625	0.418579	0.423492	0.401953	0.264295	0.323686	0.285529	0.297371	0.432445	0.398605	0.343299	0.349662	0	0.299258	0.318552	0.395803	0.401141	0.355156	0.286005	0.351654	0.308512	0.310319	0.369646	0.355144	0.333217	0.31775	0.270755	0.244547	0.462693	0.456265	0.400669	0.437004	0.384261	0.474165
581_1d	0.268234	0.309665	0.305185	0.284918	0.324036	0.34735	0.229554	0.297986	0.269933	0.357978	0.301421	0.328467	0.298883	0.23238	0.344482	0.291867	0.242629	0.257444	0.284205	0.23913	0.23464	0.247913	0.27549	0.238742	0.228611	0.174079	0.244927	0.299258	0	0.27792	0.197409	0.270991	0.175151	0.297829	0.291925	0.279625	0.285981	0.269847	0.182409	0.250728	0.28994	0.237444	0.296083	0.306975	0.318688	0.277264	0.274581	0.27955	0.321795
587_7d	0.355372	0.358236	0.35872	0.413216	0.421441	0.411426	0.364561	0.401096	0.361316	0.376336	0.433711	0.398694	0.36482	0.341317	0.37466	0.3596	0.372118	0.354307	0.337869	0.336215	0.293412	0.272402	0.24461	0.376837	0.333321	0.315245	0.291521	0.318552	0.27792	0	0.358496	0.344637	0.33523	0.316527	0.283204	0.264973	0.371887	0.351976	0.325045	0.30739	0.344964	0.281613	0.299672	0.418882	0.397638	0.387985	0.369427	0.349417	0.406158
588_0d	0.266864	0.316754	0.301319	0.255824	0.286217	0.331733	0.179296	0.284423	0.282393	0.393665	0.282607	0.34275	0.25138	0.252185	0.315002	0.302695	0.208615	0.263001	0.298933	0.330426	0.280445	0.320348	0.364737	0.191386	0.247032	0.227663	0.268371	0.395803	0.197409	0.358496	0	0.288381	0.240386	0.369446	0.353807	0.391173	0.340498	0.313666	0.257404	0.298548	0.400433	0.307465	0.392975	0.282738	0.292492	0.254744	0.260218	0.293392	0.343131
588_14d	0.315439	0.304017	0.323396	0.321494	0.280814	0.373606	0.272481	0.338439	0.326192	0.399439	0.327762	0.269213	0.315436	0.275713	0.331952	0.311572	0.287039	0.173029	0.19023	0.358974	0.339607	0.328003	0.332119	0.257395	0.170962	0.268233	0.301743	0.401141	0.270991	0.344637	0.288381	0	0.300688	0.417545	0.390403	0.360377	0.40608	0.231945	0.282737	0.355319	0.419738	0.29669	0.400224	0.275265	0.310417	0.293645	0.308276	0.32681	0.339881
588_1d	0.306068	0.341281	0.313961	0.318332	0.280855	0.384331	0.244506	0.271013	0.300866	0.382867	0.339341	0.30526	0.32918	0.256229	0.369033	0.272277	0.204922	0.300991	0.310159	0.274064	0.28254	0.303794	0.326139	0.251388	0.282401	0.190626	0.262046	0.355156	0.175151	0.33523	0.240386	0.300688	0	0.373838	0.350765	0.333274	0.251956	0.312774	0.17774	0.306422	0.28964	0.27733	0.342358	0.306797	0.32525	0.266068	0.289912	0.254158	0.33229
588_3d	0.395902	0.364617	0.429846	0.45212	0.480869	0.402898	0.391717	0.423469	0.368435	0.462142	0.469217	0.463802	0.404939	0.368139	0.425783	0.437952	0.412579	0.403778	0.407038	0.30097	0.26057	0.290648	0.313155	0.402665	0.393072	0.338222	0.27192	0.286005	0.297829	0.316527	0.369446	0.417545	0.373838	0	0.294403	0.303053	0.336126	0.394283	0.342177	0.261886	0.305753	0.31325	0.308575	0.414684	0.44226	0.42346	0.416628	0.35832	0.448614
588_5d	0.356965	0.387925	0.372511	0.399955	0.435398	0.409947	0.334169	0.3922	0.397048	0.425594	0.423866	0.425216	0.369011	0.33623	0.414078	0.379778	0.358169	0.36967	0.373066	0.310742	0.262421	0.294913	0.285473	0.367566	0.35047	0.33237	0.29384	0.351654	0.291925	0.283204	0.353807	0.390403	0.350765	0.294403	0	0.297407	0.368292	0.373537	0.340411	0.308989	0.324208	0.298844	0.324116	0.384328	0.409292	0.39105	0.355371	0.377751	0.412198
588_7d	0.396142	0.391693	0.427002	0.440186	0.446678	0.424796	0.391714	0.437379	0.384452	0.429345	0.472367	0.428279	0.408289	0.351782	0.472978	0.399634	0.390604	0.377806	0.346526	0.331517	0.30244	0.292808	0.245226	0.40443	0.357646	0.343253	0.307283	0.308512	0.279625	0.264973	0.391173	0.360377	0.333274	0.303053	0.297407	0	0.373321	0.345016	0.337938	0.299694	0.302155	0.271794	0.268782	0.435895	0.450683	0.405758	0.403249	0.366325	0.451034
589_0d	0.397934	0.378146	0.400691	0.412303	0.420664	0.407486	0.367816	0.379447	0.38096	0.429533	0.448478	0.444314	0.380008	0.350277	0.42986	0.406666	0.346235	0.418364	0.424006	0.251355	0.315858	0.335323	0.353332	0.373538	0.392909	0.303599	0.348675	0.310319	0.285981	0.371887	0.340498	0.40608	0.251956	0.336126	0.368292	0.373321	0	0.367089	0.242597	0.31859	0.2606	0.294348	0.281143	0.426027	0.430537	0.380219	0.395005	0.304004	0.427323
589_14d	0.332918	0.319301	0.3306	0.340553	0.323565	0.369876	0.293397	0.354265	0.344105	0.395989	0.364402	0.347796	0.348638	0.317077	0.363084	0.336888	0.30369	0.236652	0.257275	0.332968	0.324287	0.336615	0.317408	0.299132	0.21899	0.277615	0.341594	0.369646	0.269847	0.351976	0.313666	0.231945	0.312774	0.394283	0.373537	0.345016	0.367089	0	0.311959	0.328133	0.396503	0.296481	0.342381	0.333313	0.310259	0.319328	0.362434	0.291	0.358304
589_1d	0.282664	0.301202	0.306261	0.310176	0.307052	0.391083	0.275023	0.287623	0.289568	0.369017	0.328025	0.296323	0.311411	0.2359	0.328136	0.290252	0.264406	0.275041	0.309628	0.260443	0.284228	0.258988	0.310631	0.258035	0.259528	0.183429	0.237802	0.355144	0.182409	0.325045	0.257404	0.282737	0.17774	0.342177	0.340411	0.337938	0.242597	0.311959	0	0.278547	0.313935	0.24925	0.328734	0.300846	0.3213	0.281774	0.288654	0.277317	0.314582
581_3d	0.31343	0.318311	0.358256	0.38091	0.408243	0.369149	0.317592	0.341972	0.319378	0.41497	0.409844	0.397982	0.33444	0.282898	0.389344	0.348414	0.329058	0.335252	0.365806	0.30665	0.223278	0.284622	0.320561	0.3324	0.323327	0.300327	0.255715	0.333217	0.250728	0.30739	0.298548	0.355319	0.306422	0.261886	0.308989	0.299694	0.31859	0.328133	0.278547	0	0.341665	0.281247	0.29289	0.346146	0.369346	0.345061	0.334701	0.290573	0.39881
589_3d	0.428457	0.391033	0.45342	0.437369	0.448628	0.450735	0.381035	0.422481	0.416692	0.459641	0.464874	0.463822	0.446917	0.382707	0.48818	0.437798	0.358834	0.428633	0.413947	0.286769	0.330211	0.291961	0.312323	0.391783	0.420705	0.344334	0.358062	0.31775	0.28994	0.344964	0.400433	0.419738	0.28964	0.305753	0.324208	0.302155	0.2606	0.396503	0.313935	0.341665	0	0.292766	0.294856	0.444244	0.467438	0.390402	0.446278	0.346315	0.475179
589_5d	0.343884	0.34598	0.364204	0.349841	0.369396	0.401392	0.299058	0.358333	0.350084	0.421978	0.380364	0.402911	0.347864	0.270789	0.40141	0.358405	0.311468	0.309462	0.333664	0.28399	0.233428	0.21836	0.243011	0.316788	0.290301	0.255348	0.270458	0.270755	0.237444	0.281613	0.307465	0.29669	0.27733	0.31325	0.298844	0.271794	0.294348	0.296481	0.24925	0.281247	0.292766	0	0.264665	0.373361	0.381635	0.305498	0.343024	0.318309	0.373764
589_7d	0.434459	0.407137	0.423004	0.446766	0.454858	0.410837	0.366237	0.429695	0.369734	0.43742	0.47073	0.459087	0.394612	0.375682	0.432931	0.429468	0.400712	0.400533	0.411206	0.272521	0.320988	0.27078	0.259394	0.405253	0.367003	0.331172	0.351504	0.244547	0.296083	0.299672	0.392975	0.400224	0.342358	0.308575	0.324116	0.268782	0.281143	0.342381	0.328734	0.29289	0.294856	0.264665	0	0.444688	0.444715	0.395906	0.456514	0.34399	0.428644
590_0d	0.273936	0.337646	0.329654	0.284419	0.277698	0.317637	0.296886	0.297904	0.295306	0.408478	0.306738	0.319584	0.280393	0.260476	0.324912	0.32382	0.272498	0.265171	0.307624	0.389354	0.344039	0.364868	0.397934	0.247384	0.258562	0.293831	0.312038	0.462693	0.306975	0.418882	0.282738	0.275265	0.306797	0.414684	0.384328	0.435895	0.426027	0.333313	0.300846	0.346146	0.444244	0.373361	0.444688	0	0.316161	0.258003	0.249981	0.325238	0.337781
590_14d	0.330765	0.352395	0.346394	0.35685	0.304454	0.368789	0.315947	0.349309	0.347641	0.379586	0.364934	0.339886	0.348911	0.314717	0.357706	0.320714	0.325183	0.288745	0.350568	0.381686	0.352481	0.422661	0.398006	0.289963	0.282636	0.317095	0.332388	0.456265	0.318688	0.397638	0.292492	0.310417	0.32525	0.44226	0.409292	0.450683	0.430537	0.310259	0.3213	0.369346	0.467438	0.381635	0.444715	0.316161	0	0.307242	0.298035	0.354161	0.33352
590_1d	0.280386	0.307244	0.29353	0.261929	0.290686	0.322536	0.262019	0.305091	0.297704	0.36797	0.289558	0.322546	0.268152	0.246616	0.326793	0.284439	0.276641	0.283481	0.304555	0.347564	0.355839	0.317888	0.352235	0.252039	0.286772	0.286366	0.315847	0.400669	0.277264	0.387985	0.254744	0.293645	0.266068	0.42346	0.39105	0.405758	0.380219	0.319328	0.281774	0.345061	0.390402	0.305498	0.395906	0.258003	0.307242	0	0.276057	0.260116	0.314081
590_3d	0.219159	0.333812	0.293347	0.282198	0.322766	0.311935	0.290914	0.238337	0.269039	0.344526	0.303835	0.324377	0.291475	0.213616	0.327184	0.30143	0.288532	0.283874	0.328848	0.363897	0.313731	0.362771	0.409083	0.259207	0.277291	0.303726	0.292298	0.437004	0.274581	0.369427	0.260218	0.308276	0.289912	0.416628	0.355371	0.403249	0.395005	0.362434	0.288654	0.334701	0.446278	0.343024	0.456514	0.249981	0.298035	0.276057	0	0.308073	0.324946
590_5d	0.273792	0.299098	0.267437	0.376456	0.309946	0.335629	0.300275	0.269214	0.265186	0.366972	0.37851	0.316217	0.306403	0.253079	0.323724	0.257687	0.255505	0.336224	0.349132	0.338153	0.303461	0.32128	0.347724	0.298875	0.329978	0.298825	0.309592	0.384261	0.27955	0.349417	0.293392	0.32681	0.254158	0.35832	0.377751	0.366325	0.304004	0.291	0.277317	0.290573	0.346315	0.318309	0.34399	0.325238	0.354161	0.260116	0.308073	0	0.318045
590_7d	0.314291	0.301596	0.276305	0.356168	0.362564	0.350677	0.331168	0.321101	0.296093	0.306765	0.331779	0.306473	0.321266	0.315334	0.292113	0.26498	0.339082	0.299237	0.369024	0.431919	0.400045	0.398457	0.393427	0.320684	0.322263	0.331741	0.347014	0.474165	0.321795	0.406158	0.343131	0.339881	0.33229	0.448614	0.412198	0.451034	0.427323	0.358304	0.314582	0.39881	0.475179	0.373764	0.428644	0.337781	0.33352	0.314081	0.324946	0.318045	0
591_0d	0.295431	0.355654	0.305229	0.339848	0.301172	0.334256	0.323372	0.301712	0.301738	0.398707	0.362201	0.334957	0.30755	0.309157	0.355284	0.297084	0.277655	0.333334	0.377347	0.387586	0.362098	0.363901	0.41287	0.301386	0.320205	0.319774	0.320214	0.458478	0.311769	0.411011	0.298775	0.357242	0.268044	0.403315	0.403799	0.44845	0.358535	0.35732	0.285391	0.335802	0.398143	0.381005	0.417844	0.267313	0.314404	0.288553	0.287154	0.255292	0.333231
581_5d	0.304983	0.328932	0.352599	0.344087	0.31895	0.39708	0.307797	0.3134	0.315616	0.409362	0.362934	0.31103	0.333257	0.262703	0.375774	0.320561	0.276189	0.316783	0.311916	0.303832	0.256516	0.250633	0.253516	0.311434	0.28962	0.264736	0.256369	0.331909	0.258412	0.284802	0.306559	0.297275	0.242953	0.350578	0.289821	0.293097	0.314826	0.33235	0.226941	0.290078	0.318202	0.243295	0.315524	0.321332	0.359575	0.312041	0.323366	0.268755	0.36382
591_14d	0.283434	0.321398	0.293508	0.303255	0.275616	0.324918	0.273219	0.308778	0.299333	0.360097	0.32346	0.314652	0.299286	0.26263	0.302658	0.300602	0.305379	0.231107	0.3105	0.364394	0.343052	0.355383	0.347912	0.268492	0.234548	0.290566	0.310334	0.441317	0.280835	0.369804	0.253681	0.264852	0.303416	0.405818	0.381486	0.416638	0.411597	0.282875	0.289242	0.342614	0.455633	0.330433	0.4044	0.277023	0.210961	0.270443	0.247856	0.320198	0.300895
591_1d	0.274735	0.298288	0.293398	0.24295	0.290091	0.283803	0.233591	0.263421	0.286975	0.3661	0.238335	0.315378	0.213972	0.246382	0.309004	0.315236	0.279144	0.272953	0.321531	0.354057	0.319511	0.361156	0.400207	0.23854	0.257324	0.279619	0.296697	0.410656	0.26185	0.382634	0.216123	0.280038	0.292938	0.421248	0.362963	0.431361	0.386776	0.317566	0.304335	0.339295	0.414772	0.324395	0.405225	0.246522	0.29523	0.223226	0.228404	0.301303	0.317617
591_3d	0.200223	0.332621	0.287787	0.293251	0.355543	0.302429	0.272613	0.228599	0.288786	0.36315	0.300986	0.343146	0.28482	0.233241	0.303402	0.277778	0.308229	0.324862	0.384407	0.384372	0.324942	0.393494	0.39064	0.277465	0.321868	0.28975	0.309428	0.447784	0.293543	0.407952	0.274125	0.349099	0.297097	0.408676	0.375935	0.409027	0.408247	0.370456	0.314222	0.329584	0.445752	0.360115	0.431681	0.294107	0.340498	0.307783	0.201821	0.296495	0.304087
591_5d	0.222073	0.32444	0.27832	0.307023	0.336497	0.334978	0.2813	0.2417	0.277918	0.33423	0.314335	0.330384	0.30106	0.26171	0.273218	0.276668	0.294722	0.291966	0.370229	0.40571	0.330408	0.386877	0.392335	0.254863	0.284332	0.298775	0.304028	0.481282	0.279298	0.387879	0.257978	0.33263	0.315457	0.428934	0.386202	0.452205	0.416651	0.360496	0.304698	0.352675	0.464074	0.375446	0.448378	0.275421	0.310272	0.317512	0.230161	0.318698	0.283902
591_7d	0.244801	0.34328	0.256502	0.319734	0.328803	0.320642	0.274748	0.242517	0.282052	0.371975	0.324114	0.328922	0.315111	0.282766	0.300045	0.245064	0.279355	0.300874	0.365446	0.400305	0.372228	0.408522	0.411736	0.242416	0.304902	0.311237	0.355173	0.483461	0.326388	0.422775	0.269531	0.329992	0.333792	0.455445	0.411603	0.47168	0.435185	0.344895	0.331223	0.364156	0.471461	0.384167	0.446707	0.295383	0.331079	0.301412	0.25054	0.279078	0.293783
592_0d	0.31936	0.387931	0.335873	0.355101	0.323997	0.319158	0.326426	0.266539	0.337702	0.409749	0.379871	0.349911	0.309829	0.315822	0.372314	0.319645	0.288439	0.342366	0.406685	0.398775	0.362527	0.389721	0.440108	0.302014	0.356246	0.348745	0.36987	0.501198	0.360025	0.440791	0.337041	0.369287	0.312896	0.484833	0.451192	0.490158	0.427764	0.364676	0.341563	0.389279	0.435382	0.379613	0.458736	0.278727	0.344765	0.295579	0.298243	0.294693	0.343559
592_14d	0.301404	0.345605	0.322402	0.331027	0.268417	0.382921	0.29993	0.313056	0.350228	0.385269	0.372915	0.251013	0.329541	0.30704	0.336795	0.28772	0.279746	0.261244	0.346602	0.393005	0.368541	0.39684	0.396438	0.270162	0.279359	0.289291	0.333004	0.458472	0.328198	0.411944	0.297995	0.290623	0.278791	0.435795	0.417479	0.45001	0.405962	0.306964	0.295591	0.380186	0.434134	0.380343	0.441944	0.300618	0.236102	0.284029	0.290306	0.302099	0.303536
592_1d	0.268547	0.295508	0.299279	0.251294	0.266581	0.320367	0.265717	0.286524	0.283433	0.381149	0.269408	0.293728	0.268988	0.239791	0.304278	0.307698	0.287299	0.251028	0.285537	0.370692	0.347738	0.338507	0.364037	0.249474	0.266109	0.29137	0.312291	0.443248	0.297784	0.393215	0.260099	0.260682	0.300017	0.404909	0.391385	0.421945	0.385945	0.324287	0.292641	0.341101	0.413543	0.331828	0.426844	0.240588	0.312288	0.195443	0.260124	0.288206	0.313322
592_3d	0.208151	0.33418	0.298629	0.30581	0.283885	0.330609	0.283795	0.19081	0.275275	0.415183	0.330818	0.316308	0.296068	0.230443	0.338721	0.254733	0.253187	0.334015	0.359909	0.377999	0.314952	0.371121	0.396724	0.288917	0.326083	0.295339	0.319481	0.431695	0.304335	0.396585	0.287877	0.332943	0.260575	0.423484	0.404159	0.420342	0.351472	0.351328	0.271527	0.344413	0.422974	0.332151	0.430825	0.298339	0.356164	0.300736	0.237743	0.223738	0.334834
592_5d	0.228475	0.285916	0.261997	0.297851	0.31272	0.315344	0.25641	0.287468	0.254836	0.331725	0.295828	0.302621	0.250926	0.210133	0.275111	0.275118	0.257195	0.247402	0.296045	0.337406	0.262507	0.299812	0.319252	0.2318	0.221758	0.233508	0.208738	0.401713	0.228478	0.319001	0.231672	0.250257	0.267998	0.355851	0.31839	0.357447	0.351288	0.302465	0.245012	0.299549	0.398749	0.268859	0.374195	0.265097	0.305729	0.267169	0.229703	0.257279	0.282847
581_7d	0.460965	0.464316	0.509834	0.516323	0.49265	0.517293	0.445127	0.464158	0.442695	0.496739	0.53209	0.494838	0.469685	0.425693	0.535719	0.483222	0.432164	0.49067	0.451114	0.368237	0.371661	0.351882	0.287407	0.486693	0.461802	0.414862	0.396521	0.315258	0.377811	0.310061	0.464833	0.477336	0.36816	0.341162	0.377822	0.282383	0.346072	0.442934	0.371298	0.357912	0.280356	0.348651	0.286087	0.503409	0.504541	0.478079	0.501956	0.390246	0.520331
592_7d	0.25332	0.323313	0.247973	0.33032	0.328641	0.34733	0.324412	0.306605	0.305819	0.288498	0.323135	0.287729	0.309219	0.280216	0.249417	0.229282	0.318901	0.28768	0.368325	0.435372	0.3616	0.406457	0.405571	0.301698	0.300576	0.324809	0.346262	0.4983	0.315957	0.400547	0.313753	0.330149	0.323124	0.4768	0.417198	0.482187	0.431763	0.372032	0.306921	0.396157	0.494603	0.378579	0.474963	0.335749	0.332632	0.322391	0.250618	0.320327	0.242369
593_0d	0.290004	0.372316	0.329157	0.362124	0.35542	0.327406	0.342057	0.298733	0.304833	0.385221	0.384155	0.350834	0.331562	0.280149	0.369925	0.287739	0.300502	0.370533	0.416098	0.420272	0.367068	0.400127	0.445437	0.334957	0.369351	0.366135	0.353586	0.493017	0.36148	0.467698	0.334155	0.377389	0.324465	0.490412	0.447283	0.473283	0.426828	0.392742	0.337005	0.393225	0.44691	0.397293	0.45633	0.308075	0.351554	0.291147	0.282979	0.266792	0.341284
593_14d	0.295195	0.331354	0.295309	0.310236	0.291219	0.337574	0.273165	0.31621	0.301616	0.378451	0.332104	0.311178	0.301806	0.265143	0.319191	0.303933	0.293156	0.250002	0.309332	0.355368	0.355053	0.394354	0.367806	0.259522	0.247325	0.308151	0.32079	0.424939	0.290356	0.392519	0.25462	0.260974	0.306628	0.423855	0.38828	0.423397	0.410012	0.289086	0.311493	0.352411	0.44473	0.335639	0.420296	0.291138	0.183207	0.256613	0.245844	0.305701	0.322393
593_1d	0.256913	0.302618	0.2959	0.30178	0.311563	0.344962	0.292998	0.304134	0.336527	0.354435	0.306252	0.34212	0.290973	0.249002	0.305652	0.333465	0.310788	0.285691	0.336701	0.379908	0.353703	0.369462	0.363373	0.280635	0.279842	0.318181	0.304051	0.4917	0.320561	0.399128	0.287144	0.300589	0.34138	0.445333	0.416086	0.444699	0.431245	0.335355	0.313945	0.375231	0.45621	0.354466	0.446786	0.280267	0.289521	0.262087	0.28098	0.311893	0.319323
593_3d	0.212768	0.359101	0.280804	0.28267	0.33312	0.319195	0.297806	0.255553	0.263364	0.37012	0.31877	0.34673	0.288592	0.237347	0.329853	0.271051	0.282304	0.300571	0.364499	0.395028	0.325349	0.392545	0.393342	0.271752	0.295542	0.301452	0.304353	0.448506	0.287599	0.390425	0.251281	0.341534	0.281011	0.442496	0.366713	0.409806	0.408328	0.37273	0.304421	0.339369	0.467679	0.354202	0.446948	0.267604	0.31064	0.285778	0.168646	0.315812	0.323296
593_5d	0.265089	0.336528	0.281444	0.314266	0.278239	0.35824	0.266866	0.244398	0.282891	0.336109	0.329606	0.291366	0.318508	0.275181	0.3052	0.242825	0.261085	0.312811	0.359454	0.36933	0.315115	0.355369	0.35727	0.27104	0.307558	0.27585	0.292555	0.427628	0.289606	0.363778	0.281866	0.337309	0.252782	0.403419	0.372734	0.405406	0.346024	0.336837	0.260536	0.313096	0.395052	0.326244	0.394872	0.310371	0.333746	0.280439	0.28585	0.238472	0.323186
593_7d	0.288963	0.339634	0.243354	0.329942	0.352563	0.367497	0.321661	0.310132	0.296531	0.314282	0.329691	0.299842	0.320237	0.322552	0.261556	0.225225	0.328672	0.304345	0.39317	0.470114	0.416822	0.451862	0.452868	0.297584	0.319424	0.331098	0.362483	0.54143	0.357771	0.439272	0.328546	0.345994	0.351649	0.5131	0.468358	0.508459	0.472733	0.382084	0.349859	0.41734	0.537352	0.435072	0.513649	0.339204	0.351609	0.323301	0.255762	0.327993	0.265397
595_0d	0.371763	0.350938	0.378803	0.363424	0.370844	0.364791	0.311755	0.358488	0.376664	0.428782	0.397954	0.395552	0.343824	0.322565	0.417478	0.400017	0.317471	0.344307	0.360543	0.261312	0.3339	0.304842	0.340002	0.313831	0.336273	0.27604	0.342928	0.383721	0.275588	0.384407	0.304143	0.352868	0.241238	0.375654	0.395484	0.393216	0.267868	0.332841	0.235673	0.359523	0.317426	0.304994	0.328575	0.374842	0.388319	0.316117	0.359886	0.300628	0.395642
595_14d	0.289178	0.305388	0.328973	0.305244	0.285008	0.355214	0.243618	0.316799	0.310406	0.392541	0.321976	0.297911	0.301697	0.249765	0.326768	0.33442	0.263275	0.188221	0.213262	0.321185	0.297217	0.32276	0.3176	0.243433	0.157	0.249079	0.289923	0.354612	0.233318	0.324069	0.24933	0.171501	0.269549	0.37528	0.368417	0.352425	0.359916	0.200788	0.277149	0.326095	0.387273	0.266846	0.331601	0.262832	0.28719	0.281143	0.292637	0.320062	0.342404
595_1d	0.26761	0.291829	0.310639	0.297428	0.300837	0.333588	0.238081	0.308873	0.319955	0.377041	0.299089	0.360293	0.29732	0.23116	0.350422	0.343395	0.26153	0.253787	0.262394	0.260568	0.264698	0.283594	0.279478	0.240438	0.244422	0.199299	0.237874	0.35498	0.197294	0.305295	0.23181	0.271811	0.215918	0.330614	0.30838	0.312815	0.305201	0.294072	0.216833	0.284914	0.330227	0.253391	0.338835	0.293397	0.311327	0.275837	0.280454	0.310629	0.355521
582_0d	0.323169	0.339707	0.341012	0.200949	0.258393	0.343942	0.279707	0.263258	0.351778	0.412216	0.212155	0.310903	0.299347	0.305762	0.344097	0.305919	0.263796	0.323506	0.328158	0.397291	0.372673	0.395755	0.414826	0.261776	0.310562	0.294946	0.330307	0.484341	0.305681	0.439363	0.281511	0.33275	0.297343	0.450321	0.430053	0.455344	0.395468	0.364711	0.305136	0.372493	0.42603	0.378068	0.473206	0.319755	0.374395	0.299919	0.311352	0.325889	0.336968
595_3d	0.33598	0.334909	0.364635	0.374527	0.384987	0.383016	0.303734	0.384137	0.314277	0.424955	0.39522	0.386988	0.360704	0.299378	0.36605	0.356485	0.332523	0.337216	0.355616	0.247312	0.225923	0.234911	0.296004	0.32406	0.305806	0.254957	0.231556	0.27468	0.214627	0.289914	0.2905	0.334174	0.276955	0.214528	0.280132	0.283679	0.290381	0.355895	0.245513	0.252908	0.282566	0.234561	0.274747	0.348014	0.392673	0.350284	0.343965	0.325601	0.402661
595_5d	0.352255	0.340575	0.371325	0.388098	0.354635	0.419318	0.335712	0.343808	0.345875	0.408911	0.399544	0.358472	0.378293	0.313015	0.416266	0.329003	0.300932	0.341292	0.343756	0.298749	0.256627	0.203234	0.267267	0.356527	0.331809	0.294679	0.271802	0.285649	0.265316	0.292256	0.343375	0.326673	0.243795	0.342083	0.337146	0.300427	0.26296	0.30899	0.241484	0.28047	0.261304	0.215021	0.272562	0.381739	0.392892	0.324719	0.368192	0.261514	0.377305
595_7d	0.392263	0.392638	0.399129	0.444228	0.400385	0.431831	0.38054	0.384272	0.37856	0.433772	0.451591	0.411453	0.413204	0.351604	0.463805	0.372745	0.358908	0.375454	0.349972	0.333819	0.324738	0.270519	0.259214	0.387996	0.358232	0.332016	0.315797	0.330421	0.300154	0.261792	0.410967	0.363228	0.294453	0.367009	0.363144	0.260841	0.324357	0.345095	0.285312	0.327678	0.302198	0.285237	0.263188	0.415687	0.451772	0.386361	0.409875	0.315575	0.430649
596_0d	0.361965	0.35777	0.371935	0.373797	0.424243	0.36929	0.335115	0.358954	0.334882	0.415247	0.405258	0.398596	0.34207	0.321703	0.40793	0.380693	0.361562	0.374444	0.363588	0.298308	0.319074	0.326473	0.333862	0.3398	0.352067	0.29364	0.33127	0.315269	0.261217	0.342172	0.331318	0.3581	0.286837	0.337835	0.396248	0.371947	0.311558	0.348436	0.294445	0.337253	0.340356	0.320573	0.314709	0.380014	0.361569	0.35936	0.358097	0.343618	0.400938
596_14d	0.292618	0.317839	0.300271	0.310299	0.32215	0.366334	0.260961	0.343283	0.311988	0.348122	0.332554	0.329599	0.318028	0.29099	0.322757	0.322683	0.26083	0.215586	0.250378	0.335567	0.311383	0.332412	0.304484	0.260723	0.187877	0.261017	0.296027	0.408835	0.257413	0.340802	0.257173	0.206537	0.284998	0.407171	0.366609	0.363528	0.362831	0.203193	0.264772	0.345921	0.40462	0.291727	0.35913	0.300928	0.286284	0.289313	0.330808	0.33158	0.338635
596_1d	0.35349	0.359192	0.362557	0.378794	0.342945	0.385115	0.328138	0.32408	0.318375	0.392057	0.392186	0.336553	0.357343	0.29252	0.398117	0.31221	0.311173	0.348118	0.365444	0.249385	0.289574	0.294601	0.30574	0.305281	0.328711	0.220464	0.300957	0.336794	0.228105	0.334801	0.325163	0.324374	0.20542	0.340079	0.352118	0.364238	0.234803	0.343238	0.210998	0.323096	0.254443	0.280564	0.308851	0.359132	0.369858	0.310486	0.347038	0.264909	0.375692
596_3d	0.290045	0.294922	0.335971	0.334937	0.359939	0.352208	0.295798	0.32633	0.288974	0.398628	0.358387	0.373045	0.319572	0.264581	0.373444	0.345649	0.315339	0.318965	0.330512	0.260651	0.171464	0.232284	0.28377	0.295555	0.287536	0.247593	0.190021	0.304147	0.227906	0.29468	0.284535	0.326021	0.2749	0.256795	0.297048	0.30155	0.280224	0.326594	0.244843	0.223465	0.307095	0.234118	0.298174	0.319719	0.375297	0.312705	0.327481	0.288399	0.371383
596_5d	0.345248	0.333582	0.380078	0.356036	0.385207	0.381432	0.341023	0.376442	0.318031	0.409423	0.37659	0.38314	0.354875	0.306816	0.373598	0.351046	0.318248	0.336239	0.345023	0.286246	0.262436	0.226057	0.267639	0.333975	0.307954	0.265546	0.262476	0.262671	0.232484	0.288621	0.332347	0.312186	0.290918	0.298108	0.315973	0.289479	0.282229	0.315709	0.265087	0.261594	0.263541	0.21156	0.274122	0.359649	0.378087	0.321591	0.348737	0.300676	0.388937
596_7d	0.359076	0.347431	0.340385	0.37543	0.361249	0.407321	0.327582	0.383947	0.341075	0.385033	0.394405	0.372005	0.364048	0.328453	0.384413	0.343976	0.321102	0.318062	0.329207	0.304284	0.288945	0.236245	0.231081	0.332015	0.289944	0.263225	0.275188	0.292094	0.259816	0.29656	0.318524	0.298296	0.29189	0.339773	0.33858	0.253454	0.30933	0.295953	0.257678	0.291908	0.323927	0.207458	0.247288	0.383227	0.396927	0.33358	0.380016	0.322595	0.381245
582_14d	0.328288	0.331115	0.278902	0.301449	0.2285	0.388677	0.317539	0.333397	0.333022	0.38	0.324376	0.241651	0.323258	0.323153	0.289707	0.295169	0.30951	0.240308	0.309607	0.428733	0.400668	0.42473	0.432623	0.272477	0.255806	0.32448	0.349503	0.50769	0.348109	0.429822	0.313061	0.266855	0.34985	0.493855	0.452089	0.480355	0.472074	0.325727	0.33426	0.415637	0.502176	0.398459	0.484459	0.322956	0.331248	0.308114	0.325345	0.355558	0.311766
582_1d	0.353269	0.354382	0.368606	0.35071	0.376368	0.36396	0.354335	0.312558	0.322119	0.439974	0.366155	0.363876	0.318602	0.33398	0.375146	0.331286	0.338137	0.3953	0.391164	0.429142	0.36675	0.408159	0.408705	0.370697	0.397362	0.380592	0.372305	0.409242	0.380823	0.403471	0.335032	0.388916	0.36111	0.42955	0.431924	0.453838	0.420896	0.382929	0.377236	0.37921	0.433271	0.394738	0.442451	0.416322	0.386003	0.359306	0.345417	0.305296	0.374159
[truncated: 35 more columns]

## Sheet: Metadata
#SampleID	InfectionState (Inf_T0: Infected T=0 dpi; Inf_others: Infected T=1,3,5,7 dpi; Inf_T14: Infected T=14 dpi; U:Uninfected)	Timepoint
581_0d	Inf_T0	0
582_0d	U	0
584_0d	U	0
585_0d	U	0
586_0d	Inf_T0	0
587_0d	Inf_T0	0
588_0d	Inf_T0	0
589_0d	Inf_T0	0
590_0d	U	0
591_0d	U	0
592_0d	U	0
593_0d	U	0
595_0d	Inf_T0	0
596_0d	Inf_T0	0
581_1d	Inf_others	1
582_1d	U	1
584_1d	U	1
585_1d	U	1
586_1d	Inf_others	1
587_1d	Inf_others	1
588_1d	Inf_others	1
589_1d	Inf_others	1
590_1d	U	1
591_1d	U	1
592_1d	U	1
593_1d	U	1
595_1d	Inf_others	1
596_1d	Inf_others	1
581_3d	Inf_others	3
582_3d	U	3
584_3d	U	3
585_3d	U	3
586_3d	Inf_others	3
587_3d	Inf_others	3
588_3d	Inf_others	3
589_3d	Inf_others	3
590_3d	U	3
591_3d	U	3
592_3d	U	3
593_3d	U	3
595_3d	Inf_others	3
596_3d	Inf_others	3
581_5d	Inf_others	5
582_5d	U	5
584_5d	U	5
585_5d	U	5
586_5d	Inf_others	5
587_5d	Inf_others	5
588_5d	Inf_others	5
589_5d	Inf_others	5
590_5d	U	5
591_5d	U	5
592_5d	U	5
593_5d	U	5
595_5d	Inf_others	5
596_5d	Inf_others	5
581_7d	Inf_others	7
582_7d	U	7
584_7d	U	7
585_7d	U	7
586_7d	Inf_others	7
587_7d	Inf_others	7
588_7d	Inf_others	7
589_7d	Inf_others	7
590_7d	U	7
591_7d	U	7
592_7d	U	7
593_7d	U	7
595_7d	Inf_others	7
596_7d	Inf_others	7
581_14d	Inf_T14	14
582_14d	U	14
584_14d	U	14
585_14d	U	14
586_14d	Inf_T14	14
587_14d	Inf_T14	14
588_14d	Inf_T14	14
589_14d	Inf_T14	14
590_14d	U	14
591_14d	U	14
592_14d	U	14
593_14d	U	14
595_14d	Inf_T14	14
596_14d	Inf_T14	14
