# Supplementary material for: Microbiome disturbance and resilience dynamics of the upper respiratory tract during influenza A virus infection
Source: Nat Commun. 2020 May 21;11:2537. doi: 10.1038/s41467-020-16429-9 (PMC7242466; doi:10.1038/s41467-020-16429-9)
Supplement: Supplementary file 4 — Source Data [file 41467_2020_16429_MOESM4_ESM.zip › Source_Data_FLUMB_final_tables_NCOMMS-19-14037D/TableS4_humans_RF_accuracy_summary.xlsx]

## Sheet: TableS4_rank_accuracy
num_ranked_attrs	query_attrs	Accuracy (mu)	med	std
1	Otu000002	0.64	1	0.442041
2	Otu000002|_|Otu000001	0.64	1	0.418808
3	Otu000002|_|Otu000001|_|Otu000003	0.62	1	0.442267
4	Otu000002|_|Otu000001|_|Otu000003|_|Otu000006	0.605	1	0.44886
5	Otu000002|_|Otu000001|_|Otu000003|_|Otu000006|_|Otu000055	0.62	1	0.447884
6	Otu000002|_|Otu000001|_|Otu000003|_|Otu000006|_|Otu000055|_|Otu000035	0.59	1	0.454863
7	Otu000002|_|Otu000001|_|Otu000003|_|Otu000006|_|Otu000055|_|Otu000035|_|Otu000005	0.615	1	0.451968
8	Otu000002|_|Otu000001|_|Otu000003|_|Otu000006|_|Otu000055|_|Otu000035|_|Otu000005|_|Otu000045	0.645	1	0.437579
9	Otu000002|_|Otu000001|_|Otu000003|_|Otu000006|_|Otu000055|_|Otu000035|_|Otu000005|_|Otu000045|_|Otu000020	0.65	1	0.438748
10	Otu000002|_|Otu000001|_|Otu000003|_|Otu000006|_|Otu000055|_|Otu000035|_|Otu000005|_|Otu000045|_|Otu000020|_|Otu000023	0.66	1	0.440908
11	Otu000002|_|Otu000001|_|Otu000003|_|Otu000006|_|Otu000055|_|Otu000035|_|Otu000005|_|Otu000045|_|Otu000020|_|Otu000023|_|Otu000007	0.65	1	0.438748
12	Otu000002|_|Otu000001|_|Otu000003|_|Otu000006|_|Otu000055|_|Otu000035|_|Otu000005|_|Otu000045|_|Otu000020|_|Otu000023|_|Otu000007|_|Otu000025	0.65	1	0.44441
13	Otu000002|_|Otu000001|_|Otu000003|_|Otu000006|_|Otu000055|_|Otu000035|_|Otu000005|_|Otu000045|_|Otu000020|_|Otu000023|_|Otu000007|_|Otu000025|_|Otu000033	0.665	1	0.436205
14	Otu000002|_|Otu000001|_|Otu000003|_|Otu000006|_|Otu000055|_|Otu000035|_|Otu000005|_|Otu000045|_|Otu000020|_|Otu000023|_|Otu000007|_|Otu000025|_|Otu000033|_|Otu000188	0.675	1	0.426468
15	Otu000002|_|Otu000001|_|Otu000003|_|Otu000006|_|Otu000055|_|Otu000035|_|Otu000005|_|Otu000045|_|Otu000020|_|Otu000023|_|Otu000007|_|Otu000025|_|Otu000033|_|Otu000188|_|Otu000052	0.675	1	0.426468
16	Otu000002|_|Otu000001|_|Otu000003|_|Otu000006|_|Otu000055|_|Otu000035|_|Otu000005|_|Otu000045|_|Otu000020|_|Otu000023|_|Otu000007|_|Otu000025|_|Otu000033|_|Otu000188|_|Otu000052|_|Otu000032	0.67	1	0.431393
17	Otu000002|_|Otu000001|_|Otu000003|_|Otu000006|_|Otu000055|_|Otu000035|_|Otu000005|_|Otu000045|_|Otu000020|_|Otu000023|_|Otu000007|_|Otu000025|_|Otu000033|_|Otu000188|_|Otu000052|_|Otu000032|_|Otu000004	0.66	1	0.435201
18	Otu000002|_|Otu000001|_|Otu000003|_|Otu000006|_|Otu000055|_|Otu000035|_|Otu000005|_|Otu000045|_|Otu000020|_|Otu000023|_|Otu000007|_|Otu000025|_|Otu000033|_|Otu000188|_|Otu000052|_|Otu000032|_|Otu000004|_|Otu000011	0.675	1	0.426468
19	Otu000002|_|Otu000001|_|Otu000003|_|Otu000006|_|Otu000055|_|Otu000035|_|Otu000005|_|Otu000045|_|Otu000020|_|Otu000023|_|Otu000007|_|Otu000025|_|Otu000033|_|Otu000188|_|Otu000052|_|Otu000032|_|Otu000004|_|Otu000011|_|Otu000008	0.645	1	0.437579
20	Otu000002|_|Otu000001|_|Otu000003|_|Otu000006|_|Otu000055|_|Otu000035|_|Otu000005|_|Otu000045|_|Otu000020|_|Otu000023|_|Otu000007|_|Otu000025|_|Otu000033|_|Otu000188|_|Otu000052|_|Otu000032|_|Otu000004|_|Otu000011|_|Otu000008|_|Otu000193	0.665	1	0.430436
21	Otu000002|_|Otu000001|_|Otu000003|_|Otu000006|_|Otu000055|_|Otu000035|_|Otu000005|_|Otu000045|_|Otu000020|_|Otu000023|_|Otu000007|_|Otu000025|_|Otu000033|_|Otu000188|_|Otu000052|_|Otu000032|_|Otu000004|_|Otu000011|_|Otu000008|_|Otu000193|_|Otu000014	0.675	1	0.426468
22	Otu000002|_|Otu000001|_|Otu000003|_|Otu000006|_|Otu000055|_|Otu000035|_|Otu000005|_|Otu000045|_|Otu000020|_|Otu000023|_|Otu000007|_|Otu000025|_|Otu000033|_|Otu000188|_|Otu000052|_|Otu000032|_|Otu000004|_|Otu000011|_|Otu000008|_|Otu000193|_|Otu000014|_|Otu000028	0.66	1	0.429418
23	Otu000002|_|Otu000001|_|Otu000003|_|Otu000006|_|Otu000055|_|Otu000035|_|Otu000005|_|Otu000045|_|Otu000020|_|Otu000023|_|Otu000007|_|Otu000025|_|Otu000033|_|Otu000188|_|Otu000052|_|Otu000032|_|Otu000004|_|Otu000011|_|Otu000008|_|Otu000193|_|Otu000014|_|Otu000028|_|Otu000013	0.665	1	0.430436
24	Otu000002|_|Otu000001|_|Otu000003|_|Otu000006|_|Otu000055|_|Otu000035|_|Otu000005|_|Otu000045|_|Otu000020|_|Otu000023|_|Otu000007|_|Otu000025|_|Otu000033|_|Otu000188|_|Otu000052|_|Otu000032|_|Otu000004|_|Otu000011|_|Otu000008|_|Otu000193|_|Otu000014|_|Otu000028|_|Otu000013|_|Otu000356	0.685	1	0.422226
25	Otu000002|_|Otu000001|_|Otu000003|_|Otu000006|_|Otu000055|_|Otu000035|_|Otu000005|_|Otu000045|_|Otu000020|_|Otu000023|_|Otu000007|_|Otu000025|_|Otu000033|_|Otu000188|_|Otu000052|_|Otu000032|_|Otu000004|_|Otu000011|_|Otu000008|_|Otu000193|_|Otu000014|_|Otu000028|_|Otu000013|_|Otu000356|_|Otu000109	0.67	1	0.431393
26	Otu000002|_|Otu000001|_|Otu000003|_|Otu000006|_|Otu000055|_|Otu000035|_|Otu000005|_|Otu000045|_|Otu000020|_|Otu000023|_|Otu000007|_|Otu000025|_|Otu000033|_|Otu000188|_|Otu000052|_|Otu000032|_|Otu000004|_|Otu000011|_|Otu000008|_|Otu000193|_|Otu000014|_|Otu000028|_|Otu000013|_|Otu000356|_|Otu000109|_|Otu000030	0.66	1	0.435201
27	Otu000002|_|Otu000001|_|Otu000003|_|Otu000006|_|Otu000055|_|Otu000035|_|Otu000005|_|Otu000045|_|Otu000020|_|Otu000023|_|Otu000007|_|Otu000025|_|Otu000033|_|Otu000188|_|Otu000052|_|Otu000032|_|Otu000004|_|Otu000011|_|Otu000008|_|Otu000193|_|Otu000014|_|Otu000028|_|Otu000013|_|Otu000356|_|Otu000109|_|Otu000030|_|Otu000085	0.675	1	0.43229
28	Otu000002|_|Otu000001|_|Otu000003|_|Otu000006|_|Otu000055|_|Otu000035|_|Otu000005|_|Otu000045|_|Otu000020|_|Otu000023|_|Otu000007|_|Otu000025|_|Otu000033|_|Otu000188|_|Otu000052|_|Otu000032|_|Otu000004|_|Otu000011|_|Otu000008|_|Otu000193|_|Otu000014|_|Otu000028|_|Otu000013|_|Otu000356|_|Otu000109|_|Otu000030|_|Otu000085|_|Otu000148	0.65	1	0.438748
29	Otu000002|_|Otu000001|_|Otu000003|_|Otu000006|_|Otu000055|_|Otu000035|_|Otu000005|_|Otu000045|_|Otu000020|_|Otu000023|_|Otu000007|_|Otu000025|_|Otu000033|_|Otu000188|_|Otu000052|_|Otu000032|_|Otu000004|_|Otu000011|_|Otu000008|_|Otu000193|_|Otu000014|_|Otu000028|_|Otu000013|_|Otu000356|_|Otu000109|_|Otu000030|_|Otu000085|_|Otu000148|_|Otu000586	0.665	1	0.430436
30	Otu000002|_|Otu000001|_|Otu000003|_|Otu000006|_|Otu000055|_|Otu000035|_|Otu000005|_|Otu000045|_|Otu000020|_|Otu000023|_|Otu000007|_|Otu000025|_|Otu000033|_|Otu000188|_|Otu000052|_|Otu000032|_|Otu000004|_|Otu000011|_|Otu000008|_|Otu000193|_|Otu000014|_|Otu000028|_|Otu000013|_|Otu000356|_|Otu000109|_|Otu000030|_|Otu000085|_|Otu000148|_|Otu000586|_|Otu000010	0.645	1	0.437579
31	Otu000002|_|Otu000001|_|Otu000003|_|Otu000006|_|Otu000055|_|Otu000035|_|Otu000005|_|Otu000045|_|Otu000020|_|Otu000023|_|Otu000007|_|Otu000025|_|Otu000033|_|Otu000188|_|Otu000052|_|Otu000032|_|Otu000004|_|Otu000011|_|Otu000008|_|Otu000193|_|Otu000014|_|Otu000028|_|Otu000013|_|Otu000356|_|Otu000109|_|Otu000030|_|Otu000085|_|Otu000148|_|Otu000586|_|Otu000010|_|Otu000144	0.64	1	0.442041
32	Otu000002|_|Otu000001|_|Otu000003|_|Otu000006|_|Otu000055|_|Otu000035|_|Otu000005|_|Otu000045|_|Otu000020|_|Otu000023|_|Otu000007|_|Otu000025|_|Otu000033|_|Otu000188|_|Otu000052|_|Otu000032|_|Otu000004|_|Otu000011|_|Otu000008|_|Otu000193|_|Otu000014|_|Otu000028|_|Otu000013|_|Otu000356|_|Otu000109|_|Otu000030|_|Otu000085|_|Otu000148|_|Otu000586|_|Otu000010|_|Otu000144|_|Otu000101	0.665	1	0.436205
33	Otu000002|_|Otu000001|_|Otu000003|_|Otu000006|_|Otu000055|_|Otu000035|_|Otu000005|_|Otu000045|_|Otu000020|_|Otu000023|_|Otu000007|_|Otu000025|_|Otu000033|_|Otu000188|_|Otu000052|_|Otu000032|_|Otu000004|_|Otu000011|_|Otu000008|_|Otu000193|_|Otu000014|_|Otu000028|_|Otu000013|_|Otu000356|_|Otu000109|_|Otu000030|_|Otu000085|_|Otu000148|_|Otu000586|_|Otu000010|_|Otu000144|_|Otu000101|_|Otu000016	0.655	1	0.434137
34	Otu000002|_|Otu000001|_|Otu000003|_|Otu000006|_|Otu000055|_|Otu000035|_|Otu000005|_|Otu000045|_|Otu000020|_|Otu000023|_|Otu000007|_|Otu000025|_|Otu000033|_|Otu000188|_|Otu000052|_|Otu000032|_|Otu000004|_|Otu000011|_|Otu000008|_|Otu000193|_|Otu000014|_|Otu000028|_|Otu000013|_|Otu000356|_|Otu000109|_|Otu000030|_|Otu000085|_|Otu000148|_|Otu000586|_|Otu000010|_|Otu000144|_|Otu000101|_|Otu000016|_|Otu…	0.665	1	0.430436
35	Otu000002|_|Otu000001|_|Otu000003|_|Otu000006|_|Otu000055|_|Otu000035|_|Otu000005|_|Otu000045|_|Otu000020|_|Otu000023|_|Otu000007|_|Otu000025|_|Otu000033|_|Otu000188|_|Otu000052|_|Otu000032|_|Otu000004|_|Otu000011|_|Otu000008|_|Otu000193|_|Otu000014|_|Otu000028|_|Otu000013|_|Otu000356|_|Otu000109|_|Otu000030|_|Otu000085|_|Otu000148|_|Otu000586|_|Otu000010|_|Otu000144|_|Otu000101|_|Otu000016|_|Otu…	0.67	1	0.431393
36	Otu000002|_|Otu000001|_|Otu000003|_|Otu000006|_|Otu000055|_|Otu000035|_|Otu000005|_|Otu000045|_|Otu000020|_|Otu000023|_|Otu000007|_|Otu000025|_|Otu000033|_|Otu000188|_|Otu000052|_|Otu000032|_|Otu000004|_|Otu000011|_|Otu000008|_|Otu000193|_|Otu000014|_|Otu000028|_|Otu000013|_|Otu000356|_|Otu000109|_|Otu000030|_|Otu000085|_|Otu000148|_|Otu000586|_|Otu000010|_|Otu000144|_|Otu000101|_|Otu000016|_|Otu…	0.65	1	0.438748
37	Otu000002|_|Otu000001|_|Otu000003|_|Otu000006|_|Otu000055|_|Otu000035|_|Otu000005|_|Otu000045|_|Otu000020|_|Otu000023|_|Otu000007|_|Otu000025|_|Otu000033|_|Otu000188|_|Otu000052|_|Otu000032|_|Otu000004|_|Otu000011|_|Otu000008|_|Otu000193|_|Otu000014|_|Otu000028|_|Otu000013|_|Otu000356|_|Otu000109|_|Otu000030|_|Otu000085|_|Otu000148|_|Otu000586|_|Otu000010|_|Otu000144|_|Otu000101|_|Otu000016|_|Otu…	0.665	1	0.430436
38	Otu000002|_|Otu000001|_|Otu000003|_|Otu000006|_|Otu000055|_|Otu000035|_|Otu000005|_|Otu000045|_|Otu000020|_|Otu000023|_|Otu000007|_|Otu000025|_|Otu000033|_|Otu000188|_|Otu000052|_|Otu000032|_|Otu000004|_|Otu000011|_|Otu000008|_|Otu000193|_|Otu000014|_|Otu000028|_|Otu000013|_|Otu000356|_|Otu000109|_|Otu000030|_|Otu000085|_|Otu000148|_|Otu000586|_|Otu000010|_|Otu000144|_|Otu000101|_|Otu000016|_|Otu…	0.675	1	0.426468
39	Otu000002|_|Otu000001|_|Otu000003|_|Otu000006|_|Otu000055|_|Otu000035|_|Otu000005|_|Otu000045|_|Otu000020|_|Otu000023|_|Otu000007|_|Otu000025|_|Otu000033|_|Otu000188|_|Otu000052|_|Otu000032|_|Otu000004|_|Otu000011|_|Otu000008|_|Otu000193|_|Otu000014|_|Otu000028|_|Otu000013|_|Otu000356|_|Otu000109|_|Otu000030|_|Otu000085|_|Otu000148|_|Otu000586|_|Otu000010|_|Otu000144|_|Otu000101|_|Otu000016|_|Otu…	0.66	1	0.429418
40	Otu000002|_|Otu000001|_|Otu000003|_|Otu000006|_|Otu000055|_|Otu000035|_|Otu000005|_|Otu000045|_|Otu000020|_|Otu000023|_|Otu000007|_|Otu000025|_|Otu000033|_|Otu000188|_|Otu000052|_|Otu000032|_|Otu000004|_|Otu000011|_|Otu000008|_|Otu000193|_|Otu000014|_|Otu000028|_|Otu000013|_|Otu000356|_|Otu000109|_|Otu000030|_|Otu000085|_|Otu000148|_|Otu000586|_|Otu000010|_|Otu000144|_|Otu000101|_|Otu000016|_|Otu…	0.65	1	0.438748
41	Otu000002|_|Otu000001|_|Otu000003|_|Otu000006|_|Otu000055|_|Otu000035|_|Otu000005|_|Otu000045|_|Otu000020|_|Otu000023|_|Otu000007|_|Otu000025|_|Otu000033|_|Otu000188|_|Otu000052|_|Otu000032|_|Otu000004|_|Otu000011|_|Otu000008|_|Otu000193|_|Otu000014|_|Otu000028|_|Otu000013|_|Otu000356|_|Otu000109|_|Otu000030|_|Otu000085|_|Otu000148|_|Otu000586|_|Otu000010|_|Otu000144|_|Otu000101|_|Otu000016|_|Otu…	0.66	1	0.435201
42	Otu000002|_|Otu000001|_|Otu000003|_|Otu000006|_|Otu000055|_|Otu000035|_|Otu000005|_|Otu000045|_|Otu000020|_|Otu000023|_|Otu000007|_|Otu000025|_|Otu000033|_|Otu000188|_|Otu000052|_|Otu000032|_|Otu000004|_|Otu000011|_|Otu000008|_|Otu000193|_|Otu000014|_|Otu000028|_|Otu000013|_|Otu000356|_|Otu000109|_|Otu000030|_|Otu000085|_|Otu000148|_|Otu000586|_|Otu000010|_|Otu000144|_|Otu000101|_|Otu000016|_|Otu…	0.67	1	0.431393
43	Otu000002|_|Otu000001|_|Otu000003|_|Otu000006|_|Otu000055|_|Otu000035|_|Otu000005|_|Otu000045|_|Otu000020|_|Otu000023|_|Otu000007|_|Otu000025|_|Otu000033|_|Otu000188|_|Otu000052|_|Otu000032|_|Otu000004|_|Otu000011|_|Otu000008|_|Otu000193|_|Otu000014|_|Otu000028|_|Otu000013|_|Otu000356|_|Otu000109|_|Otu000030|_|Otu000085|_|Otu000148|_|Otu000586|_|Otu000010|_|Otu000144|_|Otu000101|_|Otu000016|_|Otu…	0.675	1	0.426468
44	Otu000002|_|Otu000001|_|Otu000003|_|Otu000006|_|Otu000055|_|Otu000035|_|Otu000005|_|Otu000045|_|Otu000020|_|Otu000023|_|Otu000007|_|Otu000025|_|Otu000033|_|Otu000188|_|Otu000052|_|Otu000032|_|Otu000004|_|Otu000011|_|Otu000008|_|Otu000193|_|Otu000014|_|Otu000028|_|Otu000013|_|Otu000356|_|Otu000109|_|Otu000030|_|Otu000085|_|Otu000148|_|Otu000586|_|Otu000010|_|Otu000144|_|Otu000101|_|Otu000016|_|Otu…	0.67	1	0.425558
45	Otu000002|_|Otu000001|_|Otu000003|_|Otu000006|_|Otu000055|_|Otu000035|_|Otu000005|_|Otu000045|_|Otu000020|_|Otu000023|_|Otu000007|_|Otu000025|_|Otu000033|_|Otu000188|_|Otu000052|_|Otu000032|_|Otu000004|_|Otu000011|_|Otu000008|_|Otu000193|_|Otu000014|_|Otu000028|_|Otu000013|_|Otu000356|_|Otu000109|_|Otu000030|_|Otu000085|_|Otu000148|_|Otu000586|_|Otu000010|_|Otu000144|_|Otu000101|_|Otu000016|_|Otu…	0.67	1	0.425558
46	Otu000002|_|Otu000001|_|Otu000003|_|Otu000006|_|Otu000055|_|Otu000035|_|Otu000005|_|Otu000045|_|Otu000020|_|Otu000023|_|Otu000007|_|Otu000025|_|Otu000033|_|Otu000188|_|Otu000052|_|Otu000032|_|Otu000004|_|Otu000011|_|Otu000008|_|Otu000193|_|Otu000014|_|Otu000028|_|Otu000013|_|Otu000356|_|Otu000109|_|Otu000030|_|Otu000085|_|Otu000148|_|Otu000586|_|Otu000010|_|Otu000144|_|Otu000101|_|Otu000016|_|Otu…	0.69	1	0.422966
47	Otu000002|_|Otu000001|_|Otu000003|_|Otu000006|_|Otu000055|_|Otu000035|_|Otu000005|_|Otu000045|_|Otu000020|_|Otu000023|_|Otu000007|_|Otu000025|_|Otu000033|_|Otu000188|_|Otu000052|_|Otu000032|_|Otu000004|_|Otu000011|_|Otu000008|_|Otu000193|_|Otu000014|_|Otu000028|_|Otu000013|_|Otu000356|_|Otu000109|_|Otu000030|_|Otu000085|_|Otu000148|_|Otu000586|_|Otu000010|_|Otu000144|_|Otu000101|_|Otu000016|_|Otu…	0.67	1	0.431393
48	Otu000002|_|Otu000001|_|Otu000003|_|Otu000006|_|Otu000055|_|Otu000035|_|Otu000005|_|Otu000045|_|Otu000020|_|Otu000023|_|Otu000007|_|Otu000025|_|Otu000033|_|Otu000188|_|Otu000052|_|Otu000032|_|Otu000004|_|Otu000011|_|Otu000008|_|Otu000193|_|Otu000014|_|Otu000028|_|Otu000013|_|Otu000356|_|Otu000109|_|Otu000030|_|Otu000085|_|Otu000148|_|Otu000586|_|Otu000010|_|Otu000144|_|Otu000101|_|Otu000016|_|Otu…	0.68	1	0.427317
49	Otu000002|_|Otu000001|_|Otu000003|_|Otu000006|_|Otu000055|_|Otu000035|_|Otu000005|_|Otu000045|_|Otu000020|_|Otu000023|_|Otu000007|_|Otu000025|_|Otu000033|_|Otu000188|_|Otu000052|_|Otu000032|_|Otu000004|_|Otu000011|_|Otu000008|_|Otu000193|_|Otu000014|_|Otu000028|_|Otu000013|_|Otu000356|_|Otu000109|_|Otu000030|_|Otu000085|_|Otu000148|_|Otu000586|_|Otu000010|_|Otu000144|_|Otu000101|_|Otu000016|_|Otu…	0.67	1	0.431393
50	Otu000002|_|Otu000001|_|Otu000003|_|Otu000006|_|Otu000055|_|Otu000035|_|Otu000005|_|Otu000045|_|Otu000020|_|Otu000023|_|Otu000007|_|Otu000025|_|Otu000033|_|Otu000188|_|Otu000052|_|Otu000032|_|Otu000004|_|Otu000011|_|Otu000008|_|Otu000193|_|Otu000014|_|Otu000028|_|Otu000013|_|Otu000356|_|Otu000109|_|Otu000030|_|Otu000085|_|Otu000148|_|Otu000586|_|Otu000010|_|Otu000144|_|Otu000101|_|Otu000016|_|Otu…	0.65	1	0.438748
51	Otu000002|_|Otu000001|_|Otu000003|_|Otu000006|_|Otu000055|_|Otu000035|_|Otu000005|_|Otu000045|_|Otu000020|_|Otu000023|_|Otu000007|_|Otu000025|_|Otu000033|_|Otu000188|_|Otu000052|_|Otu000032|_|Otu000004|_|Otu000011|_|Otu000008|_|Otu000193|_|Otu000014|_|Otu000028|_|Otu000013|_|Otu000356|_|Otu000109|_|Otu000030|_|Otu000085|_|Otu000148|_|Otu000586|_|Otu000010|_|Otu000144|_|Otu000101|_|Otu000016|_|Otu…	0.69	1	0.422966
52	Otu000002|_|Otu000001|_|Otu000003|_|Otu000006|_|Otu000055|_|Otu000035|_|Otu000005|_|Otu000045|_|Otu000020|_|Otu000023|_|Otu000007|_|Otu000025|_|Otu000033|_|Otu000188|_|Otu000052|_|Otu000032|_|Otu000004|_|Otu000011|_|Otu000008|_|Otu000193|_|Otu000014|_|Otu000028|_|Otu000013|_|Otu000356|_|Otu000109|_|Otu000030|_|Otu000085|_|Otu000148|_|Otu000586|_|Otu000010|_|Otu000144|_|Otu000101|_|Otu000016|_|Otu…	0.675	1	0.43229
53	Otu000002|_|Otu000001|_|Otu000003|_|Otu000006|_|Otu000055|_|Otu000035|_|Otu000005|_|Otu000045|_|Otu000020|_|Otu000023|_|Otu000007|_|Otu000025|_|Otu000033|_|Otu000188|_|Otu000052|_|Otu000032|_|Otu000004|_|Otu000011|_|Otu000008|_|Otu000193|_|Otu000014|_|Otu000028|_|Otu000013|_|Otu000356|_|Otu000109|_|Otu000030|_|Otu000085|_|Otu000148|_|Otu000586|_|Otu000010|_|Otu000144|_|Otu000101|_|Otu000016|_|Otu…	0.675	1	0.426468
54	Otu000002|_|Otu000001|_|Otu000003|_|Otu000006|_|Otu000055|_|Otu000035|_|Otu000005|_|Otu000045|_|Otu000020|_|Otu000023|_|Otu000007|_|Otu000025|_|Otu000033|_|Otu000188|_|Otu000052|_|Otu000032|_|Otu000004|_|Otu000011|_|Otu000008|_|Otu000193|_|Otu000014|_|Otu000028|_|Otu000013|_|Otu000356|_|Otu000109|_|Otu000030|_|Otu000085|_|Otu000148|_|Otu000586|_|Otu000010|_|Otu000144|_|Otu000101|_|Otu000016|_|Otu…	0.665	1	0.430436
55	Otu000002|_|Otu000001|_|Otu000003|_|Otu000006|_|Otu000055|_|Otu000035|_|Otu000005|_|Otu000045|_|Otu000020|_|Otu000023|_|Otu000007|_|Otu000025|_|Otu000033|_|Otu000188|_|Otu000052|_|Otu000032|_|Otu000004|_|Otu000011|_|Otu000008|_|Otu000193|_|Otu000014|_|Otu000028|_|Otu000013|_|Otu000356|_|Otu000109|_|Otu000030|_|Otu000085|_|Otu000148|_|Otu000586|_|Otu000010|_|Otu000144|_|Otu000101|_|Otu000016|_|Otu…	0.69	1	0.422966
56	Otu000002|_|Otu000001|_|Otu000003|_|Otu000006|_|Otu000055|_|Otu000035|_|Otu000005|_|Otu000045|_|Otu000020|_|Otu000023|_|Otu000007|_|Otu000025|_|Otu000033|_|Otu000188|_|Otu000052|_|Otu000032|_|Otu000004|_|Otu000011|_|Otu000008|_|Otu000193|_|Otu000014|_|Otu000028|_|Otu000013|_|Otu000356|_|Otu000109|_|Otu000030|_|Otu000085|_|Otu000148|_|Otu000586|_|Otu000010|_|Otu000144|_|Otu000101|_|Otu000016|_|Otu…	0.68	1	0.427317
57	Otu000002|_|Otu000001|_|Otu000003|_|Otu000006|_|Otu000055|_|Otu000035|_|Otu000005|_|Otu000045|_|Otu000020|_|Otu000023|_|Otu000007|_|Otu000025|_|Otu000033|_|Otu000188|_|Otu000052|_|Otu000032|_|Otu000004|_|Otu000011|_|Otu000008|_|Otu000193|_|Otu000014|_|Otu000028|_|Otu000013|_|Otu000356|_|Otu000109|_|Otu000030|_|Otu000085|_|Otu000148|_|Otu000586|_|Otu000010|_|Otu000144|_|Otu000101|_|Otu000016|_|Otu…	0.68	1	0.427317
58	Otu000002|_|Otu000001|_|Otu000003|_|Otu000006|_|Otu000055|_|Otu000035|_|Otu000005|_|Otu000045|_|Otu000020|_|Otu000023|_|Otu000007|_|Otu000025|_|Otu000033|_|Otu000188|_|Otu000052|_|Otu000032|_|Otu000004|_|Otu000011|_|Otu000008|_|Otu000193|_|Otu000014|_|Otu000028|_|Otu000013|_|Otu000356|_|Otu000109|_|Otu000030|_|Otu000085|_|Otu000148|_|Otu000586|_|Otu000010|_|Otu000144|_|Otu000101|_|Otu000016|_|Otu…	0.675	1	0.43229
59	Otu000002|_|Otu000001|_|Otu000003|_|Otu000006|_|Otu000055|_|Otu000035|_|Otu000005|_|Otu000045|_|Otu000020|_|Otu000023|_|Otu000007|_|Otu000025|_|Otu000033|_|Otu000188|_|Otu000052|_|Otu000032|_|Otu000004|_|Otu000011|_|Otu000008|_|Otu000193|_|Otu000014|_|Otu000028|_|Otu000013|_|Otu000356|_|Otu000109|_|Otu000030|_|Otu000085|_|Otu000148|_|Otu000586|_|Otu000010|_|Otu000144|_|Otu000101|_|Otu000016|_|Otu…	0.675	1	0.43229
60	Otu000002|_|Otu000001|_|Otu000003|_|Otu000006|_|Otu000055|_|Otu000035|_|Otu000005|_|Otu000045|_|Otu000020|_|Otu000023|_|Otu000007|_|Otu000025|_|Otu000033|_|Otu000188|_|Otu000052|_|Otu000032|_|Otu000004|_|Otu000011|_|Otu000008|_|Otu000193|_|Otu000014|_|Otu000028|_|Otu000013|_|Otu000356|_|Otu000109|_|Otu000030|_|Otu000085|_|Otu000148|_|Otu000586|_|Otu000010|_|Otu000144|_|Otu000101|_|Otu000016|_|Otu…	0.67	1	0.431393
61	Otu000002|_|Otu000001|_|Otu000003|_|Otu000006|_|Otu000055|_|Otu000035|_|Otu000005|_|Otu000045|_|Otu000020|_|Otu000023|_|Otu000007|_|Otu000025|_|Otu000033|_|Otu000188|_|Otu000052|_|Otu000032|_|Otu000004|_|Otu000011|_|Otu000008|_|Otu000193|_|Otu000014|_|Otu000028|_|Otu000013|_|Otu000356|_|Otu000109|_|Otu000030|_|Otu000085|_|Otu000148|_|Otu000586|_|Otu000010|_|Otu000144|_|Otu000101|_|Otu000016|_|Otu…	0.69	1	0.422966
62	Otu000002|_|Otu000001|_|Otu000003|_|Otu000006|_|Otu000055|_|Otu000035|_|Otu000005|_|Otu000045|_|Otu000020|_|Otu000023|_|Otu000007|_|Otu000025|_|Otu000033|_|Otu000188|_|Otu000052|_|Otu000032|_|Otu000004|_|Otu000011|_|Otu000008|_|Otu000193|_|Otu000014|_|Otu000028|_|Otu000013|_|Otu000356|_|Otu000109|_|Otu000030|_|Otu000085|_|Otu000148|_|Otu000586|_|Otu000010|_|Otu000144|_|Otu000101|_|Otu000016|_|Otu…	0.685	1	0.428106
63	Otu000002|_|Otu000001|_|Otu000003|_|Otu000006|_|Otu000055|_|Otu000035|_|Otu000005|_|Otu000045|_|Otu000020|_|Otu000023|_|Otu000007|_|Otu000025|_|Otu000033|_|Otu000188|_|Otu000052|_|Otu000032|_|Otu000004|_|Otu000011|_|Otu000008|_|Otu000193|_|Otu000014|_|Otu000028|_|Otu000013|_|Otu000356|_|Otu000109|_|Otu000030|_|Otu000085|_|Otu000148|_|Otu000586|_|Otu000010|_|Otu000144|_|Otu000101|_|Otu000016|_|Otu…	0.67	1	0.431393
64	Otu000002|_|Otu000001|_|Otu000003|_|Otu000006|_|Otu000055|_|Otu000035|_|Otu000005|_|Otu000045|_|Otu000020|_|Otu000023|_|Otu000007|_|Otu000025|_|Otu000033|_|Otu000188|_|Otu000052|_|Otu000032|_|Otu000004|_|Otu000011|_|Otu000008|_|Otu000193|_|Otu000014|_|Otu000028|_|Otu000013|_|Otu000356|_|Otu000109|_|Otu000030|_|Otu000085|_|Otu000148|_|Otu000586|_|Otu000010|_|Otu000144|_|Otu000101|_|Otu000016|_|Otu…	0.665	1	0.430436
65	Otu000002|_|Otu000001|_|Otu000003|_|Otu000006|_|Otu000055|_|Otu000035|_|Otu000005|_|Otu000045|_|Otu000020|_|Otu000023|_|Otu000007|_|Otu000025|_|Otu000033|_|Otu000188|_|Otu000052|_|Otu000032|_|Otu000004|_|Otu000011|_|Otu000008|_|Otu000193|_|Otu000014|_|Otu000028|_|Otu000013|_|Otu000356|_|Otu000109|_|Otu000030|_|Otu000085|_|Otu000148|_|Otu000586|_|Otu000010|_|Otu000144|_|Otu000101|_|Otu000016|_|Otu…	0.675	1	0.426468
66	Otu000002|_|Otu000001|_|Otu000003|_|Otu000006|_|Otu000055|_|Otu000035|_|Otu000005|_|Otu000045|_|Otu000020|_|Otu000023|_|Otu000007|_|Otu000025|_|Otu000033|_|Otu000188|_|Otu000052|_|Otu000032|_|Otu000004|_|Otu000011|_|Otu000008|_|Otu000193|_|Otu000014|_|Otu000028|_|Otu000013|_|Otu000356|_|Otu000109|_|Otu000030|_|Otu000085|_|Otu000148|_|Otu000586|_|Otu000010|_|Otu000144|_|Otu000101|_|Otu000016|_|Otu…	0.665	1	0.430436
67	Otu000002|_|Otu000001|_|Otu000003|_|Otu000006|_|Otu000055|_|Otu000035|_|Otu000005|_|Otu000045|_|Otu000020|_|Otu000023|_|Otu000007|_|Otu000025|_|Otu000033|_|Otu000188|_|Otu000052|_|Otu000032|_|Otu000004|_|Otu000011|_|Otu000008|_|Otu000193|_|Otu000014|_|Otu000028|_|Otu000013|_|Otu000356|_|Otu000109|_|Otu000030|_|Otu000085|_|Otu000148|_|Otu000586|_|Otu000010|_|Otu000144|_|Otu000101|_|Otu000016|_|Otu…	0.675	1	0.43229
68	Otu000002|_|Otu000001|_|Otu000003|_|Otu000006|_|Otu000055|_|Otu000035|_|Otu000005|_|Otu000045|_|Otu000020|_|Otu000023|_|Otu000007|_|Otu000025|_|Otu000033|_|Otu000188|_|Otu000052|_|Otu000032|_|Otu000004|_|Otu000011|_|Otu000008|_|Otu000193|_|Otu000014|_|Otu000028|_|Otu000013|_|Otu000356|_|Otu000109|_|Otu000030|_|Otu000085|_|Otu000148|_|Otu000586|_|Otu000010|_|Otu000144|_|Otu000101|_|Otu000016|_|Otu…	0.655	1	0.434137
69	Otu000002|_|Otu000001|_|Otu000003|_|Otu000006|_|Otu000055|_|Otu000035|_|Otu000005|_|Otu000045|_|Otu000020|_|Otu000023|_|Otu000007|_|Otu000025|_|Otu000033|_|Otu000188|_|Otu000052|_|Otu000032|_|Otu000004|_|Otu000011|_|Otu000008|_|Otu000193|_|Otu000014|_|Otu000028|_|Otu000013|_|Otu000356|_|Otu000109|_|Otu000030|_|Otu000085|_|Otu000148|_|Otu000586|_|Otu000010|_|Otu000144|_|Otu000101|_|Otu000016|_|Otu…	0.66	1	0.435201
70	Otu000002|_|Otu000001|_|Otu000003|_|Otu000006|_|Otu000055|_|Otu000035|_|Otu000005|_|Otu000045|_|Otu000020|_|Otu000023|_|Otu000007|_|Otu000025|_|Otu000033|_|Otu000188|_|Otu000052|_|Otu000032|_|Otu000004|_|Otu000011|_|Otu000008|_|Otu000193|_|Otu000014|_|Otu000028|_|Otu000013|_|Otu000356|_|Otu000109|_|Otu000030|_|Otu000085|_|Otu000148|_|Otu000586|_|Otu000010|_|Otu000144|_|Otu000101|_|Otu000016|_|Otu…	0.665	1	0.430436
71	Otu000002|_|Otu000001|_|Otu000003|_|Otu000006|_|Otu000055|_|Otu000035|_|Otu000005|_|Otu000045|_|Otu000020|_|Otu000023|_|Otu000007|_|Otu000025|_|Otu000033|_|Otu000188|_|Otu000052|_|Otu000032|_|Otu000004|_|Otu000011|_|Otu000008|_|Otu000193|_|Otu000014|_|Otu000028|_|Otu000013|_|Otu000356|_|Otu000109|_|Otu000030|_|Otu000085|_|Otu000148|_|Otu000586|_|Otu000010|_|Otu000144|_|Otu000101|_|Otu000016|_|Otu…	0.645	1	0.437579
72	Otu000002|_|Otu000001|_|Otu000003|_|Otu000006|_|Otu000055|_|Otu000035|_|Otu000005|_|Otu000045|_|Otu000020|_|Otu000023|_|Otu000007|_|Otu000025|_|Otu000033|_|Otu000188|_|Otu000052|_|Otu000032|_|Otu000004|_|Otu000011|_|Otu000008|_|Otu000193|_|Otu000014|_|Otu000028|_|Otu000013|_|Otu000356|_|Otu000109|_|Otu000030|_|Otu000085|_|Otu000148|_|Otu000586|_|Otu000010|_|Otu000144|_|Otu000101|_|Otu000016|_|Otu…	0.655	1	0.434137
73	Otu000002|_|Otu000001|_|Otu000003|_|Otu000006|_|Otu000055|_|Otu000035|_|Otu000005|_|Otu000045|_|Otu000020|_|Otu000023|_|Otu000007|_|Otu000025|_|Otu000033|_|Otu000188|_|Otu000052|_|Otu000032|_|Otu000004|_|Otu000011|_|Otu000008|_|Otu000193|_|Otu000014|_|Otu000028|_|Otu000013|_|Otu000356|_|Otu000109|_|Otu000030|_|Otu000085|_|Otu000148|_|Otu000586|_|Otu000010|_|Otu000144|_|Otu000101|_|Otu000016|_|Otu…	0.655	1	0.439858
74	Otu000002|_|Otu000001|_|Otu000003|_|Otu000006|_|Otu000055|_|Otu000035|_|Otu000005|_|Otu000045|_|Otu000020|_|Otu000023|_|Otu000007|_|Otu000025|_|Otu000033|_|Otu000188|_|Otu000052|_|Otu000032|_|Otu000004|_|Otu000011|_|Otu000008|_|Otu000193|_|Otu000014|_|Otu000028|_|Otu000013|_|Otu000356|_|Otu000109|_|Otu000030|_|Otu000085|_|Otu000148|_|Otu000586|_|Otu000010|_|Otu000144|_|Otu000101|_|Otu000016|_|Otu…	0.655	1	0.439858
75	Otu000002|_|Otu000001|_|Otu000003|_|Otu000006|_|Otu000055|_|Otu000035|_|Otu000005|_|Otu000045|_|Otu000020|_|Otu000023|_|Otu000007|_|Otu000025|_|Otu000033|_|Otu000188|_|Otu000052|_|Otu000032|_|Otu000004|_|Otu000011|_|Otu000008|_|Otu000193|_|Otu000014|_|Otu000028|_|Otu000013|_|Otu000356|_|Otu000109|_|Otu000030|_|Otu000085|_|Otu000148|_|Otu000586|_|Otu000010|_|Otu000144|_|Otu000101|_|Otu000016|_|Otu…	0.675	1	0.43229
76	Otu000002|_|Otu000001|_|Otu000003|_|Otu000006|_|Otu000055|_|Otu000035|_|Otu000005|_|Otu000045|_|Otu000020|_|Otu000023|_|Otu000007|_|Otu000025|_|Otu000033|_|Otu000188|_|Otu000052|_|Otu000032|_|Otu000004|_|Otu000011|_|Otu000008|_|Otu000193|_|Otu000014|_|Otu000028|_|Otu000013|_|Otu000356|_|Otu000109|_|Otu000030|_|Otu000085|_|Otu000148|_|Otu000586|_|Otu000010|_|Otu000144|_|Otu000101|_|Otu000016|_|Otu…	0.67	1	0.431393
77	Otu000002|_|Otu000001|_|Otu000003|_|Otu000006|_|Otu000055|_|Otu000035|_|Otu000005|_|Otu000045|_|Otu000020|_|Otu000023|_|Otu000007|_|Otu000025|_|Otu000033|_|Otu000188|_|Otu000052|_|Otu000032|_|Otu000004|_|Otu000011|_|Otu000008|_|Otu000193|_|Otu000014|_|Otu000028|_|Otu000013|_|Otu000356|_|Otu000109|_|Otu000030|_|Otu000085|_|Otu000148|_|Otu000586|_|Otu000010|_|Otu000144|_|Otu000101|_|Otu000016|_|Otu…	0.68	1	0.427317
78	Otu000002|_|Otu000001|_|Otu000003|_|Otu000006|_|Otu000055|_|Otu000035|_|Otu000005|_|Otu000045|_|Otu000020|_|Otu000023|_|Otu000007|_|Otu000025|_|Otu000033|_|Otu000188|_|Otu000052|_|Otu000032|_|Otu000004|_|Otu000011|_|Otu000008|_|Otu000193|_|Otu000014|_|Otu000028|_|Otu000013|_|Otu000356|_|Otu000109|_|Otu000030|_|Otu000085|_|Otu000148|_|Otu000586|_|Otu000010|_|Otu000144|_|Otu000101|_|Otu000016|_|Otu…	0.655	1	0.439858
79	Otu000002|_|Otu000001|_|Otu000003|_|Otu000006|_|Otu000055|_|Otu000035|_|Otu000005|_|Otu000045|_|Otu000020|_|Otu000023|_|Otu000007|_|Otu000025|_|Otu000033|_|Otu000188|_|Otu000052|_|Otu000032|_|Otu000004|_|Otu000011|_|Otu000008|_|Otu000193|_|Otu000014|_|Otu000028|_|Otu000013|_|Otu000356|_|Otu000109|_|Otu000030|_|Otu000085|_|Otu000148|_|Otu000586|_|Otu000010|_|Otu000144|_|Otu000101|_|Otu000016|_|Otu…	0.67	1	0.431393
80	Otu000002|_|Otu000001|_|Otu000003|_|Otu000006|_|Otu000055|_|Otu000035|_|Otu000005|_|Otu000045|_|Otu000020|_|Otu000023|_|Otu000007|_|Otu000025|_|Otu000033|_|Otu000188|_|Otu000052|_|Otu000032|_|Otu000004|_|Otu000011|_|Otu000008|_|Otu000193|_|Otu000014|_|Otu000028|_|Otu000013|_|Otu000356|_|Otu000109|_|Otu000030|_|Otu000085|_|Otu000148|_|Otu000586|_|Otu000010|_|Otu000144|_|Otu000101|_|Otu000016|_|Otu…	0.695	1	0.423645
81	Otu000002|_|Otu000001|_|Otu000003|_|Otu000006|_|Otu000055|_|Otu000035|_|Otu000005|_|Otu000045|_|Otu000020|_|Otu000023|_|Otu000007|_|Otu000025|_|Otu000033|_|Otu000188|_|Otu000052|_|Otu000032|_|Otu000004|_|Otu000011|_|Otu000008|_|Otu000193|_|Otu000014|_|Otu000028|_|Otu000013|_|Otu000356|_|Otu000109|_|Otu000030|_|Otu000085|_|Otu000148|_|Otu000586|_|Otu000010|_|Otu000144|_|Otu000101|_|Otu000016|_|Otu…	0.655	1	0.434137
82	Otu000002|_|Otu000001|_|Otu000003|_|Otu000006|_|Otu000055|_|Otu000035|_|Otu000005|_|Otu000045|_|Otu000020|_|Otu000023|_|Otu000007|_|Otu000025|_|Otu000033|_|Otu000188|_|Otu000052|_|Otu000032|_|Otu000004|_|Otu000011|_|Otu000008|_|Otu000193|_|Otu000014|_|Otu000028|_|Otu000013|_|Otu000356|_|Otu000109|_|Otu000030|_|Otu000085|_|Otu000148|_|Otu000586|_|Otu000010|_|Otu000144|_|Otu000101|_|Otu000016|_|Otu…	0.66	1	0.435201
83	Otu000002|_|Otu000001|_|Otu000003|_|Otu000006|_|Otu000055|_|Otu000035|_|Otu000005|_|Otu000045|_|Otu000020|_|Otu000023|_|Otu000007|_|Otu000025|_|Otu000033|_|Otu000188|_|Otu000052|_|Otu000032|_|Otu000004|_|Otu000011|_|Otu000008|_|Otu000193|_|Otu000014|_|Otu000028|_|Otu000013|_|Otu000356|_|Otu000109|_|Otu000030|_|Otu000085|_|Otu000148|_|Otu000586|_|Otu000010|_|Otu000144|_|Otu000101|_|Otu000016|_|Otu…	0.68	1	0.427317
84	Otu000002|_|Otu000001|_|Otu000003|_|Otu000006|_|Otu000055|_|Otu000035|_|Otu000005|_|Otu000045|_|Otu000020|_|Otu000023|_|Otu000007|_|Otu000025|_|Otu000033|_|Otu000188|_|Otu000052|_|Otu000032|_|Otu000004|_|Otu000011|_|Otu000008|_|Otu000193|_|Otu000014|_|Otu000028|_|Otu000013|_|Otu000356|_|Otu000109|_|Otu000030|_|Otu000085|_|Otu000148|_|Otu000586|_|Otu000010|_|Otu000144|_|Otu000101|_|Otu000016|_|Otu…	0.67	1	0.431393
85	Otu000002|_|Otu000001|_|Otu000003|_|Otu000006|_|Otu000055|_|Otu000035|_|Otu000005|_|Otu000045|_|Otu000020|_|Otu000023|_|Otu000007|_|Otu000025|_|Otu000033|_|Otu000188|_|Otu000052|_|Otu000032|_|Otu000004|_|Otu000011|_|Otu000008|_|Otu000193|_|Otu000014|_|Otu000028|_|Otu000013|_|Otu000356|_|Otu000109|_|Otu000030|_|Otu000085|_|Otu000148|_|Otu000586|_|Otu000010|_|Otu000144|_|Otu000101|_|Otu000016|_|Otu…	0.67	1	0.431393
86	Otu000002|_|Otu000001|_|Otu000003|_|Otu000006|_|Otu000055|_|Otu000035|_|Otu000005|_|Otu000045|_|Otu000020|_|Otu000023|_|Otu000007|_|Otu000025|_|Otu000033|_|Otu000188|_|Otu000052|_|Otu000032|_|Otu000004|_|Otu000011|_|Otu000008|_|Otu000193|_|Otu000014|_|Otu000028|_|Otu000013|_|Otu000356|_|Otu000109|_|Otu000030|_|Otu000085|_|Otu000148|_|Otu000586|_|Otu000010|_|Otu000144|_|Otu000101|_|Otu000016|_|Otu…	0.67	1	0.431393
87	Otu000002|_|Otu000001|_|Otu000003|_|Otu000006|_|Otu000055|_|Otu000035|_|Otu000005|_|Otu000045|_|Otu000020|_|Otu000023|_|Otu000007|_|Otu000025|_|Otu000033|_|Otu000188|_|Otu000052|_|Otu000032|_|Otu000004|_|Otu000011|_|Otu000008|_|Otu000193|_|Otu000014|_|Otu000028|_|Otu000013|_|Otu000356|_|Otu000109|_|Otu000030|_|Otu000085|_|Otu000148|_|Otu000586|_|Otu000010|_|Otu000144|_|Otu000101|_|Otu000016|_|Otu…	0.685	1	0.428106
88	Otu000002|_|Otu000001|_|Otu000003|_|Otu000006|_|Otu000055|_|Otu000035|_|Otu000005|_|Otu000045|_|Otu000020|_|Otu000023|_|Otu000007|_|Otu000025|_|Otu000033|_|Otu000188|_|Otu000052|_|Otu000032|_|Otu000004|_|Otu000011|_|Otu000008|_|Otu000193|_|Otu000014|_|Otu000028|_|Otu000013|_|Otu000356|_|Otu000109|_|Otu000030|_|Otu000085|_|Otu000148|_|Otu000586|_|Otu000010|_|Otu000144|_|Otu000101|_|Otu000016|_|Otu…	0.675	1	0.43229
89	Otu000002|_|Otu000001|_|Otu000003|_|Otu000006|_|Otu000055|_|Otu000035|_|Otu000005|_|Otu000045|_|Otu000020|_|Otu000023|_|Otu000007|_|Otu000025|_|Otu000033|_|Otu000188|_|Otu000052|_|Otu000032|_|Otu000004|_|Otu000011|_|Otu000008|_|Otu000193|_|Otu000014|_|Otu000028|_|Otu000013|_|Otu000356|_|Otu000109|_|Otu000030|_|Otu000085|_|Otu000148|_|Otu000586|_|Otu000010|_|Otu000144|_|Otu000101|_|Otu000016|_|Otu…	0.655	1	0.439858
90	Otu000002|_|Otu000001|_|Otu000003|_|Otu000006|_|Otu000055|_|Otu000035|_|Otu000005|_|Otu000045|_|Otu000020|_|Otu000023|_|Otu000007|_|Otu000025|_|Otu000033|_|Otu000188|_|Otu000052|_|Otu000032|_|Otu000004|_|Otu000011|_|Otu000008|_|Otu000193|_|Otu000014|_|Otu000028|_|Otu000013|_|Otu000356|_|Otu000109|_|Otu000030|_|Otu000085|_|Otu000148|_|Otu000586|_|Otu000010|_|Otu000144|_|Otu000101|_|Otu000016|_|Otu…	0.665	1	0.436205
91	Otu000002|_|Otu000001|_|Otu000003|_|Otu000006|_|Otu000055|_|Otu000035|_|Otu000005|_|Otu000045|_|Otu000020|_|Otu000023|_|Otu000007|_|Otu000025|_|Otu000033|_|Otu000188|_|Otu000052|_|Otu000032|_|Otu000004|_|Otu000011|_|Otu000008|_|Otu000193|_|Otu000014|_|Otu000028|_|Otu000013|_|Otu000356|_|Otu000109|_|Otu000030|_|Otu000085|_|Otu000148|_|Otu000586|_|Otu000010|_|Otu000144|_|Otu000101|_|Otu000016|_|Otu…	0.67	1	0.431393
92	Otu000002|_|Otu000001|_|Otu000003|_|Otu000006|_|Otu000055|_|Otu000035|_|Otu000005|_|Otu000045|_|Otu000020|_|Otu000023|_|Otu000007|_|Otu000025|_|Otu000033|_|Otu000188|_|Otu000052|_|Otu000032|_|Otu000004|_|Otu000011|_|Otu000008|_|Otu000193|_|Otu000014|_|Otu000028|_|Otu000013|_|Otu000356|_|Otu000109|_|Otu000030|_|Otu000085|_|Otu000148|_|Otu000586|_|Otu000010|_|Otu000144|_|Otu000101|_|Otu000016|_|Otu…	0.675	1	0.43229
93	Otu000002|_|Otu000001|_|Otu000003|_|Otu000006|_|Otu000055|_|Otu000035|_|Otu000005|_|Otu000045|_|Otu000020|_|Otu000023|_|Otu000007|_|Otu000025|_|Otu000033|_|Otu000188|_|Otu000052|_|Otu000032|_|Otu000004|_|Otu000011|_|Otu000008|_|Otu000193|_|Otu000014|_|Otu000028|_|Otu000013|_|Otu000356|_|Otu000109|_|Otu000030|_|Otu000085|_|Otu000148|_|Otu000586|_|Otu000010|_|Otu000144|_|Otu000101|_|Otu000016|_|Otu…	0.67	1	0.431393
94	Otu000002|_|Otu000001|_|Otu000003|_|Otu000006|_|Otu000055|_|Otu000035|_|Otu000005|_|Otu000045|_|Otu000020|_|Otu000023|_|Otu000007|_|Otu000025|_|Otu000033|_|Otu000188|_|Otu000052|_|Otu000032|_|Otu000004|_|Otu000011|_|Otu000008|_|Otu000193|_|Otu000014|_|Otu000028|_|Otu000013|_|Otu000356|_|Otu000109|_|Otu000030|_|Otu000085|_|Otu000148|_|Otu000586|_|Otu000010|_|Otu000144|_|Otu000101|_|Otu000016|_|Otu…	0.675	1	0.426468
95	Otu000002|_|Otu000001|_|Otu000003|_|Otu000006|_|Otu000055|_|Otu000035|_|Otu000005|_|Otu000045|_|Otu000020|_|Otu000023|_|Otu000007|_|Otu000025|_|Otu000033|_|Otu000188|_|Otu000052|_|Otu000032|_|Otu000004|_|Otu000011|_|Otu000008|_|Otu000193|_|Otu000014|_|Otu000028|_|Otu000013|_|Otu000356|_|Otu000109|_|Otu000030|_|Otu000085|_|Otu000148|_|Otu000586|_|Otu000010|_|Otu000144|_|Otu000101|_|Otu000016|_|Otu…	0.68	1	0.427317
96	Otu000002|_|Otu000001|_|Otu000003|_|Otu000006|_|Otu000055|_|Otu000035|_|Otu000005|_|Otu000045|_|Otu000020|_|Otu000023|_|Otu000007|_|Otu000025|_|Otu000033|_|Otu000188|_|Otu000052|_|Otu000032|_|Otu000004|_|Otu000011|_|Otu000008|_|Otu000193|_|Otu000014|_|Otu000028|_|Otu000013|_|Otu000356|_|Otu000109|_|Otu000030|_|Otu000085|_|Otu000148|_|Otu000586|_|Otu000010|_|Otu000144|_|Otu000101|_|Otu000016|_|Otu…	0.665	1	0.430436
97	Otu000002|_|Otu000001|_|Otu000003|_|Otu000006|_|Otu000055|_|Otu000035|_|Otu000005|_|Otu000045|_|Otu000020|_|Otu000023|_|Otu000007|_|Otu000025|_|Otu000033|_|Otu000188|_|Otu000052|_|Otu000032|_|Otu000004|_|Otu000011|_|Otu000008|_|Otu000193|_|Otu000014|_|Otu000028|_|Otu000013|_|Otu000356|_|Otu000109|_|Otu000030|_|Otu000085|_|Otu000148|_|Otu000586|_|Otu000010|_|Otu000144|_|Otu000101|_|Otu000016|_|Otu…	0.67	1	0.431393
98	Otu000002|_|Otu000001|_|Otu000003|_|Otu000006|_|Otu000055|_|Otu000035|_|Otu000005|_|Otu000045|_|Otu000020|_|Otu000023|_|Otu000007|_|Otu000025|_|Otu000033|_|Otu000188|_|Otu000052|_|Otu000032|_|Otu000004|_|Otu000011|_|Otu000008|_|Otu000193|_|Otu000014|_|Otu000028|_|Otu000013|_|Otu000356|_|Otu000109|_|Otu000030|_|Otu000085|_|Otu000148|_|Otu000586|_|Otu000010|_|Otu000144|_|Otu000101|_|Otu000016|_|Otu…	0.67	1	0.431393
99	Otu000002|_|Otu000001|_|Otu000003|_|Otu000006|_|Otu000055|_|Otu000035|_|Otu000005|_|Otu000045|_|Otu000020|_|Otu000023|_|Otu000007|_|Otu000025|_|Otu000033|_|Otu000188|_|Otu000052|_|Otu000032|_|Otu000004|_|Otu000011|_|Otu000008|_|Otu000193|_|Otu000014|_|Otu000028|_|Otu000013|_|Otu000356|_|Otu000109|_|Otu000030|_|Otu000085|_|Otu000148|_|Otu000586|_|Otu000010|_|Otu000144|_|Otu000101|_|Otu000016|_|Otu…	0.69	1	0.422966
100	Otu000002|_|Otu000001|_|Otu000003|_|Otu000006|_|Otu000055|_|Otu000035|_|Otu000005|_|Otu000045|_|Otu000020|_|Otu000023|_|Otu000007|_|Otu000025|_|Otu000033|_|Otu000188|_|Otu000052|_|Otu000032|_|Otu000004|_|Otu000011|_|Otu000008|_|Otu000193|_|Otu000014|_|Otu000028|_|Otu000013|_|Otu000356|_|Otu000109|_|Otu000030|_|Otu000085|_|Otu000148|_|Otu000586|_|Otu000010|_|Otu000144|_|Otu000101|_|Otu000016|_|Otu…	0.665	1	0.436205
101	Otu000002|_|Otu000001|_|Otu000003|_|Otu000006|_|Otu000055|_|Otu000035|_|Otu000005|_|Otu000045|_|Otu000020|_|Otu000023|_|Otu000007|_|Otu000025|_|Otu000033|_|Otu000188|_|Otu000052|_|Otu000032|_|Otu000004|_|Otu000011|_|Otu000008|_|Otu000193|_|Otu000014|_|Otu000028|_|Otu000013|_|Otu000356|_|Otu000109|_|Otu000030|_|Otu000085|_|Otu000148|_|Otu000586|_|Otu000010|_|Otu000144|_|Otu000101|_|Otu000016|_|Otu…	0.69	1	0.422966
102	Otu000002|_|Otu000001|_|Otu000003|_|Otu000006|_|Otu000055|_|Otu000035|_|Otu000005|_|Otu000045|_|Otu000020|_|Otu000023|_|Otu000007|_|Otu000025|_|Otu000033|_|Otu000188|_|Otu000052|_|Otu000032|_|Otu000004|_|Otu000011|_|Otu000008|_|Otu000193|_|Otu000014|_|Otu000028|_|Otu000013|_|Otu000356|_|Otu000109|_|Otu000030|_|Otu000085|_|Otu000148|_|Otu000586|_|Otu000010|_|Otu000144|_|Otu000101|_|Otu000016|_|Otu…	0.665	1	0.436205
103	Otu000002|_|Otu000001|_|Otu000003|_|Otu000006|_|Otu000055|_|Otu000035|_|Otu000005|_|Otu000045|_|Otu000020|_|Otu000023|_|Otu000007|_|Otu000025|_|Otu000033|_|Otu000188|_|Otu000052|_|Otu000032|_|Otu000004|_|Otu000011|_|Otu000008|_|Otu000193|_|Otu000014|_|Otu000028|_|Otu000013|_|Otu000356|_|Otu000109|_|Otu000030|_|Otu000085|_|Otu000148|_|Otu000586|_|Otu000010|_|Otu000144|_|Otu000101|_|Otu000016|_|Otu…	0.685	1	0.428106
104	Otu000002|_|Otu000001|_|Otu000003|_|Otu000006|_|Otu000055|_|Otu000035|_|Otu000005|_|Otu000045|_|Otu000020|_|Otu000023|_|Otu000007|_|Otu000025|_|Otu000033|_|Otu000188|_|Otu000052|_|Otu000032|_|Otu000004|_|Otu000011|_|Otu000008|_|Otu000193|_|Otu000014|_|Otu000028|_|Otu000013|_|Otu000356|_|Otu000109|_|Otu000030|_|Otu000085|_|Otu000148|_|Otu000586|_|Otu000010|_|Otu000144|_|Otu000101|_|Otu000016|_|Otu…	0.68	1	0.427317
105	Otu000002|_|Otu000001|_|Otu000003|_|Otu000006|_|Otu000055|_|Otu000035|_|Otu000005|_|Otu000045|_|Otu000020|_|Otu000023|_|Otu000007|_|Otu000025|_|Otu000033|_|Otu000188|_|Otu000052|_|Otu000032|_|Otu000004|_|Otu000011|_|Otu000008|_|Otu000193|_|Otu000014|_|Otu000028|_|Otu000013|_|Otu000356|_|Otu000109|_|Otu000030|_|Otu000085|_|Otu000148|_|Otu000586|_|Otu000010|_|Otu000144|_|Otu000101|_|Otu000016|_|Otu…	0.68	1	0.427317
106	Otu000002|_|Otu000001|_|Otu000003|_|Otu000006|_|Otu000055|_|Otu000035|_|Otu000005|_|Otu000045|_|Otu000020|_|Otu000023|_|Otu000007|_|Otu000025|_|Otu000033|_|Otu000188|_|Otu000052|_|Otu000032|_|Otu000004|_|Otu000011|_|Otu000008|_|Otu000193|_|Otu000014|_|Otu000028|_|Otu000013|_|Otu000356|_|Otu000109|_|Otu000030|_|Otu000085|_|Otu000148|_|Otu000586|_|Otu000010|_|Otu000144|_|Otu000101|_|Otu000016|_|Otu…	0.67	1	0.431393
107	Otu000002|_|Otu000001|_|Otu000003|_|Otu000006|_|Otu000055|_|Otu000035|_|Otu000005|_|Otu000045|_|Otu000020|_|Otu000023|_|Otu000007|_|Otu000025|_|Otu000033|_|Otu000188|_|Otu000052|_|Otu000032|_|Otu000004|_|Otu000011|_|Otu000008|_|Otu000193|_|Otu000014|_|Otu000028|_|Otu000013|_|Otu000356|_|Otu000109|_|Otu000030|_|Otu000085|_|Otu000148|_|Otu000586|_|Otu000010|_|Otu000144|_|Otu000101|_|Otu000016|_|Otu…	0.665	1	0.436205
108	Otu000002|_|Otu000001|_|Otu000003|_|Otu000006|_|Otu000055|_|Otu000035|_|Otu000005|_|Otu000045|_|Otu000020|_|Otu000023|_|Otu000007|_|Otu000025|_|Otu000033|_|Otu000188|_|Otu000052|_|Otu000032|_|Otu000004|_|Otu000011|_|Otu000008|_|Otu000193|_|Otu000014|_|Otu000028|_|Otu000013|_|Otu000356|_|Otu000109|_|Otu000030|_|Otu000085|_|Otu000148|_|Otu000586|_|Otu000010|_|Otu000144|_|Otu000101|_|Otu000016|_|Otu…	0.675	1	0.43229
109	Otu000002|_|Otu000001|_|Otu000003|_|Otu000006|_|Otu000055|_|Otu000035|_|Otu000005|_|Otu000045|_|Otu000020|_|Otu000023|_|Otu000007|_|Otu000025|_|Otu000033|_|Otu000188|_|Otu000052|_|Otu000032|_|Otu000004|_|Otu000011|_|Otu000008|_|Otu000193|_|Otu000014|_|Otu000028|_|Otu000013|_|Otu000356|_|Otu000109|_|Otu000030|_|Otu000085|_|Otu000148|_|Otu000586|_|Otu000010|_|Otu000144|_|Otu000101|_|Otu000016|_|Otu…	0.685	1	0.428106
110	Otu000002|_|Otu000001|_|Otu000003|_|Otu000006|_|Otu000055|_|Otu000035|_|Otu000005|_|Otu000045|_|Otu000020|_|Otu000023|_|Otu000007|_|Otu000025|_|Otu000033|_|Otu000188|_|Otu000052|_|Otu000032|_|Otu000004|_|Otu000011|_|Otu000008|_|Otu000193|_|Otu000014|_|Otu000028|_|Otu000013|_|Otu000356|_|Otu000109|_|Otu000030|_|Otu000085|_|Otu000148|_|Otu000586|_|Otu000010|_|Otu000144|_|Otu000101|_|Otu000016|_|Otu…	0.67	1	0.431393
111	Otu000002|_|Otu000001|_|Otu000003|_|Otu000006|_|Otu000055|_|Otu000035|_|Otu000005|_|Otu000045|_|Otu000020|_|Otu000023|_|Otu000007|_|Otu000025|_|Otu000033|_|Otu000188|_|Otu000052|_|Otu000032|_|Otu000004|_|Otu000011|_|Otu000008|_|Otu000193|_|Otu000014|_|Otu000028|_|Otu000013|_|Otu000356|_|Otu000109|_|Otu000030|_|Otu000085|_|Otu000148|_|Otu000586|_|Otu000010|_|Otu000144|_|Otu000101|_|Otu000016|_|Otu…	0.685	1	0.428106
112	Otu000002|_|Otu000001|_|Otu000003|_|Otu000006|_|Otu000055|_|Otu000035|_|Otu000005|_|Otu000045|_|Otu000020|_|Otu000023|_|Otu000007|_|Otu000025|_|Otu000033|_|Otu000188|_|Otu000052|_|Otu000032|_|Otu000004|_|Otu000011|_|Otu000008|_|Otu000193|_|Otu000014|_|Otu000028|_|Otu000013|_|Otu000356|_|Otu000109|_|Otu000030|_|Otu000085|_|Otu000148|_|Otu000586|_|Otu000010|_|Otu000144|_|Otu000101|_|Otu000016|_|Otu…	0.685	1	0.428106
113	Otu000002|_|Otu000001|_|Otu000003|_|Otu000006|_|Otu000055|_|Otu000035|_|Otu000005|_|Otu000045|_|Otu000020|_|Otu000023|_|Otu000007|_|Otu000025|_|Otu000033|_|Otu000188|_|Otu000052|_|Otu000032|_|Otu000004|_|Otu000011|_|Otu000008|_|Otu000193|_|Otu000014|_|Otu000028|_|Otu000013|_|Otu000356|_|Otu000109|_|Otu000030|_|Otu000085|_|Otu000148|_|Otu000586|_|Otu000010|_|Otu000144|_|Otu000101|_|Otu000016|_|Otu…	0.685	1	0.428106
114	Otu000002|_|Otu000001|_|Otu000003|_|Otu000006|_|Otu000055|_|Otu000035|_|Otu000005|_|Otu000045|_|Otu000020|_|Otu000023|_|Otu000007|_|Otu000025|_|Otu000033|_|Otu000188|_|Otu000052|_|Otu000032|_|Otu000004|_|Otu000011|_|Otu000008|_|Otu000193|_|Otu000014|_|Otu000028|_|Otu000013|_|Otu000356|_|Otu000109|_|Otu000030|_|Otu000085|_|Otu000148|_|Otu000586|_|Otu000010|_|Otu000144|_|Otu000101|_|Otu000016|_|Otu…	0.68	1	0.427317
115	Otu000002|_|Otu000001|_|Otu000003|_|Otu000006|_|Otu000055|_|Otu000035|_|Otu000005|_|Otu000045|_|Otu000020|_|Otu000023|_|Otu000007|_|Otu000025|_|Otu000033|_|Otu000188|_|Otu000052|_|Otu000032|_|Otu000004|_|Otu000011|_|Otu000008|_|Otu000193|_|Otu000014|_|Otu000028|_|Otu000013|_|Otu000356|_|Otu000109|_|Otu000030|_|Otu000085|_|Otu000148|_|Otu000586|_|Otu000010|_|Otu000144|_|Otu000101|_|Otu000016|_|Otu…	0.69	1	0.422966
116	Otu000002|_|Otu000001|_|Otu000003|_|Otu000006|_|Otu000055|_|Otu000035|_|Otu000005|_|Otu000045|_|Otu000020|_|Otu000023|_|Otu000007|_|Otu000025|_|Otu000033|_|Otu000188|_|Otu000052|_|Otu000032|_|Otu000004|_|Otu000011|_|Otu000008|_|Otu000193|_|Otu000014|_|Otu000028|_|Otu000013|_|Otu000356|_|Otu000109|_|Otu000030|_|Otu000085|_|Otu000148|_|Otu000586|_|Otu000010|_|Otu000144|_|Otu000101|_|Otu000016|_|Otu…	0.68	1	0.427317
117	Otu000002|_|Otu000001|_|Otu000003|_|Otu000006|_|Otu000055|_|Otu000035|_|Otu000005|_|Otu000045|_|Otu000020|_|Otu000023|_|Otu000007|_|Otu000025|_|Otu000033|_|Otu000188|_|Otu000052|_|Otu000032|_|Otu000004|_|Otu000011|_|Otu000008|_|Otu000193|_|Otu000014|_|Otu000028|_|Otu000013|_|Otu000356|_|Otu000109|_|Otu000030|_|Otu000085|_|Otu000148|_|Otu000586|_|Otu000010|_|Otu000144|_|Otu000101|_|Otu000016|_|Otu…	0.685	1	0.422226
118	Otu000002|_|Otu000001|_|Otu000003|_|Otu000006|_|Otu000055|_|Otu000035|_|Otu000005|_|Otu000045|_|Otu000020|_|Otu000023|_|Otu000007|_|Otu000025|_|Otu000033|_|Otu000188|_|Otu000052|_|Otu000032|_|Otu000004|_|Otu000011|_|Otu000008|_|Otu000193|_|Otu000014|_|Otu000028|_|Otu000013|_|Otu000356|_|Otu000109|_|Otu000030|_|Otu000085|_|Otu000148|_|Otu000586|_|Otu000010|_|Otu000144|_|Otu000101|_|Otu000016|_|Otu…	0.68	1	0.427317
119	Otu000002|_|Otu000001|_|Otu000003|_|Otu000006|_|Otu000055|_|Otu000035|_|Otu000005|_|Otu000045|_|Otu000020|_|Otu000023|_|Otu000007|_|Otu000025|_|Otu000033|_|Otu000188|_|Otu000052|_|Otu000032|_|Otu000004|_|Otu000011|_|Otu000008|_|Otu000193|_|Otu000014|_|Otu000028|_|Otu000013|_|Otu000356|_|Otu000109|_|Otu000030|_|Otu000085|_|Otu000148|_|Otu000586|_|Otu000010|_|Otu000144|_|Otu000101|_|Otu000016|_|Otu…	0.68	1	0.427317
120	Otu000002|_|Otu000001|_|Otu000003|_|Otu000006|_|Otu000055|_|Otu000035|_|Otu000005|_|Otu000045|_|Otu000020|_|Otu000023|_|Otu000007|_|Otu000025|_|Otu000033|_|Otu000188|_|Otu000052|_|Otu000032|_|Otu000004|_|Otu000011|_|Otu000008|_|Otu000193|_|Otu000014|_|Otu000028|_|Otu000013|_|Otu000356|_|Otu000109|_|Otu000030|_|Otu000085|_|Otu000148|_|Otu000586|_|Otu000010|_|Otu000144|_|Otu000101|_|Otu000016|_|Otu…	0.695	1	0.423645
121	Otu000002|_|Otu000001|_|Otu000003|_|Otu000006|_|Otu000055|_|Otu000035|_|Otu000005|_|Otu000045|_|Otu000020|_|Otu000023|_|Otu000007|_|Otu000025|_|Otu000033|_|Otu000188|_|Otu000052|_|Otu000032|_|Otu000004|_|Otu000011|_|Otu000008|_|Otu000193|_|Otu000014|_|Otu000028|_|Otu000013|_|Otu000356|_|Otu000109|_|Otu000030|_|Otu000085|_|Otu000148|_|Otu000586|_|Otu000010|_|Otu000144|_|Otu000101|_|Otu000016|_|Otu…	0.7	1	0.41833
122	Otu000002|_|Otu000001|_|Otu000003|_|Otu000006|_|Otu000055|_|Otu000035|_|Otu000005|_|Otu000045|_|Otu000020|_|Otu000023|_|Otu000007|_|Otu000025|_|Otu000033|_|Otu000188|_|Otu000052|_|Otu000032|_|Otu000004|_|Otu000011|_|Otu000008|_|Otu000193|_|Otu000014|_|Otu000028|_|Otu000013|_|Otu000356|_|Otu000109|_|Otu000030|_|Otu000085|_|Otu000148|_|Otu000586|_|Otu000010|_|Otu000144|_|Otu000101|_|Otu000016|_|Otu…	0.675	1	0.43229
123	Otu000002|_|Otu000001|_|Otu000003|_|Otu000006|_|Otu000055|_|Otu000035|_|Otu000005|_|Otu000045|_|Otu000020|_|Otu000023|_|Otu000007|_|Otu000025|_|Otu000033|_|Otu000188|_|Otu000052|_|Otu000032|_|Otu000004|_|Otu000011|_|Otu000008|_|Otu000193|_|Otu000014|_|Otu000028|_|Otu000013|_|Otu000356|_|Otu000109|_|Otu000030|_|Otu000085|_|Otu000148|_|Otu000586|_|Otu000010|_|Otu000144|_|Otu000101|_|Otu000016|_|Otu…	0.68	1	0.427317
124	Otu000002|_|Otu000001|_|Otu000003|_|Otu000006|_|Otu000055|_|Otu000035|_|Otu000005|_|Otu000045|_|Otu000020|_|Otu000023|_|Otu000007|_|Otu000025|_|Otu000033|_|Otu000188|_|Otu000052|_|Otu000032|_|Otu000004|_|Otu000011|_|Otu000008|_|Otu000193|_|Otu000014|_|Otu000028|_|Otu000013|_|Otu000356|_|Otu000109|_|Otu000030|_|Otu000085|_|Otu000148|_|Otu000586|_|Otu000010|_|Otu000144|_|Otu000101|_|Otu000016|_|Otu…	0.675	1	0.43229
125	Otu000002|_|Otu000001|_|Otu000003|_|Otu000006|_|Otu000055|_|Otu000035|_|Otu000005|_|Otu000045|_|Otu000020|_|Otu000023|_|Otu000007|_|Otu000025|_|Otu000033|_|Otu000188|_|Otu000052|_|Otu000032|_|Otu000004|_|Otu000011|_|Otu000008|_|Otu000193|_|Otu000014|_|Otu000028|_|Otu000013|_|Otu000356|_|Otu000109|_|Otu000030|_|Otu000085|_|Otu000148|_|Otu000586|_|Otu000010|_|Otu000144|_|Otu000101|_|Otu000016|_|Otu…	0.69	1	0.422966
126	Otu000002|_|Otu000001|_|Otu000003|_|Otu000006|_|Otu000055|_|Otu000035|_|Otu000005|_|Otu000045|_|Otu000020|_|Otu000023|_|Otu000007|_|Otu000025|_|Otu000033|_|Otu000188|_|Otu000052|_|Otu000032|_|Otu000004|_|Otu000011|_|Otu000008|_|Otu000193|_|Otu000014|_|Otu000028|_|Otu000013|_|Otu000356|_|Otu000109|_|Otu000030|_|Otu000085|_|Otu000148|_|Otu000586|_|Otu000010|_|Otu000144|_|Otu000101|_|Otu000016|_|Otu…	0.685	1	0.428106
127	Otu000002|_|Otu000001|_|Otu000003|_|Otu000006|_|Otu000055|_|Otu000035|_|Otu000005|_|Otu000045|_|Otu000020|_|Otu000023|_|Otu000007|_|Otu000025|_|Otu000033|_|Otu000188|_|Otu000052|_|Otu000032|_|Otu000004|_|Otu000011|_|Otu000008|_|Otu000193|_|Otu000014|_|Otu000028|_|Otu000013|_|Otu000356|_|Otu000109|_|Otu000030|_|Otu000085|_|Otu000148|_|Otu000586|_|Otu000010|_|Otu000144|_|Otu000101|_|Otu000016|_|Otu…	0.685	1	0.428106
128	Otu000002|_|Otu000001|_|Otu000003|_|Otu000006|_|Otu000055|_|Otu000035|_|Otu000005|_|Otu000045|_|Otu000020|_|Otu000023|_|Otu000007|_|Otu000025|_|Otu000033|_|Otu000188|_|Otu000052|_|Otu000032|_|Otu000004|_|Otu000011|_|Otu000008|_|Otu000193|_|Otu000014|_|Otu000028|_|Otu000013|_|Otu000356|_|Otu000109|_|Otu000030|_|Otu000085|_|Otu000148|_|Otu000586|_|Otu000010|_|Otu000144|_|Otu000101|_|Otu000016|_|Otu…	0.67	1	0.431393
129	Otu000002|_|Otu000001|_|Otu000003|_|Otu000006|_|Otu000055|_|Otu000035|_|Otu000005|_|Otu000045|_|Otu000020|_|Otu000023|_|Otu000007|_|Otu000025|_|Otu000033|_|Otu000188|_|Otu000052|_|Otu000032|_|Otu000004|_|Otu000011|_|Otu000008|_|Otu000193|_|Otu000014|_|Otu000028|_|Otu000013|_|Otu000356|_|Otu000109|_|Otu000030|_|Otu000085|_|Otu000148|_|Otu000586|_|Otu000010|_|Otu000144|_|Otu000101|_|Otu000016|_|Otu…	0.665	1	0.436205
130	Otu000002|_|Otu000001|_|Otu000003|_|Otu000006|_|Otu000055|_|Otu000035|_|Otu000005|_|Otu000045|_|Otu000020|_|Otu000023|_|Otu000007|_|Otu000025|_|Otu000033|_|Otu000188|_|Otu000052|_|Otu000032|_|Otu000004|_|Otu000011|_|Otu000008|_|Otu000193|_|Otu000014|_|Otu000028|_|Otu000013|_|Otu000356|_|Otu000109|_|Otu000030|_|Otu000085|_|Otu000148|_|Otu000586|_|Otu000010|_|Otu000144|_|Otu000101|_|Otu000016|_|Otu…	0.685	1	0.422226
131	Otu000002|_|Otu000001|_|Otu000003|_|Otu000006|_|Otu000055|_|Otu000035|_|Otu000005|_|Otu000045|_|Otu000020|_|Otu000023|_|Otu000007|_|Otu000025|_|Otu000033|_|Otu000188|_|Otu000052|_|Otu000032|_|Otu000004|_|Otu000011|_|Otu000008|_|Otu000193|_|Otu000014|_|Otu000028|_|Otu000013|_|Otu000356|_|Otu000109|_|Otu000030|_|Otu000085|_|Otu000148|_|Otu000586|_|Otu000010|_|Otu000144|_|Otu000101|_|Otu000016|_|Otu…	0.68	1	0.433128
132	Otu000002|_|Otu000001|_|Otu000003|_|Otu000006|_|Otu000055|_|Otu000035|_|Otu000005|_|Otu000045|_|Otu000020|_|Otu000023|_|Otu000007|_|Otu000025|_|Otu000033|_|Otu000188|_|Otu000052|_|Otu000032|_|Otu000004|_|Otu000011|_|Otu000008|_|Otu000193|_|Otu000014|_|Otu000028|_|Otu000013|_|Otu000356|_|Otu000109|_|Otu000030|_|Otu000085|_|Otu000148|_|Otu000586|_|Otu000010|_|Otu000144|_|Otu000101|_|Otu000016|_|Otu…	0.675	1	0.43229
133	Otu000002|_|Otu000001|_|Otu000003|_|Otu000006|_|Otu000055|_|Otu000035|_|Otu000005|_|Otu000045|_|Otu000020|_|Otu000023|_|Otu000007|_|Otu000025|_|Otu000033|_|Otu000188|_|Otu000052|_|Otu000032|_|Otu000004|_|Otu000011|_|Otu000008|_|Otu000193|_|Otu000014|_|Otu000028|_|Otu000013|_|Otu000356|_|Otu000109|_|Otu000030|_|Otu000085|_|Otu000148|_|Otu000586|_|Otu000010|_|Otu000144|_|Otu000101|_|Otu000016|_|Otu…	0.685	1	0.428106
134	Otu000002|_|Otu000001|_|Otu000003|_|Otu000006|_|Otu000055|_|Otu000035|_|Otu000005|_|Otu000045|_|Otu000020|_|Otu000023|_|Otu000007|_|Otu000025|_|Otu000033|_|Otu000188|_|Otu000052|_|Otu000032|_|Otu000004|_|Otu000011|_|Otu000008|_|Otu000193|_|Otu000014|_|Otu000028|_|Otu000013|_|Otu000356|_|Otu000109|_|Otu000030|_|Otu000085|_|Otu000148|_|Otu000586|_|Otu000010|_|Otu000144|_|Otu000101|_|Otu000016|_|Otu…	0.69	1	0.422966
135	Otu000002|_|Otu000001|_|Otu000003|_|Otu000006|_|Otu000055|_|Otu000035|_|Otu000005|_|Otu000045|_|Otu000020|_|Otu000023|_|Otu000007|_|Otu000025|_|Otu000033|_|Otu000188|_|Otu000052|_|Otu000032|_|Otu000004|_|Otu000011|_|Otu000008|_|Otu000193|_|Otu000014|_|Otu000028|_|Otu000013|_|Otu000356|_|Otu000109|_|Otu000030|_|Otu000085|_|Otu000148|_|Otu000586|_|Otu000010|_|Otu000144|_|Otu000101|_|Otu000016|_|Otu…	0.69	1	0.422966
136	Otu000002|_|Otu000001|_|Otu000003|_|Otu000006|_|Otu000055|_|Otu000035|_|Otu000005|_|Otu000045|_|Otu000020|_|Otu000023|_|Otu000007|_|Otu000025|_|Otu000033|_|Otu000188|_|Otu000052|_|Otu000032|_|Otu000004|_|Otu000011|_|Otu000008|_|Otu000193|_|Otu000014|_|Otu000028|_|Otu000013|_|Otu000356|_|Otu000109|_|Otu000030|_|Otu000085|_|Otu000148|_|Otu000586|_|Otu000010|_|Otu000144|_|Otu000101|_|Otu000016|_|Otu…	0.68	1	0.427317
137	Otu000002|_|Otu000001|_|Otu000003|_|Otu000006|_|Otu000055|_|Otu000035|_|Otu000005|_|Otu000045|_|Otu000020|_|Otu000023|_|Otu000007|_|Otu000025|_|Otu000033|_|Otu000188|_|Otu000052|_|Otu000032|_|Otu000004|_|Otu000011|_|Otu000008|_|Otu000193|_|Otu000014|_|Otu000028|_|Otu000013|_|Otu000356|_|Otu000109|_|Otu000030|_|Otu000085|_|Otu000148|_|Otu000586|_|Otu000010|_|Otu000144|_|Otu000101|_|Otu000016|_|Otu…	0.71	1	0.413401
138	Otu000002|_|Otu000001|_|Otu000003|_|Otu000006|_|Otu000055|_|Otu000035|_|Otu000005|_|Otu000045|_|Otu000020|_|Otu000023|_|Otu000007|_|Otu000025|_|Otu000033|_|Otu000188|_|Otu000052|_|Otu000032|_|Otu000004|_|Otu000011|_|Otu000008|_|Otu000193|_|Otu000014|_|Otu000028|_|Otu000013|_|Otu000356|_|Otu000109|_|Otu000030|_|Otu000085|_|Otu000148|_|Otu000586|_|Otu000010|_|Otu000144|_|Otu000101|_|Otu000016|_|Otu…	0.695	1	0.423645
139	Otu000002|_|Otu000001|_|Otu000003|_|Otu000006|_|Otu000055|_|Otu000035|_|Otu000005|_|Otu000045|_|Otu000020|_|Otu000023|_|Otu000007|_|Otu000025|_|Otu000033|_|Otu000188|_|Otu000052|_|Otu000032|_|Otu000004|_|Otu000011|_|Otu000008|_|Otu000193|_|Otu000014|_|Otu000028|_|Otu000013|_|Otu000356|_|Otu000109|_|Otu000030|_|Otu000085|_|Otu000148|_|Otu000586|_|Otu000010|_|Otu000144|_|Otu000101|_|Otu000016|_|Otu…	0.69	1	0.422966
140	Otu000002|_|Otu000001|_|Otu000003|_|Otu000006|_|Otu000055|_|Otu000035|_|Otu000005|_|Otu000045|_|Otu000020|_|Otu000023|_|Otu000007|_|Otu000025|_|Otu000033|_|Otu000188|_|Otu000052|_|Otu000032|_|Otu000004|_|Otu000011|_|Otu000008|_|Otu000193|_|Otu000014|_|Otu000028|_|Otu000013|_|Otu000356|_|Otu000109|_|Otu000030|_|Otu000085|_|Otu000148|_|Otu000586|_|Otu000010|_|Otu000144|_|Otu000101|_|Otu000016|_|Otu…	0.685	1	0.428106
141	Otu000002|_|Otu000001|_|Otu000003|_|Otu000006|_|Otu000055|_|Otu000035|_|Otu000005|_|Otu000045|_|Otu000020|_|Otu000023|_|Otu000007|_|Otu000025|_|Otu000033|_|Otu000188|_|Otu000052|_|Otu000032|_|Otu000004|_|Otu000011|_|Otu000008|_|Otu000193|_|Otu000014|_|Otu000028|_|Otu000013|_|Otu000356|_|Otu000109|_|Otu000030|_|Otu000085|_|Otu000148|_|Otu000586|_|Otu000010|_|Otu000144|_|Otu000101|_|Otu000016|_|Otu…	0.7	1	0.41833
142	Otu000002|_|Otu000001|_|Otu000003|_|Otu000006|_|Otu000055|_|Otu000035|_|Otu000005|_|Otu000045|_|Otu000020|_|Otu000023|_|Otu000007|_|Otu000025|_|Otu000033|_|Otu000188|_|Otu000052|_|Otu000032|_|Otu000004|_|Otu000011|_|Otu000008|_|Otu000193|_|Otu000014|_|Otu000028|_|Otu000013|_|Otu000356|_|Otu000109|_|Otu000030|_|Otu000085|_|Otu000148|_|Otu000586|_|Otu000010|_|Otu000144|_|Otu000101|_|Otu000016|_|Otu…	0.665	1	0.436205
143	Otu000002|_|Otu000001|_|Otu000003|_|Otu000006|_|Otu000055|_|Otu000035|_|Otu000005|_|Otu000045|_|Otu000020|_|Otu000023|_|Otu000007|_|Otu000025|_|Otu000033|_|Otu000188|_|Otu000052|_|Otu000032|_|Otu000004|_|Otu000011|_|Otu000008|_|Otu000193|_|Otu000014|_|Otu000028|_|Otu000013|_|Otu000356|_|Otu000109|_|Otu000030|_|Otu000085|_|Otu000148|_|Otu000586|_|Otu000010|_|Otu000144|_|Otu000101|_|Otu000016|_|Otu…	0.71	1	0.419404
144	Otu000002|_|Otu000001|_|Otu000003|_|Otu000006|_|Otu000055|_|Otu000035|_|Otu000005|_|Otu000045|_|Otu000020|_|Otu000023|_|Otu000007|_|Otu000025|_|Otu000033|_|Otu000188|_|Otu000052|_|Otu000032|_|Otu000004|_|Otu000011|_|Otu000008|_|Otu000193|_|Otu000014|_|Otu000028|_|Otu000013|_|Otu000356|_|Otu000109|_|Otu000030|_|Otu000085|_|Otu000148|_|Otu000586|_|Otu000010|_|Otu000144|_|Otu000101|_|Otu000016|_|Otu…	0.675	1	0.43229
145	Otu000002|_|Otu000001|_|Otu000003|_|Otu000006|_|Otu000055|_|Otu000035|_|Otu000005|_|Otu000045|_|Otu000020|_|Otu000023|_|Otu000007|_|Otu000025|_|Otu000033|_|Otu000188|_|Otu000052|_|Otu000032|_|Otu000004|_|Otu000011|_|Otu000008|_|Otu000193|_|Otu000014|_|Otu000028|_|Otu000013|_|Otu000356|_|Otu000109|_|Otu000030|_|Otu000085|_|Otu000148|_|Otu000586|_|Otu000010|_|Otu000144|_|Otu000101|_|Otu000016|_|Otu…	0.69	1	0.422966
146	Otu000002|_|Otu000001|_|Otu000003|_|Otu000006|_|Otu000055|_|Otu000035|_|Otu000005|_|Otu000045|_|Otu000020|_|Otu000023|_|Otu000007|_|Otu000025|_|Otu000033|_|Otu000188|_|Otu000052|_|Otu000032|_|Otu000004|_|Otu000011|_|Otu000008|_|Otu000193|_|Otu000014|_|Otu000028|_|Otu000013|_|Otu000356|_|Otu000109|_|Otu000030|_|Otu000085|_|Otu000148|_|Otu000586|_|Otu000010|_|Otu000144|_|Otu000101|_|Otu000016|_|Otu…	0.67	1	0.431393
147	Otu000002|_|Otu000001|_|Otu000003|_|Otu000006|_|Otu000055|_|Otu000035|_|Otu000005|_|Otu000045|_|Otu000020|_|Otu000023|_|Otu000007|_|Otu000025|_|Otu000033|_|Otu000188|_|Otu000052|_|Otu000032|_|Otu000004|_|Otu000011|_|Otu000008|_|Otu000193|_|Otu000014|_|Otu000028|_|Otu000013|_|Otu000356|_|Otu000109|_|Otu000030|_|Otu000085|_|Otu000148|_|Otu000586|_|Otu000010|_|Otu000144|_|Otu000101|_|Otu000016|_|Otu…	0.675	1	0.43229
148	Otu000002|_|Otu000001|_|Otu000003|_|Otu000006|_|Otu000055|_|Otu000035|_|Otu000005|_|Otu000045|_|Otu000020|_|Otu000023|_|Otu000007|_|Otu000025|_|Otu000033|_|Otu000188|_|Otu000052|_|Otu000032|_|Otu000004|_|Otu000011|_|Otu000008|_|Otu000193|_|Otu000014|_|Otu000028|_|Otu000013|_|Otu000356|_|Otu000109|_|Otu000030|_|Otu000085|_|Otu000148|_|Otu000586|_|Otu000010|_|Otu000144|_|Otu000101|_|Otu000016|_|Otu…	0.67	1	0.431393
149	Otu000002|_|Otu000001|_|Otu000003|_|Otu000006|_|Otu000055|_|Otu000035|_|Otu000005|_|Otu000045|_|Otu000020|_|Otu000023|_|Otu000007|_|Otu000025|_|Otu000033|_|Otu000188|_|Otu000052|_|Otu000032|_|Otu000004|_|Otu000011|_|Otu000008|_|Otu000193|_|Otu000014|_|Otu000028|_|Otu000013|_|Otu000356|_|Otu000109|_|Otu000030|_|Otu000085|_|Otu000148|_|Otu000586|_|Otu000010|_|Otu000144|_|Otu000101|_|Otu000016|_|Otu…	0.67	1	0.431393
150	Otu000002|_|Otu000001|_|Otu000003|_|Otu000006|_|Otu000055|_|Otu000035|_|Otu000005|_|Otu000045|_|Otu000020|_|Otu000023|_|Otu000007|_|Otu000025|_|Otu000033|_|Otu000188|_|Otu000052|_|Otu000032|_|Otu000004|_|Otu000011|_|Otu000008|_|Otu000193|_|Otu000014|_|Otu000028|_|Otu000013|_|Otu000356|_|Otu000109|_|Otu000030|_|Otu000085|_|Otu000148|_|Otu000586|_|Otu000010|_|Otu000144|_|Otu000101|_|Otu000016|_|Otu…	0.65	1	0.438748
151	Otu000002|_|Otu000001|_|Otu000003|_|Otu000006|_|Otu000055|_|Otu000035|_|Otu000005|_|Otu000045|_|Otu000020|_|Otu000023|_|Otu000007|_|Otu000025|_|Otu000033|_|Otu000188|_|Otu000052|_|Otu000032|_|Otu000004|_|Otu000011|_|Otu000008|_|Otu000193|_|Otu000014|_|Otu000028|_|Otu000013|_|Otu000356|_|Otu000109|_|Otu000030|_|Otu000085|_|Otu000148|_|Otu000586|_|Otu000010|_|Otu000144|_|Otu000101|_|Otu000016|_|Otu…	0.67	1	0.431393
152	Otu000002|_|Otu000001|_|Otu000003|_|Otu000006|_|Otu000055|_|Otu000035|_|Otu000005|_|Otu000045|_|Otu000020|_|Otu000023|_|Otu000007|_|Otu000025|_|Otu000033|_|Otu000188|_|Otu000052|_|Otu000032|_|Otu000004|_|Otu000011|_|Otu000008|_|Otu000193|_|Otu000014|_|Otu000028|_|Otu000013|_|Otu000356|_|Otu000109|_|Otu000030|_|Otu000085|_|Otu000148|_|Otu000586|_|Otu000010|_|Otu000144|_|Otu000101|_|Otu000016|_|Otu…	0.67	1	0.431393
153	Otu000002|_|Otu000001|_|Otu000003|_|Otu000006|_|Otu000055|_|Otu000035|_|Otu000005|_|Otu000045|_|Otu000020|_|Otu000023|_|Otu000007|_|Otu000025|_|Otu000033|_|Otu000188|_|Otu000052|_|Otu000032|_|Otu000004|_|Otu000011|_|Otu000008|_|Otu000193|_|Otu000014|_|Otu000028|_|Otu000013|_|Otu000356|_|Otu000109|_|Otu000030|_|Otu000085|_|Otu000148|_|Otu000586|_|Otu000010|_|Otu000144|_|Otu000101|_|Otu000016|_|Otu…	0.67	1	0.431393
154	Otu000002|_|Otu000001|_|Otu000003|_|Otu000006|_|Otu000055|_|Otu000035|_|Otu000005|_|Otu000045|_|Otu000020|_|Otu000023|_|Otu000007|_|Otu000025|_|Otu000033|_|Otu000188|_|Otu000052|_|Otu000032|_|Otu000004|_|Otu000011|_|Otu000008|_|Otu000193|_|Otu000014|_|Otu000028|_|Otu000013|_|Otu000356|_|Otu000109|_|Otu000030|_|Otu000085|_|Otu000148|_|Otu000586|_|Otu000010|_|Otu000144|_|Otu000101|_|Otu000016|_|Otu…	0.66	1	0.435201
155	Otu000002|_|Otu000001|_|Otu000003|_|Otu000006|_|Otu000055|_|Otu000035|_|Otu000005|_|Otu000045|_|Otu000020|_|Otu000023|_|Otu000007|_|Otu000025|_|Otu000033|_|Otu000188|_|Otu000052|_|Otu000032|_|Otu000004|_|Otu000011|_|Otu000008|_|Otu000193|_|Otu000014|_|Otu000028|_|Otu000013|_|Otu000356|_|Otu000109|_|Otu000030|_|Otu000085|_|Otu000148|_|Otu000586|_|Otu000010|_|Otu000144|_|Otu000101|_|Otu000016|_|Otu…	0.66	1	0.435201
156	Otu000002|_|Otu000001|_|Otu000003|_|Otu000006|_|Otu000055|_|Otu000035|_|Otu000005|_|Otu000045|_|Otu000020|_|Otu000023|_|Otu000007|_|Otu000025|_|Otu000033|_|Otu000188|_|Otu000052|_|Otu000032|_|Otu000004|_|Otu000011|_|Otu000008|_|Otu000193|_|Otu000014|_|Otu000028|_|Otu000013|_|Otu000356|_|Otu000109|_|Otu000030|_|Otu000085|_|Otu000148|_|Otu000586|_|Otu000010|_|Otu000144|_|Otu000101|_|Otu000016|_|Otu…	0.67	1	0.431393
157	Otu000002|_|Otu000001|_|Otu000003|_|Otu000006|_|Otu000055|_|Otu000035|_|Otu000005|_|Otu000045|_|Otu000020|_|Otu000023|_|Otu000007|_|Otu000025|_|Otu000033|_|Otu000188|_|Otu000052|_|Otu000032|_|Otu000004|_|Otu000011|_|Otu000008|_|Otu000193|_|Otu000014|_|Otu000028|_|Otu000013|_|Otu000356|_|Otu000109|_|Otu000030|_|Otu000085|_|Otu000148|_|Otu000586|_|Otu000010|_|Otu000144|_|Otu000101|_|Otu000016|_|Otu…	0.655	1	0.434137
158	Otu000002|_|Otu000001|_|Otu000003|_|Otu000006|_|Otu000055|_|Otu000035|_|Otu000005|_|Otu000045|_|Otu000020|_|Otu000023|_|Otu000007|_|Otu000025|_|Otu000033|_|Otu000188|_|Otu000052|_|Otu000032|_|Otu000004|_|Otu000011|_|Otu000008|_|Otu000193|_|Otu000014|_|Otu000028|_|Otu000013|_|Otu000356|_|Otu000109|_|Otu000030|_|Otu000085|_|Otu000148|_|Otu000586|_|Otu000010|_|Otu000144|_|Otu000101|_|Otu000016|_|Otu…	0.685	1	0.428106
159	Otu000002|_|Otu000001|_|Otu000003|_|Otu000006|_|Otu000055|_|Otu000035|_|Otu000005|_|Otu000045|_|Otu000020|_|Otu000023|_|Otu000007|_|Otu000025|_|Otu000033|_|Otu000188|_|Otu000052|_|Otu000032|_|Otu000004|_|Otu000011|_|Otu000008|_|Otu000193|_|Otu000014|_|Otu000028|_|Otu000013|_|Otu000356|_|Otu000109|_|Otu000030|_|Otu000085|_|Otu000148|_|Otu000586|_|Otu000010|_|Otu000144|_|Otu000101|_|Otu000016|_|Otu…	0.66	1	0.435201
160	Otu000002|_|Otu000001|_|Otu000003|_|Otu000006|_|Otu000055|_|Otu000035|_|Otu000005|_|Otu000045|_|Otu000020|_|Otu000023|_|Otu000007|_|Otu000025|_|Otu000033|_|Otu000188|_|Otu000052|_|Otu000032|_|Otu000004|_|Otu000011|_|Otu000008|_|Otu000193|_|Otu000014|_|Otu000028|_|Otu000013|_|Otu000356|_|Otu000109|_|Otu000030|_|Otu000085|_|Otu000148|_|Otu000586|_|Otu000010|_|Otu000144|_|Otu000101|_|Otu000016|_|Otu…	0.68	1	0.427317
161	Otu000002|_|Otu000001|_|Otu000003|_|Otu000006|_|Otu000055|_|Otu000035|_|Otu000005|_|Otu000045|_|Otu000020|_|Otu000023|_|Otu000007|_|Otu000025|_|Otu000033|_|Otu000188|_|Otu000052|_|Otu000032|_|Otu000004|_|Otu000011|_|Otu000008|_|Otu000193|_|Otu000014|_|Otu000028|_|Otu000013|_|Otu000356|_|Otu000109|_|Otu000030|_|Otu000085|_|Otu000148|_|Otu000586|_|Otu000010|_|Otu000144|_|Otu000101|_|Otu000016|_|Otu…	0.665	1	0.436205
162	Otu000002|_|Otu000001|_|Otu000003|_|Otu000006|_|Otu000055|_|Otu000035|_|Otu000005|_|Otu000045|_|Otu000020|_|Otu000023|_|Otu000007|_|Otu000025|_|Otu000033|_|Otu000188|_|Otu000052|_|Otu000032|_|Otu000004|_|Otu000011|_|Otu000008|_|Otu000193|_|Otu000014|_|Otu000028|_|Otu000013|_|Otu000356|_|Otu000109|_|Otu000030|_|Otu000085|_|Otu000148|_|Otu000586|_|Otu000010|_|Otu000144|_|Otu000101|_|Otu000016|_|Otu…	0.66	1	0.435201
163	Otu000002|_|Otu000001|_|Otu000003|_|Otu000006|_|Otu000055|_|Otu000035|_|Otu000005|_|Otu000045|_|Otu000020|_|Otu000023|_|Otu000007|_|Otu000025|_|Otu000033|_|Otu000188|_|Otu000052|_|Otu000032|_|Otu000004|_|Otu000011|_|Otu000008|_|Otu000193|_|Otu000014|_|Otu000028|_|Otu000013|_|Otu000356|_|Otu000109|_|Otu000030|_|Otu000085|_|Otu000148|_|Otu000586|_|Otu000010|_|Otu000144|_|Otu000101|_|Otu000016|_|Otu…	0.68	1	0.427317
164	Otu000002|_|Otu000001|_|Otu000003|_|Otu000006|_|Otu000055|_|Otu000035|_|Otu000005|_|Otu000045|_|Otu000020|_|Otu000023|_|Otu000007|_|Otu000025|_|Otu000033|_|Otu000188|_|Otu000052|_|Otu000032|_|Otu000004|_|Otu000011|_|Otu000008|_|Otu000193|_|Otu000014|_|Otu000028|_|Otu000013|_|Otu000356|_|Otu000109|_|Otu000030|_|Otu000085|_|Otu000148|_|Otu000586|_|Otu000010|_|Otu000144|_|Otu000101|_|Otu000016|_|Otu…	0.665	1	0.436205
165	Otu000002|_|Otu000001|_|Otu000003|_|Otu000006|_|Otu000055|_|Otu000035|_|Otu000005|_|Otu000045|_|Otu000020|_|Otu000023|_|Otu000007|_|Otu000025|_|Otu000033|_|Otu000188|_|Otu000052|_|Otu000032|_|Otu000004|_|Otu000011|_|Otu000008|_|Otu000193|_|Otu000014|_|Otu000028|_|Otu000013|_|Otu000356|_|Otu000109|_|Otu000030|_|Otu000085|_|Otu000148|_|Otu000586|_|Otu000010|_|Otu000144|_|Otu000101|_|Otu000016|_|Otu…	0.705	1	0.418897
166	Otu000002|_|Otu000001|_|Otu000003|_|Otu000006|_|Otu000055|_|Otu000035|_|Otu000005|_|Otu000045|_|Otu000020|_|Otu000023|_|Otu000007|_|Otu000025|_|Otu000033|_|Otu000188|_|Otu000052|_|Otu000032|_|Otu000004|_|Otu000011|_|Otu000008|_|Otu000193|_|Otu000014|_|Otu000028|_|Otu000013|_|Otu000356|_|Otu000109|_|Otu000030|_|Otu000085|_|Otu000148|_|Otu000586|_|Otu000010|_|Otu000144|_|Otu000101|_|Otu000016|_|Otu…	0.665	1	0.436205
167	Otu000002|_|Otu000001|_|Otu000003|_|Otu000006|_|Otu000055|_|Otu000035|_|Otu000005|_|Otu000045|_|Otu000020|_|Otu000023|_|Otu000007|_|Otu000025|_|Otu000033|_|Otu000188|_|Otu000052|_|Otu000032|_|Otu000004|_|Otu000011|_|Otu000008|_|Otu000193|_|Otu000014|_|Otu000028|_|Otu000013|_|Otu000356|_|Otu000109|_|Otu000030|_|Otu000085|_|Otu000148|_|Otu000586|_|Otu000010|_|Otu000144|_|Otu000101|_|Otu000016|_|Otu…	0.675	1	0.43229
168	Otu000002|_|Otu000001|_|Otu000003|_|Otu000006|_|Otu000055|_|Otu000035|_|Otu000005|_|Otu000045|_|Otu000020|_|Otu000023|_|Otu000007|_|Otu000025|_|Otu000033|_|Otu000188|_|Otu000052|_|Otu000032|_|Otu000004|_|Otu000011|_|Otu000008|_|Otu000193|_|Otu000014|_|Otu000028|_|Otu000013|_|Otu000356|_|Otu000109|_|Otu000030|_|Otu000085|_|Otu000148|_|Otu000586|_|Otu000010|_|Otu000144|_|Otu000101|_|Otu000016|_|Otu…	0.685	1	0.428106
169	Otu000002|_|Otu000001|_|Otu000003|_|Otu000006|_|Otu000055|_|Otu000035|_|Otu000005|_|Otu000045|_|Otu000020|_|Otu000023|_|Otu000007|_|Otu000025|_|Otu000033|_|Otu000188|_|Otu000052|_|Otu000032|_|Otu000004|_|Otu000011|_|Otu000008|_|Otu000193|_|Otu000014|_|Otu000028|_|Otu000013|_|Otu000356|_|Otu000109|_|Otu000030|_|Otu000085|_|Otu000148|_|Otu000586|_|Otu000010|_|Otu000144|_|Otu000101|_|Otu000016|_|Otu…	0.68	1	0.433128
170	Otu000002|_|Otu000001|_|Otu000003|_|Otu000006|_|Otu000055|_|Otu000035|_|Otu000005|_|Otu000045|_|Otu000020|_|Otu000023|_|Otu000007|_|Otu000025|_|Otu000033|_|Otu000188|_|Otu000052|_|Otu000032|_|Otu000004|_|Otu000011|_|Otu000008|_|Otu000193|_|Otu000014|_|Otu000028|_|Otu000013|_|Otu000356|_|Otu000109|_|Otu000030|_|Otu000085|_|Otu000148|_|Otu000586|_|Otu000010|_|Otu000144|_|Otu000101|_|Otu000016|_|Otu…	0.67	1	0.431393
171	Otu000002|_|Otu000001|_|Otu000003|_|Otu000006|_|Otu000055|_|Otu000035|_|Otu000005|_|Otu000045|_|Otu000020|_|Otu000023|_|Otu000007|_|Otu000025|_|Otu000033|_|Otu000188|_|Otu000052|_|Otu000032|_|Otu000004|_|Otu000011|_|Otu000008|_|Otu000193|_|Otu000014|_|Otu000028|_|Otu000013|_|Otu000356|_|Otu000109|_|Otu000030|_|Otu000085|_|Otu000148|_|Otu000586|_|Otu000010|_|Otu000144|_|Otu000101|_|Otu000016|_|Otu…	0.66	1	0.435201
172	Otu000002|_|Otu000001|_|Otu000003|_|Otu000006|_|Otu000055|_|Otu000035|_|Otu000005|_|Otu000045|_|Otu000020|_|Otu000023|_|Otu000007|_|Otu000025|_|Otu000033|_|Otu000188|_|Otu000052|_|Otu000032|_|Otu000004|_|Otu000011|_|Otu000008|_|Otu000193|_|Otu000014|_|Otu000028|_|Otu000013|_|Otu000356|_|Otu000109|_|Otu000030|_|Otu000085|_|Otu000148|_|Otu000586|_|Otu000010|_|Otu000144|_|Otu000101|_|Otu000016|_|Otu…	0.66	1	0.440908
173	Otu000002|_|Otu000001|_|Otu000003|_|Otu000006|_|Otu000055|_|Otu000035|_|Otu000005|_|Otu000045|_|Otu000020|_|Otu000023|_|Otu000007|_|Otu000025|_|Otu000033|_|Otu000188|_|Otu000052|_|Otu000032|_|Otu000004|_|Otu000011|_|Otu000008|_|Otu000193|_|Otu000014|_|Otu000028|_|Otu000013|_|Otu000356|_|Otu000109|_|Otu000030|_|Otu000085|_|Otu000148|_|Otu000586|_|Otu000010|_|Otu000144|_|Otu000101|_|Otu000016|_|Otu…	0.66	1	0.435201
174	Otu000002|_|Otu000001|_|Otu000003|_|Otu000006|_|Otu000055|_|Otu000035|_|Otu000005|_|Otu000045|_|Otu000020|_|Otu000023|_|Otu000007|_|Otu000025|_|Otu000033|_|Otu000188|_|Otu000052|_|Otu000032|_|Otu000004|_|Otu000011|_|Otu000008|_|Otu000193|_|Otu000014|_|Otu000028|_|Otu000013|_|Otu000356|_|Otu000109|_|Otu000030|_|Otu000085|_|Otu000148|_|Otu000586|_|Otu000010|_|Otu000144|_|Otu000101|_|Otu000016|_|Otu…	0.66	1	0.435201
175	Otu000002|_|Otu000001|_|Otu000003|_|Otu000006|_|Otu000055|_|Otu000035|_|Otu000005|_|Otu000045|_|Otu000020|_|Otu000023|_|Otu000007|_|Otu000025|_|Otu000033|_|Otu000188|_|Otu000052|_|Otu000032|_|Otu000004|_|Otu000011|_|Otu000008|_|Otu000193|_|Otu000014|_|Otu000028|_|Otu000013|_|Otu000356|_|Otu000109|_|Otu000030|_|Otu000085|_|Otu000148|_|Otu000586|_|Otu000010|_|Otu000144|_|Otu000101|_|Otu000016|_|Otu…	0.69	1	0.422966
176	Otu000002|_|Otu000001|_|Otu000003|_|Otu000006|_|Otu000055|_|Otu000035|_|Otu000005|_|Otu000045|_|Otu000020|_|Otu000023|_|Otu000007|_|Otu000025|_|Otu000033|_|Otu000188|_|Otu000052|_|Otu000032|_|Otu000004|_|Otu000011|_|Otu000008|_|Otu000193|_|Otu000014|_|Otu000028|_|Otu000013|_|Otu000356|_|Otu000109|_|Otu000030|_|Otu000085|_|Otu000148|_|Otu000586|_|Otu000010|_|Otu000144|_|Otu000101|_|Otu000016|_|Otu…	0.685	1	0.428106
177	Otu000002|_|Otu000001|_|Otu000003|_|Otu000006|_|Otu000055|_|Otu000035|_|Otu000005|_|Otu000045|_|Otu000020|_|Otu000023|_|Otu000007|_|Otu000025|_|Otu000033|_|Otu000188|_|Otu000052|_|Otu000032|_|Otu000004|_|Otu000011|_|Otu000008|_|Otu000193|_|Otu000014|_|Otu000028|_|Otu000013|_|Otu000356|_|Otu000109|_|Otu000030|_|Otu000085|_|Otu000148|_|Otu000586|_|Otu000010|_|Otu000144|_|Otu000101|_|Otu000016|_|Otu…	0.66	1	0.435201
178	Otu000002|_|Otu000001|_|Otu000003|_|Otu000006|_|Otu000055|_|Otu000035|_|Otu000005|_|Otu000045|_|Otu000020|_|Otu000023|_|Otu000007|_|Otu000025|_|Otu000033|_|Otu000188|_|Otu000052|_|Otu000032|_|Otu000004|_|Otu000011|_|Otu000008|_|Otu000193|_|Otu000014|_|Otu000028|_|Otu000013|_|Otu000356|_|Otu000109|_|Otu000030|_|Otu000085|_|Otu000148|_|Otu000586|_|Otu000010|_|Otu000144|_|Otu000101|_|Otu000016|_|Otu…	0.675	1	0.43229
179	Otu000002|_|Otu000001|_|Otu000003|_|Otu000006|_|Otu000055|_|Otu000035|_|Otu000005|_|Otu000045|_|Otu000020|_|Otu000023|_|Otu000007|_|Otu000025|_|Otu000033|_|Otu000188|_|Otu000052|_|Otu000032|_|Otu000004|_|Otu000011|_|Otu000008|_|Otu000193|_|Otu000014|_|Otu000028|_|Otu000013|_|Otu000356|_|Otu000109|_|Otu000030|_|Otu000085|_|Otu000148|_|Otu000586|_|Otu000010|_|Otu000144|_|Otu000101|_|Otu000016|_|Otu…	0.695	1	0.423645
180	Otu000002|_|Otu000001|_|Otu000003|_|Otu000006|_|Otu000055|_|Otu000035|_|Otu000005|_|Otu000045|_|Otu000020|_|Otu000023|_|Otu000007|_|Otu000025|_|Otu000033|_|Otu000188|_|Otu000052|_|Otu000032|_|Otu000004|_|Otu000011|_|Otu000008|_|Otu000193|_|Otu000014|_|Otu000028|_|Otu000013|_|Otu000356|_|Otu000109|_|Otu000030|_|Otu000085|_|Otu000148|_|Otu000586|_|Otu000010|_|Otu000144|_|Otu000101|_|Otu000016|_|Otu…	0.67	1	0.43715
181	Otu000002|_|Otu000001|_|Otu000003|_|Otu000006|_|Otu000055|_|Otu000035|_|Otu000005|_|Otu000045|_|Otu000020|_|Otu000023|_|Otu000007|_|Otu000025|_|Otu000033|_|Otu000188|_|Otu000052|_|Otu000032|_|Otu000004|_|Otu000011|_|Otu000008|_|Otu000193|_|Otu000014|_|Otu000028|_|Otu000013|_|Otu000356|_|Otu000109|_|Otu000030|_|Otu000085|_|Otu000148|_|Otu000586|_|Otu000010|_|Otu000144|_|Otu000101|_|Otu000016|_|Otu…	0.69	1	0.422966
182	Otu000002|_|Otu000001|_|Otu000003|_|Otu000006|_|Otu000055|_|Otu000035|_|Otu000005|_|Otu000045|_|Otu000020|_|Otu000023|_|Otu000007|_|Otu000025|_|Otu000033|_|Otu000188|_|Otu000052|_|Otu000032|_|Otu000004|_|Otu000011|_|Otu000008|_|Otu000193|_|Otu000014|_|Otu000028|_|Otu000013|_|Otu000356|_|Otu000109|_|Otu000030|_|Otu000085|_|Otu000148|_|Otu000586|_|Otu000010|_|Otu000144|_|Otu000101|_|Otu000016|_|Otu…	0.695	1	0.423645
183	Otu000002|_|Otu000001|_|Otu000003|_|Otu000006|_|Otu000055|_|Otu000035|_|Otu000005|_|Otu000045|_|Otu000020|_|Otu000023|_|Otu000007|_|Otu000025|_|Otu000033|_|Otu000188|_|Otu000052|_|Otu000032|_|Otu000004|_|Otu000011|_|Otu000008|_|Otu000193|_|Otu000014|_|Otu000028|_|Otu000013|_|Otu000356|_|Otu000109|_|Otu000030|_|Otu000085|_|Otu000148|_|Otu000586|_|Otu000010|_|Otu000144|_|Otu000101|_|Otu000016|_|Otu…	0.665	1	0.436205
184	Otu000002|_|Otu000001|_|Otu000003|_|Otu000006|_|Otu000055|_|Otu000035|_|Otu000005|_|Otu000045|_|Otu000020|_|Otu000023|_|Otu000007|_|Otu000025|_|Otu000033|_|Otu000188|_|Otu000052|_|Otu000032|_|Otu000004|_|Otu000011|_|Otu000008|_|Otu000193|_|Otu000014|_|Otu000028|_|Otu000013|_|Otu000356|_|Otu000109|_|Otu000030|_|Otu000085|_|Otu000148|_|Otu000586|_|Otu000010|_|Otu000144|_|Otu000101|_|Otu000016|_|Otu…	0.68	1	0.427317
185	Otu000002|_|Otu000001|_|Otu000003|_|Otu000006|_|Otu000055|_|Otu000035|_|Otu000005|_|Otu000045|_|Otu000020|_|Otu000023|_|Otu000007|_|Otu000025|_|Otu000033|_|Otu000188|_|Otu000052|_|Otu000032|_|Otu000004|_|Otu000011|_|Otu000008|_|Otu000193|_|Otu000014|_|Otu000028|_|Otu000013|_|Otu000356|_|Otu000109|_|Otu000030|_|Otu000085|_|Otu000148|_|Otu000586|_|Otu000010|_|Otu000144|_|Otu000101|_|Otu000016|_|Otu…	0.665	1	0.436205
186	Otu000002|_|Otu000001|_|Otu000003|_|Otu000006|_|Otu000055|_|Otu000035|_|Otu000005|_|Otu000045|_|Otu000020|_|Otu000023|_|Otu000007|_|Otu000025|_|Otu000033|_|Otu000188|_|Otu000052|_|Otu000032|_|Otu000004|_|Otu000011|_|Otu000008|_|Otu000193|_|Otu000014|_|Otu000028|_|Otu000013|_|Otu000356|_|Otu000109|_|Otu000030|_|Otu000085|_|Otu000148|_|Otu000586|_|Otu000010|_|Otu000144|_|Otu000101|_|Otu000016|_|Otu…	0.665	1	0.436205
187	Otu000002|_|Otu000001|_|Otu000003|_|Otu000006|_|Otu000055|_|Otu000035|_|Otu000005|_|Otu000045|_|Otu000020|_|Otu000023|_|Otu000007|_|Otu000025|_|Otu000033|_|Otu000188|_|Otu000052|_|Otu000032|_|Otu000004|_|Otu000011|_|Otu000008|_|Otu000193|_|Otu000014|_|Otu000028|_|Otu000013|_|Otu000356|_|Otu000109|_|Otu000030|_|Otu000085|_|Otu000148|_|Otu000586|_|Otu000010|_|Otu000144|_|Otu000101|_|Otu000016|_|Otu…	0.67	1	0.43715
188	Otu000002|_|Otu000001|_|Otu000003|_|Otu000006|_|Otu000055|_|Otu000035|_|Otu000005|_|Otu000045|_|Otu000020|_|Otu000023|_|Otu000007|_|Otu000025|_|Otu000033|_|Otu000188|_|Otu000052|_|Otu000032|_|Otu000004|_|Otu000011|_|Otu000008|_|Otu000193|_|Otu000014|_|Otu000028|_|Otu000013|_|Otu000356|_|Otu000109|_|Otu000030|_|Otu000085|_|Otu000148|_|Otu000586|_|Otu000010|_|Otu000144|_|Otu000101|_|Otu000016|_|Otu…	0.67	1	0.43715
189	Otu000002|_|Otu000001|_|Otu000003|_|Otu000006|_|Otu000055|_|Otu000035|_|Otu000005|_|Otu000045|_|Otu000020|_|Otu000023|_|Otu000007|_|Otu000025|_|Otu000033|_|Otu000188|_|Otu000052|_|Otu000032|_|Otu000004|_|Otu000011|_|Otu000008|_|Otu000193|_|Otu000014|_|Otu000028|_|Otu000013|_|Otu000356|_|Otu000109|_|Otu000030|_|Otu000085|_|Otu000148|_|Otu000586|_|Otu000010|_|Otu000144|_|Otu000101|_|Otu000016|_|Otu…	0.68	1	0.433128
190	Otu000002|_|Otu000001|_|Otu000003|_|Otu000006|_|Otu000055|_|Otu000035|_|Otu000005|_|Otu000045|_|Otu000020|_|Otu000023|_|Otu000007|_|Otu000025|_|Otu000033|_|Otu000188|_|Otu000052|_|Otu000032|_|Otu000004|_|Otu000011|_|Otu000008|_|Otu000193|_|Otu000014|_|Otu000028|_|Otu000013|_|Otu000356|_|Otu000109|_|Otu000030|_|Otu000085|_|Otu000148|_|Otu000586|_|Otu000010|_|Otu000144|_|Otu000101|_|Otu000016|_|Otu…	0.68	1	0.427317
191	Otu000002|_|Otu000001|_|Otu000003|_|Otu000006|_|Otu000055|_|Otu000035|_|Otu000005|_|Otu000045|_|Otu000020|_|Otu000023|_|Otu000007|_|Otu000025|_|Otu000033|_|Otu000188|_|Otu000052|_|Otu000032|_|Otu000004|_|Otu000011|_|Otu000008|_|Otu000193|_|Otu000014|_|Otu000028|_|Otu000013|_|Otu000356|_|Otu000109|_|Otu000030|_|Otu000085|_|Otu000148|_|Otu000586|_|Otu000010|_|Otu000144|_|Otu000101|_|Otu000016|_|Otu…	0.67	1	0.43715
192	Otu000002|_|Otu000001|_|Otu000003|_|Otu000006|_|Otu000055|_|Otu000035|_|Otu000005|_|Otu000045|_|Otu000020|_|Otu000023|_|Otu000007|_|Otu000025|_|Otu000033|_|Otu000188|_|Otu000052|_|Otu000032|_|Otu000004|_|Otu000011|_|Otu000008|_|Otu000193|_|Otu000014|_|Otu000028|_|Otu000013|_|Otu000356|_|Otu000109|_|Otu000030|_|Otu000085|_|Otu000148|_|Otu000586|_|Otu000010|_|Otu000144|_|Otu000101|_|Otu000016|_|Otu…	0.67	1	0.431393
193	Otu000002|_|Otu000001|_|Otu000003|_|Otu000006|_|Otu000055|_|Otu000035|_|Otu000005|_|Otu000045|_|Otu000020|_|Otu000023|_|Otu000007|_|Otu000025|_|Otu000033|_|Otu000188|_|Otu000052|_|Otu000032|_|Otu000004|_|Otu000011|_|Otu000008|_|Otu000193|_|Otu000014|_|Otu000028|_|Otu000013|_|Otu000356|_|Otu000109|_|Otu000030|_|Otu000085|_|Otu000148|_|Otu000586|_|Otu000010|_|Otu000144|_|Otu000101|_|Otu000016|_|Otu…	0.69	1	0.428836
194	Otu000002|_|Otu000001|_|Otu000003|_|Otu000006|_|Otu000055|_|Otu000035|_|Otu000005|_|Otu000045|_|Otu000020|_|Otu000023|_|Otu000007|_|Otu000025|_|Otu000033|_|Otu000188|_|Otu000052|_|Otu000032|_|Otu000004|_|Otu000011|_|Otu000008|_|Otu000193|_|Otu000014|_|Otu000028|_|Otu000013|_|Otu000356|_|Otu000109|_|Otu000030|_|Otu000085|_|Otu000148|_|Otu000586|_|Otu000010|_|Otu000144|_|Otu000101|_|Otu000016|_|Otu…	0.67	1	0.431393
195	Otu000002|_|Otu000001|_|Otu000003|_|Otu000006|_|Otu000055|_|Otu000035|_|Otu000005|_|Otu000045|_|Otu000020|_|Otu000023|_|Otu000007|_|Otu000025|_|Otu000033|_|Otu000188|_|Otu000052|_|Otu000032|_|Otu000004|_|Otu000011|_|Otu000008|_|Otu000193|_|Otu000014|_|Otu000028|_|Otu000013|_|Otu000356|_|Otu000109|_|Otu000030|_|Otu000085|_|Otu000148|_|Otu000586|_|Otu000010|_|Otu000144|_|Otu000101|_|Otu000016|_|Otu…	0.66	1	0.440908
196	Otu000002|_|Otu000001|_|Otu000003|_|Otu000006|_|Otu000055|_|Otu000035|_|Otu000005|_|Otu000045|_|Otu000020|_|Otu000023|_|Otu000007|_|Otu000025|_|Otu000033|_|Otu000188|_|Otu000052|_|Otu000032|_|Otu000004|_|Otu000011|_|Otu000008|_|Otu000193|_|Otu000014|_|Otu000028|_|Otu000013|_|Otu000356|_|Otu000109|_|Otu000030|_|Otu000085|_|Otu000148|_|Otu000586|_|Otu000010|_|Otu000144|_|Otu000101|_|Otu000016|_|Otu…	0.655	1	0.439858
197	Otu000002|_|Otu000001|_|Otu000003|_|Otu000006|_|Otu000055|_|Otu000035|_|Otu000005|_|Otu000045|_|Otu000020|_|Otu000023|_|Otu000007|_|Otu000025|_|Otu000033|_|Otu000188|_|Otu000052|_|Otu000032|_|Otu000004|_|Otu000011|_|Otu000008|_|Otu000193|_|Otu000014|_|Otu000028|_|Otu000013|_|Otu000356|_|Otu000109|_|Otu000030|_|Otu000085|_|Otu000148|_|Otu000586|_|Otu000010|_|Otu000144|_|Otu000101|_|Otu000016|_|Otu…	0.68	1	0.433128
198	Otu000002|_|Otu000001|_|Otu000003|_|Otu000006|_|Otu000055|_|Otu000035|_|Otu000005|_|Otu000045|_|Otu000020|_|Otu000023|_|Otu000007|_|Otu000025|_|Otu000033|_|Otu000188|_|Otu000052|_|Otu000032|_|Otu000004|_|Otu000011|_|Otu000008|_|Otu000193|_|Otu000014|_|Otu000028|_|Otu000013|_|Otu000356|_|Otu000109|_|Otu000030|_|Otu000085|_|Otu000148|_|Otu000586|_|Otu000010|_|Otu000144|_|Otu000101|_|Otu000016|_|Otu…	0.66	1	0.435201
199	Otu000002|_|Otu000001|_|Otu000003|_|Otu000006|_|Otu000055|_|Otu000035|_|Otu000005|_|Otu000045|_|Otu000020|_|Otu000023|_|Otu000007|_|Otu000025|_|Otu000033|_|Otu000188|_|Otu000052|_|Otu000032|_|Otu000004|_|Otu000011|_|Otu000008|_|Otu000193|_|Otu000014|_|Otu000028|_|Otu000013|_|Otu000356|_|Otu000109|_|Otu000030|_|Otu000085|_|Otu000148|_|Otu000586|_|Otu000010|_|Otu000144|_|Otu000101|_|Otu000016|_|Otu…	0.675	1	0.43229
200	Otu000002|_|Otu000001|_|Otu000003|_|Otu000006|_|Otu000055|_|Otu000035|_|Otu000005|_|Otu000045|_|Otu000020|_|Otu000023|_|Otu000007|_|Otu000025|_|Otu000033|_|Otu000188|_|Otu000052|_|Otu000032|_|Otu000004|_|Otu000011|_|Otu000008|_|Otu000193|_|Otu000014|_|Otu000028|_|Otu000013|_|Otu000356|_|Otu000109|_|Otu000030|_|Otu000085|_|Otu000148|_|Otu000586|_|Otu000010|_|Otu000144|_|Otu000101|_|Otu000016|_|Otu…	0.68	1	0.427317
201	Otu000002|_|Otu000001|_|Otu000003|_|Otu000006|_|Otu000055|_|Otu000035|_|Otu000005|_|Otu000045|_|Otu000020|_|Otu000023|_|Otu000007|_|Otu000025|_|Otu000033|_|Otu000188|_|Otu000052|_|Otu000032|_|Otu000004|_|Otu000011|_|Otu000008|_|Otu000193|_|Otu000014|_|Otu000028|_|Otu000013|_|Otu000356|_|Otu000109|_|Otu000030|_|Otu000085|_|Otu000148|_|Otu000586|_|Otu000010|_|Otu000144|_|Otu000101|_|Otu000016|_|Otu…	0.675	1	0.43229
202	Otu000002|_|Otu000001|_|Otu000003|_|Otu000006|_|Otu000055|_|Otu000035|_|Otu000005|_|Otu000045|_|Otu000020|_|Otu000023|_|Otu000007|_|Otu000025|_|Otu000033|_|Otu000188|_|Otu000052|_|Otu000032|_|Otu000004|_|Otu000011|_|Otu000008|_|Otu000193|_|Otu000014|_|Otu000028|_|Otu000013|_|Otu000356|_|Otu000109|_|Otu000030|_|Otu000085|_|Otu000148|_|Otu000586|_|Otu000010|_|Otu000144|_|Otu000101|_|Otu000016|_|Otu…	0.675	1	0.43229
203	Otu000002|_|Otu000001|_|Otu000003|_|Otu000006|_|Otu000055|_|Otu000035|_|Otu000005|_|Otu000045|_|Otu000020|_|Otu000023|_|Otu000007|_|Otu000025|_|Otu000033|_|Otu000188|_|Otu000052|_|Otu000032|_|Otu000004|_|Otu000011|_|Otu000008|_|Otu000193|_|Otu000014|_|Otu000028|_|Otu000013|_|Otu000356|_|Otu000109|_|Otu000030|_|Otu000085|_|Otu000148|_|Otu000586|_|Otu000010|_|Otu000144|_|Otu000101|_|Otu000016|_|Otu…	0.695	1	0.423645
204	Otu000002|_|Otu000001|_|Otu000003|_|Otu000006|_|Otu000055|_|Otu000035|_|Otu000005|_|Otu000045|_|Otu000020|_|Otu000023|_|Otu000007|_|Otu000025|_|Otu000033|_|Otu000188|_|Otu000052|_|Otu000032|_|Otu000004|_|Otu000011|_|Otu000008|_|Otu000193|_|Otu000014|_|Otu000028|_|Otu000013|_|Otu000356|_|Otu000109|_|Otu000030|_|Otu000085|_|Otu000148|_|Otu000586|_|Otu000010|_|Otu000144|_|Otu000101|_|Otu000016|_|Otu…	0.655	1	0.439858
205	Otu000002|_|Otu000001|_|Otu000003|_|Otu000006|_|Otu000055|_|Otu000035|_|Otu000005|_|Otu000045|_|Otu000020|_|Otu000023|_|Otu000007|_|Otu000025|_|Otu000033|_|Otu000188|_|Otu000052|_|Otu000032|_|Otu000004|_|Otu000011|_|Otu000008|_|Otu000193|_|Otu000014|_|Otu000028|_|Otu000013|_|Otu000356|_|Otu000109|_|Otu000030|_|Otu000085|_|Otu000148|_|Otu000586|_|Otu000010|_|Otu000144|_|Otu000101|_|Otu000016|_|Otu…	0.67	1	0.43715
206	Otu000002|_|Otu000001|_|Otu000003|_|Otu000006|_|Otu000055|_|Otu000035|_|Otu000005|_|Otu000045|_|Otu000020|_|Otu000023|_|Otu000007|_|Otu000025|_|Otu000033|_|Otu000188|_|Otu000052|_|Otu000032|_|Otu000004|_|Otu000011|_|Otu000008|_|Otu000193|_|Otu000014|_|Otu000028|_|Otu000013|_|Otu000356|_|Otu000109|_|Otu000030|_|Otu000085|_|Otu000148|_|Otu000586|_|Otu000010|_|Otu000144|_|Otu000101|_|Otu000016|_|Otu…	0.7	1	0.424264
207	Otu000002|_|Otu000001|_|Otu000003|_|Otu000006|_|Otu000055|_|Otu000035|_|Otu000005|_|Otu000045|_|Otu000020|_|Otu000023|_|Otu000007|_|Otu000025|_|Otu000033|_|Otu000188|_|Otu000052|_|Otu000032|_|Otu000004|_|Otu000011|_|Otu000008|_|Otu000193|_|Otu000014|_|Otu000028|_|Otu000013|_|Otu000356|_|Otu000109|_|Otu000030|_|Otu000085|_|Otu000148|_|Otu000586|_|Otu000010|_|Otu000144|_|Otu000101|_|Otu000016|_|Otu…	0.675	1	0.43229
208	Otu000002|_|Otu000001|_|Otu000003|_|Otu000006|_|Otu000055|_|Otu000035|_|Otu000005|_|Otu000045|_|Otu000020|_|Otu000023|_|Otu000007|_|Otu000025|_|Otu000033|_|Otu000188|_|Otu000052|_|Otu000032|_|Otu000004|_|Otu000011|_|Otu000008|_|Otu000193|_|Otu000014|_|Otu000028|_|Otu000013|_|Otu000356|_|Otu000109|_|Otu000030|_|Otu000085|_|Otu000148|_|Otu000586|_|Otu000010|_|Otu000144|_|Otu000101|_|Otu000016|_|Otu…	0.66	1	0.440908
209	Otu000002|_|Otu000001|_|Otu000003|_|Otu000006|_|Otu000055|_|Otu000035|_|Otu000005|_|Otu000045|_|Otu000020|_|Otu000023|_|Otu000007|_|Otu000025|_|Otu000033|_|Otu000188|_|Otu000052|_|Otu000032|_|Otu000004|_|Otu000011|_|Otu000008|_|Otu000193|_|Otu000014|_|Otu000028|_|Otu000013|_|Otu000356|_|Otu000109|_|Otu000030|_|Otu000085|_|Otu000148|_|Otu000586|_|Otu000010|_|Otu000144|_|Otu000101|_|Otu000016|_|Otu…	0.675	1	0.43229
210	Otu000002|_|Otu000001|_|Otu000003|_|Otu000006|_|Otu000055|_|Otu000035|_|Otu000005|_|Otu000045|_|Otu000020|_|Otu000023|_|Otu000007|_|Otu000025|_|Otu000033|_|Otu000188|_|Otu000052|_|Otu000032|_|Otu000004|_|Otu000011|_|Otu000008|_|Otu000193|_|Otu000014|_|Otu000028|_|Otu000013|_|Otu000356|_|Otu000109|_|Otu000030|_|Otu000085|_|Otu000148|_|Otu000586|_|Otu000010|_|Otu000144|_|Otu000101|_|Otu000016|_|Otu…	0.665	1	0.436205
211	Otu000002|_|Otu000001|_|Otu000003|_|Otu000006|_|Otu000055|_|Otu000035|_|Otu000005|_|Otu000045|_|Otu000020|_|Otu000023|_|Otu000007|_|Otu000025|_|Otu000033|_|Otu000188|_|Otu000052|_|Otu000032|_|Otu000004|_|Otu000011|_|Otu000008|_|Otu000193|_|Otu000014|_|Otu000028|_|Otu000013|_|Otu000356|_|Otu000109|_|Otu000030|_|Otu000085|_|Otu000148|_|Otu000586|_|Otu000010|_|Otu000144|_|Otu000101|_|Otu000016|_|Otu…	0.685	1	0.428106
212	Otu000002|_|Otu000001|_|Otu000003|_|Otu000006|_|Otu000055|_|Otu000035|_|Otu000005|_|Otu000045|_|Otu000020|_|Otu000023|_|Otu000007|_|Otu000025|_|Otu000033|_|Otu000188|_|Otu000052|_|Otu000032|_|Otu000004|_|Otu000011|_|Otu000008|_|Otu000193|_|Otu000014|_|Otu000028|_|Otu000013|_|Otu000356|_|Otu000109|_|Otu000030|_|Otu000085|_|Otu000148|_|Otu000586|_|Otu000010|_|Otu000144|_|Otu000101|_|Otu000016|_|Otu…	0.665	1	0.436205
213	Otu000002|_|Otu000001|_|Otu000003|_|Otu000006|_|Otu000055|_|Otu000035|_|Otu000005|_|Otu000045|_|Otu000020|_|Otu000023|_|Otu000007|_|Otu000025|_|Otu000033|_|Otu000188|_|Otu000052|_|Otu000032|_|Otu000004|_|Otu000011|_|Otu000008|_|Otu000193|_|Otu000014|_|Otu000028|_|Otu000013|_|Otu000356|_|Otu000109|_|Otu000030|_|Otu000085|_|Otu000148|_|Otu000586|_|Otu000010|_|Otu000144|_|Otu000101|_|Otu000016|_|Otu…	0.67	1	0.43715
214	Otu000002|_|Otu000001|_|Otu000003|_|Otu000006|_|Otu000055|_|Otu000035|_|Otu000005|_|Otu000045|_|Otu000020|_|Otu000023|_|Otu000007|_|Otu000025|_|Otu000033|_|Otu000188|_|Otu000052|_|Otu000032|_|Otu000004|_|Otu000011|_|Otu000008|_|Otu000193|_|Otu000014|_|Otu000028|_|Otu000013|_|Otu000356|_|Otu000109|_|Otu000030|_|Otu000085|_|Otu000148|_|Otu000586|_|Otu000010|_|Otu000144|_|Otu000101|_|Otu000016|_|Otu…	0.66	1	0.435201
215	Otu000002|_|Otu000001|_|Otu000003|_|Otu000006|_|Otu000055|_|Otu000035|_|Otu000005|_|Otu000045|_|Otu000020|_|Otu000023|_|Otu000007|_|Otu000025|_|Otu000033|_|Otu000188|_|Otu000052|_|Otu000032|_|Otu000004|_|Otu000011|_|Otu000008|_|Otu000193|_|Otu000014|_|Otu000028|_|Otu000013|_|Otu000356|_|Otu000109|_|Otu000030|_|Otu000085|_|Otu000148|_|Otu000586|_|Otu000010|_|Otu000144|_|Otu000101|_|Otu000016|_|Otu…	0.67	1	0.43715
216	Otu000002|_|Otu000001|_|Otu000003|_|Otu000006|_|Otu000055|_|Otu000035|_|Otu000005|_|Otu000045|_|Otu000020|_|Otu000023|_|Otu000007|_|Otu000025|_|Otu000033|_|Otu000188|_|Otu000052|_|Otu000032|_|Otu000004|_|Otu000011|_|Otu000008|_|Otu000193|_|Otu000014|_|Otu000028|_|Otu000013|_|Otu000356|_|Otu000109|_|Otu000030|_|Otu000085|_|Otu000148|_|Otu000586|_|Otu000010|_|Otu000144|_|Otu000101|_|Otu000016|_|Otu…	0.68	1	0.433128
217	Otu000002|_|Otu000001|_|Otu000003|_|Otu000006|_|Otu000055|_|Otu000035|_|Otu000005|_|Otu000045|_|Otu000020|_|Otu000023|_|Otu000007|_|Otu000025|_|Otu000033|_|Otu000188|_|Otu000052|_|Otu000032|_|Otu000004|_|Otu000011|_|Otu000008|_|Otu000193|_|Otu000014|_|Otu000028|_|Otu000013|_|Otu000356|_|Otu000109|_|Otu000030|_|Otu000085|_|Otu000148|_|Otu000586|_|Otu000010|_|Otu000144|_|Otu000101|_|Otu000016|_|Otu…	0.675	1	0.43229
218	Otu000002|_|Otu000001|_|Otu000003|_|Otu000006|_|Otu000055|_|Otu000035|_|Otu000005|_|Otu000045|_|Otu000020|_|Otu000023|_|Otu000007|_|Otu000025|_|Otu000033|_|Otu000188|_|Otu000052|_|Otu000032|_|Otu000004|_|Otu000011|_|Otu000008|_|Otu000193|_|Otu000014|_|Otu000028|_|Otu000013|_|Otu000356|_|Otu000109|_|Otu000030|_|Otu000085|_|Otu000148|_|Otu000586|_|Otu000010|_|Otu000144|_|Otu000101|_|Otu000016|_|Otu…	0.665	1	0.436205
219	Otu000002|_|Otu000001|_|Otu000003|_|Otu000006|_|Otu000055|_|Otu000035|_|Otu000005|_|Otu000045|_|Otu000020|_|Otu000023|_|Otu000007|_|Otu000025|_|Otu000033|_|Otu000188|_|Otu000052|_|Otu000032|_|Otu000004|_|Otu000011|_|Otu000008|_|Otu000193|_|Otu000014|_|Otu000028|_|Otu000013|_|Otu000356|_|Otu000109|_|Otu000030|_|Otu000085|_|Otu000148|_|Otu000586|_|Otu000010|_|Otu000144|_|Otu000101|_|Otu000016|_|Otu…	0.675	1	0.43229
220	Otu000002|_|Otu000001|_|Otu000003|_|Otu000006|_|Otu000055|_|Otu000035|_|Otu000005|_|Otu000045|_|Otu000020|_|Otu000023|_|Otu000007|_|Otu000025|_|Otu000033|_|Otu000188|_|Otu000052|_|Otu000032|_|Otu000004|_|Otu000011|_|Otu000008|_|Otu000193|_|Otu000014|_|Otu000028|_|Otu000013|_|Otu000356|_|Otu000109|_|Otu000030|_|Otu000085|_|Otu000148|_|Otu000586|_|Otu000010|_|Otu000144|_|Otu000101|_|Otu000016|_|Otu…	0.67	1	0.43715
221	Otu000002|_|Otu000001|_|Otu000003|_|Otu000006|_|Otu000055|_|Otu000035|_|Otu000005|_|Otu000045|_|Otu000020|_|Otu000023|_|Otu000007|_|Otu000025|_|Otu000033|_|Otu000188|_|Otu000052|_|Otu000032|_|Otu000004|_|Otu000011|_|Otu000008|_|Otu000193|_|Otu000014|_|Otu000028|_|Otu000013|_|Otu000356|_|Otu000109|_|Otu000030|_|Otu000085|_|Otu000148|_|Otu000586|_|Otu000010|_|Otu000144|_|Otu000101|_|Otu000016|_|Otu…	0.66	1	0.435201
222	Otu000002|_|Otu000001|_|Otu000003|_|Otu000006|_|Otu000055|_|Otu000035|_|Otu000005|_|Otu000045|_|Otu000020|_|Otu000023|_|Otu000007|_|Otu000025|_|Otu000033|_|Otu000188|_|Otu000052|_|Otu000032|_|Otu000004|_|Otu000011|_|Otu000008|_|Otu000193|_|Otu000014|_|Otu000028|_|Otu000013|_|Otu000356|_|Otu000109|_|Otu000030|_|Otu000085|_|Otu000148|_|Otu000586|_|Otu000010|_|Otu000144|_|Otu000101|_|Otu000016|_|Otu…	0.665	1	0.436205
223	Otu000002|_|Otu000001|_|Otu000003|_|Otu000006|_|Otu000055|_|Otu000035|_|Otu000005|_|Otu000045|_|Otu000020|_|Otu000023|_|Otu000007|_|Otu000025|_|Otu000033|_|Otu000188|_|Otu000052|_|Otu000032|_|Otu000004|_|Otu000011|_|Otu000008|_|Otu000193|_|Otu000014|_|Otu000028|_|Otu000013|_|Otu000356|_|Otu000109|_|Otu000030|_|Otu000085|_|Otu000148|_|Otu000586|_|Otu000010|_|Otu000144|_|Otu000101|_|Otu000016|_|Otu…	0.665	1	0.436205
224	Otu000002|_|Otu000001|_|Otu000003|_|Otu000006|_|Otu000055|_|Otu000035|_|Otu000005|_|Otu000045|_|Otu000020|_|Otu000023|_|Otu000007|_|Otu000025|_|Otu000033|_|Otu000188|_|Otu000052|_|Otu000032|_|Otu000004|_|Otu000011|_|Otu000008|_|Otu000193|_|Otu000014|_|Otu000028|_|Otu000013|_|Otu000356|_|Otu000109|_|Otu000030|_|Otu000085|_|Otu000148|_|Otu000586|_|Otu000010|_|Otu000144|_|Otu000101|_|Otu000016|_|Otu…	0.665	1	0.436205
225	Otu000002|_|Otu000001|_|Otu000003|_|Otu000006|_|Otu000055|_|Otu000035|_|Otu000005|_|Otu000045|_|Otu000020|_|Otu000023|_|Otu000007|_|Otu000025|_|Otu000033|_|Otu000188|_|Otu000052|_|Otu000032|_|Otu000004|_|Otu000011|_|Otu000008|_|Otu000193|_|Otu000014|_|Otu000028|_|Otu000013|_|Otu000356|_|Otu000109|_|Otu000030|_|Otu000085|_|Otu000148|_|Otu000586|_|Otu000010|_|Otu000144|_|Otu000101|_|Otu000016|_|Otu…	0.67	1	0.43715
226	Otu000002|_|Otu000001|_|Otu000003|_|Otu000006|_|Otu000055|_|Otu000035|_|Otu000005|_|Otu000045|_|Otu000020|_|Otu000023|_|Otu000007|_|Otu000025|_|Otu000033|_|Otu000188|_|Otu000052|_|Otu000032|_|Otu000004|_|Otu000011|_|Otu000008|_|Otu000193|_|Otu000014|_|Otu000028|_|Otu000013|_|Otu000356|_|Otu000109|_|Otu000030|_|Otu000085|_|Otu000148|_|Otu000586|_|Otu000010|_|Otu000144|_|Otu000101|_|Otu000016|_|Otu…	0.67	1	0.431393
227	Otu000002|_|Otu000001|_|Otu000003|_|Otu000006|_|Otu000055|_|Otu000035|_|Otu000005|_|Otu000045|_|Otu000020|_|Otu000023|_|Otu000007|_|Otu000025|_|Otu000033|_|Otu000188|_|Otu000052|_|Otu000032|_|Otu000004|_|Otu000011|_|Otu000008|_|Otu000193|_|Otu000014|_|Otu000028|_|Otu000013|_|Otu000356|_|Otu000109|_|Otu000030|_|Otu000085|_|Otu000148|_|Otu000586|_|Otu000010|_|Otu000144|_|Otu000101|_|Otu000016|_|Otu…	0.67	1	0.431393
228	Otu000002|_|Otu000001|_|Otu000003|_|Otu000006|_|Otu000055|_|Otu000035|_|Otu000005|_|Otu000045|_|Otu000020|_|Otu000023|_|Otu000007|_|Otu000025|_|Otu000033|_|Otu000188|_|Otu000052|_|Otu000032|_|Otu000004|_|Otu000011|_|Otu000008|_|Otu000193|_|Otu000014|_|Otu000028|_|Otu000013|_|Otu000356|_|Otu000109|_|Otu000030|_|Otu000085|_|Otu000148|_|Otu000586|_|Otu000010|_|Otu000144|_|Otu000101|_|Otu000016|_|Otu…	0.67	1	0.43715
229	Otu000002|_|Otu000001|_|Otu000003|_|Otu000006|_|Otu000055|_|Otu000035|_|Otu000005|_|Otu000045|_|Otu000020|_|Otu000023|_|Otu000007|_|Otu000025|_|Otu000033|_|Otu000188|_|Otu000052|_|Otu000032|_|Otu000004|_|Otu000011|_|Otu000008|_|Otu000193|_|Otu000014|_|Otu000028|_|Otu000013|_|Otu000356|_|Otu000109|_|Otu000030|_|Otu000085|_|Otu000148|_|Otu000586|_|Otu000010|_|Otu000144|_|Otu000101|_|Otu000016|_|Otu…	0.685	1	0.428106
230	Otu000002|_|Otu000001|_|Otu000003|_|Otu000006|_|Otu000055|_|Otu000035|_|Otu000005|_|Otu000045|_|Otu000020|_|Otu000023|_|Otu000007|_|Otu000025|_|Otu000033|_|Otu000188|_|Otu000052|_|Otu000032|_|Otu000004|_|Otu000011|_|Otu000008|_|Otu000193|_|Otu000014|_|Otu000028|_|Otu000013|_|Otu000356|_|Otu000109|_|Otu000030|_|Otu000085|_|Otu000148|_|Otu000586|_|Otu000010|_|Otu000144|_|Otu000101|_|Otu000016|_|Otu…	0.68	1	0.433128
231	Otu000002|_|Otu000001|_|Otu000003|_|Otu000006|_|Otu000055|_|Otu000035|_|Otu000005|_|Otu000045|_|Otu000020|_|Otu000023|_|Otu000007|_|Otu000025|_|Otu000033|_|Otu000188|_|Otu000052|_|Otu000032|_|Otu000004|_|Otu000011|_|Otu000008|_|Otu000193|_|Otu000014|_|Otu000028|_|Otu000013|_|Otu000356|_|Otu000109|_|Otu000030|_|Otu000085|_|Otu000148|_|Otu000586|_|Otu000010|_|Otu000144|_|Otu000101|_|Otu000016|_|Otu…	0.68	1	0.433128
232	Otu000002|_|Otu000001|_|Otu000003|_|Otu000006|_|Otu000055|_|Otu000035|_|Otu000005|_|Otu000045|_|Otu000020|_|Otu000023|_|Otu000007|_|Otu000025|_|Otu000033|_|Otu000188|_|Otu000052|_|Otu000032|_|Otu000004|_|Otu000011|_|Otu000008|_|Otu000193|_|Otu000014|_|Otu000028|_|Otu000013|_|Otu000356|_|Otu000109|_|Otu000030|_|Otu000085|_|Otu000148|_|Otu000586|_|Otu000010|_|Otu000144|_|Otu000101|_|Otu000016|_|Otu…	0.65	1	0.44441
233	Otu000002|_|Otu000001|_|Otu000003|_|Otu000006|_|Otu000055|_|Otu000035|_|Otu000005|_|Otu000045|_|Otu000020|_|Otu000023|_|Otu000007|_|Otu000025|_|Otu000033|_|Otu000188|_|Otu000052|_|Otu000032|_|Otu000004|_|Otu000011|_|Otu000008|_|Otu000193|_|Otu000014|_|Otu000028|_|Otu000013|_|Otu000356|_|Otu000109|_|Otu000030|_|Otu000085|_|Otu000148|_|Otu000586|_|Otu000010|_|Otu000144|_|Otu000101|_|Otu000016|_|Otu…	0.665	1	0.436205
234	Otu000002|_|Otu000001|_|Otu000003|_|Otu000006|_|Otu000055|_|Otu000035|_|Otu000005|_|Otu000045|_|Otu000020|_|Otu000023|_|Otu000007|_|Otu000025|_|Otu000033|_|Otu000188|_|Otu000052|_|Otu000032|_|Otu000004|_|Otu000011|_|Otu000008|_|Otu000193|_|Otu000014|_|Otu000028|_|Otu000013|_|Otu000356|_|Otu000109|_|Otu000030|_|Otu000085|_|Otu000148|_|Otu000586|_|Otu000010|_|Otu000144|_|Otu000101|_|Otu000016|_|Otu…	0.665	1	0.436205
235	Otu000002|_|Otu000001|_|Otu000003|_|Otu000006|_|Otu000055|_|Otu000035|_|Otu000005|_|Otu000045|_|Otu000020|_|Otu000023|_|Otu000007|_|Otu000025|_|Otu000033|_|Otu000188|_|Otu000052|_|Otu000032|_|Otu000004|_|Otu000011|_|Otu000008|_|Otu000193|_|Otu000014|_|Otu000028|_|Otu000013|_|Otu000356|_|Otu000109|_|Otu000030|_|Otu000085|_|Otu000148|_|Otu000586|_|Otu000010|_|Otu000144|_|Otu000101|_|Otu000016|_|Otu…	0.66	1	0.440908
236	Otu000002|_|Otu000001|_|Otu000003|_|Otu000006|_|Otu000055|_|Otu000035|_|Otu000005|_|Otu000045|_|Otu000020|_|Otu000023|_|Otu000007|_|Otu000025|_|Otu000033|_|Otu000188|_|Otu000052|_|Otu000032|_|Otu000004|_|Otu000011|_|Otu000008|_|Otu000193|_|Otu000014|_|Otu000028|_|Otu000013|_|Otu000356|_|Otu000109|_|Otu000030|_|Otu000085|_|Otu000148|_|Otu000586|_|Otu000010|_|Otu000144|_|Otu000101|_|Otu000016|_|Otu…	0.675	1	0.43229
237	Otu000002|_|Otu000001|_|Otu000003|_|Otu000006|_|Otu000055|_|Otu000035|_|Otu000005|_|Otu000045|_|Otu000020|_|Otu000023|_|Otu000007|_|Otu000025|_|Otu000033|_|Otu000188|_|Otu000052|_|Otu000032|_|Otu000004|_|Otu000011|_|Otu000008|_|Otu000193|_|Otu000014|_|Otu000028|_|Otu000013|_|Otu000356|_|Otu000109|_|Otu000030|_|Otu000085|_|Otu000148|_|Otu000586|_|Otu000010|_|Otu000144|_|Otu000101|_|Otu000016|_|Otu…	0.675	1	0.43229
238	Otu000002|_|Otu000001|_|Otu000003|_|Otu000006|_|Otu000055|_|Otu000035|_|Otu000005|_|Otu000045|_|Otu000020|_|Otu000023|_|Otu000007|_|Otu000025|_|Otu000033|_|Otu000188|_|Otu000052|_|Otu000032|_|Otu000004|_|Otu000011|_|Otu000008|_|Otu000193|_|Otu000014|_|Otu000028|_|Otu000013|_|Otu000356|_|Otu000109|_|Otu000030|_|Otu000085|_|Otu000148|_|Otu000586|_|Otu000010|_|Otu000144|_|Otu000101|_|Otu000016|_|Otu…	0.67	1	0.43715
239	Otu000002|_|Otu000001|_|Otu000003|_|Otu000006|_|Otu000055|_|Otu000035|_|Otu000005|_|Otu000045|_|Otu000020|_|Otu000023|_|Otu000007|_|Otu000025|_|Otu000033|_|Otu000188|_|Otu000052|_|Otu000032|_|Otu000004|_|Otu000011|_|Otu000008|_|Otu000193|_|Otu000014|_|Otu000028|_|Otu000013|_|Otu000356|_|Otu000109|_|Otu000030|_|Otu000085|_|Otu000148|_|Otu000586|_|Otu000010|_|Otu000144|_|Otu000101|_|Otu000016|_|Otu…	0.67	1	0.43715
240	Otu000002|_|Otu000001|_|Otu000003|_|Otu000006|_|Otu000055|_|Otu000035|_|Otu000005|_|Otu000045|_|Otu000020|_|Otu000023|_|Otu000007|_|Otu000025|_|Otu000033|_|Otu000188|_|Otu000052|_|Otu000032|_|Otu000004|_|Otu000011|_|Otu000008|_|Otu000193|_|Otu000014|_|Otu000028|_|Otu000013|_|Otu000356|_|Otu000109|_|Otu000030|_|Otu000085|_|Otu000148|_|Otu000586|_|Otu000010|_|Otu000144|_|Otu000101|_|Otu000016|_|Otu…	0.65	1	0.438748
241	Otu000002|_|Otu000001|_|Otu000003|_|Otu000006|_|Otu000055|_|Otu000035|_|Otu000005|_|Otu000045|_|Otu000020|_|Otu000023|_|Otu000007|_|Otu000025|_|Otu000033|_|Otu000188|_|Otu000052|_|Otu000032|_|Otu000004|_|Otu000011|_|Otu000008|_|Otu000193|_|Otu000014|_|Otu000028|_|Otu000013|_|Otu000356|_|Otu000109|_|Otu000030|_|Otu000085|_|Otu000148|_|Otu000586|_|Otu000010|_|Otu000144|_|Otu000101|_|Otu000016|_|Otu…	0.69	1	0.428836
242	Otu000002|_|Otu000001|_|Otu000003|_|Otu000006|_|Otu000055|_|Otu000035|_|Otu000005|_|Otu000045|_|Otu000020|_|Otu000023|_|Otu000007|_|Otu000025|_|Otu000033|_|Otu000188|_|Otu000052|_|Otu000032|_|Otu000004|_|Otu000011|_|Otu000008|_|Otu000193|_|Otu000014|_|Otu000028|_|Otu000013|_|Otu000356|_|Otu000109|_|Otu000030|_|Otu000085|_|Otu000148|_|Otu000586|_|Otu000010|_|Otu000144|_|Otu000101|_|Otu000016|_|Otu…	0.665	1	0.436205
243	Otu000002|_|Otu000001|_|Otu000003|_|Otu000006|_|Otu000055|_|Otu000035|_|Otu000005|_|Otu000045|_|Otu000020|_|Otu000023|_|Otu000007|_|Otu000025|_|Otu000033|_|Otu000188|_|Otu000052|_|Otu000032|_|Otu000004|_|Otu000011|_|Otu000008|_|Otu000193|_|Otu000014|_|Otu000028|_|Otu000013|_|Otu000356|_|Otu000109|_|Otu000030|_|Otu000085|_|Otu000148|_|Otu000586|_|Otu000010|_|Otu000144|_|Otu000101|_|Otu000016|_|Otu…	0.665	1	0.436205
244	Otu000002|_|Otu000001|_|Otu000003|_|Otu000006|_|Otu000055|_|Otu000035|_|Otu000005|_|Otu000045|_|Otu000020|_|Otu000023|_|Otu000007|_|Otu000025|_|Otu000033|_|Otu000188|_|Otu000052|_|Otu000032|_|Otu000004|_|Otu000011|_|Otu000008|_|Otu000193|_|Otu000014|_|Otu000028|_|Otu000013|_|Otu000356|_|Otu000109|_|Otu000030|_|Otu000085|_|Otu000148|_|Otu000586|_|Otu000010|_|Otu000144|_|Otu000101|_|Otu000016|_|Otu…	0.65	1	0.44441
245	Otu000002|_|Otu000001|_|Otu000003|_|Otu000006|_|Otu000055|_|Otu000035|_|Otu000005|_|Otu000045|_|Otu000020|_|Otu000023|_|Otu000007|_|Otu000025|_|Otu000033|_|Otu000188|_|Otu000052|_|Otu000032|_|Otu000004|_|Otu000011|_|Otu000008|_|Otu000193|_|Otu000014|_|Otu000028|_|Otu000013|_|Otu000356|_|Otu000109|_|Otu000030|_|Otu000085|_|Otu000148|_|Otu000586|_|Otu000010|_|Otu000144|_|Otu000101|_|Otu000016|_|Otu…	0.64	1	0.447661
246	Otu000002|_|Otu000001|_|Otu000003|_|Otu000006|_|Otu000055|_|Otu000035|_|Otu000005|_|Otu000045|_|Otu000020|_|Otu000023|_|Otu000007|_|Otu000025|_|Otu000033|_|Otu000188|_|Otu000052|_|Otu000032|_|Otu000004|_|Otu000011|_|Otu000008|_|Otu000193|_|Otu000014|_|Otu000028|_|Otu000013|_|Otu000356|_|Otu000109|_|Otu000030|_|Otu000085|_|Otu000148|_|Otu000586|_|Otu000010|_|Otu000144|_|Otu000101|_|Otu000016|_|Otu…	0.67	1	0.43715
247	Otu000002|_|Otu000001|_|Otu000003|_|Otu000006|_|Otu000055|_|Otu000035|_|Otu000005|_|Otu000045|_|Otu000020|_|Otu000023|_|Otu000007|_|Otu000025|_|Otu000033|_|Otu000188|_|Otu000052|_|Otu000032|_|Otu000004|_|Otu000011|_|Otu000008|_|Otu000193|_|Otu000014|_|Otu000028|_|Otu000013|_|Otu000356|_|Otu000109|_|Otu000030|_|Otu000085|_|Otu000148|_|Otu000586|_|Otu000010|_|Otu000144|_|Otu000101|_|Otu000016|_|Otu…	0.655	1	0.439858
248	Otu000002|_|Otu000001|_|Otu000003|_|Otu000006|_|Otu000055|_|Otu000035|_|Otu000005|_|Otu000045|_|Otu000020|_|Otu000023|_|Otu000007|_|Otu000025|_|Otu000033|_|Otu000188|_|Otu000052|_|Otu000032|_|Otu000004|_|Otu000011|_|Otu000008|_|Otu000193|_|Otu000014|_|Otu000028|_|Otu000013|_|Otu000356|_|Otu000109|_|Otu000030|_|Otu000085|_|Otu000148|_|Otu000586|_|Otu000010|_|Otu000144|_|Otu000101|_|Otu000016|_|Otu…	0.665	1	0.436205
249	Otu000002|_|Otu000001|_|Otu000003|_|Otu000006|_|Otu000055|_|Otu000035|_|Otu000005|_|Otu000045|_|Otu000020|_|Otu000023|_|Otu000007|_|Otu000025|_|Otu000033|_|Otu000188|_|Otu000052|_|Otu000032|_|Otu000004|_|Otu000011|_|Otu000008|_|Otu000193|_|Otu000014|_|Otu000028|_|Otu000013|_|Otu000356|_|Otu000109|_|Otu000030|_|Otu000085|_|Otu000148|_|Otu000586|_|Otu000010|_|Otu000144|_|Otu000101|_|Otu000016|_|Otu…	0.67	1	0.43715
250	Otu000002|_|Otu000001|_|Otu000003|_|Otu000006|_|Otu000055|_|Otu000035|_|Otu000005|_|Otu000045|_|Otu000020|_|Otu000023|_|Otu000007|_|Otu000025|_|Otu000033|_|Otu000188|_|Otu000052|_|Otu000032|_|Otu000004|_|Otu000011|_|Otu000008|_|Otu000193|_|Otu000014|_|Otu000028|_|Otu000013|_|Otu000356|_|Otu000109|_|Otu000030|_|Otu000085|_|Otu000148|_|Otu000586|_|Otu000010|_|Otu000144|_|Otu000101|_|Otu000016|_|Otu…	0.65	1	0.438748
251	Otu000002|_|Otu000001|_|Otu000003|_|Otu000006|_|Otu000055|_|Otu000035|_|Otu000005|_|Otu000045|_|Otu000020|_|Otu000023|_|Otu000007|_|Otu000025|_|Otu000033|_|Otu000188|_|Otu000052|_|Otu000032|_|Otu000004|_|Otu000011|_|Otu000008|_|Otu000193|_|Otu000014|_|Otu000028|_|Otu000013|_|Otu000356|_|Otu000109|_|Otu000030|_|Otu000085|_|Otu000148|_|Otu000586|_|Otu000010|_|Otu000144|_|Otu000101|_|Otu000016|_|Otu…	0.675	1	0.43229
252	Otu000002|_|Otu000001|_|Otu000003|_|Otu000006|_|Otu000055|_|Otu000035|_|Otu000005|_|Otu000045|_|Otu000020|_|Otu000023|_|Otu000007|_|Otu000025|_|Otu000033|_|Otu000188|_|Otu000052|_|Otu000032|_|Otu000004|_|Otu000011|_|Otu000008|_|Otu000193|_|Otu000014|_|Otu000028|_|Otu000013|_|Otu000356|_|Otu000109|_|Otu000030|_|Otu000085|_|Otu000148|_|Otu000586|_|Otu000010|_|Otu000144|_|Otu000101|_|Otu000016|_|Otu…	0.655	1	0.439858
253	Otu000002|_|Otu000001|_|Otu000003|_|Otu000006|_|Otu000055|_|Otu000035|_|Otu000005|_|Otu000045|_|Otu000020|_|Otu000023|_|Otu000007|_|Otu000025|_|Otu000033|_|Otu000188|_|Otu000052|_|Otu000032|_|Otu000004|_|Otu000011|_|Otu000008|_|Otu000193|_|Otu000014|_|Otu000028|_|Otu000013|_|Otu000356|_|Otu000109|_|Otu000030|_|Otu000085|_|Otu000148|_|Otu000586|_|Otu000010|_|Otu000144|_|Otu000101|_|Otu000016|_|Otu…	0.655	1	0.439858
254	Otu000002|_|Otu000001|_|Otu000003|_|Otu000006|_|Otu000055|_|Otu000035|_|Otu000005|_|Otu000045|_|Otu000020|_|Otu000023|_|Otu000007|_|Otu000025|_|Otu000033|_|Otu000188|_|Otu000052|_|Otu000032|_|Otu000004|_|Otu000011|_|Otu000008|_|Otu000193|_|Otu000014|_|Otu000028|_|Otu000013|_|Otu000356|_|Otu000109|_|Otu000030|_|Otu000085|_|Otu000148|_|Otu000586|_|Otu000010|_|Otu000144|_|Otu000101|_|Otu000016|_|Otu…	0.67	1	0.43715
255	Otu000002|_|Otu000001|_|Otu000003|_|Otu000006|_|Otu000055|_|Otu000035|_|Otu000005|_|Otu000045|_|Otu000020|_|Otu000023|_|Otu000007|_|Otu000025|_|Otu000033|_|Otu000188|_|Otu000052|_|Otu000032|_|Otu000004|_|Otu000011|_|Otu000008|_|Otu000193|_|Otu000014|_|Otu000028|_|Otu000013|_|Otu000356|_|Otu000109|_|Otu000030|_|Otu000085|_|Otu000148|_|Otu000586|_|Otu000010|_|Otu000144|_|Otu000101|_|Otu000016|_|Otu…	0.665	1	0.436205
256	Otu000002|_|Otu000001|_|Otu000003|_|Otu000006|_|Otu000055|_|Otu000035|_|Otu000005|_|Otu000045|_|Otu000020|_|Otu000023|_|Otu000007|_|Otu000025|_|Otu000033|_|Otu000188|_|Otu000052|_|Otu000032|_|Otu000004|_|Otu000011|_|Otu000008|_|Otu000193|_|Otu000014|_|Otu000028|_|Otu000013|_|Otu000356|_|Otu000109|_|Otu000030|_|Otu000085|_|Otu000148|_|Otu000586|_|Otu000010|_|Otu000144|_|Otu000101|_|Otu000016|_|Otu…	0.675	1	0.43229
257	Otu000002|_|Otu000001|_|Otu000003|_|Otu000006|_|Otu000055|_|Otu000035|_|Otu000005|_|Otu000045|_|Otu000020|_|Otu000023|_|Otu000007|_|Otu000025|_|Otu000033|_|Otu000188|_|Otu000052|_|Otu000032|_|Otu000004|_|Otu000011|_|Otu000008|_|Otu000193|_|Otu000014|_|Otu000028|_|Otu000013|_|Otu000356|_|Otu000109|_|Otu000030|_|Otu000085|_|Otu000148|_|Otu000586|_|Otu000010|_|Otu000144|_|Otu000101|_|Otu000016|_|Otu…	0.645	1	0.443255
258	Otu000002|_|Otu000001|_|Otu000003|_|Otu000006|_|Otu000055|_|Otu000035|_|Otu000005|_|Otu000045|_|Otu000020|_|Otu000023|_|Otu000007|_|Otu000025|_|Otu000033|_|Otu000188|_|Otu000052|_|Otu000032|_|Otu000004|_|Otu000011|_|Otu000008|_|Otu000193|_|Otu000014|_|Otu000028|_|Otu000013|_|Otu000356|_|Otu000109|_|Otu000030|_|Otu000085|_|Otu000148|_|Otu000586|_|Otu000010|_|Otu000144|_|Otu000101|_|Otu000016|_|Otu…	0.675	1	0.43229
259	Otu000002|_|Otu000001|_|Otu000003|_|Otu000006|_|Otu000055|_|Otu000035|_|Otu000005|_|Otu000045|_|Otu000020|_|Otu000023|_|Otu000007|_|Otu000025|_|Otu000033|_|Otu000188|_|Otu000052|_|Otu000032|_|Otu000004|_|Otu000011|_|Otu000008|_|Otu000193|_|Otu000014|_|Otu000028|_|Otu000013|_|Otu000356|_|Otu000109|_|Otu000030|_|Otu000085|_|Otu000148|_|Otu000586|_|Otu000010|_|Otu000144|_|Otu000101|_|Otu000016|_|Otu…	0.665	1	0.436205
260	Otu000002|_|Otu000001|_|Otu000003|_|Otu000006|_|Otu000055|_|Otu000035|_|Otu000005|_|Otu000045|_|Otu000020|_|Otu000023|_|Otu000007|_|Otu000025|_|Otu000033|_|Otu000188|_|Otu000052|_|Otu000032|_|Otu000004|_|Otu000011|_|Otu000008|_|Otu000193|_|Otu000014|_|Otu000028|_|Otu000013|_|Otu000356|_|Otu000109|_|Otu000030|_|Otu000085|_|Otu000148|_|Otu000586|_|Otu000010|_|Otu000144|_|Otu000101|_|Otu000016|_|Otu…	0.695	1	0.423645
261	Otu000002|_|Otu000001|_|Otu000003|_|Otu000006|_|Otu000055|_|Otu000035|_|Otu000005|_|Otu000045|_|Otu000020|_|Otu000023|_|Otu000007|_|Otu000025|_|Otu000033|_|Otu000188|_|Otu000052|_|Otu000032|_|Otu000004|_|Otu000011|_|Otu000008|_|Otu000193|_|Otu000014|_|Otu000028|_|Otu000013|_|Otu000356|_|Otu000109|_|Otu000030|_|Otu000085|_|Otu000148|_|Otu000586|_|Otu000010|_|Otu000144|_|Otu000101|_|Otu000016|_|Otu…	0.665	1	0.436205
262	Otu000002|_|Otu000001|_|Otu000003|_|Otu000006|_|Otu000055|_|Otu000035|_|Otu000005|_|Otu000045|_|Otu000020|_|Otu000023|_|Otu000007|_|Otu000025|_|Otu000033|_|Otu000188|_|Otu000052|_|Otu000032|_|Otu000004|_|Otu000011|_|Otu000008|_|Otu000193|_|Otu000014|_|Otu000028|_|Otu000013|_|Otu000356|_|Otu000109|_|Otu000030|_|Otu000085|_|Otu000148|_|Otu000586|_|Otu000010|_|Otu000144|_|Otu000101|_|Otu000016|_|Otu…	0.685	1	0.428106
263	Otu000002|_|Otu000001|_|Otu000003|_|Otu000006|_|Otu000055|_|Otu000035|_|Otu000005|_|Otu000045|_|Otu000020|_|Otu000023|_|Otu000007|_|Otu000025|_|Otu000033|_|Otu000188|_|Otu000052|_|Otu000032|_|Otu000004|_|Otu000011|_|Otu000008|_|Otu000193|_|Otu000014|_|Otu000028|_|Otu000013|_|Otu000356|_|Otu000109|_|Otu000030|_|Otu000085|_|Otu000148|_|Otu000586|_|Otu000010|_|Otu000144|_|Otu000101|_|Otu000016|_|Otu…	0.65	1	0.438748
264	Otu000002|_|Otu000001|_|Otu000003|_|Otu000006|_|Otu000055|_|Otu000035|_|Otu000005|_|Otu000045|_|Otu000020|_|Otu000023|_|Otu000007|_|Otu000025|_|Otu000033|_|Otu000188|_|Otu000052|_|Otu000032|_|Otu000004|_|Otu000011|_|Otu000008|_|Otu000193|_|Otu000014|_|Otu000028|_|Otu000013|_|Otu000356|_|Otu000109|_|Otu000030|_|Otu000085|_|Otu000148|_|Otu000586|_|Otu000010|_|Otu000144|_|Otu000101|_|Otu000016|_|Otu…	0.675	1	0.43229
265	Otu000002|_|Otu000001|_|Otu000003|_|Otu000006|_|Otu000055|_|Otu000035|_|Otu000005|_|Otu000045|_|Otu000020|_|Otu000023|_|Otu000007|_|Otu000025|_|Otu000033|_|Otu000188|_|Otu000052|_|Otu000032|_|Otu000004|_|Otu000011|_|Otu000008|_|Otu000193|_|Otu000014|_|Otu000028|_|Otu000013|_|Otu000356|_|Otu000109|_|Otu000030|_|Otu000085|_|Otu000148|_|Otu000586|_|Otu000010|_|Otu000144|_|Otu000101|_|Otu000016|_|Otu…	0.685	1	0.428106
266	Otu000002|_|Otu000001|_|Otu000003|_|Otu000006|_|Otu000055|_|Otu000035|_|Otu000005|_|Otu000045|_|Otu000020|_|Otu000023|_|Otu000007|_|Otu000025|_|Otu000033|_|Otu000188|_|Otu000052|_|Otu000032|_|Otu000004|_|Otu000011|_|Otu000008|_|Otu000193|_|Otu000014|_|Otu000028|_|Otu000013|_|Otu000356|_|Otu000109|_|Otu000030|_|Otu000085|_|Otu000148|_|Otu000586|_|Otu000010|_|Otu000144|_|Otu000101|_|Otu000016|_|Otu…	0.68	1	0.433128
267	Otu000002|_|Otu000001|_|Otu000003|_|Otu000006|_|Otu000055|_|Otu000035|_|Otu000005|_|Otu000045|_|Otu000020|_|Otu000023|_|Otu000007|_|Otu000025|_|Otu000033|_|Otu000188|_|Otu000052|_|Otu000032|_|Otu000004|_|Otu000011|_|Otu000008|_|Otu000193|_|Otu000014|_|Otu000028|_|Otu000013|_|Otu000356|_|Otu000109|_|Otu000030|_|Otu000085|_|Otu000148|_|Otu000586|_|Otu000010|_|Otu000144|_|Otu000101|_|Otu000016|_|Otu…	0.685	1	0.428106
268	Otu000002|_|Otu000001|_|Otu000003|_|Otu000006|_|Otu000055|_|Otu000035|_|Otu000005|_|Otu000045|_|Otu000020|_|Otu000023|_|Otu000007|_|Otu000025|_|Otu000033|_|Otu000188|_|Otu000052|_|Otu000032|_|Otu000004|_|Otu000011|_|Otu000008|_|Otu000193|_|Otu000014|_|Otu000028|_|Otu000013|_|Otu000356|_|Otu000109|_|Otu000030|_|Otu000085|_|Otu000148|_|Otu000586|_|Otu000010|_|Otu000144|_|Otu000101|_|Otu000016|_|Otu…	0.67	1	0.43715
269	Otu000002|_|Otu000001|_|Otu000003|_|Otu000006|_|Otu000055|_|Otu000035|_|Otu000005|_|Otu000045|_|Otu000020|_|Otu000023|_|Otu000007|_|Otu000025|_|Otu000033|_|Otu000188|_|Otu000052|_|Otu000032|_|Otu000004|_|Otu000011|_|Otu000008|_|Otu000193|_|Otu000014|_|Otu000028|_|Otu000013|_|Otu000356|_|Otu000109|_|Otu000030|_|Otu000085|_|Otu000148|_|Otu000586|_|Otu000010|_|Otu000144|_|Otu000101|_|Otu000016|_|Otu…	0.675	1	0.43229
270	Otu000002|_|Otu000001|_|Otu000003|_|Otu000006|_|Otu000055|_|Otu000035|_|Otu000005|_|Otu000045|_|Otu000020|_|Otu000023|_|Otu000007|_|Otu000025|_|Otu000033|_|Otu000188|_|Otu000052|_|Otu000032|_|Otu000004|_|Otu000011|_|Otu000008|_|Otu000193|_|Otu000014|_|Otu000028|_|Otu000013|_|Otu000356|_|Otu000109|_|Otu000030|_|Otu000085|_|Otu000148|_|Otu000586|_|Otu000010|_|Otu000144|_|Otu000101|_|Otu000016|_|Otu…	0.665	1	0.436205
271	Otu000002|_|Otu000001|_|Otu000003|_|Otu000006|_|Otu000055|_|Otu000035|_|Otu000005|_|Otu000045|_|Otu000020|_|Otu000023|_|Otu000007|_|Otu000025|_|Otu000033|_|Otu000188|_|Otu000052|_|Otu000032|_|Otu000004|_|Otu000011|_|Otu000008|_|Otu000193|_|Otu000014|_|Otu000028|_|Otu000013|_|Otu000356|_|Otu000109|_|Otu000030|_|Otu000085|_|Otu000148|_|Otu000586|_|Otu000010|_|Otu000144|_|Otu000101|_|Otu000016|_|Otu…	0.665	1	0.436205
272	Otu000002|_|Otu000001|_|Otu000003|_|Otu000006|_|Otu000055|_|Otu000035|_|Otu000005|_|Otu000045|_|Otu000020|_|Otu000023|_|Otu000007|_|Otu000025|_|Otu000033|_|Otu000188|_|Otu000052|_|Otu000032|_|Otu000004|_|Otu000011|_|Otu000008|_|Otu000193|_|Otu000014|_|Otu000028|_|Otu000013|_|Otu000356|_|Otu000109|_|Otu000030|_|Otu000085|_|Otu000148|_|Otu000586|_|Otu000010|_|Otu000144|_|Otu000101|_|Otu000016|_|Otu…	0.665	1	0.436205
273	Otu000002|_|Otu000001|_|Otu000003|_|Otu000006|_|Otu000055|_|Otu000035|_|Otu000005|_|Otu000045|_|Otu000020|_|Otu000023|_|Otu000007|_|Otu000025|_|Otu000033|_|Otu000188|_|Otu000052|_|Otu000032|_|Otu000004|_|Otu000011|_|Otu000008|_|Otu000193|_|Otu000014|_|Otu000028|_|Otu000013|_|Otu000356|_|Otu000109|_|Otu000030|_|Otu000085|_|Otu000148|_|Otu000586|_|Otu000010|_|Otu000144|_|Otu000101|_|Otu000016|_|Otu…	0.655	1	0.439858
274	Otu000002|_|Otu000001|_|Otu000003|_|Otu000006|_|Otu000055|_|Otu000035|_|Otu000005|_|Otu000045|_|Otu000020|_|Otu000023|_|Otu000007|_|Otu000025|_|Otu000033|_|Otu000188|_|Otu000052|_|Otu000032|_|Otu000004|_|Otu000011|_|Otu000008|_|Otu000193|_|Otu000014|_|Otu000028|_|Otu000013|_|Otu000356|_|Otu000109|_|Otu000030|_|Otu000085|_|Otu000148|_|Otu000586|_|Otu000010|_|Otu000144|_|Otu000101|_|Otu000016|_|Otu…	0.67	1	0.43715
275	Otu000002|_|Otu000001|_|Otu000003|_|Otu000006|_|Otu000055|_|Otu000035|_|Otu000005|_|Otu000045|_|Otu000020|_|Otu000023|_|Otu000007|_|Otu000025|_|Otu000033|_|Otu000188|_|Otu000052|_|Otu000032|_|Otu000004|_|Otu000011|_|Otu000008|_|Otu000193|_|Otu000014|_|Otu000028|_|Otu000013|_|Otu000356|_|Otu000109|_|Otu000030|_|Otu000085|_|Otu000148|_|Otu000586|_|Otu000010|_|Otu000144|_|Otu000101|_|Otu000016|_|Otu…	0.665	1	0.436205
276	Otu000002|_|Otu000001|_|Otu000003|_|Otu000006|_|Otu000055|_|Otu000035|_|Otu000005|_|Otu000045|_|Otu000020|_|Otu000023|_|Otu000007|_|Otu000025|_|Otu000033|_|Otu000188|_|Otu000052|_|Otu000032|_|Otu000004|_|Otu000011|_|Otu000008|_|Otu000193|_|Otu000014|_|Otu000028|_|Otu000013|_|Otu000356|_|Otu000109|_|Otu000030|_|Otu000085|_|Otu000148|_|Otu000586|_|Otu000010|_|Otu000144|_|Otu000101|_|Otu000016|_|Otu…	0.665	1	0.436205
277	Otu000002|_|Otu000001|_|Otu000003|_|Otu000006|_|Otu000055|_|Otu000035|_|Otu000005|_|Otu000045|_|Otu000020|_|Otu000023|_|Otu000007|_|Otu000025|_|Otu000033|_|Otu000188|_|Otu000052|_|Otu000032|_|Otu000004|_|Otu000011|_|Otu000008|_|Otu000193|_|Otu000014|_|Otu000028|_|Otu000013|_|Otu000356|_|Otu000109|_|Otu000030|_|Otu000085|_|Otu000148|_|Otu000586|_|Otu000010|_|Otu000144|_|Otu000101|_|Otu000016|_|Otu…	0.67	1	0.431393
278	Otu000002|_|Otu000001|_|Otu000003|_|Otu000006|_|Otu000055|_|Otu000035|_|Otu000005|_|Otu000045|_|Otu000020|_|Otu000023|_|Otu000007|_|Otu000025|_|Otu000033|_|Otu000188|_|Otu000052|_|Otu000032|_|Otu000004|_|Otu000011|_|Otu000008|_|Otu000193|_|Otu000014|_|Otu000028|_|Otu000013|_|Otu000356|_|Otu000109|_|Otu000030|_|Otu000085|_|Otu000148|_|Otu000586|_|Otu000010|_|Otu000144|_|Otu000101|_|Otu000016|_|Otu…	0.655	1	0.439858
279	Otu000002|_|Otu000001|_|Otu000003|_|Otu000006|_|Otu000055|_|Otu000035|_|Otu000005|_|Otu000045|_|Otu000020|_|Otu000023|_|Otu000007|_|Otu000025|_|Otu000033|_|Otu000188|_|Otu000052|_|Otu000032|_|Otu000004|_|Otu000011|_|Otu000008|_|Otu000193|_|Otu000014|_|Otu000028|_|Otu000013|_|Otu000356|_|Otu000109|_|Otu000030|_|Otu000085|_|Otu000148|_|Otu000586|_|Otu000010|_|Otu000144|_|Otu000101|_|Otu000016|_|Otu…	0.69	1	0.428836
280	Otu000002|_|Otu000001|_|Otu000003|_|Otu000006|_|Otu000055|_|Otu000035|_|Otu000005|_|Otu000045|_|Otu000020|_|Otu000023|_|Otu000007|_|Otu000025|_|Otu000033|_|Otu000188|_|Otu000052|_|Otu000032|_|Otu000004|_|Otu000011|_|Otu000008|_|Otu000193|_|Otu000014|_|Otu000028|_|Otu000013|_|Otu000356|_|Otu000109|_|Otu000030|_|Otu000085|_|Otu000148|_|Otu000586|_|Otu000010|_|Otu000144|_|Otu000101|_|Otu000016|_|Otu…	0.685	1	0.428106
281	Otu000002|_|Otu000001|_|Otu000003|_|Otu000006|_|Otu000055|_|Otu000035|_|Otu000005|_|Otu000045|_|Otu000020|_|Otu000023|_|Otu000007|_|Otu000025|_|Otu000033|_|Otu000188|_|Otu000052|_|Otu000032|_|Otu000004|_|Otu000011|_|Otu000008|_|Otu000193|_|Otu000014|_|Otu000028|_|Otu000013|_|Otu000356|_|Otu000109|_|Otu000030|_|Otu000085|_|Otu000148|_|Otu000586|_|Otu000010|_|Otu000144|_|Otu000101|_|Otu000016|_|Otu…	0.685	1	0.428106
282	Otu000002|_|Otu000001|_|Otu000003|_|Otu000006|_|Otu000055|_|Otu000035|_|Otu000005|_|Otu000045|_|Otu000020|_|Otu000023|_|Otu000007|_|Otu000025|_|Otu000033|_|Otu000188|_|Otu000052|_|Otu000032|_|Otu000004|_|Otu000011|_|Otu000008|_|Otu000193|_|Otu000014|_|Otu000028|_|Otu000013|_|Otu000356|_|Otu000109|_|Otu000030|_|Otu000085|_|Otu000148|_|Otu000586|_|Otu000010|_|Otu000144|_|Otu000101|_|Otu000016|_|Otu…	0.655	1	0.439858
283	Otu000002|_|Otu000001|_|Otu000003|_|Otu000006|_|Otu000055|_|Otu000035|_|Otu000005|_|Otu000045|_|Otu000020|_|Otu000023|_|Otu000007|_|Otu000025|_|Otu000033|_|Otu000188|_|Otu000052|_|Otu000032|_|Otu000004|_|Otu000011|_|Otu000008|_|Otu000193|_|Otu000014|_|Otu000028|_|Otu000013|_|Otu000356|_|Otu000109|_|Otu000030|_|Otu000085|_|Otu000148|_|Otu000586|_|Otu000010|_|Otu000144|_|Otu000101|_|Otu000016|_|Otu…	0.655	1	0.439858
284	Otu000002|_|Otu000001|_|Otu000003|_|Otu000006|_|Otu000055|_|Otu000035|_|Otu000005|_|Otu000045|_|Otu000020|_|Otu000023|_|Otu000007|_|Otu000025|_|Otu000033|_|Otu000188|_|Otu000052|_|Otu000032|_|Otu000004|_|Otu000011|_|Otu000008|_|Otu000193|_|Otu000014|_|Otu000028|_|Otu000013|_|Otu000356|_|Otu000109|_|Otu000030|_|Otu000085|_|Otu000148|_|Otu000586|_|Otu000010|_|Otu000144|_|Otu000101|_|Otu000016|_|Otu…	0.67	1	0.43715
285	Otu000002|_|Otu000001|_|Otu000003|_|Otu000006|_|Otu000055|_|Otu000035|_|Otu000005|_|Otu000045|_|Otu000020|_|Otu000023|_|Otu000007|_|Otu000025|_|Otu000033|_|Otu000188|_|Otu000052|_|Otu000032|_|Otu000004|_|Otu000011|_|Otu000008|_|Otu000193|_|Otu000014|_|Otu000028|_|Otu000013|_|Otu000356|_|Otu000109|_|Otu000030|_|Otu000085|_|Otu000148|_|Otu000586|_|Otu000010|_|Otu000144|_|Otu000101|_|Otu000016|_|Otu…	0.665	1	0.436205
286	Otu000002|_|Otu000001|_|Otu000003|_|Otu000006|_|Otu000055|_|Otu000035|_|Otu000005|_|Otu000045|_|Otu000020|_|Otu000023|_|Otu000007|_|Otu000025|_|Otu000033|_|Otu000188|_|Otu000052|_|Otu000032|_|Otu000004|_|Otu000011|_|Otu000008|_|Otu000193|_|Otu000014|_|Otu000028|_|Otu000013|_|Otu000356|_|Otu000109|_|Otu000030|_|Otu000085|_|Otu000148|_|Otu000586|_|Otu000010|_|Otu000144|_|Otu000101|_|Otu000016|_|Otu…	0.665	1	0.436205
287	Otu000002|_|Otu000001|_|Otu000003|_|Otu000006|_|Otu000055|_|Otu000035|_|Otu000005|_|Otu000045|_|Otu000020|_|Otu000023|_|Otu000007|_|Otu000025|_|Otu000033|_|Otu000188|_|Otu000052|_|Otu000032|_|Otu000004|_|Otu000011|_|Otu000008|_|Otu000193|_|Otu000014|_|Otu000028|_|Otu000013|_|Otu000356|_|Otu000109|_|Otu000030|_|Otu000085|_|Otu000148|_|Otu000586|_|Otu000010|_|Otu000144|_|Otu000101|_|Otu000016|_|Otu…	0.67	1	0.43715
288	Otu000002|_|Otu000001|_|Otu000003|_|Otu000006|_|Otu000055|_|Otu000035|_|Otu000005|_|Otu000045|_|Otu000020|_|Otu000023|_|Otu000007|_|Otu000025|_|Otu000033|_|Otu000188|_|Otu000052|_|Otu000032|_|Otu000004|_|Otu000011|_|Otu000008|_|Otu000193|_|Otu000014|_|Otu000028|_|Otu000013|_|Otu000356|_|Otu000109|_|Otu000030|_|Otu000085|_|Otu000148|_|Otu000586|_|Otu000010|_|Otu000144|_|Otu000101|_|Otu000016|_|Otu…	0.68	1	0.433128
289	Otu000002|_|Otu000001|_|Otu000003|_|Otu000006|_|Otu000055|_|Otu000035|_|Otu000005|_|Otu000045|_|Otu000020|_|Otu000023|_|Otu000007|_|Otu000025|_|Otu000033|_|Otu000188|_|Otu000052|_|Otu000032|_|Otu000004|_|Otu000011|_|Otu000008|_|Otu000193|_|Otu000014|_|Otu000028|_|Otu000013|_|Otu000356|_|Otu000109|_|Otu000030|_|Otu000085|_|Otu000148|_|Otu000586|_|Otu000010|_|Otu000144|_|Otu000101|_|Otu000016|_|Otu…	0.675	1	0.43229
290	Otu000002|_|Otu000001|_|Otu000003|_|Otu000006|_|Otu000055|_|Otu000035|_|Otu000005|_|Otu000045|_|Otu000020|_|Otu000023|_|Otu000007|_|Otu000025|_|Otu000033|_|Otu000188|_|Otu000052|_|Otu000032|_|Otu000004|_|Otu000011|_|Otu000008|_|Otu000193|_|Otu000014|_|Otu000028|_|Otu000013|_|Otu000356|_|Otu000109|_|Otu000030|_|Otu000085|_|Otu000148|_|Otu000586|_|Otu000010|_|Otu000144|_|Otu000101|_|Otu000016|_|Otu…	0.655	1	0.439858
291	Otu000002|_|Otu000001|_|Otu000003|_|Otu000006|_|Otu000055|_|Otu000035|_|Otu000005|_|Otu000045|_|Otu000020|_|Otu000023|_|Otu000007|_|Otu000025|_|Otu000033|_|Otu000188|_|Otu000052|_|Otu000032|_|Otu000004|_|Otu000011|_|Otu000008|_|Otu000193|_|Otu000014|_|Otu000028|_|Otu000013|_|Otu000356|_|Otu000109|_|Otu000030|_|Otu000085|_|Otu000148|_|Otu000586|_|Otu000010|_|Otu000144|_|Otu000101|_|Otu000016|_|Otu…	0.68	1	0.433128
292	Otu000002|_|Otu000001|_|Otu000003|_|Otu000006|_|Otu000055|_|Otu000035|_|Otu000005|_|Otu000045|_|Otu000020|_|Otu000023|_|Otu000007|_|Otu000025|_|Otu000033|_|Otu000188|_|Otu000052|_|Otu000032|_|Otu000004|_|Otu000011|_|Otu000008|_|Otu000193|_|Otu000014|_|Otu000028|_|Otu000013|_|Otu000356|_|Otu000109|_|Otu000030|_|Otu000085|_|Otu000148|_|Otu000586|_|Otu000010|_|Otu000144|_|Otu000101|_|Otu000016|_|Otu…	0.665	1	0.436205
293	Otu000002|_|Otu000001|_|Otu000003|_|Otu000006|_|Otu000055|_|Otu000035|_|Otu000005|_|Otu000045|_|Otu000020|_|Otu000023|_|Otu000007|_|Otu000025|_|Otu000033|_|Otu000188|_|Otu000052|_|Otu000032|_|Otu000004|_|Otu000011|_|Otu000008|_|Otu000193|_|Otu000014|_|Otu000028|_|Otu000013|_|Otu000356|_|Otu000109|_|Otu000030|_|Otu000085|_|Otu000148|_|Otu000586|_|Otu000010|_|Otu000144|_|Otu000101|_|Otu000016|_|Otu…	0.675	1	0.43229
294	Otu000002|_|Otu000001|_|Otu000003|_|Otu000006|_|Otu000055|_|Otu000035|_|Otu000005|_|Otu000045|_|Otu000020|_|Otu000023|_|Otu000007|_|Otu000025|_|Otu000033|_|Otu000188|_|Otu000052|_|Otu000032|_|Otu000004|_|Otu000011|_|Otu000008|_|Otu000193|_|Otu000014|_|Otu000028|_|Otu000013|_|Otu000356|_|Otu000109|_|Otu000030|_|Otu000085|_|Otu000148|_|Otu000586|_|Otu000010|_|Otu000144|_|Otu000101|_|Otu000016|_|Otu…	0.685	1	0.428106
295	Otu000002|_|Otu000001|_|Otu000003|_|Otu000006|_|Otu000055|_|Otu000035|_|Otu000005|_|Otu000045|_|Otu000020|_|Otu000023|_|Otu000007|_|Otu000025|_|Otu000033|_|Otu000188|_|Otu000052|_|Otu000032|_|Otu000004|_|Otu000011|_|Otu000008|_|Otu000193|_|Otu000014|_|Otu000028|_|Otu000013|_|Otu000356|_|Otu000109|_|Otu000030|_|Otu000085|_|Otu000148|_|Otu000586|_|Otu000010|_|Otu000144|_|Otu000101|_|Otu000016|_|Otu…	0.655	1	0.439858
296	Otu000002|_|Otu000001|_|Otu000003|_|Otu000006|_|Otu000055|_|Otu000035|_|Otu000005|_|Otu000045|_|Otu000020|_|Otu000023|_|Otu000007|_|Otu000025|_|Otu000033|_|Otu000188|_|Otu000052|_|Otu000032|_|Otu000004|_|Otu000011|_|Otu000008|_|Otu000193|_|Otu000014|_|Otu000028|_|Otu000013|_|Otu000356|_|Otu000109|_|Otu000030|_|Otu000085|_|Otu000148|_|Otu000586|_|Otu000010|_|Otu000144|_|Otu000101|_|Otu000016|_|Otu…	0.655	1	0.439858
297	Otu000002|_|Otu000001|_|Otu000003|_|Otu000006|_|Otu000055|_|Otu000035|_|Otu000005|_|Otu000045|_|Otu000020|_|Otu000023|_|Otu000007|_|Otu000025|_|Otu000033|_|Otu000188|_|Otu000052|_|Otu000032|_|Otu000004|_|Otu000011|_|Otu000008|_|Otu000193|_|Otu000014|_|Otu000028|_|Otu000013|_|Otu000356|_|Otu000109|_|Otu000030|_|Otu000085|_|Otu000148|_|Otu000586|_|Otu000010|_|Otu000144|_|Otu000101|_|Otu000016|_|Otu…	0.665	1	0.436205
298	Otu000002|_|Otu000001|_|Otu000003|_|Otu000006|_|Otu000055|_|Otu000035|_|Otu000005|_|Otu000045|_|Otu000020|_|Otu000023|_|Otu000007|_|Otu000025|_|Otu000033|_|Otu000188|_|Otu000052|_|Otu000032|_|Otu000004|_|Otu000011|_|Otu000008|_|Otu000193|_|Otu000014|_|Otu000028|_|Otu000013|_|Otu000356|_|Otu000109|_|Otu000030|_|Otu000085|_|Otu000148|_|Otu000586|_|Otu000010|_|Otu000144|_|Otu000101|_|Otu000016|_|Otu…	0.655	1	0.439858
299	Otu000002|_|Otu000001|_|Otu000003|_|Otu000006|_|Otu000055|_|Otu000035|_|Otu000005|_|Otu000045|_|Otu000020|_|Otu000023|_|Otu000007|_|Otu000025|_|Otu000033|_|Otu000188|_|Otu000052|_|Otu000032|_|Otu000004|_|Otu000011|_|Otu000008|_|Otu000193|_|Otu000014|_|Otu000028|_|Otu000013|_|Otu000356|_|Otu000109|_|Otu000030|_|Otu000085|_|Otu000148|_|Otu000586|_|Otu000010|_|Otu000144|_|Otu000101|_|Otu000016|_|Otu…	0.66	1	0.440908
300	Otu000002|_|Otu000001|_|Otu000003|_|Otu000006|_|Otu000055|_|Otu000035|_|Otu000005|_|Otu000045|_|Otu000020|_|Otu000023|_|Otu000007|_|Otu000025|_|Otu000033|_|Otu000188|_|Otu000052|_|Otu000032|_|Otu000004|_|Otu000011|_|Otu000008|_|Otu000193|_|Otu000014|_|Otu000028|_|Otu000013|_|Otu000356|_|Otu000109|_|Otu000030|_|Otu000085|_|Otu000148|_|Otu000586|_|Otu000010|_|Otu000144|_|Otu000101|_|Otu000016|_|Otu…	0.665	1	0.436205
301	Otu000002|_|Otu000001|_|Otu000003|_|Otu000006|_|Otu000055|_|Otu000035|_|Otu000005|_|Otu000045|_|Otu000020|_|Otu000023|_|Otu000007|_|Otu000025|_|Otu000033|_|Otu000188|_|Otu000052|_|Otu000032|_|Otu000004|_|Otu000011|_|Otu000008|_|Otu000193|_|Otu000014|_|Otu000028|_|Otu000013|_|Otu000356|_|Otu000109|_|Otu000030|_|Otu000085|_|Otu000148|_|Otu000586|_|Otu000010|_|Otu000144|_|Otu000101|_|Otu000016|_|Otu…	0.69	1	0.428836
302	Otu000002|_|Otu000001|_|Otu000003|_|Otu000006|_|Otu000055|_|Otu000035|_|Otu000005|_|Otu000045|_|Otu000020|_|Otu000023|_|Otu000007|_|Otu000025|_|Otu000033|_|Otu000188|_|Otu000052|_|Otu000032|_|Otu000004|_|Otu000011|_|Otu000008|_|Otu000193|_|Otu000014|_|Otu000028|_|Otu000013|_|Otu000356|_|Otu000109|_|Otu000030|_|Otu000085|_|Otu000148|_|Otu000586|_|Otu000010|_|Otu000144|_|Otu000101|_|Otu000016|_|Otu…	0.665	1	0.436205
303	Otu000002|_|Otu000001|_|Otu000003|_|Otu000006|_|Otu000055|_|Otu000035|_|Otu000005|_|Otu000045|_|Otu000020|_|Otu000023|_|Otu000007|_|Otu000025|_|Otu000033|_|Otu000188|_|Otu000052|_|Otu000032|_|Otu000004|_|Otu000011|_|Otu000008|_|Otu000193|_|Otu000014|_|Otu000028|_|Otu000013|_|Otu000356|_|Otu000109|_|Otu000030|_|Otu000085|_|Otu000148|_|Otu000586|_|Otu000010|_|Otu000144|_|Otu000101|_|Otu000016|_|Otu…	0.69	1	0.428836
304	Otu000002|_|Otu000001|_|Otu000003|_|Otu000006|_|Otu000055|_|Otu000035|_|Otu000005|_|Otu000045|_|Otu000020|_|Otu000023|_|Otu000007|_|Otu000025|_|Otu000033|_|Otu000188|_|Otu000052|_|Otu000032|_|Otu000004|_|Otu000011|_|Otu000008|_|Otu000193|_|Otu000014|_|Otu000028|_|Otu000013|_|Otu000356|_|Otu000109|_|Otu000030|_|Otu000085|_|Otu000148|_|Otu000586|_|Otu000010|_|Otu000144|_|Otu000101|_|Otu000016|_|Otu…	0.67	1	0.43715
305	Otu000002|_|Otu000001|_|Otu000003|_|Otu000006|_|Otu000055|_|Otu000035|_|Otu000005|_|Otu000045|_|Otu000020|_|Otu000023|_|Otu000007|_|Otu000025|_|Otu000033|_|Otu000188|_|Otu000052|_|Otu000032|_|Otu000004|_|Otu000011|_|Otu000008|_|Otu000193|_|Otu000014|_|Otu000028|_|Otu000013|_|Otu000356|_|Otu000109|_|Otu000030|_|Otu000085|_|Otu000148|_|Otu000586|_|Otu000010|_|Otu000144|_|Otu000101|_|Otu000016|_|Otu…	0.655	1	0.439858
306	Otu000002|_|Otu000001|_|Otu000003|_|Otu000006|_|Otu000055|_|Otu000035|_|Otu000005|_|Otu000045|_|Otu000020|_|Otu000023|_|Otu000007|_|Otu000025|_|Otu000033|_|Otu000188|_|Otu000052|_|Otu000032|_|Otu000004|_|Otu000011|_|Otu000008|_|Otu000193|_|Otu000014|_|Otu000028|_|Otu000013|_|Otu000356|_|Otu000109|_|Otu000030|_|Otu000085|_|Otu000148|_|Otu000586|_|Otu000010|_|Otu000144|_|Otu000101|_|Otu000016|_|Otu…	0.67	1	0.43715
307	Otu000002|_|Otu000001|_|Otu000003|_|Otu000006|_|Otu000055|_|Otu000035|_|Otu000005|_|Otu000045|_|Otu000020|_|Otu000023|_|Otu000007|_|Otu000025|_|Otu000033|_|Otu000188|_|Otu000052|_|Otu000032|_|Otu000004|_|Otu000011|_|Otu000008|_|Otu000193|_|Otu000014|_|Otu000028|_|Otu000013|_|Otu000356|_|Otu000109|_|Otu000030|_|Otu000085|_|Otu000148|_|Otu000586|_|Otu000010|_|Otu000144|_|Otu000101|_|Otu000016|_|Otu…	0.665	1	0.436205
308	Otu000002|_|Otu000001|_|Otu000003|_|Otu000006|_|Otu000055|_|Otu000035|_|Otu000005|_|Otu000045|_|Otu000020|_|Otu000023|_|Otu000007|_|Otu000025|_|Otu000033|_|Otu000188|_|Otu000052|_|Otu000032|_|Otu000004|_|Otu000011|_|Otu000008|_|Otu000193|_|Otu000014|_|Otu000028|_|Otu000013|_|Otu000356|_|Otu000109|_|Otu000030|_|Otu000085|_|Otu000148|_|Otu000586|_|Otu000010|_|Otu000144|_|Otu000101|_|Otu000016|_|Otu…	0.66	1	0.440908
309	Otu000002|_|Otu000001|_|Otu000003|_|Otu000006|_|Otu000055|_|Otu000035|_|Otu000005|_|Otu000045|_|Otu000020|_|Otu000023|_|Otu000007|_|Otu000025|_|Otu000033|_|Otu000188|_|Otu000052|_|Otu000032|_|Otu000004|_|Otu000011|_|Otu000008|_|Otu000193|_|Otu000014|_|Otu000028|_|Otu000013|_|Otu000356|_|Otu000109|_|Otu000030|_|Otu000085|_|Otu000148|_|Otu000586|_|Otu000010|_|Otu000144|_|Otu000101|_|Otu000016|_|Otu…	0.675	1	0.43229
310	Otu000002|_|Otu000001|_|Otu000003|_|Otu000006|_|Otu000055|_|Otu000035|_|Otu000005|_|Otu000045|_|Otu000020|_|Otu000023|_|Otu000007|_|Otu000025|_|Otu000033|_|Otu000188|_|Otu000052|_|Otu000032|_|Otu000004|_|Otu000011|_|Otu000008|_|Otu000193|_|Otu000014|_|Otu000028|_|Otu000013|_|Otu000356|_|Otu000109|_|Otu000030|_|Otu000085|_|Otu000148|_|Otu000586|_|Otu000010|_|Otu000144|_|Otu000101|_|Otu000016|_|Otu…	0.68	1	0.433128
311	Otu000002|_|Otu000001|_|Otu000003|_|Otu000006|_|Otu000055|_|Otu000035|_|Otu000005|_|Otu000045|_|Otu000020|_|Otu000023|_|Otu000007|_|Otu000025|_|Otu000033|_|Otu000188|_|Otu000052|_|Otu000032|_|Otu000004|_|Otu000011|_|Otu000008|_|Otu000193|_|Otu000014|_|Otu000028|_|Otu000013|_|Otu000356|_|Otu000109|_|Otu000030|_|Otu000085|_|Otu000148|_|Otu000586|_|Otu000010|_|Otu000144|_|Otu000101|_|Otu000016|_|Otu…	0.66	1	0.440908
312	Otu000002|_|Otu000001|_|Otu000003|_|Otu000006|_|Otu000055|_|Otu000035|_|Otu000005|_|Otu000045|_|Otu000020|_|Otu000023|_|Otu000007|_|Otu000025|_|Otu000033|_|Otu000188|_|Otu000052|_|Otu000032|_|Otu000004|_|Otu000011|_|Otu000008|_|Otu000193|_|Otu000014|_|Otu000028|_|Otu000013|_|Otu000356|_|Otu000109|_|Otu000030|_|Otu000085|_|Otu000148|_|Otu000586|_|Otu000010|_|Otu000144|_|Otu000101|_|Otu000016|_|Otu…	0.685	1	0.428106
313	Otu000002|_|Otu000001|_|Otu000003|_|Otu000006|_|Otu000055|_|Otu000035|_|Otu000005|_|Otu000045|_|Otu000020|_|Otu000023|_|Otu000007|_|Otu000025|_|Otu000033|_|Otu000188|_|Otu000052|_|Otu000032|_|Otu000004|_|Otu000011|_|Otu000008|_|Otu000193|_|Otu000014|_|Otu000028|_|Otu000013|_|Otu000356|_|Otu000109|_|Otu000030|_|Otu000085|_|Otu000148|_|Otu000586|_|Otu000010|_|Otu000144|_|Otu000101|_|Otu000016|_|Otu…	0.66	1	0.435201
314	Otu000002|_|Otu000001|_|Otu000003|_|Otu000006|_|Otu000055|_|Otu000035|_|Otu000005|_|Otu000045|_|Otu000020|_|Otu000023|_|Otu000007|_|Otu000025|_|Otu000033|_|Otu000188|_|Otu000052|_|Otu000032|_|Otu000004|_|Otu000011|_|Otu000008|_|Otu000193|_|Otu000014|_|Otu000028|_|Otu000013|_|Otu000356|_|Otu000109|_|Otu000030|_|Otu000085|_|Otu000148|_|Otu000586|_|Otu000010|_|Otu000144|_|Otu000101|_|Otu000016|_|Otu…	0.675	1	0.43229
315	Otu000002|_|Otu000001|_|Otu000003|_|Otu000006|_|Otu000055|_|Otu000035|_|Otu000005|_|Otu000045|_|Otu000020|_|Otu000023|_|Otu000007|_|Otu000025|_|Otu000033|_|Otu000188|_|Otu000052|_|Otu000032|_|Otu000004|_|Otu000011|_|Otu000008|_|Otu000193|_|Otu000014|_|Otu000028|_|Otu000013|_|Otu000356|_|Otu000109|_|Otu000030|_|Otu000085|_|Otu000148|_|Otu000586|_|Otu000010|_|Otu000144|_|Otu000101|_|Otu000016|_|Otu…	0.675	1	0.43229
316	Otu000002|_|Otu000001|_|Otu000003|_|Otu000006|_|Otu000055|_|Otu000035|_|Otu000005|_|Otu000045|_|Otu000020|_|Otu000023|_|Otu000007|_|Otu000025|_|Otu000033|_|Otu000188|_|Otu000052|_|Otu000032|_|Otu000004|_|Otu000011|_|Otu000008|_|Otu000193|_|Otu000014|_|Otu000028|_|Otu000013|_|Otu000356|_|Otu000109|_|Otu000030|_|Otu000085|_|Otu000148|_|Otu000586|_|Otu000010|_|Otu000144|_|Otu000101|_|Otu000016|_|Otu…	0.68	1	0.427317
317	Otu000002|_|Otu000001|_|Otu000003|_|Otu000006|_|Otu000055|_|Otu000035|_|Otu000005|_|Otu000045|_|Otu000020|_|Otu000023|_|Otu000007|_|Otu000025|_|Otu000033|_|Otu000188|_|Otu000052|_|Otu000032|_|Otu000004|_|Otu000011|_|Otu000008|_|Otu000193|_|Otu000014|_|Otu000028|_|Otu000013|_|Otu000356|_|Otu000109|_|Otu000030|_|Otu000085|_|Otu000148|_|Otu000586|_|Otu000010|_|Otu000144|_|Otu000101|_|Otu000016|_|Otu…	0.67	1	0.43715
318	Otu000002|_|Otu000001|_|Otu000003|_|Otu000006|_|Otu000055|_|Otu000035|_|Otu000005|_|Otu000045|_|Otu000020|_|Otu000023|_|Otu000007|_|Otu000025|_|Otu000033|_|Otu000188|_|Otu000052|_|Otu000032|_|Otu000004|_|Otu000011|_|Otu000008|_|Otu000193|_|Otu000014|_|Otu000028|_|Otu000013|_|Otu000356|_|Otu000109|_|Otu000030|_|Otu000085|_|Otu000148|_|Otu000586|_|Otu000010|_|Otu000144|_|Otu000101|_|Otu000016|_|Otu…	0.665	1	0.436205
319	Otu000002|_|Otu000001|_|Otu000003|_|Otu000006|_|Otu000055|_|Otu000035|_|Otu000005|_|Otu000045|_|Otu000020|_|Otu000023|_|Otu000007|_|Otu000025|_|Otu000033|_|Otu000188|_|Otu000052|_|Otu000032|_|Otu000004|_|Otu000011|_|Otu000008|_|Otu000193|_|Otu000014|_|Otu000028|_|Otu000013|_|Otu000356|_|Otu000109|_|Otu000030|_|Otu000085|_|Otu000148|_|Otu000586|_|Otu000010|_|Otu000144|_|Otu000101|_|Otu000016|_|Otu…	0.655	1	0.439858
320	Otu000002|_|Otu000001|_|Otu000003|_|Otu000006|_|Otu000055|_|Otu000035|_|Otu000005|_|Otu000045|_|Otu000020|_|Otu000023|_|Otu000007|_|Otu000025|_|Otu000033|_|Otu000188|_|Otu000052|_|Otu000032|_|Otu000004|_|Otu000011|_|Otu000008|_|Otu000193|_|Otu000014|_|Otu000028|_|Otu000013|_|Otu000356|_|Otu000109|_|Otu000030|_|Otu000085|_|Otu000148|_|Otu000586|_|Otu000010|_|Otu000144|_|Otu000101|_|Otu000016|_|Otu…	0.685	1	0.428106
321	Otu000002|_|Otu000001|_|Otu000003|_|Otu000006|_|Otu000055|_|Otu000035|_|Otu000005|_|Otu000045|_|Otu000020|_|Otu000023|_|Otu000007|_|Otu000025|_|Otu000033|_|Otu000188|_|Otu000052|_|Otu000032|_|Otu000004|_|Otu000011|_|Otu000008|_|Otu000193|_|Otu000014|_|Otu000028|_|Otu000013|_|Otu000356|_|Otu000109|_|Otu000030|_|Otu000085|_|Otu000148|_|Otu000586|_|Otu000010|_|Otu000144|_|Otu000101|_|Otu000016|_|Otu…	0.655	1	0.439858
322	Otu000002|_|Otu000001|_|Otu000003|_|Otu000006|_|Otu000055|_|Otu000035|_|Otu000005|_|Otu000045|_|Otu000020|_|Otu000023|_|Otu000007|_|Otu000025|_|Otu000033|_|Otu000188|_|Otu000052|_|Otu000032|_|Otu000004|_|Otu000011|_|Otu000008|_|Otu000193|_|Otu000014|_|Otu000028|_|Otu000013|_|Otu000356|_|Otu000109|_|Otu000030|_|Otu000085|_|Otu000148|_|Otu000586|_|Otu000010|_|Otu000144|_|Otu000101|_|Otu000016|_|Otu…	0.675	1	0.43229
323	Otu000002|_|Otu000001|_|Otu000003|_|Otu000006|_|Otu000055|_|Otu000035|_|Otu000005|_|Otu000045|_|Otu000020|_|Otu000023|_|Otu000007|_|Otu000025|_|Otu000033|_|Otu000188|_|Otu000052|_|Otu000032|_|Otu000004|_|Otu000011|_|Otu000008|_|Otu000193|_|Otu000014|_|Otu000028|_|Otu000013|_|Otu000356|_|Otu000109|_|Otu000030|_|Otu000085|_|Otu000148|_|Otu000586|_|Otu000010|_|Otu000144|_|Otu000101|_|Otu000016|_|Otu…	0.66	1	0.440908
324	Otu000002|_|Otu000001|_|Otu000003|_|Otu000006|_|Otu000055|_|Otu000035|_|Otu000005|_|Otu000045|_|Otu000020|_|Otu000023|_|Otu000007|_|Otu000025|_|Otu000033|_|Otu000188|_|Otu000052|_|Otu000032|_|Otu000004|_|Otu000011|_|Otu000008|_|Otu000193|_|Otu000014|_|Otu000028|_|Otu000013|_|Otu000356|_|Otu000109|_|Otu000030|_|Otu000085|_|Otu000148|_|Otu000586|_|Otu000010|_|Otu000144|_|Otu000101|_|Otu000016|_|Otu…	0.665	1	0.436205
325	Otu000002|_|Otu000001|_|Otu000003|_|Otu000006|_|Otu000055|_|Otu000035|_|Otu000005|_|Otu000045|_|Otu000020|_|Otu000023|_|Otu000007|_|Otu000025|_|Otu000033|_|Otu000188|_|Otu000052|_|Otu000032|_|Otu000004|_|Otu000011|_|Otu000008|_|Otu000193|_|Otu000014|_|Otu000028|_|Otu000013|_|Otu000356|_|Otu000109|_|Otu000030|_|Otu000085|_|Otu000148|_|Otu000586|_|Otu000010|_|Otu000144|_|Otu000101|_|Otu000016|_|Otu…	0.65	1	0.438748
326	Otu000002|_|Otu000001|_|Otu000003|_|Otu000006|_|Otu000055|_|Otu000035|_|Otu000005|_|Otu000045|_|Otu000020|_|Otu000023|_|Otu000007|_|Otu000025|_|Otu000033|_|Otu000188|_|Otu000052|_|Otu000032|_|Otu000004|_|Otu000011|_|Otu000008|_|Otu000193|_|Otu000014|_|Otu000028|_|Otu000013|_|Otu000356|_|Otu000109|_|Otu000030|_|Otu000085|_|Otu000148|_|Otu000586|_|Otu000010|_|Otu000144|_|Otu000101|_|Otu000016|_|Otu…	0.68	1	0.433128
327	Otu000002|_|Otu000001|_|Otu000003|_|Otu000006|_|Otu000055|_|Otu000035|_|Otu000005|_|Otu000045|_|Otu000020|_|Otu000023|_|Otu000007|_|Otu000025|_|Otu000033|_|Otu000188|_|Otu000052|_|Otu000032|_|Otu000004|_|Otu000011|_|Otu000008|_|Otu000193|_|Otu000014|_|Otu000028|_|Otu000013|_|Otu000356|_|Otu000109|_|Otu000030|_|Otu000085|_|Otu000148|_|Otu000586|_|Otu000010|_|Otu000144|_|Otu000101|_|Otu000016|_|Otu…	0.665	1	0.436205
328	Otu000002|_|Otu000001|_|Otu000003|_|Otu000006|_|Otu000055|_|Otu000035|_|Otu000005|_|Otu000045|_|Otu000020|_|Otu000023|_|Otu000007|_|Otu000025|_|Otu000033|_|Otu000188|_|Otu000052|_|Otu000032|_|Otu000004|_|Otu000011|_|Otu000008|_|Otu000193|_|Otu000014|_|Otu000028|_|Otu000013|_|Otu000356|_|Otu000109|_|Otu000030|_|Otu000085|_|Otu000148|_|Otu000586|_|Otu000010|_|Otu000144|_|Otu000101|_|Otu000016|_|Otu…	0.65	1	0.438748
329	Otu000002|_|Otu000001|_|Otu000003|_|Otu000006|_|Otu000055|_|Otu000035|_|Otu000005|_|Otu000045|_|Otu000020|_|Otu000023|_|Otu000007|_|Otu000025|_|Otu000033|_|Otu000188|_|Otu000052|_|Otu000032|_|Otu000004|_|Otu000011|_|Otu000008|_|Otu000193|_|Otu000014|_|Otu000028|_|Otu000013|_|Otu000356|_|Otu000109|_|Otu000030|_|Otu000085|_|Otu000148|_|Otu000586|_|Otu000010|_|Otu000144|_|Otu000101|_|Otu000016|_|Otu…	0.68	1	0.427317
330	Otu000002|_|Otu000001|_|Otu000003|_|Otu000006|_|Otu000055|_|Otu000035|_|Otu000005|_|Otu000045|_|Otu000020|_|Otu000023|_|Otu000007|_|Otu000025|_|Otu000033|_|Otu000188|_|Otu000052|_|Otu000032|_|Otu000004|_|Otu000011|_|Otu000008|_|Otu000193|_|Otu000014|_|Otu000028|_|Otu000013|_|Otu000356|_|Otu000109|_|Otu000030|_|Otu000085|_|Otu000148|_|Otu000586|_|Otu000010|_|Otu000144|_|Otu000101|_|Otu000016|_|Otu…	0.665	1	0.436205
331	Otu000002|_|Otu000001|_|Otu000003|_|Otu000006|_|Otu000055|_|Otu000035|_|Otu000005|_|Otu000045|_|Otu000020|_|Otu000023|_|Otu000007|_|Otu000025|_|Otu000033|_|Otu000188|_|Otu000052|_|Otu000032|_|Otu000004|_|Otu000011|_|Otu000008|_|Otu000193|_|Otu000014|_|Otu000028|_|Otu000013|_|Otu000356|_|Otu000109|_|Otu000030|_|Otu000085|_|Otu000148|_|Otu000586|_|Otu000010|_|Otu000144|_|Otu000101|_|Otu000016|_|Otu…	0.67	1	0.43715
332	Otu000002|_|Otu000001|_|Otu000003|_|Otu000006|_|Otu000055|_|Otu000035|_|Otu000005|_|Otu000045|_|Otu000020|_|Otu000023|_|Otu000007|_|Otu000025|_|Otu000033|_|Otu000188|_|Otu000052|_|Otu000032|_|Otu000004|_|Otu000011|_|Otu000008|_|Otu000193|_|Otu000014|_|Otu000028|_|Otu000013|_|Otu000356|_|Otu000109|_|Otu000030|_|Otu000085|_|Otu000148|_|Otu000586|_|Otu000010|_|Otu000144|_|Otu000101|_|Otu000016|_|Otu…	0.645	1	0.443255
333	Otu000002|_|Otu000001|_|Otu000003|_|Otu000006|_|Otu000055|_|Otu000035|_|Otu000005|_|Otu000045|_|Otu000020|_|Otu000023|_|Otu000007|_|Otu000025|_|Otu000033|_|Otu000188|_|Otu000052|_|Otu000032|_|Otu000004|_|Otu000011|_|Otu000008|_|Otu000193|_|Otu000014|_|Otu000028|_|Otu000013|_|Otu000356|_|Otu000109|_|Otu000030|_|Otu000085|_|Otu000148|_|Otu000586|_|Otu000010|_|Otu000144|_|Otu000101|_|Otu000016|_|Otu…	0.655	1	0.439858
334	Otu000002|_|Otu000001|_|Otu000003|_|Otu000006|_|Otu000055|_|Otu000035|_|Otu000005|_|Otu000045|_|Otu000020|_|Otu000023|_|Otu000007|_|Otu000025|_|Otu000033|_|Otu000188|_|Otu000052|_|Otu000032|_|Otu000004|_|Otu000011|_|Otu000008|_|Otu000193|_|Otu000014|_|Otu000028|_|Otu000013|_|Otu000356|_|Otu000109|_|Otu000030|_|Otu000085|_|Otu000148|_|Otu000586|_|Otu000010|_|Otu000144|_|Otu000101|_|Otu000016|_|Otu…	0.665	1	0.436205
335	Otu000002|_|Otu000001|_|Otu000003|_|Otu000006|_|Otu000055|_|Otu000035|_|Otu000005|_|Otu000045|_|Otu000020|_|Otu000023|_|Otu000007|_|Otu000025|_|Otu000033|_|Otu000188|_|Otu000052|_|Otu000032|_|Otu000004|_|Otu000011|_|Otu000008|_|Otu000193|_|Otu000014|_|Otu000028|_|Otu000013|_|Otu000356|_|Otu000109|_|Otu000030|_|Otu000085|_|Otu000148|_|Otu000586|_|Otu000010|_|Otu000144|_|Otu000101|_|Otu000016|_|Otu…	0.645	1	0.437579
336	Otu000002|_|Otu000001|_|Otu000003|_|Otu000006|_|Otu000055|_|Otu000035|_|Otu000005|_|Otu000045|_|Otu000020|_|Otu000023|_|Otu000007|_|Otu000025|_|Otu000033|_|Otu000188|_|Otu000052|_|Otu000032|_|Otu000004|_|Otu000011|_|Otu000008|_|Otu000193|_|Otu000014|_|Otu000028|_|Otu000013|_|Otu000356|_|Otu000109|_|Otu000030|_|Otu000085|_|Otu000148|_|Otu000586|_|Otu000010|_|Otu000144|_|Otu000101|_|Otu000016|_|Otu…	0.675	1	0.43229
337	Otu000002|_|Otu000001|_|Otu000003|_|Otu000006|_|Otu000055|_|Otu000035|_|Otu000005|_|Otu000045|_|Otu000020|_|Otu000023|_|Otu000007|_|Otu000025|_|Otu000033|_|Otu000188|_|Otu000052|_|Otu000032|_|Otu000004|_|Otu000011|_|Otu000008|_|Otu000193|_|Otu000014|_|Otu000028|_|Otu000013|_|Otu000356|_|Otu000109|_|Otu000030|_|Otu000085|_|Otu000148|_|Otu000586|_|Otu000010|_|Otu000144|_|Otu000101|_|Otu000016|_|Otu…	0.655	1	0.439858
338	Otu000002|_|Otu000001|_|Otu000003|_|Otu000006|_|Otu000055|_|Otu000035|_|Otu000005|_|Otu000045|_|Otu000020|_|Otu000023|_|Otu000007|_|Otu000025|_|Otu000033|_|Otu000188|_|Otu000052|_|Otu000032|_|Otu000004|_|Otu000011|_|Otu000008|_|Otu000193|_|Otu000014|_|Otu000028|_|Otu000013|_|Otu000356|_|Otu000109|_|Otu000030|_|Otu000085|_|Otu000148|_|Otu000586|_|Otu000010|_|Otu000144|_|Otu000101|_|Otu000016|_|Otu…	0.665	1	0.436205
339	Otu000002|_|Otu000001|_|Otu000003|_|Otu000006|_|Otu000055|_|Otu000035|_|Otu000005|_|Otu000045|_|Otu000020|_|Otu000023|_|Otu000007|_|Otu000025|_|Otu000033|_|Otu000188|_|Otu000052|_|Otu000032|_|Otu000004|_|Otu000011|_|Otu000008|_|Otu000193|_|Otu000014|_|Otu000028|_|Otu000013|_|Otu000356|_|Otu000109|_|Otu000030|_|Otu000085|_|Otu000148|_|Otu000586|_|Otu000010|_|Otu000144|_|Otu000101|_|Otu000016|_|Otu…	0.665	1	0.436205
340	Otu000002|_|Otu000001|_|Otu000003|_|Otu000006|_|Otu000055|_|Otu000035|_|Otu000005|_|Otu000045|_|Otu000020|_|Otu000023|_|Otu000007|_|Otu000025|_|Otu000033|_|Otu000188|_|Otu000052|_|Otu000032|_|Otu000004|_|Otu000011|_|Otu000008|_|Otu000193|_|Otu000014|_|Otu000028|_|Otu000013|_|Otu000356|_|Otu000109|_|Otu000030|_|Otu000085|_|Otu000148|_|Otu000586|_|Otu000010|_|Otu000144|_|Otu000101|_|Otu000016|_|Otu…	0.665	1	0.436205
341	Otu000002|_|Otu000001|_|Otu000003|_|Otu000006|_|Otu000055|_|Otu000035|_|Otu000005|_|Otu000045|_|Otu000020|_|Otu000023|_|Otu000007|_|Otu000025|_|Otu000033|_|Otu000188|_|Otu000052|_|Otu000032|_|Otu000004|_|Otu000011|_|Otu000008|_|Otu000193|_|Otu000014|_|Otu000028|_|Otu000013|_|Otu000356|_|Otu000109|_|Otu000030|_|Otu000085|_|Otu000148|_|Otu000586|_|Otu000010|_|Otu000144|_|Otu000101|_|Otu000016|_|Otu…	0.665	1	0.436205
342	Otu000002|_|Otu000001|_|Otu000003|_|Otu000006|_|Otu000055|_|Otu000035|_|Otu000005|_|Otu000045|_|Otu000020|_|Otu000023|_|Otu000007|_|Otu000025|_|Otu000033|_|Otu000188|_|Otu000052|_|Otu000032|_|Otu000004|_|Otu000011|_|Otu000008|_|Otu000193|_|Otu000014|_|Otu000028|_|Otu000013|_|Otu000356|_|Otu000109|_|Otu000030|_|Otu000085|_|Otu000148|_|Otu000586|_|Otu000010|_|Otu000144|_|Otu000101|_|Otu000016|_|Otu…	0.665	1	0.436205
343	Otu000002|_|Otu000001|_|Otu000003|_|Otu000006|_|Otu000055|_|Otu000035|_|Otu000005|_|Otu000045|_|Otu000020|_|Otu000023|_|Otu000007|_|Otu000025|_|Otu000033|_|Otu000188|_|Otu000052|_|Otu000032|_|Otu000004|_|Otu000011|_|Otu000008|_|Otu000193|_|Otu000014|_|Otu000028|_|Otu000013|_|Otu000356|_|Otu000109|_|Otu000030|_|Otu000085|_|Otu000148|_|Otu000586|_|Otu000010|_|Otu000144|_|Otu000101|_|Otu000016|_|Otu…	0.665	1	0.436205
344	Otu000002|_|Otu000001|_|Otu000003|_|Otu000006|_|Otu000055|_|Otu000035|_|Otu000005|_|Otu000045|_|Otu000020|_|Otu000023|_|Otu000007|_|Otu000025|_|Otu000033|_|Otu000188|_|Otu000052|_|Otu000032|_|Otu000004|_|Otu000011|_|Otu000008|_|Otu000193|_|Otu000014|_|Otu000028|_|Otu000013|_|Otu000356|_|Otu000109|_|Otu000030|_|Otu000085|_|Otu000148|_|Otu000586|_|Otu000010|_|Otu000144|_|Otu000101|_|Otu000016|_|Otu…	0.655	1	0.439858
345	Otu000002|_|Otu000001|_|Otu000003|_|Otu000006|_|Otu000055|_|Otu000035|_|Otu000005|_|Otu000045|_|Otu000020|_|Otu000023|_|Otu000007|_|Otu000025|_|Otu000033|_|Otu000188|_|Otu000052|_|Otu000032|_|Otu000004|_|Otu000011|_|Otu000008|_|Otu000193|_|Otu000014|_|Otu000028|_|Otu000013|_|Otu000356|_|Otu000109|_|Otu000030|_|Otu000085|_|Otu000148|_|Otu000586|_|Otu000010|_|Otu000144|_|Otu000101|_|Otu000016|_|Otu…	0.67	1	0.43715
346	Otu000002|_|Otu000001|_|Otu000003|_|Otu000006|_|Otu000055|_|Otu000035|_|Otu000005|_|Otu000045|_|Otu000020|_|Otu000023|_|Otu000007|_|Otu000025|_|Otu000033|_|Otu000188|_|Otu000052|_|Otu000032|_|Otu000004|_|Otu000011|_|Otu000008|_|Otu000193|_|Otu000014|_|Otu000028|_|Otu000013|_|Otu000356|_|Otu000109|_|Otu000030|_|Otu000085|_|Otu000148|_|Otu000586|_|Otu000010|_|Otu000144|_|Otu000101|_|Otu000016|_|Otu…	0.665	1	0.430436
347	Otu000002|_|Otu000001|_|Otu000003|_|Otu000006|_|Otu000055|_|Otu000035|_|Otu000005|_|Otu000045|_|Otu000020|_|Otu000023|_|Otu000007|_|Otu000025|_|Otu000033|_|Otu000188|_|Otu000052|_|Otu000032|_|Otu000004|_|Otu000011|_|Otu000008|_|Otu000193|_|Otu000014|_|Otu000028|_|Otu000013|_|Otu000356|_|Otu000109|_|Otu000030|_|Otu000085|_|Otu000148|_|Otu000586|_|Otu000010|_|Otu000144|_|Otu000101|_|Otu000016|_|Otu…	0.685	1	0.428106
348	Otu000002|_|Otu000001|_|Otu000003|_|Otu000006|_|Otu000055|_|Otu000035|_|Otu000005|_|Otu000045|_|Otu000020|_|Otu000023|_|Otu000007|_|Otu000025|_|Otu000033|_|Otu000188|_|Otu000052|_|Otu000032|_|Otu000004|_|Otu000011|_|Otu000008|_|Otu000193|_|Otu000014|_|Otu000028|_|Otu000013|_|Otu000356|_|Otu000109|_|Otu000030|_|Otu000085|_|Otu000148|_|Otu000586|_|Otu000010|_|Otu000144|_|Otu000101|_|Otu000016|_|Otu…	0.675	1	0.43229
349	Otu000002|_|Otu000001|_|Otu000003|_|Otu000006|_|Otu000055|_|Otu000035|_|Otu000005|_|Otu000045|_|Otu000020|_|Otu000023|_|Otu000007|_|Otu000025|_|Otu000033|_|Otu000188|_|Otu000052|_|Otu000032|_|Otu000004|_|Otu000011|_|Otu000008|_|Otu000193|_|Otu000014|_|Otu000028|_|Otu000013|_|Otu000356|_|Otu000109|_|Otu000030|_|Otu000085|_|Otu000148|_|Otu000586|_|Otu000010|_|Otu000144|_|Otu000101|_|Otu000016|_|Otu…	0.66	1	0.435201
350	Otu000002|_|Otu000001|_|Otu000003|_|Otu000006|_|Otu000055|_|Otu000035|_|Otu000005|_|Otu000045|_|Otu000020|_|Otu000023|_|Otu000007|_|Otu000025|_|Otu000033|_|Otu000188|_|Otu000052|_|Otu000032|_|Otu000004|_|Otu000011|_|Otu000008|_|Otu000193|_|Otu000014|_|Otu000028|_|Otu000013|_|Otu000356|_|Otu000109|_|Otu000030|_|Otu000085|_|Otu000148|_|Otu000586|_|Otu000010|_|Otu000144|_|Otu000101|_|Otu000016|_|Otu…	0.67	1	0.431393
351	Otu000002|_|Otu000001|_|Otu000003|_|Otu000006|_|Otu000055|_|Otu000035|_|Otu000005|_|Otu000045|_|Otu000020|_|Otu000023|_|Otu000007|_|Otu000025|_|Otu000033|_|Otu000188|_|Otu000052|_|Otu000032|_|Otu000004|_|Otu000011|_|Otu000008|_|Otu000193|_|Otu000014|_|Otu000028|_|Otu000013|_|Otu000356|_|Otu000109|_|Otu000030|_|Otu000085|_|Otu000148|_|Otu000586|_|Otu000010|_|Otu000144|_|Otu000101|_|Otu000016|_|Otu…	0.66	1	0.440908
352	Otu000002|_|Otu000001|_|Otu000003|_|Otu000006|_|Otu000055|_|Otu000035|_|Otu000005|_|Otu000045|_|Otu000020|_|Otu000023|_|Otu000007|_|Otu000025|_|Otu000033|_|Otu000188|_|Otu000052|_|Otu000032|_|Otu000004|_|Otu000011|_|Otu000008|_|Otu000193|_|Otu000014|_|Otu000028|_|Otu000013|_|Otu000356|_|Otu000109|_|Otu000030|_|Otu000085|_|Otu000148|_|Otu000586|_|Otu000010|_|Otu000144|_|Otu000101|_|Otu000016|_|Otu…	0.67	1	0.43715
353	Otu000002|_|Otu000001|_|Otu000003|_|Otu000006|_|Otu000055|_|Otu000035|_|Otu000005|_|Otu000045|_|Otu000020|_|Otu000023|_|Otu000007|_|Otu000025|_|Otu000033|_|Otu000188|_|Otu000052|_|Otu000032|_|Otu000004|_|Otu000011|_|Otu000008|_|Otu000193|_|Otu000014|_|Otu000028|_|Otu000013|_|Otu000356|_|Otu000109|_|Otu000030|_|Otu000085|_|Otu000148|_|Otu000586|_|Otu000010|_|Otu000144|_|Otu000101|_|Otu000016|_|Otu…	0.655	1	0.439858
354	Otu000002|_|Otu000001|_|Otu000003|_|Otu000006|_|Otu000055|_|Otu000035|_|Otu000005|_|Otu000045|_|Otu000020|_|Otu000023|_|Otu000007|_|Otu000025|_|Otu000033|_|Otu000188|_|Otu000052|_|Otu000032|_|Otu000004|_|Otu000011|_|Otu000008|_|Otu000193|_|Otu000014|_|Otu000028|_|Otu000013|_|Otu000356|_|Otu000109|_|Otu000030|_|Otu000085|_|Otu000148|_|Otu000586|_|Otu000010|_|Otu000144|_|Otu000101|_|Otu000016|_|Otu…	0.68	1	0.433128
355	Otu000002|_|Otu000001|_|Otu000003|_|Otu000006|_|Otu000055|_|Otu000035|_|Otu000005|_|Otu000045|_|Otu000020|_|Otu000023|_|Otu000007|_|Otu000025|_|Otu000033|_|Otu000188|_|Otu000052|_|Otu000032|_|Otu000004|_|Otu000011|_|Otu000008|_|Otu000193|_|Otu000014|_|Otu000028|_|Otu000013|_|Otu000356|_|Otu000109|_|Otu000030|_|Otu000085|_|Otu000148|_|Otu000586|_|Otu000010|_|Otu000144|_|Otu000101|_|Otu000016|_|Otu…	0.66	1	0.440908
356	Otu000002|_|Otu000001|_|Otu000003|_|Otu000006|_|Otu000055|_|Otu000035|_|Otu000005|_|Otu000045|_|Otu000020|_|Otu000023|_|Otu000007|_|Otu000025|_|Otu000033|_|Otu000188|_|Otu000052|_|Otu000032|_|Otu000004|_|Otu000011|_|Otu000008|_|Otu000193|_|Otu000014|_|Otu000028|_|Otu000013|_|Otu000356|_|Otu000109|_|Otu000030|_|Otu000085|_|Otu000148|_|Otu000586|_|Otu000010|_|Otu000144|_|Otu000101|_|Otu000016|_|Otu…	0.68	1	0.433128
357	Otu000002|_|Otu000001|_|Otu000003|_|Otu000006|_|Otu000055|_|Otu000035|_|Otu000005|_|Otu000045|_|Otu000020|_|Otu000023|_|Otu000007|_|Otu000025|_|Otu000033|_|Otu000188|_|Otu000052|_|Otu000032|_|Otu000004|_|Otu000011|_|Otu000008|_|Otu000193|_|Otu000014|_|Otu000028|_|Otu000013|_|Otu000356|_|Otu000109|_|Otu000030|_|Otu000085|_|Otu000148|_|Otu000586|_|Otu000010|_|Otu000144|_|Otu000101|_|Otu000016|_|Otu…	0.655	1	0.439858
358	Otu000002|_|Otu000001|_|Otu000003|_|Otu000006|_|Otu000055|_|Otu000035|_|Otu000005|_|Otu000045|_|Otu000020|_|Otu000023|_|Otu000007|_|Otu000025|_|Otu000033|_|Otu000188|_|Otu000052|_|Otu000032|_|Otu000004|_|Otu000011|_|Otu000008|_|Otu000193|_|Otu000014|_|Otu000028|_|Otu000013|_|Otu000356|_|Otu000109|_|Otu000030|_|Otu000085|_|Otu000148|_|Otu000586|_|Otu000010|_|Otu000144|_|Otu000101|_|Otu000016|_|Otu…	0.655	1	0.439858
359	Otu000002|_|Otu000001|_|Otu000003|_|Otu000006|_|Otu000055|_|Otu000035|_|Otu000005|_|Otu000045|_|Otu000020|_|Otu000023|_|Otu000007|_|Otu000025|_|Otu000033|_|Otu000188|_|Otu000052|_|Otu000032|_|Otu000004|_|Otu000011|_|Otu000008|_|Otu000193|_|Otu000014|_|Otu000028|_|Otu000013|_|Otu000356|_|Otu000109|_|Otu000030|_|Otu000085|_|Otu000148|_|Otu000586|_|Otu000010|_|Otu000144|_|Otu000101|_|Otu000016|_|Otu…	0.66	1	0.440908
360	Otu000002|_|Otu000001|_|Otu000003|_|Otu000006|_|Otu000055|_|Otu000035|_|Otu000005|_|Otu000045|_|Otu000020|_|Otu000023|_|Otu000007|_|Otu000025|_|Otu000033|_|Otu000188|_|Otu000052|_|Otu000032|_|Otu000004|_|Otu000011|_|Otu000008|_|Otu000193|_|Otu000014|_|Otu000028|_|Otu000013|_|Otu000356|_|Otu000109|_|Otu000030|_|Otu000085|_|Otu000148|_|Otu000586|_|Otu000010|_|Otu000144|_|Otu000101|_|Otu000016|_|Otu…	0.685	1	0.428106
361	Otu000002|_|Otu000001|_|Otu000003|_|Otu000006|_|Otu000055|_|Otu000035|_|Otu000005|_|Otu000045|_|Otu000020|_|Otu000023|_|Otu000007|_|Otu000025|_|Otu000033|_|Otu000188|_|Otu000052|_|Otu000032|_|Otu000004|_|Otu000011|_|Otu000008|_|Otu000193|_|Otu000014|_|Otu000028|_|Otu000013|_|Otu000356|_|Otu000109|_|Otu000030|_|Otu000085|_|Otu000148|_|Otu000586|_|Otu000010|_|Otu000144|_|Otu000101|_|Otu000016|_|Otu…	0.655	1	0.434137
362	Otu000002|_|Otu000001|_|Otu000003|_|Otu000006|_|Otu000055|_|Otu000035|_|Otu000005|_|Otu000045|_|Otu000020|_|Otu000023|_|Otu000007|_|Otu000025|_|Otu000033|_|Otu000188|_|Otu000052|_|Otu000032|_|Otu000004|_|Otu000011|_|Otu000008|_|Otu000193|_|Otu000014|_|Otu000028|_|Otu000013|_|Otu000356|_|Otu000109|_|Otu000030|_|Otu000085|_|Otu000148|_|Otu000586|_|Otu000010|_|Otu000144|_|Otu000101|_|Otu000016|_|Otu…	0.68	1	0.433128
363	Otu000002|_|Otu000001|_|Otu000003|_|Otu000006|_|Otu000055|_|Otu000035|_|Otu000005|_|Otu000045|_|Otu000020|_|Otu000023|_|Otu000007|_|Otu000025|_|Otu000033|_|Otu000188|_|Otu000052|_|Otu000032|_|Otu000004|_|Otu000011|_|Otu000008|_|Otu000193|_|Otu000014|_|Otu000028|_|Otu000013|_|Otu000356|_|Otu000109|_|Otu000030|_|Otu000085|_|Otu000148|_|Otu000586|_|Otu000010|_|Otu000144|_|Otu000101|_|Otu000016|_|Otu…	0.67	1	0.43715
364	Otu000002|_|Otu000001|_|Otu000003|_|Otu000006|_|Otu000055|_|Otu000035|_|Otu000005|_|Otu000045|_|Otu000020|_|Otu000023|_|Otu000007|_|Otu000025|_|Otu000033|_|Otu000188|_|Otu000052|_|Otu000032|_|Otu000004|_|Otu000011|_|Otu000008|_|Otu000193|_|Otu000014|_|Otu000028|_|Otu000013|_|Otu000356|_|Otu000109|_|Otu000030|_|Otu000085|_|Otu000148|_|Otu000586|_|Otu000010|_|Otu000144|_|Otu000101|_|Otu000016|_|Otu…	0.665	1	0.436205
365	Otu000002|_|Otu000001|_|Otu000003|_|Otu000006|_|Otu000055|_|Otu000035|_|Otu000005|_|Otu000045|_|Otu000020|_|Otu000023|_|Otu000007|_|Otu000025|_|Otu000033|_|Otu000188|_|Otu000052|_|Otu000032|_|Otu000004|_|Otu000011|_|Otu000008|_|Otu000193|_|Otu000014|_|Otu000028|_|Otu000013|_|Otu000356|_|Otu000109|_|Otu000030|_|Otu000085|_|Otu000148|_|Otu000586|_|Otu000010|_|Otu000144|_|Otu000101|_|Otu000016|_|Otu…	0.67	1	0.43715
366	Otu000002|_|Otu000001|_|Otu000003|_|Otu000006|_|Otu000055|_|Otu000035|_|Otu000005|_|Otu000045|_|Otu000020|_|Otu000023|_|Otu000007|_|Otu000025|_|Otu000033|_|Otu000188|_|Otu000052|_|Otu000032|_|Otu000004|_|Otu000011|_|Otu000008|_|Otu000193|_|Otu000014|_|Otu000028|_|Otu000013|_|Otu000356|_|Otu000109|_|Otu000030|_|Otu000085|_|Otu000148|_|Otu000586|_|Otu000010|_|Otu000144|_|Otu000101|_|Otu000016|_|Otu…	0.68	1	0.433128
367	Otu000002|_|Otu000001|_|Otu000003|_|Otu000006|_|Otu000055|_|Otu000035|_|Otu000005|_|Otu000045|_|Otu000020|_|Otu000023|_|Otu000007|_|Otu000025|_|Otu000033|_|Otu000188|_|Otu000052|_|Otu000032|_|Otu000004|_|Otu000011|_|Otu000008|_|Otu000193|_|Otu000014|_|Otu000028|_|Otu000013|_|Otu000356|_|Otu000109|_|Otu000030|_|Otu000085|_|Otu000148|_|Otu000586|_|Otu000010|_|Otu000144|_|Otu000101|_|Otu000016|_|Otu…	0.655	1	0.439858
368	Otu000002|_|Otu000001|_|Otu000003|_|Otu000006|_|Otu000055|_|Otu000035|_|Otu000005|_|Otu000045|_|Otu000020|_|Otu000023|_|Otu000007|_|Otu000025|_|Otu000033|_|Otu000188|_|Otu000052|_|Otu000032|_|Otu000004|_|Otu000011|_|Otu000008|_|Otu000193|_|Otu000014|_|Otu000028|_|Otu000013|_|Otu000356|_|Otu000109|_|Otu000030|_|Otu000085|_|Otu000148|_|Otu000586|_|Otu000010|_|Otu000144|_|Otu000101|_|Otu000016|_|Otu…	0.66	1	0.435201
369	Otu000002|_|Otu000001|_|Otu000003|_|Otu000006|_|Otu000055|_|Otu000035|_|Otu000005|_|Otu000045|_|Otu000020|_|Otu000023|_|Otu000007|_|Otu000025|_|Otu000033|_|Otu000188|_|Otu000052|_|Otu000032|_|Otu000004|_|Otu000011|_|Otu000008|_|Otu000193|_|Otu000014|_|Otu000028|_|Otu000013|_|Otu000356|_|Otu000109|_|Otu000030|_|Otu000085|_|Otu000148|_|Otu000586|_|Otu000010|_|Otu000144|_|Otu000101|_|Otu000016|_|Otu…	0.67	1	0.43715
370	Otu000002|_|Otu000001|_|Otu000003|_|Otu000006|_|Otu000055|_|Otu000035|_|Otu000005|_|Otu000045|_|Otu000020|_|Otu000023|_|Otu000007|_|Otu000025|_|Otu000033|_|Otu000188|_|Otu000052|_|Otu000032|_|Otu000004|_|Otu000011|_|Otu000008|_|Otu000193|_|Otu000014|_|Otu000028|_|Otu000013|_|Otu000356|_|Otu000109|_|Otu000030|_|Otu000085|_|Otu000148|_|Otu000586|_|Otu000010|_|Otu000144|_|Otu000101|_|Otu000016|_|Otu…	0.675	1	0.43229
371	Otu000002|_|Otu000001|_|Otu000003|_|Otu000006|_|Otu000055|_|Otu000035|_|Otu000005|_|Otu000045|_|Otu000020|_|Otu000023|_|Otu000007|_|Otu000025|_|Otu000033|_|Otu000188|_|Otu000052|_|Otu000032|_|Otu000004|_|Otu000011|_|Otu000008|_|Otu000193|_|Otu000014|_|Otu000028|_|Otu000013|_|Otu000356|_|Otu000109|_|Otu000030|_|Otu000085|_|Otu000148|_|Otu000586|_|Otu000010|_|Otu000144|_|Otu000101|_|Otu000016|_|Otu…	0.67	1	0.43715
372	Otu000002|_|Otu000001|_|Otu000003|_|Otu000006|_|Otu000055|_|Otu000035|_|Otu000005|_|Otu000045|_|Otu000020|_|Otu000023|_|Otu000007|_|Otu000025|_|Otu000033|_|Otu000188|_|Otu000052|_|Otu000032|_|Otu000004|_|Otu000011|_|Otu000008|_|Otu000193|_|Otu000014|_|Otu000028|_|Otu000013|_|Otu000356|_|Otu000109|_|Otu000030|_|Otu000085|_|Otu000148|_|Otu000586|_|Otu000010|_|Otu000144|_|Otu000101|_|Otu000016|_|Otu…	0.655	1	0.439858
373	Otu000002|_|Otu000001|_|Otu000003|_|Otu000006|_|Otu000055|_|Otu000035|_|Otu000005|_|Otu000045|_|Otu000020|_|Otu000023|_|Otu000007|_|Otu000025|_|Otu000033|_|Otu000188|_|Otu000052|_|Otu000032|_|Otu000004|_|Otu000011|_|Otu000008|_|Otu000193|_|Otu000014|_|Otu000028|_|Otu000013|_|Otu000356|_|Otu000109|_|Otu000030|_|Otu000085|_|Otu000148|_|Otu000586|_|Otu000010|_|Otu000144|_|Otu000101|_|Otu000016|_|Otu…	0.66	1	0.435201
374	Otu000002|_|Otu000001|_|Otu000003|_|Otu000006|_|Otu000055|_|Otu000035|_|Otu000005|_|Otu000045|_|Otu000020|_|Otu000023|_|Otu000007|_|Otu000025|_|Otu000033|_|Otu000188|_|Otu000052|_|Otu000032|_|Otu000004|_|Otu000011|_|Otu000008|_|Otu000193|_|Otu000014|_|Otu000028|_|Otu000013|_|Otu000356|_|Otu000109|_|Otu000030|_|Otu000085|_|Otu000148|_|Otu000586|_|Otu000010|_|Otu000144|_|Otu000101|_|Otu000016|_|Otu…	0.67	1	0.43715
375	Otu000002|_|Otu000001|_|Otu000003|_|Otu000006|_|Otu000055|_|Otu000035|_|Otu000005|_|Otu000045|_|Otu000020|_|Otu000023|_|Otu000007|_|Otu000025|_|Otu000033|_|Otu000188|_|Otu000052|_|Otu000032|_|Otu000004|_|Otu000011|_|Otu000008|_|Otu000193|_|Otu000014|_|Otu000028|_|Otu000013|_|Otu000356|_|Otu000109|_|Otu000030|_|Otu000085|_|Otu000148|_|Otu000586|_|Otu000010|_|Otu000144|_|Otu000101|_|Otu000016|_|Otu…	0.675	1	0.43229
376	Otu000002|_|Otu000001|_|Otu000003|_|Otu000006|_|Otu000055|_|Otu000035|_|Otu000005|_|Otu000045|_|Otu000020|_|Otu000023|_|Otu000007|_|Otu000025|_|Otu000033|_|Otu000188|_|Otu000052|_|Otu000032|_|Otu000004|_|Otu000011|_|Otu000008|_|Otu000193|_|Otu000014|_|Otu000028|_|Otu000013|_|Otu000356|_|Otu000109|_|Otu000030|_|Otu000085|_|Otu000148|_|Otu000586|_|Otu000010|_|Otu000144|_|Otu000101|_|Otu000016|_|Otu…	0.67	1	0.43715
377	Otu000002|_|Otu000001|_|Otu000003|_|Otu000006|_|Otu000055|_|Otu000035|_|Otu000005|_|Otu000045|_|Otu000020|_|Otu000023|_|Otu000007|_|Otu000025|_|Otu000033|_|Otu000188|_|Otu000052|_|Otu000032|_|Otu000004|_|Otu000011|_|Otu000008|_|Otu000193|_|Otu000014|_|Otu000028|_|Otu000013|_|Otu000356|_|Otu000109|_|Otu000030|_|Otu000085|_|Otu000148|_|Otu000586|_|Otu000010|_|Otu000144|_|Otu000101|_|Otu000016|_|Otu…	0.67	1	0.43715
378	Otu000002|_|Otu000001|_|Otu000003|_|Otu000006|_|Otu000055|_|Otu000035|_|Otu000005|_|Otu000045|_|Otu000020|_|Otu000023|_|Otu000007|_|Otu000025|_|Otu000033|_|Otu000188|_|Otu000052|_|Otu000032|_|Otu000004|_|Otu000011|_|Otu000008|_|Otu000193|_|Otu000014|_|Otu000028|_|Otu000013|_|Otu000356|_|Otu000109|_|Otu000030|_|Otu000085|_|Otu000148|_|Otu000586|_|Otu000010|_|Otu000144|_|Otu000101|_|Otu000016|_|Otu…	0.7	1	0.424264
379	Otu000002|_|Otu000001|_|Otu000003|_|Otu000006|_|Otu000055|_|Otu000035|_|Otu000005|_|Otu000045|_|Otu000020|_|Otu000023|_|Otu000007|_|Otu000025|_|Otu000033|_|Otu000188|_|Otu000052|_|Otu000032|_|Otu000004|_|Otu000011|_|Otu000008|_|Otu000193|_|Otu000014|_|Otu000028|_|Otu000013|_|Otu000356|_|Otu000109|_|Otu000030|_|Otu000085|_|Otu000148|_|Otu000586|_|Otu000010|_|Otu000144|_|Otu000101|_|Otu000016|_|Otu…	0.675	1	0.43229
380	Otu000002|_|Otu000001|_|Otu000003|_|Otu000006|_|Otu000055|_|Otu000035|_|Otu000005|_|Otu000045|_|Otu000020|_|Otu000023|_|Otu000007|_|Otu000025|_|Otu000033|_|Otu000188|_|Otu000052|_|Otu000032|_|Otu000004|_|Otu000011|_|Otu000008|_|Otu000193|_|Otu000014|_|Otu000028|_|Otu000013|_|Otu000356|_|Otu000109|_|Otu000030|_|Otu000085|_|Otu000148|_|Otu000586|_|Otu000010|_|Otu000144|_|Otu000101|_|Otu000016|_|Otu…	0.66	1	0.435201
381	Otu000002|_|Otu000001|_|Otu000003|_|Otu000006|_|Otu000055|_|Otu000035|_|Otu000005|_|Otu000045|_|Otu000020|_|Otu000023|_|Otu000007|_|Otu000025|_|Otu000033|_|Otu000188|_|Otu000052|_|Otu000032|_|Otu000004|_|Otu000011|_|Otu000008|_|Otu000193|_|Otu000014|_|Otu000028|_|Otu000013|_|Otu000356|_|Otu000109|_|Otu000030|_|Otu000085|_|Otu000148|_|Otu000586|_|Otu000010|_|Otu000144|_|Otu000101|_|Otu000016|_|Otu…	0.665	1	0.436205
382	Otu000002|_|Otu000001|_|Otu000003|_|Otu000006|_|Otu000055|_|Otu000035|_|Otu000005|_|Otu000045|_|Otu000020|_|Otu000023|_|Otu000007|_|Otu000025|_|Otu000033|_|Otu000188|_|Otu000052|_|Otu000032|_|Otu000004|_|Otu000011|_|Otu000008|_|Otu000193|_|Otu000014|_|Otu000028|_|Otu000013|_|Otu000356|_|Otu000109|_|Otu000030|_|Otu000085|_|Otu000148|_|Otu000586|_|Otu000010|_|Otu000144|_|Otu000101|_|Otu000016|_|Otu…	0.675	1	0.43229
383	Otu000002|_|Otu000001|_|Otu000003|_|Otu000006|_|Otu000055|_|Otu000035|_|Otu000005|_|Otu000045|_|Otu000020|_|Otu000023|_|Otu000007|_|Otu000025|_|Otu000033|_|Otu000188|_|Otu000052|_|Otu000032|_|Otu000004|_|Otu000011|_|Otu000008|_|Otu000193|_|Otu000014|_|Otu000028|_|Otu000013|_|Otu000356|_|Otu000109|_|Otu000030|_|Otu000085|_|Otu000148|_|Otu000586|_|Otu000010|_|Otu000144|_|Otu000101|_|Otu000016|_|Otu…	0.68	1	0.433128
384	Otu000002|_|Otu000001|_|Otu000003|_|Otu000006|_|Otu000055|_|Otu000035|_|Otu000005|_|Otu000045|_|Otu000020|_|Otu000023|_|Otu000007|_|Otu000025|_|Otu000033|_|Otu000188|_|Otu000052|_|Otu000032|_|Otu000004|_|Otu000011|_|Otu000008|_|Otu000193|_|Otu000014|_|Otu000028|_|Otu000013|_|Otu000356|_|Otu000109|_|Otu000030|_|Otu000085|_|Otu000148|_|Otu000586|_|Otu000010|_|Otu000144|_|Otu000101|_|Otu000016|_|Otu…	0.665	1	0.436205
385	Otu000002|_|Otu000001|_|Otu000003|_|Otu000006|_|Otu000055|_|Otu000035|_|Otu000005|_|Otu000045|_|Otu000020|_|Otu000023|_|Otu000007|_|Otu000025|_|Otu000033|_|Otu000188|_|Otu000052|_|Otu000032|_|Otu000004|_|Otu000011|_|Otu000008|_|Otu000193|_|Otu000014|_|Otu000028|_|Otu000013|_|Otu000356|_|Otu000109|_|Otu000030|_|Otu000085|_|Otu000148|_|Otu000586|_|Otu000010|_|Otu000144|_|Otu000101|_|Otu000016|_|Otu…	0.65	1	0.438748
386	Otu000002|_|Otu000001|_|Otu000003|_|Otu000006|_|Otu000055|_|Otu000035|_|Otu000005|_|Otu000045|_|Otu000020|_|Otu000023|_|Otu000007|_|Otu000025|_|Otu000033|_|Otu000188|_|Otu000052|_|Otu000032|_|Otu000004|_|Otu000011|_|Otu000008|_|Otu000193|_|Otu000014|_|Otu000028|_|Otu000013|_|Otu000356|_|Otu000109|_|Otu000030|_|Otu000085|_|Otu000148|_|Otu000586|_|Otu000010|_|Otu000144|_|Otu000101|_|Otu000016|_|Otu…	0.655	1	0.439858
387	Otu000002|_|Otu000001|_|Otu000003|_|Otu000006|_|Otu000055|_|Otu000035|_|Otu000005|_|Otu000045|_|Otu000020|_|Otu000023|_|Otu000007|_|Otu000025|_|Otu000033|_|Otu000188|_|Otu000052|_|Otu000032|_|Otu000004|_|Otu000011|_|Otu000008|_|Otu000193|_|Otu000014|_|Otu000028|_|Otu000013|_|Otu000356|_|Otu000109|_|Otu000030|_|Otu000085|_|Otu000148|_|Otu000586|_|Otu000010|_|Otu000144|_|Otu000101|_|Otu000016|_|Otu…	0.685	1	0.428106
388	Otu000002|_|Otu000001|_|Otu000003|_|Otu000006|_|Otu000055|_|Otu000035|_|Otu000005|_|Otu000045|_|Otu000020|_|Otu000023|_|Otu000007|_|Otu000025|_|Otu000033|_|Otu000188|_|Otu000052|_|Otu000032|_|Otu000004|_|Otu000011|_|Otu000008|_|Otu000193|_|Otu000014|_|Otu000028|_|Otu000013|_|Otu000356|_|Otu000109|_|Otu000030|_|Otu000085|_|Otu000148|_|Otu000586|_|Otu000010|_|Otu000144|_|Otu000101|_|Otu000016|_|Otu…	0.66	1	0.440908
389	Otu000002|_|Otu000001|_|Otu000003|_|Otu000006|_|Otu000055|_|Otu000035|_|Otu000005|_|Otu000045|_|Otu000020|_|Otu000023|_|Otu000007|_|Otu000025|_|Otu000033|_|Otu000188|_|Otu000052|_|Otu000032|_|Otu000004|_|Otu000011|_|Otu000008|_|Otu000193|_|Otu000014|_|Otu000028|_|Otu000013|_|Otu000356|_|Otu000109|_|Otu000030|_|Otu000085|_|Otu000148|_|Otu000586|_|Otu000010|_|Otu000144|_|Otu000101|_|Otu000016|_|Otu…	0.69	1	0.428836
390	Otu000002|_|Otu000001|_|Otu000003|_|Otu000006|_|Otu000055|_|Otu000035|_|Otu000005|_|Otu000045|_|Otu000020|_|Otu000023|_|Otu000007|_|Otu000025|_|Otu000033|_|Otu000188|_|Otu000052|_|Otu000032|_|Otu000004|_|Otu000011|_|Otu000008|_|Otu000193|_|Otu000014|_|Otu000028|_|Otu000013|_|Otu000356|_|Otu000109|_|Otu000030|_|Otu000085|_|Otu000148|_|Otu000586|_|Otu000010|_|Otu000144|_|Otu000101|_|Otu000016|_|Otu…	0.68	1	0.433128
391	Otu000002|_|Otu000001|_|Otu000003|_|Otu000006|_|Otu000055|_|Otu000035|_|Otu000005|_|Otu000045|_|Otu000020|_|Otu000023|_|Otu000007|_|Otu000025|_|Otu000033|_|Otu000188|_|Otu000052|_|Otu000032|_|Otu000004|_|Otu000011|_|Otu000008|_|Otu000193|_|Otu000014|_|Otu000028|_|Otu000013|_|Otu000356|_|Otu000109|_|Otu000030|_|Otu000085|_|Otu000148|_|Otu000586|_|Otu000010|_|Otu000144|_|Otu000101|_|Otu000016|_|Otu…	0.655	1	0.439858
392	Otu000002|_|Otu000001|_|Otu000003|_|Otu000006|_|Otu000055|_|Otu000035|_|Otu000005|_|Otu000045|_|Otu000020|_|Otu000023|_|Otu000007|_|Otu000025|_|Otu000033|_|Otu000188|_|Otu000052|_|Otu000032|_|Otu000004|_|Otu000011|_|Otu000008|_|Otu000193|_|Otu000014|_|Otu000028|_|Otu000013|_|Otu000356|_|Otu000109|_|Otu000030|_|Otu000085|_|Otu000148|_|Otu000586|_|Otu000010|_|Otu000144|_|Otu000101|_|Otu000016|_|Otu…	0.665	1	0.436205
393	Otu000002|_|Otu000001|_|Otu000003|_|Otu000006|_|Otu000055|_|Otu000035|_|Otu000005|_|Otu000045|_|Otu000020|_|Otu000023|_|Otu000007|_|Otu000025|_|Otu000033|_|Otu000188|_|Otu000052|_|Otu000032|_|Otu000004|_|Otu000011|_|Otu000008|_|Otu000193|_|Otu000014|_|Otu000028|_|Otu000013|_|Otu000356|_|Otu000109|_|Otu000030|_|Otu000085|_|Otu000148|_|Otu000586|_|Otu000010|_|Otu000144|_|Otu000101|_|Otu000016|_|Otu…	0.67	1	0.43715
394	Otu000002|_|Otu000001|_|Otu000003|_|Otu000006|_|Otu000055|_|Otu000035|_|Otu000005|_|Otu000045|_|Otu000020|_|Otu000023|_|Otu000007|_|Otu000025|_|Otu000033|_|Otu000188|_|Otu000052|_|Otu000032|_|Otu000004|_|Otu000011|_|Otu000008|_|Otu000193|_|Otu000014|_|Otu000028|_|Otu000013|_|Otu000356|_|Otu000109|_|Otu000030|_|Otu000085|_|Otu000148|_|Otu000586|_|Otu000010|_|Otu000144|_|Otu000101|_|Otu000016|_|Otu…	0.675	1	0.43229
395	Otu000002|_|Otu000001|_|Otu000003|_|Otu000006|_|Otu000055|_|Otu000035|_|Otu000005|_|Otu000045|_|Otu000020|_|Otu000023|_|Otu000007|_|Otu000025|_|Otu000033|_|Otu000188|_|Otu000052|_|Otu000032|_|Otu000004|_|Otu000011|_|Otu000008|_|Otu000193|_|Otu000014|_|Otu000028|_|Otu000013|_|Otu000356|_|Otu000109|_|Otu000030|_|Otu000085|_|Otu000148|_|Otu000586|_|Otu000010|_|Otu000144|_|Otu000101|_|Otu000016|_|Otu…	0.67	1	0.43715
396	Otu000002|_|Otu000001|_|Otu000003|_|Otu000006|_|Otu000055|_|Otu000035|_|Otu000005|_|Otu000045|_|Otu000020|_|Otu000023|_|Otu000007|_|Otu000025|_|Otu000033|_|Otu000188|_|Otu000052|_|Otu000032|_|Otu000004|_|Otu000011|_|Otu000008|_|Otu000193|_|Otu000014|_|Otu000028|_|Otu000013|_|Otu000356|_|Otu000109|_|Otu000030|_|Otu000085|_|Otu000148|_|Otu000586|_|Otu000010|_|Otu000144|_|Otu000101|_|Otu000016|_|Otu…	0.69	1	0.428836
397	Otu000002|_|Otu000001|_|Otu000003|_|Otu000006|_|Otu000055|_|Otu000035|_|Otu000005|_|Otu000045|_|Otu000020|_|Otu000023|_|Otu000007|_|Otu000025|_|Otu000033|_|Otu000188|_|Otu000052|_|Otu000032|_|Otu000004|_|Otu000011|_|Otu000008|_|Otu000193|_|Otu000014|_|Otu000028|_|Otu000013|_|Otu000356|_|Otu000109|_|Otu000030|_|Otu000085|_|Otu000148|_|Otu000586|_|Otu000010|_|Otu000144|_|Otu000101|_|Otu000016|_|Otu…	0.67	1	0.43715
398	Otu000002|_|Otu000001|_|Otu000003|_|Otu000006|_|Otu000055|_|Otu000035|_|Otu000005|_|Otu000045|_|Otu000020|_|Otu000023|_|Otu000007|_|Otu000025|_|Otu000033|_|Otu000188|_|Otu000052|_|Otu000032|_|Otu000004|_|Otu000011|_|Otu000008|_|Otu000193|_|Otu000014|_|Otu000028|_|Otu000013|_|Otu000356|_|Otu000109|_|Otu000030|_|Otu000085|_|Otu000148|_|Otu000586|_|Otu000010|_|Otu000144|_|Otu000101|_|Otu000016|_|Otu…	0.685	1	0.428106
399	Otu000002|_|Otu000001|_|Otu000003|_|Otu000006|_|Otu000055|_|Otu000035|_|Otu000005|_|Otu000045|_|Otu000020|_|Otu000023|_|Otu000007|_|Otu000025|_|Otu000033|_|Otu000188|_|Otu000052|_|Otu000032|_|Otu000004|_|Otu000011|_|Otu000008|_|Otu000193|_|Otu000014|_|Otu000028|_|Otu000013|_|Otu000356|_|Otu000109|_|Otu000030|_|Otu000085|_|Otu000148|_|Otu000586|_|Otu000010|_|Otu000144|_|Otu000101|_|Otu000016|_|Otu…	0.66	1	0.435201
400	Otu000002|_|Otu000001|_|Otu000003|_|Otu000006|_|Otu000055|_|Otu000035|_|Otu000005|_|Otu000045|_|Otu000020|_|Otu000023|_|Otu000007|_|Otu000025|_|Otu000033|_|Otu000188|_|Otu000052|_|Otu000032|_|Otu000004|_|Otu000011|_|Otu000008|_|Otu000193|_|Otu000014|_|Otu000028|_|Otu000013|_|Otu000356|_|Otu000109|_|Otu000030|_|Otu000085|_|Otu000148|_|Otu000586|_|Otu000010|_|Otu000144|_|Otu000101|_|Otu000016|_|Otu…	0.66	1	0.435201
401	Otu000002|_|Otu000001|_|Otu000003|_|Otu000006|_|Otu000055|_|Otu000035|_|Otu000005|_|Otu000045|_|Otu000020|_|Otu000023|_|Otu000007|_|Otu000025|_|Otu000033|_|Otu000188|_|Otu000052|_|Otu000032|_|Otu000004|_|Otu000011|_|Otu000008|_|Otu000193|_|Otu000014|_|Otu000028|_|Otu000013|_|Otu000356|_|Otu000109|_|Otu000030|_|Otu000085|_|Otu000148|_|Otu000586|_|Otu000010|_|Otu000144|_|Otu000101|_|Otu000016|_|Otu…	0.67	1	0.431393
402	Otu000002|_|Otu000001|_|Otu000003|_|Otu000006|_|Otu000055|_|Otu000035|_|Otu000005|_|Otu000045|_|Otu000020|_|Otu000023|_|Otu000007|_|Otu000025|_|Otu000033|_|Otu000188|_|Otu000052|_|Otu000032|_|Otu000004|_|Otu000011|_|Otu000008|_|Otu000193|_|Otu000014|_|Otu000028|_|Otu000013|_|Otu000356|_|Otu000109|_|Otu000030|_|Otu000085|_|Otu000148|_|Otu000586|_|Otu000010|_|Otu000144|_|Otu000101|_|Otu000016|_|Otu…	0.675	1	0.43229
403	Otu000002|_|Otu000001|_|Otu000003|_|Otu000006|_|Otu000055|_|Otu000035|_|Otu000005|_|Otu000045|_|Otu000020|_|Otu000023|_|Otu000007|_|Otu000025|_|Otu000033|_|Otu000188|_|Otu000052|_|Otu000032|_|Otu000004|_|Otu000011|_|Otu000008|_|Otu000193|_|Otu000014|_|Otu000028|_|Otu000013|_|Otu000356|_|Otu000109|_|Otu000030|_|Otu000085|_|Otu000148|_|Otu000586|_|Otu000010|_|Otu000144|_|Otu000101|_|Otu000016|_|Otu…	0.69	1	0.422966
404	Otu000002|_|Otu000001|_|Otu000003|_|Otu000006|_|Otu000055|_|Otu000035|_|Otu000005|_|Otu000045|_|Otu000020|_|Otu000023|_|Otu000007|_|Otu000025|_|Otu000033|_|Otu000188|_|Otu000052|_|Otu000032|_|Otu000004|_|Otu000011|_|Otu000008|_|Otu000193|_|Otu000014|_|Otu000028|_|Otu000013|_|Otu000356|_|Otu000109|_|Otu000030|_|Otu000085|_|Otu000148|_|Otu000586|_|Otu000010|_|Otu000144|_|Otu000101|_|Otu000016|_|Otu…	0.665	1	0.436205
405	Otu000002|_|Otu000001|_|Otu000003|_|Otu000006|_|Otu000055|_|Otu000035|_|Otu000005|_|Otu000045|_|Otu000020|_|Otu000023|_|Otu000007|_|Otu000025|_|Otu000033|_|Otu000188|_|Otu000052|_|Otu000032|_|Otu000004|_|Otu000011|_|Otu000008|_|Otu000193|_|Otu000014|_|Otu000028|_|Otu000013|_|Otu000356|_|Otu000109|_|Otu000030|_|Otu000085|_|Otu000148|_|Otu000586|_|Otu000010|_|Otu000144|_|Otu000101|_|Otu000016|_|Otu…	0.695	1	0.423645
406	Otu000002|_|Otu000001|_|Otu000003|_|Otu000006|_|Otu000055|_|Otu000035|_|Otu000005|_|Otu000045|_|Otu000020|_|Otu000023|_|Otu000007|_|Otu000025|_|Otu000033|_|Otu000188|_|Otu000052|_|Otu000032|_|Otu000004|_|Otu000011|_|Otu000008|_|Otu000193|_|Otu000014|_|Otu000028|_|Otu000013|_|Otu000356|_|Otu000109|_|Otu000030|_|Otu000085|_|Otu000148|_|Otu000586|_|Otu000010|_|Otu000144|_|Otu000101|_|Otu000016|_|Otu…	0.66	1	0.440908
407	Otu000002|_|Otu000001|_|Otu000003|_|Otu000006|_|Otu000055|_|Otu000035|_|Otu000005|_|Otu000045|_|Otu000020|_|Otu000023|_|Otu000007|_|Otu000025|_|Otu000033|_|Otu000188|_|Otu000052|_|Otu000032|_|Otu000004|_|Otu000011|_|Otu000008|_|Otu000193|_|Otu000014|_|Otu000028|_|Otu000013|_|Otu000356|_|Otu000109|_|Otu000030|_|Otu000085|_|Otu000148|_|Otu000586|_|Otu000010|_|Otu000144|_|Otu000101|_|Otu000016|_|Otu…	0.67	1	0.43715
408	Otu000002|_|Otu000001|_|Otu000003|_|Otu000006|_|Otu000055|_|Otu000035|_|Otu000005|_|Otu000045|_|Otu000020|_|Otu000023|_|Otu000007|_|Otu000025|_|Otu000033|_|Otu000188|_|Otu000052|_|Otu000032|_|Otu000004|_|Otu000011|_|Otu000008|_|Otu000193|_|Otu000014|_|Otu000028|_|Otu000013|_|Otu000356|_|Otu000109|_|Otu000030|_|Otu000085|_|Otu000148|_|Otu000586|_|Otu000010|_|Otu000144|_|Otu000101|_|Otu000016|_|Otu…	0.68	1	0.433128
409	Otu000002|_|Otu000001|_|Otu000003|_|Otu000006|_|Otu000055|_|Otu000035|_|Otu000005|_|Otu000045|_|Otu000020|_|Otu000023|_|Otu000007|_|Otu000025|_|Otu000033|_|Otu000188|_|Otu000052|_|Otu000032|_|Otu000004|_|Otu000011|_|Otu000008|_|Otu000193|_|Otu000014|_|Otu000028|_|Otu000013|_|Otu000356|_|Otu000109|_|Otu000030|_|Otu000085|_|Otu000148|_|Otu000586|_|Otu000010|_|Otu000144|_|Otu000101|_|Otu000016|_|Otu…	0.655	1	0.439858
410	Otu000002|_|Otu000001|_|Otu000003|_|Otu000006|_|Otu000055|_|Otu000035|_|Otu000005|_|Otu000045|_|Otu000020|_|Otu000023|_|Otu000007|_|Otu000025|_|Otu000033|_|Otu000188|_|Otu000052|_|Otu000032|_|Otu000004|_|Otu000011|_|Otu000008|_|Otu000193|_|Otu000014|_|Otu000028|_|Otu000013|_|Otu000356|_|Otu000109|_|Otu000030|_|Otu000085|_|Otu000148|_|Otu000586|_|Otu000010|_|Otu000144|_|Otu000101|_|Otu000016|_|Otu…	0.67	1	0.43715
411	Otu000002|_|Otu000001|_|Otu000003|_|Otu000006|_|Otu000055|_|Otu000035|_|Otu000005|_|Otu000045|_|Otu000020|_|Otu000023|_|Otu000007|_|Otu000025|_|Otu000033|_|Otu000188|_|Otu000052|_|Otu000032|_|Otu000004|_|Otu000011|_|Otu000008|_|Otu000193|_|Otu000014|_|Otu000028|_|Otu000013|_|Otu000356|_|Otu000109|_|Otu000030|_|Otu000085|_|Otu000148|_|Otu000586|_|Otu000010|_|Otu000144|_|Otu000101|_|Otu000016|_|Otu…	0.665	1	0.436205
412	Otu000002|_|Otu000001|_|Otu000003|_|Otu000006|_|Otu000055|_|Otu000035|_|Otu000005|_|Otu000045|_|Otu000020|_|Otu000023|_|Otu000007|_|Otu000025|_|Otu000033|_|Otu000188|_|Otu000052|_|Otu000032|_|Otu000004|_|Otu000011|_|Otu000008|_|Otu000193|_|Otu000014|_|Otu000028|_|Otu000013|_|Otu000356|_|Otu000109|_|Otu000030|_|Otu000085|_|Otu000148|_|Otu000586|_|Otu000010|_|Otu000144|_|Otu000101|_|Otu000016|_|Otu…	0.675	1	0.43229
413	Otu000002|_|Otu000001|_|Otu000003|_|Otu000006|_|Otu000055|_|Otu000035|_|Otu000005|_|Otu000045|_|Otu000020|_|Otu000023|_|Otu000007|_|Otu000025|_|Otu000033|_|Otu000188|_|Otu000052|_|Otu000032|_|Otu000004|_|Otu000011|_|Otu000008|_|Otu000193|_|Otu000014|_|Otu000028|_|Otu000013|_|Otu000356|_|Otu000109|_|Otu000030|_|Otu000085|_|Otu000148|_|Otu000586|_|Otu000010|_|Otu000144|_|Otu000101|_|Otu000016|_|Otu…	0.68	1	0.433128
414	Otu000002|_|Otu000001|_|Otu000003|_|Otu000006|_|Otu000055|_|Otu000035|_|Otu000005|_|Otu000045|_|Otu000020|_|Otu000023|_|Otu000007|_|Otu000025|_|Otu000033|_|Otu000188|_|Otu000052|_|Otu000032|_|Otu000004|_|Otu000011|_|Otu000008|_|Otu000193|_|Otu000014|_|Otu000028|_|Otu000013|_|Otu000356|_|Otu000109|_|Otu000030|_|Otu000085|_|Otu000148|_|Otu000586|_|Otu000010|_|Otu000144|_|Otu000101|_|Otu000016|_|Otu…	0.665	1	0.436205
415	Otu000002|_|Otu000001|_|Otu000003|_|Otu000006|_|Otu000055|_|Otu000035|_|Otu000005|_|Otu000045|_|Otu000020|_|Otu000023|_|Otu000007|_|Otu000025|_|Otu000033|_|Otu000188|_|Otu000052|_|Otu000032|_|Otu000004|_|Otu000011|_|Otu000008|_|Otu000193|_|Otu000014|_|Otu000028|_|Otu000013|_|Otu000356|_|Otu000109|_|Otu000030|_|Otu000085|_|Otu000148|_|Otu000586|_|Otu000010|_|Otu000144|_|Otu000101|_|Otu000016|_|Otu…	0.66	1	0.440908
416	Otu000002|_|Otu000001|_|Otu000003|_|Otu000006|_|Otu000055|_|Otu000035|_|Otu000005|_|Otu000045|_|Otu000020|_|Otu000023|_|Otu000007|_|Otu000025|_|Otu000033|_|Otu000188|_|Otu000052|_|Otu000032|_|Otu000004|_|Otu000011|_|Otu000008|_|Otu000193|_|Otu000014|_|Otu000028|_|Otu000013|_|Otu000356|_|Otu000109|_|Otu000030|_|Otu000085|_|Otu000148|_|Otu000586|_|Otu000010|_|Otu000144|_|Otu000101|_|Otu000016|_|Otu…	0.68	1	0.433128
417	Otu000002|_|Otu000001|_|Otu000003|_|Otu000006|_|Otu000055|_|Otu000035|_|Otu000005|_|Otu000045|_|Otu000020|_|Otu000023|_|Otu000007|_|Otu000025|_|Otu000033|_|Otu000188|_|Otu000052|_|Otu000032|_|Otu000004|_|Otu000011|_|Otu000008|_|Otu000193|_|Otu000014|_|Otu000028|_|Otu000013|_|Otu000356|_|Otu000109|_|Otu000030|_|Otu000085|_|Otu000148|_|Otu000586|_|Otu000010|_|Otu000144|_|Otu000101|_|Otu000016|_|Otu…	0.66	1	0.440908
418	Otu000002|_|Otu000001|_|Otu000003|_|Otu000006|_|Otu000055|_|Otu000035|_|Otu000005|_|Otu000045|_|Otu000020|_|Otu000023|_|Otu000007|_|Otu000025|_|Otu000033|_|Otu000188|_|Otu000052|_|Otu000032|_|Otu000004|_|Otu000011|_|Otu000008|_|Otu000193|_|Otu000014|_|Otu000028|_|Otu000013|_|Otu000356|_|Otu000109|_|Otu000030|_|Otu000085|_|Otu000148|_|Otu000586|_|Otu000010|_|Otu000144|_|Otu000101|_|Otu000016|_|Otu…	0.66	1	0.435201
419	Otu000002|_|Otu000001|_|Otu000003|_|Otu000006|_|Otu000055|_|Otu000035|_|Otu000005|_|Otu000045|_|Otu000020|_|Otu000023|_|Otu000007|_|Otu000025|_|Otu000033|_|Otu000188|_|Otu000052|_|Otu000032|_|Otu000004|_|Otu000011|_|Otu000008|_|Otu000193|_|Otu000014|_|Otu000028|_|Otu000013|_|Otu000356|_|Otu000109|_|Otu000030|_|Otu000085|_|Otu000148|_|Otu000586|_|Otu000010|_|Otu000144|_|Otu000101|_|Otu000016|_|Otu…	0.655	1	0.439858
420	Otu000002|_|Otu000001|_|Otu000003|_|Otu000006|_|Otu000055|_|Otu000035|_|Otu000005|_|Otu000045|_|Otu000020|_|Otu000023|_|Otu000007|_|Otu000025|_|Otu000033|_|Otu000188|_|Otu000052|_|Otu000032|_|Otu000004|_|Otu000011|_|Otu000008|_|Otu000193|_|Otu000014|_|Otu000028|_|Otu000013|_|Otu000356|_|Otu000109|_|Otu000030|_|Otu000085|_|Otu000148|_|Otu000586|_|Otu000010|_|Otu000144|_|Otu000101|_|Otu000016|_|Otu…	0.66	1	0.440908
421	Otu000002|_|Otu000001|_|Otu000003|_|Otu000006|_|Otu000055|_|Otu000035|_|Otu000005|_|Otu000045|_|Otu000020|_|Otu000023|_|Otu000007|_|Otu000025|_|Otu000033|_|Otu000188|_|Otu000052|_|Otu000032|_|Otu000004|_|Otu000011|_|Otu000008|_|Otu000193|_|Otu000014|_|Otu000028|_|Otu000013|_|Otu000356|_|Otu000109|_|Otu000030|_|Otu000085|_|Otu000148|_|Otu000586|_|Otu000010|_|Otu000144|_|Otu000101|_|Otu000016|_|Otu…	0.665	1	0.436205
422	Otu000002|_|Otu000001|_|Otu000003|_|Otu000006|_|Otu000055|_|Otu000035|_|Otu000005|_|Otu000045|_|Otu000020|_|Otu000023|_|Otu000007|_|Otu000025|_|Otu000033|_|Otu000188|_|Otu000052|_|Otu000032|_|Otu000004|_|Otu000011|_|Otu000008|_|Otu000193|_|Otu000014|_|Otu000028|_|Otu000013|_|Otu000356|_|Otu000109|_|Otu000030|_|Otu000085|_|Otu000148|_|Otu000586|_|Otu000010|_|Otu000144|_|Otu000101|_|Otu000016|_|Otu…	0.66	1	0.440908
423	Otu000002|_|Otu000001|_|Otu000003|_|Otu000006|_|Otu000055|_|Otu000035|_|Otu000005|_|Otu000045|_|Otu000020|_|Otu000023|_|Otu000007|_|Otu000025|_|Otu000033|_|Otu000188|_|Otu000052|_|Otu000032|_|Otu000004|_|Otu000011|_|Otu000008|_|Otu000193|_|Otu000014|_|Otu000028|_|Otu000013|_|Otu000356|_|Otu000109|_|Otu000030|_|Otu000085|_|Otu000148|_|Otu000586|_|Otu000010|_|Otu000144|_|Otu000101|_|Otu000016|_|Otu…	0.69	1	0.428836
424	Otu000002|_|Otu000001|_|Otu000003|_|Otu000006|_|Otu000055|_|Otu000035|_|Otu000005|_|Otu000045|_|Otu000020|_|Otu000023|_|Otu000007|_|Otu000025|_|Otu000033|_|Otu000188|_|Otu000052|_|Otu000032|_|Otu000004|_|Otu000011|_|Otu000008|_|Otu000193|_|Otu000014|_|Otu000028|_|Otu000013|_|Otu000356|_|Otu000109|_|Otu000030|_|Otu000085|_|Otu000148|_|Otu000586|_|Otu000010|_|Otu000144|_|Otu000101|_|Otu000016|_|Otu…	0.67	1	0.43715
425	Otu000002|_|Otu000001|_|Otu000003|_|Otu000006|_|Otu000055|_|Otu000035|_|Otu000005|_|Otu000045|_|Otu000020|_|Otu000023|_|Otu000007|_|Otu000025|_|Otu000033|_|Otu000188|_|Otu000052|_|Otu000032|_|Otu000004|_|Otu000011|_|Otu000008|_|Otu000193|_|Otu000014|_|Otu000028|_|Otu000013|_|Otu000356|_|Otu000109|_|Otu000030|_|Otu000085|_|Otu000148|_|Otu000586|_|Otu000010|_|Otu000144|_|Otu000101|_|Otu000016|_|Otu…	0.665	1	0.436205
426	Otu000002|_|Otu000001|_|Otu000003|_|Otu000006|_|Otu000055|_|Otu000035|_|Otu000005|_|Otu000045|_|Otu000020|_|Otu000023|_|Otu000007|_|Otu000025|_|Otu000033|_|Otu000188|_|Otu000052|_|Otu000032|_|Otu000004|_|Otu000011|_|Otu000008|_|Otu000193|_|Otu000014|_|Otu000028|_|Otu000013|_|Otu000356|_|Otu000109|_|Otu000030|_|Otu000085|_|Otu000148|_|Otu000586|_|Otu000010|_|Otu000144|_|Otu000101|_|Otu000016|_|Otu…	0.655	1	0.439858
427	Otu000002|_|Otu000001|_|Otu000003|_|Otu000006|_|Otu000055|_|Otu000035|_|Otu000005|_|Otu000045|_|Otu000020|_|Otu000023|_|Otu000007|_|Otu000025|_|Otu000033|_|Otu000188|_|Otu000052|_|Otu000032|_|Otu000004|_|Otu000011|_|Otu000008|_|Otu000193|_|Otu000014|_|Otu000028|_|Otu000013|_|Otu000356|_|Otu000109|_|Otu000030|_|Otu000085|_|Otu000148|_|Otu000586|_|Otu000010|_|Otu000144|_|Otu000101|_|Otu000016|_|Otu…	0.675	1	0.43229
428	Otu000002|_|Otu000001|_|Otu000003|_|Otu000006|_|Otu000055|_|Otu000035|_|Otu000005|_|Otu000045|_|Otu000020|_|Otu000023|_|Otu000007|_|Otu000025|_|Otu000033|_|Otu000188|_|Otu000052|_|Otu000032|_|Otu000004|_|Otu000011|_|Otu000008|_|Otu000193|_|Otu000014|_|Otu000028|_|Otu000013|_|Otu000356|_|Otu000109|_|Otu000030|_|Otu000085|_|Otu000148|_|Otu000586|_|Otu000010|_|Otu000144|_|Otu000101|_|Otu000016|_|Otu…	0.68	1	0.433128
429	Otu000002|_|Otu000001|_|Otu000003|_|Otu000006|_|Otu000055|_|Otu000035|_|Otu000005|_|Otu000045|_|Otu000020|_|Otu000023|_|Otu000007|_|Otu000025|_|Otu000033|_|Otu000188|_|Otu000052|_|Otu000032|_|Otu000004|_|Otu000011|_|Otu000008|_|Otu000193|_|Otu000014|_|Otu000028|_|Otu000013|_|Otu000356|_|Otu000109|_|Otu000030|_|Otu000085|_|Otu000148|_|Otu000586|_|Otu000010|_|Otu000144|_|Otu000101|_|Otu000016|_|Otu…	0.67	1	0.43715
430	Otu000002|_|Otu000001|_|Otu000003|_|Otu000006|_|Otu000055|_|Otu000035|_|Otu000005|_|Otu000045|_|Otu000020|_|Otu000023|_|Otu000007|_|Otu000025|_|Otu000033|_|Otu000188|_|Otu000052|_|Otu000032|_|Otu000004|_|Otu000011|_|Otu000008|_|Otu000193|_|Otu000014|_|Otu000028|_|Otu000013|_|Otu000356|_|Otu000109|_|Otu000030|_|Otu000085|_|Otu000148|_|Otu000586|_|Otu000010|_|Otu000144|_|Otu000101|_|Otu000016|_|Otu…	0.675	1	0.43229
431	Otu000002|_|Otu000001|_|Otu000003|_|Otu000006|_|Otu000055|_|Otu000035|_|Otu000005|_|Otu000045|_|Otu000020|_|Otu000023|_|Otu000007|_|Otu000025|_|Otu000033|_|Otu000188|_|Otu000052|_|Otu000032|_|Otu000004|_|Otu000011|_|Otu000008|_|Otu000193|_|Otu000014|_|Otu000028|_|Otu000013|_|Otu000356|_|Otu000109|_|Otu000030|_|Otu000085|_|Otu000148|_|Otu000586|_|Otu000010|_|Otu000144|_|Otu000101|_|Otu000016|_|Otu…	0.675	1	0.43229
432	Otu000002|_|Otu000001|_|Otu000003|_|Otu000006|_|Otu000055|_|Otu000035|_|Otu000005|_|Otu000045|_|Otu000020|_|Otu000023|_|Otu000007|_|Otu000025|_|Otu000033|_|Otu000188|_|Otu000052|_|Otu000032|_|Otu000004|_|Otu000011|_|Otu000008|_|Otu000193|_|Otu000014|_|Otu000028|_|Otu000013|_|Otu000356|_|Otu000109|_|Otu000030|_|Otu000085|_|Otu000148|_|Otu000586|_|Otu000010|_|Otu000144|_|Otu000101|_|Otu000016|_|Otu…	0.655	1	0.439858
433	Otu000002|_|Otu000001|_|Otu000003|_|Otu000006|_|Otu000055|_|Otu000035|_|Otu000005|_|Otu000045|_|Otu000020|_|Otu000023|_|Otu000007|_|Otu000025|_|Otu000033|_|Otu000188|_|Otu000052|_|Otu000032|_|Otu000004|_|Otu000011|_|Otu000008|_|Otu000193|_|Otu000014|_|Otu000028|_|Otu000013|_|Otu000356|_|Otu000109|_|Otu000030|_|Otu000085|_|Otu000148|_|Otu000586|_|Otu000010|_|Otu000144|_|Otu000101|_|Otu000016|_|Otu…	0.645	1	0.443255
434	Otu000002|_|Otu000001|_|Otu000003|_|Otu000006|_|Otu000055|_|Otu000035|_|Otu000005|_|Otu000045|_|Otu000020|_|Otu000023|_|Otu000007|_|Otu000025|_|Otu000033|_|Otu000188|_|Otu000052|_|Otu000032|_|Otu000004|_|Otu000011|_|Otu000008|_|Otu000193|_|Otu000014|_|Otu000028|_|Otu000013|_|Otu000356|_|Otu000109|_|Otu000030|_|Otu000085|_|Otu000148|_|Otu000586|_|Otu000010|_|Otu000144|_|Otu000101|_|Otu000016|_|Otu…	0.67	1	0.43715
435	Otu000002|_|Otu000001|_|Otu000003|_|Otu000006|_|Otu000055|_|Otu000035|_|Otu000005|_|Otu000045|_|Otu000020|_|Otu000023|_|Otu000007|_|Otu000025|_|Otu000033|_|Otu000188|_|Otu000052|_|Otu000032|_|Otu000004|_|Otu000011|_|Otu000008|_|Otu000193|_|Otu000014|_|Otu000028|_|Otu000013|_|Otu000356|_|Otu000109|_|Otu000030|_|Otu000085|_|Otu000148|_|Otu000586|_|Otu000010|_|Otu000144|_|Otu000101|_|Otu000016|_|Otu…	0.675	1	0.43229
436	Otu000002|_|Otu000001|_|Otu000003|_|Otu000006|_|Otu000055|_|Otu000035|_|Otu000005|_|Otu000045|_|Otu000020|_|Otu000023|_|Otu000007|_|Otu000025|_|Otu000033|_|Otu000188|_|Otu000052|_|Otu000032|_|Otu000004|_|Otu000011|_|Otu000008|_|Otu000193|_|Otu000014|_|Otu000028|_|Otu000013|_|Otu000356|_|Otu000109|_|Otu000030|_|Otu000085|_|Otu000148|_|Otu000586|_|Otu000010|_|Otu000144|_|Otu000101|_|Otu000016|_|Otu…	0.66	1	0.440908
437	Otu000002|_|Otu000001|_|Otu000003|_|Otu000006|_|Otu000055|_|Otu000035|_|Otu000005|_|Otu000045|_|Otu000020|_|Otu000023|_|Otu000007|_|Otu000025|_|Otu000033|_|Otu000188|_|Otu000052|_|Otu000032|_|Otu000004|_|Otu000011|_|Otu000008|_|Otu000193|_|Otu000014|_|Otu000028|_|Otu000013|_|Otu000356|_|Otu000109|_|Otu000030|_|Otu000085|_|Otu000148|_|Otu000586|_|Otu000010|_|Otu000144|_|Otu000101|_|Otu000016|_|Otu…	0.645	1	0.443255
438	Otu000002|_|Otu000001|_|Otu000003|_|Otu000006|_|Otu000055|_|Otu000035|_|Otu000005|_|Otu000045|_|Otu000020|_|Otu000023|_|Otu000007|_|Otu000025|_|Otu000033|_|Otu000188|_|Otu000052|_|Otu000032|_|Otu000004|_|Otu000011|_|Otu000008|_|Otu000193|_|Otu000014|_|Otu000028|_|Otu000013|_|Otu000356|_|Otu000109|_|Otu000030|_|Otu000085|_|Otu000148|_|Otu000586|_|Otu000010|_|Otu000144|_|Otu000101|_|Otu000016|_|Otu…	0.69	1	0.428836
439	Otu000002|_|Otu000001|_|Otu000003|_|Otu000006|_|Otu000055|_|Otu000035|_|Otu000005|_|Otu000045|_|Otu000020|_|Otu000023|_|Otu000007|_|Otu000025|_|Otu000033|_|Otu000188|_|Otu000052|_|Otu000032|_|Otu000004|_|Otu000011|_|Otu000008|_|Otu000193|_|Otu000014|_|Otu000028|_|Otu000013|_|Otu000356|_|Otu000109|_|Otu000030|_|Otu000085|_|Otu000148|_|Otu000586|_|Otu000010|_|Otu000144|_|Otu000101|_|Otu000016|_|Otu…	0.675	1	0.43229
440	Otu000002|_|Otu000001|_|Otu000003|_|Otu000006|_|Otu000055|_|Otu000035|_|Otu000005|_|Otu000045|_|Otu000020|_|Otu000023|_|Otu000007|_|Otu000025|_|Otu000033|_|Otu000188|_|Otu000052|_|Otu000032|_|Otu000004|_|Otu000011|_|Otu000008|_|Otu000193|_|Otu000014|_|Otu000028|_|Otu000013|_|Otu000356|_|Otu000109|_|Otu000030|_|Otu000085|_|Otu000148|_|Otu000586|_|Otu000010|_|Otu000144|_|Otu000101|_|Otu000016|_|Otu…	0.665	1	0.436205
441	Otu000002|_|Otu000001|_|Otu000003|_|Otu000006|_|Otu000055|_|Otu000035|_|Otu000005|_|Otu000045|_|Otu000020|_|Otu000023|_|Otu000007|_|Otu000025|_|Otu000033|_|Otu000188|_|Otu000052|_|Otu000032|_|Otu000004|_|Otu000011|_|Otu000008|_|Otu000193|_|Otu000014|_|Otu000028|_|Otu000013|_|Otu000356|_|Otu000109|_|Otu000030|_|Otu000085|_|Otu000148|_|Otu000586|_|Otu000010|_|Otu000144|_|Otu000101|_|Otu000016|_|Otu…	0.68	1	0.433128
442	Otu000002|_|Otu000001|_|Otu000003|_|Otu000006|_|Otu000055|_|Otu000035|_|Otu000005|_|Otu000045|_|Otu000020|_|Otu000023|_|Otu000007|_|Otu000025|_|Otu000033|_|Otu000188|_|Otu000052|_|Otu000032|_|Otu000004|_|Otu000011|_|Otu000008|_|Otu000193|_|Otu000014|_|Otu000028|_|Otu000013|_|Otu000356|_|Otu000109|_|Otu000030|_|Otu000085|_|Otu000148|_|Otu000586|_|Otu000010|_|Otu000144|_|Otu000101|_|Otu000016|_|Otu…	0.67	1	0.43715
443	Otu000002|_|Otu000001|_|Otu000003|_|Otu000006|_|Otu000055|_|Otu000035|_|Otu000005|_|Otu000045|_|Otu000020|_|Otu000023|_|Otu000007|_|Otu000025|_|Otu000033|_|Otu000188|_|Otu000052|_|Otu000032|_|Otu000004|_|Otu000011|_|Otu000008|_|Otu000193|_|Otu000014|_|Otu000028|_|Otu000013|_|Otu000356|_|Otu000109|_|Otu000030|_|Otu000085|_|Otu000148|_|Otu000586|_|Otu000010|_|Otu000144|_|Otu000101|_|Otu000016|_|Otu…	0.675	1	0.43229
444	Otu000002|_|Otu000001|_|Otu000003|_|Otu000006|_|Otu000055|_|Otu000035|_|Otu000005|_|Otu000045|_|Otu000020|_|Otu000023|_|Otu000007|_|Otu000025|_|Otu000033|_|Otu000188|_|Otu000052|_|Otu000032|_|Otu000004|_|Otu000011|_|Otu000008|_|Otu000193|_|Otu000014|_|Otu000028|_|Otu000013|_|Otu000356|_|Otu000109|_|Otu000030|_|Otu000085|_|Otu000148|_|Otu000586|_|Otu000010|_|Otu000144|_|Otu000101|_|Otu000016|_|Otu…	0.655	1	0.439858
445	Otu000002|_|Otu000001|_|Otu000003|_|Otu000006|_|Otu000055|_|Otu000035|_|Otu000005|_|Otu000045|_|Otu000020|_|Otu000023|_|Otu000007|_|Otu000025|_|Otu000033|_|Otu000188|_|Otu000052|_|Otu000032|_|Otu000004|_|Otu000011|_|Otu000008|_|Otu000193|_|Otu000014|_|Otu000028|_|Otu000013|_|Otu000356|_|Otu000109|_|Otu000030|_|Otu000085|_|Otu000148|_|Otu000586|_|Otu000010|_|Otu000144|_|Otu000101|_|Otu000016|_|Otu…	0.68	1	0.433128
446	Otu000002|_|Otu000001|_|Otu000003|_|Otu000006|_|Otu000055|_|Otu000035|_|Otu000005|_|Otu000045|_|Otu000020|_|Otu000023|_|Otu000007|_|Otu000025|_|Otu000033|_|Otu000188|_|Otu000052|_|Otu000032|_|Otu000004|_|Otu000011|_|Otu000008|_|Otu000193|_|Otu000014|_|Otu000028|_|Otu000013|_|Otu000356|_|Otu000109|_|Otu000030|_|Otu000085|_|Otu000148|_|Otu000586|_|Otu000010|_|Otu000144|_|Otu000101|_|Otu000016|_|Otu…	0.68	1	0.433128
447	Otu000002|_|Otu000001|_|Otu000003|_|Otu000006|_|Otu000055|_|Otu000035|_|Otu000005|_|Otu000045|_|Otu000020|_|Otu000023|_|Otu000007|_|Otu000025|_|Otu000033|_|Otu000188|_|Otu000052|_|Otu000032|_|Otu000004|_|Otu000011|_|Otu000008|_|Otu000193|_|Otu000014|_|Otu000028|_|Otu000013|_|Otu000356|_|Otu000109|_|Otu000030|_|Otu000085|_|Otu000148|_|Otu000586|_|Otu000010|_|Otu000144|_|Otu000101|_|Otu000016|_|Otu…	0.665	1	0.436205
448	Otu000002|_|Otu000001|_|Otu000003|_|Otu000006|_|Otu000055|_|Otu000035|_|Otu000005|_|Otu000045|_|Otu000020|_|Otu000023|_|Otu000007|_|Otu000025|_|Otu000033|_|Otu000188|_|Otu000052|_|Otu000032|_|Otu000004|_|Otu000011|_|Otu000008|_|Otu000193|_|Otu000014|_|Otu000028|_|Otu000013|_|Otu000356|_|Otu000109|_|Otu000030|_|Otu000085|_|Otu000148|_|Otu000586|_|Otu000010|_|Otu000144|_|Otu000101|_|Otu000016|_|Otu…	0.655	1	0.439858
449	Otu000002|_|Otu000001|_|Otu000003|_|Otu000006|_|Otu000055|_|Otu000035|_|Otu000005|_|Otu000045|_|Otu000020|_|Otu000023|_|Otu000007|_|Otu000025|_|Otu000033|_|Otu000188|_|Otu000052|_|Otu000032|_|Otu000004|_|Otu000011|_|Otu000008|_|Otu000193|_|Otu000014|_|Otu000028|_|Otu000013|_|Otu000356|_|Otu000109|_|Otu000030|_|Otu000085|_|Otu000148|_|Otu000586|_|Otu000010|_|Otu000144|_|Otu000101|_|Otu000016|_|Otu…	0.66	1	0.440908
450	Otu000002|_|Otu000001|_|Otu000003|_|Otu000006|_|Otu000055|_|Otu000035|_|Otu000005|_|Otu000045|_|Otu000020|_|Otu000023|_|Otu000007|_|Otu000025|_|Otu000033|_|Otu000188|_|Otu000052|_|Otu000032|_|Otu000004|_|Otu000011|_|Otu000008|_|Otu000193|_|Otu000014|_|Otu000028|_|Otu000013|_|Otu000356|_|Otu000109|_|Otu000030|_|Otu000085|_|Otu000148|_|Otu000586|_|Otu000010|_|Otu000144|_|Otu000101|_|Otu000016|_|Otu…	0.68	1	0.433128
451	Otu000002|_|Otu000001|_|Otu000003|_|Otu000006|_|Otu000055|_|Otu000035|_|Otu000005|_|Otu000045|_|Otu000020|_|Otu000023|_|Otu000007|_|Otu000025|_|Otu000033|_|Otu000188|_|Otu000052|_|Otu000032|_|Otu000004|_|Otu000011|_|Otu000008|_|Otu000193|_|Otu000014|_|Otu000028|_|Otu000013|_|Otu000356|_|Otu000109|_|Otu000030|_|Otu000085|_|Otu000148|_|Otu000586|_|Otu000010|_|Otu000144|_|Otu000101|_|Otu000016|_|Otu…	0.665	1	0.436205
452	Otu000002|_|Otu000001|_|Otu000003|_|Otu000006|_|Otu000055|_|Otu000035|_|Otu000005|_|Otu000045|_|Otu000020|_|Otu000023|_|Otu000007|_|Otu000025|_|Otu000033|_|Otu000188|_|Otu000052|_|Otu000032|_|Otu000004|_|Otu000011|_|Otu000008|_|Otu000193|_|Otu000014|_|Otu000028|_|Otu000013|_|Otu000356|_|Otu000109|_|Otu000030|_|Otu000085|_|Otu000148|_|Otu000586|_|Otu000010|_|Otu000144|_|Otu000101|_|Otu000016|_|Otu…	0.675	1	0.43229
453	Otu000002|_|Otu000001|_|Otu000003|_|Otu000006|_|Otu000055|_|Otu000035|_|Otu000005|_|Otu000045|_|Otu000020|_|Otu000023|_|Otu000007|_|Otu000025|_|Otu000033|_|Otu000188|_|Otu000052|_|Otu000032|_|Otu000004|_|Otu000011|_|Otu000008|_|Otu000193|_|Otu000014|_|Otu000028|_|Otu000013|_|Otu000356|_|Otu000109|_|Otu000030|_|Otu000085|_|Otu000148|_|Otu000586|_|Otu000010|_|Otu000144|_|Otu000101|_|Otu000016|_|Otu…	0.68	1	0.433128
454	Otu000002|_|Otu000001|_|Otu000003|_|Otu000006|_|Otu000055|_|Otu000035|_|Otu000005|_|Otu000045|_|Otu000020|_|Otu000023|_|Otu000007|_|Otu000025|_|Otu000033|_|Otu000188|_|Otu000052|_|Otu000032|_|Otu000004|_|Otu000011|_|Otu000008|_|Otu000193|_|Otu000014|_|Otu000028|_|Otu000013|_|Otu000356|_|Otu000109|_|Otu000030|_|Otu000085|_|Otu000148|_|Otu000586|_|Otu000010|_|Otu000144|_|Otu000101|_|Otu000016|_|Otu…	0.665	1	0.436205
455	Otu000002|_|Otu000001|_|Otu000003|_|Otu000006|_|Otu000055|_|Otu000035|_|Otu000005|_|Otu000045|_|Otu000020|_|Otu000023|_|Otu000007|_|Otu000025|_|Otu000033|_|Otu000188|_|Otu000052|_|Otu000032|_|Otu000004|_|Otu000011|_|Otu000008|_|Otu000193|_|Otu000014|_|Otu000028|_|Otu000013|_|Otu000356|_|Otu000109|_|Otu000030|_|Otu000085|_|Otu000148|_|Otu000586|_|Otu000010|_|Otu000144|_|Otu000101|_|Otu000016|_|Otu…	0.68	1	0.433128
456	Otu000002|_|Otu000001|_|Otu000003|_|Otu000006|_|Otu000055|_|Otu000035|_|Otu000005|_|Otu000045|_|Otu000020|_|Otu000023|_|Otu000007|_|Otu000025|_|Otu000033|_|Otu000188|_|Otu000052|_|Otu000032|_|Otu000004|_|Otu000011|_|Otu000008|_|Otu000193|_|Otu000014|_|Otu000028|_|Otu000013|_|Otu000356|_|Otu000109|_|Otu000030|_|Otu000085|_|Otu000148|_|Otu000586|_|Otu000010|_|Otu000144|_|Otu000101|_|Otu000016|_|Otu…	0.68	1	0.433128
457	Otu000002|_|Otu000001|_|Otu000003|_|Otu000006|_|Otu000055|_|Otu000035|_|Otu000005|_|Otu000045|_|Otu000020|_|Otu000023|_|Otu000007|_|Otu000025|_|Otu000033|_|Otu000188|_|Otu000052|_|Otu000032|_|Otu000004|_|Otu000011|_|Otu000008|_|Otu000193|_|Otu000014|_|Otu000028|_|Otu000013|_|Otu000356|_|Otu000109|_|Otu000030|_|Otu000085|_|Otu000148|_|Otu000586|_|Otu000010|_|Otu000144|_|Otu000101|_|Otu000016|_|Otu…	0.68	1	0.433128
458	Otu000002|_|Otu000001|_|Otu000003|_|Otu000006|_|Otu000055|_|Otu000035|_|Otu000005|_|Otu000045|_|Otu000020|_|Otu000023|_|Otu000007|_|Otu000025|_|Otu000033|_|Otu000188|_|Otu000052|_|Otu000032|_|Otu000004|_|Otu000011|_|Otu000008|_|Otu000193|_|Otu000014|_|Otu000028|_|Otu000013|_|Otu000356|_|Otu000109|_|Otu000030|_|Otu000085|_|Otu000148|_|Otu000586|_|Otu000010|_|Otu000144|_|Otu000101|_|Otu000016|_|Otu…	0.675	1	0.43229
459	Otu000002|_|Otu000001|_|Otu000003|_|Otu000006|_|Otu000055|_|Otu000035|_|Otu000005|_|Otu000045|_|Otu000020|_|Otu000023|_|Otu000007|_|Otu000025|_|Otu000033|_|Otu000188|_|Otu000052|_|Otu000032|_|Otu000004|_|Otu000011|_|Otu000008|_|Otu000193|_|Otu000014|_|Otu000028|_|Otu000013|_|Otu000356|_|Otu000109|_|Otu000030|_|Otu000085|_|Otu000148|_|Otu000586|_|Otu000010|_|Otu000144|_|Otu000101|_|Otu000016|_|Otu…	0.675	1	0.43229
460	Otu000002|_|Otu000001|_|Otu000003|_|Otu000006|_|Otu000055|_|Otu000035|_|Otu000005|_|Otu000045|_|Otu000020|_|Otu000023|_|Otu000007|_|Otu000025|_|Otu000033|_|Otu000188|_|Otu000052|_|Otu000032|_|Otu000004|_|Otu000011|_|Otu000008|_|Otu000193|_|Otu000014|_|Otu000028|_|Otu000013|_|Otu000356|_|Otu000109|_|Otu000030|_|Otu000085|_|Otu000148|_|Otu000586|_|Otu000010|_|Otu000144|_|Otu000101|_|Otu000016|_|Otu…	0.655	1	0.439858
461	Otu000002|_|Otu000001|_|Otu000003|_|Otu000006|_|Otu000055|_|Otu000035|_|Otu000005|_|Otu000045|_|Otu000020|_|Otu000023|_|Otu000007|_|Otu000025|_|Otu000033|_|Otu000188|_|Otu000052|_|Otu000032|_|Otu000004|_|Otu000011|_|Otu000008|_|Otu000193|_|Otu000014|_|Otu000028|_|Otu000013|_|Otu000356|_|Otu000109|_|Otu000030|_|Otu000085|_|Otu000148|_|Otu000586|_|Otu000010|_|Otu000144|_|Otu000101|_|Otu000016|_|Otu…	0.655	1	0.439858
462	Otu000002|_|Otu000001|_|Otu000003|_|Otu000006|_|Otu000055|_|Otu000035|_|Otu000005|_|Otu000045|_|Otu000020|_|Otu000023|_|Otu000007|_|Otu000025|_|Otu000033|_|Otu000188|_|Otu000052|_|Otu000032|_|Otu000004|_|Otu000011|_|Otu000008|_|Otu000193|_|Otu000014|_|Otu000028|_|Otu000013|_|Otu000356|_|Otu000109|_|Otu000030|_|Otu000085|_|Otu000148|_|Otu000586|_|Otu000010|_|Otu000144|_|Otu000101|_|Otu000016|_|Otu…	0.685	1	0.428106
463	Otu000002|_|Otu000001|_|Otu000003|_|Otu000006|_|Otu000055|_|Otu000035|_|Otu000005|_|Otu000045|_|Otu000020|_|Otu000023|_|Otu000007|_|Otu000025|_|Otu000033|_|Otu000188|_|Otu000052|_|Otu000032|_|Otu000004|_|Otu000011|_|Otu000008|_|Otu000193|_|Otu000014|_|Otu000028|_|Otu000013|_|Otu000356|_|Otu000109|_|Otu000030|_|Otu000085|_|Otu000148|_|Otu000586|_|Otu000010|_|Otu000144|_|Otu000101|_|Otu000016|_|Otu…	0.665	1	0.436205
464	Otu000002|_|Otu000001|_|Otu000003|_|Otu000006|_|Otu000055|_|Otu000035|_|Otu000005|_|Otu000045|_|Otu000020|_|Otu000023|_|Otu000007|_|Otu000025|_|Otu000033|_|Otu000188|_|Otu000052|_|Otu000032|_|Otu000004|_|Otu000011|_|Otu000008|_|Otu000193|_|Otu000014|_|Otu000028|_|Otu000013|_|Otu000356|_|Otu000109|_|Otu000030|_|Otu000085|_|Otu000148|_|Otu000586|_|Otu000010|_|Otu000144|_|Otu000101|_|Otu000016|_|Otu…	0.67	1	0.43715
465	Otu000002|_|Otu000001|_|Otu000003|_|Otu000006|_|Otu000055|_|Otu000035|_|Otu000005|_|Otu000045|_|Otu000020|_|Otu000023|_|Otu000007|_|Otu000025|_|Otu000033|_|Otu000188|_|Otu000052|_|Otu000032|_|Otu000004|_|Otu000011|_|Otu000008|_|Otu000193|_|Otu000014|_|Otu000028|_|Otu000013|_|Otu000356|_|Otu000109|_|Otu000030|_|Otu000085|_|Otu000148|_|Otu000586|_|Otu000010|_|Otu000144|_|Otu000101|_|Otu000016|_|Otu…	0.665	1	0.436205
466	Otu000002|_|Otu000001|_|Otu000003|_|Otu000006|_|Otu000055|_|Otu000035|_|Otu000005|_|Otu000045|_|Otu000020|_|Otu000023|_|Otu000007|_|Otu000025|_|Otu000033|_|Otu000188|_|Otu000052|_|Otu000032|_|Otu000004|_|Otu000011|_|Otu000008|_|Otu000193|_|Otu000014|_|Otu000028|_|Otu000013|_|Otu000356|_|Otu000109|_|Otu000030|_|Otu000085|_|Otu000148|_|Otu000586|_|Otu000010|_|Otu000144|_|Otu000101|_|Otu000016|_|Otu…	0.68	1	0.433128
467	Otu000002|_|Otu000001|_|Otu000003|_|Otu000006|_|Otu000055|_|Otu000035|_|Otu000005|_|Otu000045|_|Otu000020|_|Otu000023|_|Otu000007|_|Otu000025|_|Otu000033|_|Otu000188|_|Otu000052|_|Otu000032|_|Otu000004|_|Otu000011|_|Otu000008|_|Otu000193|_|Otu000014|_|Otu000028|_|Otu000013|_|Otu000356|_|Otu000109|_|Otu000030|_|Otu000085|_|Otu000148|_|Otu000586|_|Otu000010|_|Otu000144|_|Otu000101|_|Otu000016|_|Otu…	0.68	1	0.433128
468	Otu000002|_|Otu000001|_|Otu000003|_|Otu000006|_|Otu000055|_|Otu000035|_|Otu000005|_|Otu000045|_|Otu000020|_|Otu000023|_|Otu000007|_|Otu000025|_|Otu000033|_|Otu000188|_|Otu000052|_|Otu000032|_|Otu000004|_|Otu000011|_|Otu000008|_|Otu000193|_|Otu000014|_|Otu000028|_|Otu000013|_|Otu000356|_|Otu000109|_|Otu000030|_|Otu000085|_|Otu000148|_|Otu000586|_|Otu000010|_|Otu000144|_|Otu000101|_|Otu000016|_|Otu…	0.66	1	0.440908
469	Otu000002|_|Otu000001|_|Otu000003|_|Otu000006|_|Otu000055|_|Otu000035|_|Otu000005|_|Otu000045|_|Otu000020|_|Otu000023|_|Otu000007|_|Otu000025|_|Otu000033|_|Otu000188|_|Otu000052|_|Otu000032|_|Otu000004|_|Otu000011|_|Otu000008|_|Otu000193|_|Otu000014|_|Otu000028|_|Otu000013|_|Otu000356|_|Otu000109|_|Otu000030|_|Otu000085|_|Otu000148|_|Otu000586|_|Otu000010|_|Otu000144|_|Otu000101|_|Otu000016|_|Otu…	0.66	1	0.440908
470	Otu000002|_|Otu000001|_|Otu000003|_|Otu000006|_|Otu000055|_|Otu000035|_|Otu000005|_|Otu000045|_|Otu000020|_|Otu000023|_|Otu000007|_|Otu000025|_|Otu000033|_|Otu000188|_|Otu000052|_|Otu000032|_|Otu000004|_|Otu000011|_|Otu000008|_|Otu000193|_|Otu000014|_|Otu000028|_|Otu000013|_|Otu000356|_|Otu000109|_|Otu000030|_|Otu000085|_|Otu000148|_|Otu000586|_|Otu000010|_|Otu000144|_|Otu000101|_|Otu000016|_|Otu…	0.685	1	0.428106
471	Otu000002|_|Otu000001|_|Otu000003|_|Otu000006|_|Otu000055|_|Otu000035|_|Otu000005|_|Otu000045|_|Otu000020|_|Otu000023|_|Otu000007|_|Otu000025|_|Otu000033|_|Otu000188|_|Otu000052|_|Otu000032|_|Otu000004|_|Otu000011|_|Otu000008|_|Otu000193|_|Otu000014|_|Otu000028|_|Otu000013|_|Otu000356|_|Otu000109|_|Otu000030|_|Otu000085|_|Otu000148|_|Otu000586|_|Otu000010|_|Otu000144|_|Otu000101|_|Otu000016|_|Otu…	0.655	1	0.439858
472	Otu000002|_|Otu000001|_|Otu000003|_|Otu000006|_|Otu000055|_|Otu000035|_|Otu000005|_|Otu000045|_|Otu000020|_|Otu000023|_|Otu000007|_|Otu000025|_|Otu000033|_|Otu000188|_|Otu000052|_|Otu000032|_|Otu000004|_|Otu000011|_|Otu000008|_|Otu000193|_|Otu000014|_|Otu000028|_|Otu000013|_|Otu000356|_|Otu000109|_|Otu000030|_|Otu000085|_|Otu000148|_|Otu000586|_|Otu000010|_|Otu000144|_|Otu000101|_|Otu000016|_|Otu…	0.665	1	0.436205
473	Otu000002|_|Otu000001|_|Otu000003|_|Otu000006|_|Otu000055|_|Otu000035|_|Otu000005|_|Otu000045|_|Otu000020|_|Otu000023|_|Otu000007|_|Otu000025|_|Otu000033|_|Otu000188|_|Otu000052|_|Otu000032|_|Otu000004|_|Otu000011|_|Otu000008|_|Otu000193|_|Otu000014|_|Otu000028|_|Otu000013|_|Otu000356|_|Otu000109|_|Otu000030|_|Otu000085|_|Otu000148|_|Otu000586|_|Otu000010|_|Otu000144|_|Otu000101|_|Otu000016|_|Otu…	0.67	1	0.431393
474	Otu000002|_|Otu000001|_|Otu000003|_|Otu000006|_|Otu000055|_|Otu000035|_|Otu000005|_|Otu000045|_|Otu000020|_|Otu000023|_|Otu000007|_|Otu000025|_|Otu000033|_|Otu000188|_|Otu000052|_|Otu000032|_|Otu000004|_|Otu000011|_|Otu000008|_|Otu000193|_|Otu000014|_|Otu000028|_|Otu000013|_|Otu000356|_|Otu000109|_|Otu000030|_|Otu000085|_|Otu000148|_|Otu000586|_|Otu000010|_|Otu000144|_|Otu000101|_|Otu000016|_|Otu…	0.675	1	0.43229
475	Otu000002|_|Otu000001|_|Otu000003|_|Otu000006|_|Otu000055|_|Otu000035|_|Otu000005|_|Otu000045|_|Otu000020|_|Otu000023|_|Otu000007|_|Otu000025|_|Otu000033|_|Otu000188|_|Otu000052|_|Otu000032|_|Otu000004|_|Otu000011|_|Otu000008|_|Otu000193|_|Otu000014|_|Otu000028|_|Otu000013|_|Otu000356|_|Otu000109|_|Otu000030|_|Otu000085|_|Otu000148|_|Otu000586|_|Otu000010|_|Otu000144|_|Otu000101|_|Otu000016|_|Otu…	0.68	1	0.433128
476	Otu000002|_|Otu000001|_|Otu000003|_|Otu000006|_|Otu000055|_|Otu000035|_|Otu000005|_|Otu000045|_|Otu000020|_|Otu000023|_|Otu000007|_|Otu000025|_|Otu000033|_|Otu000188|_|Otu000052|_|Otu000032|_|Otu000004|_|Otu000011|_|Otu000008|_|Otu000193|_|Otu000014|_|Otu000028|_|Otu000013|_|Otu000356|_|Otu000109|_|Otu000030|_|Otu000085|_|Otu000148|_|Otu000586|_|Otu000010|_|Otu000144|_|Otu000101|_|Otu000016|_|Otu…	0.68	1	0.433128
477	Otu000002|_|Otu000001|_|Otu000003|_|Otu000006|_|Otu000055|_|Otu000035|_|Otu000005|_|Otu000045|_|Otu000020|_|Otu000023|_|Otu000007|_|Otu000025|_|Otu000033|_|Otu000188|_|Otu000052|_|Otu000032|_|Otu000004|_|Otu000011|_|Otu000008|_|Otu000193|_|Otu000014|_|Otu000028|_|Otu000013|_|Otu000356|_|Otu000109|_|Otu000030|_|Otu000085|_|Otu000148|_|Otu000586|_|Otu000010|_|Otu000144|_|Otu000101|_|Otu000016|_|Otu…	0.665	1	0.436205
478	Otu000002|_|Otu000001|_|Otu000003|_|Otu000006|_|Otu000055|_|Otu000035|_|Otu000005|_|Otu000045|_|Otu000020|_|Otu000023|_|Otu000007|_|Otu000025|_|Otu000033|_|Otu000188|_|Otu000052|_|Otu000032|_|Otu000004|_|Otu000011|_|Otu000008|_|Otu000193|_|Otu000014|_|Otu000028|_|Otu000013|_|Otu000356|_|Otu000109|_|Otu000030|_|Otu000085|_|Otu000148|_|Otu000586|_|Otu000010|_|Otu000144|_|Otu000101|_|Otu000016|_|Otu…	0.67	1	0.43715
479	Otu000002|_|Otu000001|_|Otu000003|_|Otu000006|_|Otu000055|_|Otu000035|_|Otu000005|_|Otu000045|_|Otu000020|_|Otu000023|_|Otu000007|_|Otu000025|_|Otu000033|_|Otu000188|_|Otu000052|_|Otu000032|_|Otu000004|_|Otu000011|_|Otu000008|_|Otu000193|_|Otu000014|_|Otu000028|_|Otu000013|_|Otu000356|_|Otu000109|_|Otu000030|_|Otu000085|_|Otu000148|_|Otu000586|_|Otu000010|_|Otu000144|_|Otu000101|_|Otu000016|_|Otu…	0.66	1	0.440908
480	Otu000002|_|Otu000001|_|Otu000003|_|Otu000006|_|Otu000055|_|Otu000035|_|Otu000005|_|Otu000045|_|Otu000020|_|Otu000023|_|Otu000007|_|Otu000025|_|Otu000033|_|Otu000188|_|Otu000052|_|Otu000032|_|Otu000004|_|Otu000011|_|Otu000008|_|Otu000193|_|Otu000014|_|Otu000028|_|Otu000013|_|Otu000356|_|Otu000109|_|Otu000030|_|Otu000085|_|Otu000148|_|Otu000586|_|Otu000010|_|Otu000144|_|Otu000101|_|Otu000016|_|Otu…	0.68	1	0.433128
481	Otu000002|_|Otu000001|_|Otu000003|_|Otu000006|_|Otu000055|_|Otu000035|_|Otu000005|_|Otu000045|_|Otu000020|_|Otu000023|_|Otu000007|_|Otu000025|_|Otu000033|_|Otu000188|_|Otu000052|_|Otu000032|_|Otu000004|_|Otu000011|_|Otu000008|_|Otu000193|_|Otu000014|_|Otu000028|_|Otu000013|_|Otu000356|_|Otu000109|_|Otu000030|_|Otu000085|_|Otu000148|_|Otu000586|_|Otu000010|_|Otu000144|_|Otu000101|_|Otu000016|_|Otu…	0.655	1	0.439858
482	Otu000002|_|Otu000001|_|Otu000003|_|Otu000006|_|Otu000055|_|Otu000035|_|Otu000005|_|Otu000045|_|Otu000020|_|Otu000023|_|Otu000007|_|Otu000025|_|Otu000033|_|Otu000188|_|Otu000052|_|Otu000032|_|Otu000004|_|Otu000011|_|Otu000008|_|Otu000193|_|Otu000014|_|Otu000028|_|Otu000013|_|Otu000356|_|Otu000109|_|Otu000030|_|Otu000085|_|Otu000148|_|Otu000586|_|Otu000010|_|Otu000144|_|Otu000101|_|Otu000016|_|Otu…	0.675	1	0.43229
483	Otu000002|_|Otu000001|_|Otu000003|_|Otu000006|_|Otu000055|_|Otu000035|_|Otu000005|_|Otu000045|_|Otu000020|_|Otu000023|_|Otu000007|_|Otu000025|_|Otu000033|_|Otu000188|_|Otu000052|_|Otu000032|_|Otu000004|_|Otu000011|_|Otu000008|_|Otu000193|_|Otu000014|_|Otu000028|_|Otu000013|_|Otu000356|_|Otu000109|_|Otu000030|_|Otu000085|_|Otu000148|_|Otu000586|_|Otu000010|_|Otu000144|_|Otu000101|_|Otu000016|_|Otu…	0.665	1	0.436205
484	Otu000002|_|Otu000001|_|Otu000003|_|Otu000006|_|Otu000055|_|Otu000035|_|Otu000005|_|Otu000045|_|Otu000020|_|Otu000023|_|Otu000007|_|Otu000025|_|Otu000033|_|Otu000188|_|Otu000052|_|Otu000032|_|Otu000004|_|Otu000011|_|Otu000008|_|Otu000193|_|Otu000014|_|Otu000028|_|Otu000013|_|Otu000356|_|Otu000109|_|Otu000030|_|Otu000085|_|Otu000148|_|Otu000586|_|Otu000010|_|Otu000144|_|Otu000101|_|Otu000016|_|Otu…	0.67	1	0.43715
485	Otu000002|_|Otu000001|_|Otu000003|_|Otu000006|_|Otu000055|_|Otu000035|_|Otu000005|_|Otu000045|_|Otu000020|_|Otu000023|_|Otu000007|_|Otu000025|_|Otu000033|_|Otu000188|_|Otu000052|_|Otu000032|_|Otu000004|_|Otu000011|_|Otu000008|_|Otu000193|_|Otu000014|_|Otu000028|_|Otu000013|_|Otu000356|_|Otu000109|_|Otu000030|_|Otu000085|_|Otu000148|_|Otu000586|_|Otu000010|_|Otu000144|_|Otu000101|_|Otu000016|_|Otu…	0.665	1	0.436205
486	Otu000002|_|Otu000001|_|Otu000003|_|Otu000006|_|Otu000055|_|Otu000035|_|Otu000005|_|Otu000045|_|Otu000020|_|Otu000023|_|Otu000007|_|Otu000025|_|Otu000033|_|Otu000188|_|Otu000052|_|Otu000032|_|Otu000004|_|Otu000011|_|Otu000008|_|Otu000193|_|Otu000014|_|Otu000028|_|Otu000013|_|Otu000356|_|Otu000109|_|Otu000030|_|Otu000085|_|Otu000148|_|Otu000586|_|Otu000010|_|Otu000144|_|Otu000101|_|Otu000016|_|Otu…	0.665	1	0.436205
487	Otu000002|_|Otu000001|_|Otu000003|_|Otu000006|_|Otu000055|_|Otu000035|_|Otu000005|_|Otu000045|_|Otu000020|_|Otu000023|_|Otu000007|_|Otu000025|_|Otu000033|_|Otu000188|_|Otu000052|_|Otu000032|_|Otu000004|_|Otu000011|_|Otu000008|_|Otu000193|_|Otu000014|_|Otu000028|_|Otu000013|_|Otu000356|_|Otu000109|_|Otu000030|_|Otu000085|_|Otu000148|_|Otu000586|_|Otu000010|_|Otu000144|_|Otu000101|_|Otu000016|_|Otu…	0.65	1	0.438748
488	Otu000002|_|Otu000001|_|Otu000003|_|Otu000006|_|Otu000055|_|Otu000035|_|Otu000005|_|Otu000045|_|Otu000020|_|Otu000023|_|Otu000007|_|Otu000025|_|Otu000033|_|Otu000188|_|Otu000052|_|Otu000032|_|Otu000004|_|Otu000011|_|Otu000008|_|Otu000193|_|Otu000014|_|Otu000028|_|Otu000013|_|Otu000356|_|Otu000109|_|Otu000030|_|Otu000085|_|Otu000148|_|Otu000586|_|Otu000010|_|Otu000144|_|Otu000101|_|Otu000016|_|Otu…	0.66	1	0.435201
489	Otu000002|_|Otu000001|_|Otu000003|_|Otu000006|_|Otu000055|_|Otu000035|_|Otu000005|_|Otu000045|_|Otu000020|_|Otu000023|_|Otu000007|_|Otu000025|_|Otu000033|_|Otu000188|_|Otu000052|_|Otu000032|_|Otu000004|_|Otu000011|_|Otu000008|_|Otu000193|_|Otu000014|_|Otu000028|_|Otu000013|_|Otu000356|_|Otu000109|_|Otu000030|_|Otu000085|_|Otu000148|_|Otu000586|_|Otu000010|_|Otu000144|_|Otu000101|_|Otu000016|_|Otu…	0.655	1	0.439858
490	Otu000002|_|Otu000001|_|Otu000003|_|Otu000006|_|Otu000055|_|Otu000035|_|Otu000005|_|Otu000045|_|Otu000020|_|Otu000023|_|Otu000007|_|Otu000025|_|Otu000033|_|Otu000188|_|Otu000052|_|Otu000032|_|Otu000004|_|Otu000011|_|Otu000008|_|Otu000193|_|Otu000014|_|Otu000028|_|Otu000013|_|Otu000356|_|Otu000109|_|Otu000030|_|Otu000085|_|Otu000148|_|Otu000586|_|Otu000010|_|Otu000144|_|Otu000101|_|Otu000016|_|Otu…	0.67	1	0.43715
491	Otu000002|_|Otu000001|_|Otu000003|_|Otu000006|_|Otu000055|_|Otu000035|_|Otu000005|_|Otu000045|_|Otu000020|_|Otu000023|_|Otu000007|_|Otu000025|_|Otu000033|_|Otu000188|_|Otu000052|_|Otu000032|_|Otu000004|_|Otu000011|_|Otu000008|_|Otu000193|_|Otu000014|_|Otu000028|_|Otu000013|_|Otu000356|_|Otu000109|_|Otu000030|_|Otu000085|_|Otu000148|_|Otu000586|_|Otu000010|_|Otu000144|_|Otu000101|_|Otu000016|_|Otu…	0.665	1	0.436205
492	Otu000002|_|Otu000001|_|Otu000003|_|Otu000006|_|Otu000055|_|Otu000035|_|Otu000005|_|Otu000045|_|Otu000020|_|Otu000023|_|Otu000007|_|Otu000025|_|Otu000033|_|Otu000188|_|Otu000052|_|Otu000032|_|Otu000004|_|Otu000011|_|Otu000008|_|Otu000193|_|Otu000014|_|Otu000028|_|Otu000013|_|Otu000356|_|Otu000109|_|Otu000030|_|Otu000085|_|Otu000148|_|Otu000586|_|Otu000010|_|Otu000144|_|Otu000101|_|Otu000016|_|Otu…	0.68	1	0.433128
493	Otu000002|_|Otu000001|_|Otu000003|_|Otu000006|_|Otu000055|_|Otu000035|_|Otu000005|_|Otu000045|_|Otu000020|_|Otu000023|_|Otu000007|_|Otu000025|_|Otu000033|_|Otu000188|_|Otu000052|_|Otu000032|_|Otu000004|_|Otu000011|_|Otu000008|_|Otu000193|_|Otu000014|_|Otu000028|_|Otu000013|_|Otu000356|_|Otu000109|_|Otu000030|_|Otu000085|_|Otu000148|_|Otu000586|_|Otu000010|_|Otu000144|_|Otu000101|_|Otu000016|_|Otu…	0.665	1	0.436205
494	Otu000002|_|Otu000001|_|Otu000003|_|Otu000006|_|Otu000055|_|Otu000035|_|Otu000005|_|Otu000045|_|Otu000020|_|Otu000023|_|Otu000007|_|Otu000025|_|Otu000033|_|Otu000188|_|Otu000052|_|Otu000032|_|Otu000004|_|Otu000011|_|Otu000008|_|Otu000193|_|Otu000014|_|Otu000028|_|Otu000013|_|Otu000356|_|Otu000109|_|Otu000030|_|Otu000085|_|Otu000148|_|Otu000586|_|Otu000010|_|Otu000144|_|Otu000101|_|Otu000016|_|Otu…	0.66	1	0.440908
495	Otu000002|_|Otu000001|_|Otu000003|_|Otu000006|_|Otu000055|_|Otu000035|_|Otu000005|_|Otu000045|_|Otu000020|_|Otu000023|_|Otu000007|_|Otu000025|_|Otu000033|_|Otu000188|_|Otu000052|_|Otu000032|_|Otu000004|_|Otu000011|_|Otu000008|_|Otu000193|_|Otu000014|_|Otu000028|_|Otu000013|_|Otu000356|_|Otu000109|_|Otu000030|_|Otu000085|_|Otu000148|_|Otu000586|_|Otu000010|_|Otu000144|_|Otu000101|_|Otu000016|_|Otu…	0.655	1	0.439858
496	Otu000002|_|Otu000001|_|Otu000003|_|Otu000006|_|Otu000055|_|Otu000035|_|Otu000005|_|Otu000045|_|Otu000020|_|Otu000023|_|Otu000007|_|Otu000025|_|Otu000033|_|Otu000188|_|Otu000052|_|Otu000032|_|Otu000004|_|Otu000011|_|Otu000008|_|Otu000193|_|Otu000014|_|Otu000028|_|Otu000013|_|Otu000356|_|Otu000109|_|Otu000030|_|Otu000085|_|Otu000148|_|Otu000586|_|Otu000010|_|Otu000144|_|Otu000101|_|Otu000016|_|Otu…	0.66	1	0.435201
497	Otu000002|_|Otu000001|_|Otu000003|_|Otu000006|_|Otu000055|_|Otu000035|_|Otu000005|_|Otu000045|_|Otu000020|_|Otu000023|_|Otu000007|_|Otu000025|_|Otu000033|_|Otu000188|_|Otu000052|_|Otu000032|_|Otu000004|_|Otu000011|_|Otu000008|_|Otu000193|_|Otu000014|_|Otu000028|_|Otu000013|_|Otu000356|_|Otu000109|_|Otu000030|_|Otu000085|_|Otu000148|_|Otu000586|_|Otu000010|_|Otu000144|_|Otu000101|_|Otu000016|_|Otu…	0.67	1	0.431393
498	Otu000002|_|Otu000001|_|Otu000003|_|Otu000006|_|Otu000055|_|Otu000035|_|Otu000005|_|Otu000045|_|Otu000020|_|Otu000023|_|Otu000007|_|Otu000025|_|Otu000033|_|Otu000188|_|Otu000052|_|Otu000032|_|Otu000004|_|Otu000011|_|Otu000008|_|Otu000193|_|Otu000014|_|Otu000028|_|Otu000013|_|Otu000356|_|Otu000109|_|Otu000030|_|Otu000085|_|Otu000148|_|Otu000586|_|Otu000010|_|Otu000144|_|Otu000101|_|Otu000016|_|Otu…	0.665	1	0.436205
499	Otu000002|_|Otu000001|_|Otu000003|_|Otu000006|_|Otu000055|_|Otu000035|_|Otu000005|_|Otu000045|_|Otu000020|_|Otu000023|_|Otu000007|_|Otu000025|_|Otu000033|_|Otu000188|_|Otu000052|_|Otu000032|_|Otu000004|_|Otu000011|_|Otu000008|_|Otu000193|_|Otu000014|_|Otu000028|_|Otu000013|_|Otu000356|_|Otu000109|_|Otu000030|_|Otu000085|_|Otu000148|_|Otu000586|_|Otu000010|_|Otu000144|_|Otu000101|_|Otu000016|_|Otu…	0.66	1	0.440908
500	Otu000002|_|Otu000001|_|Otu000003|_|Otu000006|_|Otu000055|_|Otu000035|_|Otu000005|_|Otu000045|_|Otu000020|_|Otu000023|_|Otu000007|_|Otu000025|_|Otu000033|_|Otu000188|_|Otu000052|_|Otu000032|_|Otu000004|_|Otu000011|_|Otu000008|_|Otu000193|_|Otu000014|_|Otu000028|_|Otu000013|_|Otu000356|_|Otu000109|_|Otu000030|_|Otu000085|_|Otu000148|_|Otu000586|_|Otu000010|_|Otu000144|_|Otu000101|_|Otu000016|_|Otu…	0.675	1	0.43229
501	Otu000002|_|Otu000001|_|Otu000003|_|Otu000006|_|Otu000055|_|Otu000035|_|Otu000005|_|Otu000045|_|Otu000020|_|Otu000023|_|Otu000007|_|Otu000025|_|Otu000033|_|Otu000188|_|Otu000052|_|Otu000032|_|Otu000004|_|Otu000011|_|Otu000008|_|Otu000193|_|Otu000014|_|Otu000028|_|Otu000013|_|Otu000356|_|Otu000109|_|Otu000030|_|Otu000085|_|Otu000148|_|Otu000586|_|Otu000010|_|Otu000144|_|Otu000101|_|Otu000016|_|Otu…	0.68	1	0.433128
502	Otu000002|_|Otu000001|_|Otu000003|_|Otu000006|_|Otu000055|_|Otu000035|_|Otu000005|_|Otu000045|_|Otu000020|_|Otu000023|_|Otu000007|_|Otu000025|_|Otu000033|_|Otu000188|_|Otu000052|_|Otu000032|_|Otu000004|_|Otu000011|_|Otu000008|_|Otu000193|_|Otu000014|_|Otu000028|_|Otu000013|_|Otu000356|_|Otu000109|_|Otu000030|_|Otu000085|_|Otu000148|_|Otu000586|_|Otu000010|_|Otu000144|_|Otu000101|_|Otu000016|_|Otu…	0.67	1	0.431393
503	Otu000002|_|Otu000001|_|Otu000003|_|Otu000006|_|Otu000055|_|Otu000035|_|Otu000005|_|Otu000045|_|Otu000020|_|Otu000023|_|Otu000007|_|Otu000025|_|Otu000033|_|Otu000188|_|Otu000052|_|Otu000032|_|Otu000004|_|Otu000011|_|Otu000008|_|Otu000193|_|Otu000014|_|Otu000028|_|Otu000013|_|Otu000356|_|Otu000109|_|Otu000030|_|Otu000085|_|Otu000148|_|Otu000586|_|Otu000010|_|Otu000144|_|Otu000101|_|Otu000016|_|Otu…	0.67	1	0.43715
504	Otu000002|_|Otu000001|_|Otu000003|_|Otu000006|_|Otu000055|_|Otu000035|_|Otu000005|_|Otu000045|_|Otu000020|_|Otu000023|_|Otu000007|_|Otu000025|_|Otu000033|_|Otu000188|_|Otu000052|_|Otu000032|_|Otu000004|_|Otu000011|_|Otu000008|_|Otu000193|_|Otu000014|_|Otu000028|_|Otu000013|_|Otu000356|_|Otu000109|_|Otu000030|_|Otu000085|_|Otu000148|_|Otu000586|_|Otu000010|_|Otu000144|_|Otu000101|_|Otu000016|_|Otu…	0.665	1	0.436205
505	Otu000002|_|Otu000001|_|Otu000003|_|Otu000006|_|Otu000055|_|Otu000035|_|Otu000005|_|Otu000045|_|Otu000020|_|Otu000023|_|Otu000007|_|Otu000025|_|Otu000033|_|Otu000188|_|Otu000052|_|Otu000032|_|Otu000004|_|Otu000011|_|Otu000008|_|Otu000193|_|Otu000014|_|Otu000028|_|Otu000013|_|Otu000356|_|Otu000109|_|Otu000030|_|Otu000085|_|Otu000148|_|Otu000586|_|Otu000010|_|Otu000144|_|Otu000101|_|Otu000016|_|Otu…	0.67	1	0.43715
506	Otu000002|_|Otu000001|_|Otu000003|_|Otu000006|_|Otu000055|_|Otu000035|_|Otu000005|_|Otu000045|_|Otu000020|_|Otu000023|_|Otu000007|_|Otu000025|_|Otu000033|_|Otu000188|_|Otu000052|_|Otu000032|_|Otu000004|_|Otu000011|_|Otu000008|_|Otu000193|_|Otu000014|_|Otu000028|_|Otu000013|_|Otu000356|_|Otu000109|_|Otu000030|_|Otu000085|_|Otu000148|_|Otu000586|_|Otu000010|_|Otu000144|_|Otu000101|_|Otu000016|_|Otu…	0.675	1	0.43229
507	Otu000002|_|Otu000001|_|Otu000003|_|Otu000006|_|Otu000055|_|Otu000035|_|Otu000005|_|Otu000045|_|Otu000020|_|Otu000023|_|Otu000007|_|Otu000025|_|Otu000033|_|Otu000188|_|Otu000052|_|Otu000032|_|Otu000004|_|Otu000011|_|Otu000008|_|Otu000193|_|Otu000014|_|Otu000028|_|Otu000013|_|Otu000356|_|Otu000109|_|Otu000030|_|Otu000085|_|Otu000148|_|Otu000586|_|Otu000010|_|Otu000144|_|Otu000101|_|Otu000016|_|Otu…	0.675	1	0.43229
508	Otu000002|_|Otu000001|_|Otu000003|_|Otu000006|_|Otu000055|_|Otu000035|_|Otu000005|_|Otu000045|_|Otu000020|_|Otu000023|_|Otu000007|_|Otu000025|_|Otu000033|_|Otu000188|_|Otu000052|_|Otu000032|_|Otu000004|_|Otu000011|_|Otu000008|_|Otu000193|_|Otu000014|_|Otu000028|_|Otu000013|_|Otu000356|_|Otu000109|_|Otu000030|_|Otu000085|_|Otu000148|_|Otu000586|_|Otu000010|_|Otu000144|_|Otu000101|_|Otu000016|_|Otu…	0.68	1	0.433128
509	Otu000002|_|Otu000001|_|Otu000003|_|Otu000006|_|Otu000055|_|Otu000035|_|Otu000005|_|Otu000045|_|Otu000020|_|Otu000023|_|Otu000007|_|Otu000025|_|Otu000033|_|Otu000188|_|Otu000052|_|Otu000032|_|Otu000004|_|Otu000011|_|Otu000008|_|Otu000193|_|Otu000014|_|Otu000028|_|Otu000013|_|Otu000356|_|Otu000109|_|Otu000030|_|Otu000085|_|Otu000148|_|Otu000586|_|Otu000010|_|Otu000144|_|Otu000101|_|Otu000016|_|Otu…	0.66	1	0.435201
510	Otu000002|_|Otu000001|_|Otu000003|_|Otu000006|_|Otu000055|_|Otu000035|_|Otu000005|_|Otu000045|_|Otu000020|_|Otu000023|_|Otu000007|_|Otu000025|_|Otu000033|_|Otu000188|_|Otu000052|_|Otu000032|_|Otu000004|_|Otu000011|_|Otu000008|_|Otu000193|_|Otu000014|_|Otu000028|_|Otu000013|_|Otu000356|_|Otu000109|_|Otu000030|_|Otu000085|_|Otu000148|_|Otu000586|_|Otu000010|_|Otu000144|_|Otu000101|_|Otu000016|_|Otu…	0.68	1	0.433128
511	Otu000002|_|Otu000001|_|Otu000003|_|Otu000006|_|Otu000055|_|Otu000035|_|Otu000005|_|Otu000045|_|Otu000020|_|Otu000023|_|Otu000007|_|Otu000025|_|Otu000033|_|Otu000188|_|Otu000052|_|Otu000032|_|Otu000004|_|Otu000011|_|Otu000008|_|Otu000193|_|Otu000014|_|Otu000028|_|Otu000013|_|Otu000356|_|Otu000109|_|Otu000030|_|Otu000085|_|Otu000148|_|Otu000586|_|Otu000010|_|Otu000144|_|Otu000101|_|Otu000016|_|Otu…	0.665	1	0.436205
512	Otu000002|_|Otu000001|_|Otu000003|_|Otu000006|_|Otu000055|_|Otu000035|_|Otu000005|_|Otu000045|_|Otu000020|_|Otu000023|_|Otu000007|_|Otu000025|_|Otu000033|_|Otu000188|_|Otu000052|_|Otu000032|_|Otu000004|_|Otu000011|_|Otu000008|_|Otu000193|_|Otu000014|_|Otu000028|_|Otu000013|_|Otu000356|_|Otu000109|_|Otu000030|_|Otu000085|_|Otu000148|_|Otu000586|_|Otu000010|_|Otu000144|_|Otu000101|_|Otu000016|_|Otu…	0.69	1	0.428836
513	Otu000002|_|Otu000001|_|Otu000003|_|Otu000006|_|Otu000055|_|Otu000035|_|Otu000005|_|Otu000045|_|Otu000020|_|Otu000023|_|Otu000007|_|Otu000025|_|Otu000033|_|Otu000188|_|Otu000052|_|Otu000032|_|Otu000004|_|Otu000011|_|Otu000008|_|Otu000193|_|Otu000014|_|Otu000028|_|Otu000013|_|Otu000356|_|Otu000109|_|Otu000030|_|Otu000085|_|Otu000148|_|Otu000586|_|Otu000010|_|Otu000144|_|Otu000101|_|Otu000016|_|Otu…	0.68	1	0.433128
514	Otu000002|_|Otu000001|_|Otu000003|_|Otu000006|_|Otu000055|_|Otu000035|_|Otu000005|_|Otu000045|_|Otu000020|_|Otu000023|_|Otu000007|_|Otu000025|_|Otu000033|_|Otu000188|_|Otu000052|_|Otu000032|_|Otu000004|_|Otu000011|_|Otu000008|_|Otu000193|_|Otu000014|_|Otu000028|_|Otu000013|_|Otu000356|_|Otu000109|_|Otu000030|_|Otu000085|_|Otu000148|_|Otu000586|_|Otu000010|_|Otu000144|_|Otu000101|_|Otu000016|_|Otu…	0.655	1	0.439858
515	Otu000002|_|Otu000001|_|Otu000003|_|Otu000006|_|Otu000055|_|Otu000035|_|Otu000005|_|Otu000045|_|Otu000020|_|Otu000023|_|Otu000007|_|Otu000025|_|Otu000033|_|Otu000188|_|Otu000052|_|Otu000032|_|Otu000004|_|Otu000011|_|Otu000008|_|Otu000193|_|Otu000014|_|Otu000028|_|Otu000013|_|Otu000356|_|Otu000109|_|Otu000030|_|Otu000085|_|Otu000148|_|Otu000586|_|Otu000010|_|Otu000144|_|Otu000101|_|Otu000016|_|Otu…	0.67	1	0.43715
516	Otu000002|_|Otu000001|_|Otu000003|_|Otu000006|_|Otu000055|_|Otu000035|_|Otu000005|_|Otu000045|_|Otu000020|_|Otu000023|_|Otu000007|_|Otu000025|_|Otu000033|_|Otu000188|_|Otu000052|_|Otu000032|_|Otu000004|_|Otu000011|_|Otu000008|_|Otu000193|_|Otu000014|_|Otu000028|_|Otu000013|_|Otu000356|_|Otu000109|_|Otu000030|_|Otu000085|_|Otu000148|_|Otu000586|_|Otu000010|_|Otu000144|_|Otu000101|_|Otu000016|_|Otu…	0.66	1	0.440908
517	Otu000002|_|Otu000001|_|Otu000003|_|Otu000006|_|Otu000055|_|Otu000035|_|Otu000005|_|Otu000045|_|Otu000020|_|Otu000023|_|Otu000007|_|Otu000025|_|Otu000033|_|Otu000188|_|Otu000052|_|Otu000032|_|Otu000004|_|Otu000011|_|Otu000008|_|Otu000193|_|Otu000014|_|Otu000028|_|Otu000013|_|Otu000356|_|Otu000109|_|Otu000030|_|Otu000085|_|Otu000148|_|Otu000586|_|Otu000010|_|Otu000144|_|Otu000101|_|Otu000016|_|Otu…	0.665	1	0.436205
518	Otu000002|_|Otu000001|_|Otu000003|_|Otu000006|_|Otu000055|_|Otu000035|_|Otu000005|_|Otu000045|_|Otu000020|_|Otu000023|_|Otu000007|_|Otu000025|_|Otu000033|_|Otu000188|_|Otu000052|_|Otu000032|_|Otu000004|_|Otu000011|_|Otu000008|_|Otu000193|_|Otu000014|_|Otu000028|_|Otu000013|_|Otu000356|_|Otu000109|_|Otu000030|_|Otu000085|_|Otu000148|_|Otu000586|_|Otu000010|_|Otu000144|_|Otu000101|_|Otu000016|_|Otu…	0.655	1	0.439858
519	Otu000002|_|Otu000001|_|Otu000003|_|Otu000006|_|Otu000055|_|Otu000035|_|Otu000005|_|Otu000045|_|Otu000020|_|Otu000023|_|Otu000007|_|Otu000025|_|Otu000033|_|Otu000188|_|Otu000052|_|Otu000032|_|Otu000004|_|Otu000011|_|Otu000008|_|Otu000193|_|Otu000014|_|Otu000028|_|Otu000013|_|Otu000356|_|Otu000109|_|Otu000030|_|Otu000085|_|Otu000148|_|Otu000586|_|Otu000010|_|Otu000144|_|Otu000101|_|Otu000016|_|Otu…	0.665	1	0.436205
520	Otu000002|_|Otu000001|_|Otu000003|_|Otu000006|_|Otu000055|_|Otu000035|_|Otu000005|_|Otu000045|_|Otu000020|_|Otu000023|_|Otu000007|_|Otu000025|_|Otu000033|_|Otu000188|_|Otu000052|_|Otu000032|_|Otu000004|_|Otu000011|_|Otu000008|_|Otu000193|_|Otu000014|_|Otu000028|_|Otu000013|_|Otu000356|_|Otu000109|_|Otu000030|_|Otu000085|_|Otu000148|_|Otu000586|_|Otu000010|_|Otu000144|_|Otu000101|_|Otu000016|_|Otu…	0.665	1	0.436205
521	Otu000002|_|Otu000001|_|Otu000003|_|Otu000006|_|Otu000055|_|Otu000035|_|Otu000005|_|Otu000045|_|Otu000020|_|Otu000023|_|Otu000007|_|Otu000025|_|Otu000033|_|Otu000188|_|Otu000052|_|Otu000032|_|Otu000004|_|Otu000011|_|Otu000008|_|Otu000193|_|Otu000014|_|Otu000028|_|Otu000013|_|Otu000356|_|Otu000109|_|Otu000030|_|Otu000085|_|Otu000148|_|Otu000586|_|Otu000010|_|Otu000144|_|Otu000101|_|Otu000016|_|Otu…	0.67	1	0.43715
522	Otu000002|_|Otu000001|_|Otu000003|_|Otu000006|_|Otu000055|_|Otu000035|_|Otu000005|_|Otu000045|_|Otu000020|_|Otu000023|_|Otu000007|_|Otu000025|_|Otu000033|_|Otu000188|_|Otu000052|_|Otu000032|_|Otu000004|_|Otu000011|_|Otu000008|_|Otu000193|_|Otu000014|_|Otu000028|_|Otu000013|_|Otu000356|_|Otu000109|_|Otu000030|_|Otu000085|_|Otu000148|_|Otu000586|_|Otu000010|_|Otu000144|_|Otu000101|_|Otu000016|_|Otu…	0.65	1	0.438748
523	Otu000002|_|Otu000001|_|Otu000003|_|Otu000006|_|Otu000055|_|Otu000035|_|Otu000005|_|Otu000045|_|Otu000020|_|Otu000023|_|Otu000007|_|Otu000025|_|Otu000033|_|Otu000188|_|Otu000052|_|Otu000032|_|Otu000004|_|Otu000011|_|Otu000008|_|Otu000193|_|Otu000014|_|Otu000028|_|Otu000013|_|Otu000356|_|Otu000109|_|Otu000030|_|Otu000085|_|Otu000148|_|Otu000586|_|Otu000010|_|Otu000144|_|Otu000101|_|Otu000016|_|Otu…	0.675	1	0.43229
524	Otu000002|_|Otu000001|_|Otu000003|_|Otu000006|_|Otu000055|_|Otu000035|_|Otu000005|_|Otu000045|_|Otu000020|_|Otu000023|_|Otu000007|_|Otu000025|_|Otu000033|_|Otu000188|_|Otu000052|_|Otu000032|_|Otu000004|_|Otu000011|_|Otu000008|_|Otu000193|_|Otu000014|_|Otu000028|_|Otu000013|_|Otu000356|_|Otu000109|_|Otu000030|_|Otu000085|_|Otu000148|_|Otu000586|_|Otu000010|_|Otu000144|_|Otu000101|_|Otu000016|_|Otu…	0.655	1	0.439858
525	Otu000002|_|Otu000001|_|Otu000003|_|Otu000006|_|Otu000055|_|Otu000035|_|Otu000005|_|Otu000045|_|Otu000020|_|Otu000023|_|Otu000007|_|Otu000025|_|Otu000033|_|Otu000188|_|Otu000052|_|Otu000032|_|Otu000004|_|Otu000011|_|Otu000008|_|Otu000193|_|Otu000014|_|Otu000028|_|Otu000013|_|Otu000356|_|Otu000109|_|Otu000030|_|Otu000085|_|Otu000148|_|Otu000586|_|Otu000010|_|Otu000144|_|Otu000101|_|Otu000016|_|Otu…	0.67	1	0.43715
526	Otu000002|_|Otu000001|_|Otu000003|_|Otu000006|_|Otu000055|_|Otu000035|_|Otu000005|_|Otu000045|_|Otu000020|_|Otu000023|_|Otu000007|_|Otu000025|_|Otu000033|_|Otu000188|_|Otu000052|_|Otu000032|_|Otu000004|_|Otu000011|_|Otu000008|_|Otu000193|_|Otu000014|_|Otu000028|_|Otu000013|_|Otu000356|_|Otu000109|_|Otu000030|_|Otu000085|_|Otu000148|_|Otu000586|_|Otu000010|_|Otu000144|_|Otu000101|_|Otu000016|_|Otu…	0.665	1	0.436205
527	Otu000002|_|Otu000001|_|Otu000003|_|Otu000006|_|Otu000055|_|Otu000035|_|Otu000005|_|Otu000045|_|Otu000020|_|Otu000023|_|Otu000007|_|Otu000025|_|Otu000033|_|Otu000188|_|Otu000052|_|Otu000032|_|Otu000004|_|Otu000011|_|Otu000008|_|Otu000193|_|Otu000014|_|Otu000028|_|Otu000013|_|Otu000356|_|Otu000109|_|Otu000030|_|Otu000085|_|Otu000148|_|Otu000586|_|Otu000010|_|Otu000144|_|Otu000101|_|Otu000016|_|Otu…	0.66	1	0.435201
528	Otu000002|_|Otu000001|_|Otu000003|_|Otu000006|_|Otu000055|_|Otu000035|_|Otu000005|_|Otu000045|_|Otu000020|_|Otu000023|_|Otu000007|_|Otu000025|_|Otu000033|_|Otu000188|_|Otu000052|_|Otu000032|_|Otu000004|_|Otu000011|_|Otu000008|_|Otu000193|_|Otu000014|_|Otu000028|_|Otu000013|_|Otu000356|_|Otu000109|_|Otu000030|_|Otu000085|_|Otu000148|_|Otu000586|_|Otu000010|_|Otu000144|_|Otu000101|_|Otu000016|_|Otu…	0.66	1	0.440908
529	Otu000002|_|Otu000001|_|Otu000003|_|Otu000006|_|Otu000055|_|Otu000035|_|Otu000005|_|Otu000045|_|Otu000020|_|Otu000023|_|Otu000007|_|Otu000025|_|Otu000033|_|Otu000188|_|Otu000052|_|Otu000032|_|Otu000004|_|Otu000011|_|Otu000008|_|Otu000193|_|Otu000014|_|Otu000028|_|Otu000013|_|Otu000356|_|Otu000109|_|Otu000030|_|Otu000085|_|Otu000148|_|Otu000586|_|Otu000010|_|Otu000144|_|Otu000101|_|Otu000016|_|Otu…	0.67	1	0.431393
530	Otu000002|_|Otu000001|_|Otu000003|_|Otu000006|_|Otu000055|_|Otu000035|_|Otu000005|_|Otu000045|_|Otu000020|_|Otu000023|_|Otu000007|_|Otu000025|_|Otu000033|_|Otu000188|_|Otu000052|_|Otu000032|_|Otu000004|_|Otu000011|_|Otu000008|_|Otu000193|_|Otu000014|_|Otu000028|_|Otu000013|_|Otu000356|_|Otu000109|_|Otu000030|_|Otu000085|_|Otu000148|_|Otu000586|_|Otu000010|_|Otu000144|_|Otu000101|_|Otu000016|_|Otu…	0.67	1	0.43715
531	Otu000002|_|Otu000001|_|Otu000003|_|Otu000006|_|Otu000055|_|Otu000035|_|Otu000005|_|Otu000045|_|Otu000020|_|Otu000023|_|Otu000007|_|Otu000025|_|Otu000033|_|Otu000188|_|Otu000052|_|Otu000032|_|Otu000004|_|Otu000011|_|Otu000008|_|Otu000193|_|Otu000014|_|Otu000028|_|Otu000013|_|Otu000356|_|Otu000109|_|Otu000030|_|Otu000085|_|Otu000148|_|Otu000586|_|Otu000010|_|Otu000144|_|Otu000101|_|Otu000016|_|Otu…	0.675	1	0.43229
532	Otu000002|_|Otu000001|_|Otu000003|_|Otu000006|_|Otu000055|_|Otu000035|_|Otu000005|_|Otu000045|_|Otu000020|_|Otu000023|_|Otu000007|_|Otu000025|_|Otu000033|_|Otu000188|_|Otu000052|_|Otu000032|_|Otu000004|_|Otu000011|_|Otu000008|_|Otu000193|_|Otu000014|_|Otu000028|_|Otu000013|_|Otu000356|_|Otu000109|_|Otu000030|_|Otu000085|_|Otu000148|_|Otu000586|_|Otu000010|_|Otu000144|_|Otu000101|_|Otu000016|_|Otu…	0.665	1	0.436205
533	Otu000002|_|Otu000001|_|Otu000003|_|Otu000006|_|Otu000055|_|Otu000035|_|Otu000005|_|Otu000045|_|Otu000020|_|Otu000023|_|Otu000007|_|Otu000025|_|Otu000033|_|Otu000188|_|Otu000052|_|Otu000032|_|Otu000004|_|Otu000011|_|Otu000008|_|Otu000193|_|Otu000014|_|Otu000028|_|Otu000013|_|Otu000356|_|Otu000109|_|Otu000030|_|Otu000085|_|Otu000148|_|Otu000586|_|Otu000010|_|Otu000144|_|Otu000101|_|Otu000016|_|Otu…	0.665	1	0.436205
534	Otu000002|_|Otu000001|_|Otu000003|_|Otu000006|_|Otu000055|_|Otu000035|_|Otu000005|_|Otu000045|_|Otu000020|_|Otu000023|_|Otu000007|_|Otu000025|_|Otu000033|_|Otu000188|_|Otu000052|_|Otu000032|_|Otu000004|_|Otu000011|_|Otu000008|_|Otu000193|_|Otu000014|_|Otu000028|_|Otu000013|_|Otu000356|_|Otu000109|_|Otu000030|_|Otu000085|_|Otu000148|_|Otu000586|_|Otu000010|_|Otu000144|_|Otu000101|_|Otu000016|_|Otu…	0.68	1	0.433128
535	Otu000002|_|Otu000001|_|Otu000003|_|Otu000006|_|Otu000055|_|Otu000035|_|Otu000005|_|Otu000045|_|Otu000020|_|Otu000023|_|Otu000007|_|Otu000025|_|Otu000033|_|Otu000188|_|Otu000052|_|Otu000032|_|Otu000004|_|Otu000011|_|Otu000008|_|Otu000193|_|Otu000014|_|Otu000028|_|Otu000013|_|Otu000356|_|Otu000109|_|Otu000030|_|Otu000085|_|Otu000148|_|Otu000586|_|Otu000010|_|Otu000144|_|Otu000101|_|Otu000016|_|Otu…	0.675	1	0.43229
536	Otu000002|_|Otu000001|_|Otu000003|_|Otu000006|_|Otu000055|_|Otu000035|_|Otu000005|_|Otu000045|_|Otu000020|_|Otu000023|_|Otu000007|_|Otu000025|_|Otu000033|_|Otu000188|_|Otu000052|_|Otu000032|_|Otu000004|_|Otu000011|_|Otu000008|_|Otu000193|_|Otu000014|_|Otu000028|_|Otu000013|_|Otu000356|_|Otu000109|_|Otu000030|_|Otu000085|_|Otu000148|_|Otu000586|_|Otu000010|_|Otu000144|_|Otu000101|_|Otu000016|_|Otu…	0.67	1	0.43715
537	Otu000002|_|Otu000001|_|Otu000003|_|Otu000006|_|Otu000055|_|Otu000035|_|Otu000005|_|Otu000045|_|Otu000020|_|Otu000023|_|Otu000007|_|Otu000025|_|Otu000033|_|Otu000188|_|Otu000052|_|Otu000032|_|Otu000004|_|Otu000011|_|Otu000008|_|Otu000193|_|Otu000014|_|Otu000028|_|Otu000013|_|Otu000356|_|Otu000109|_|Otu000030|_|Otu000085|_|Otu000148|_|Otu000586|_|Otu000010|_|Otu000144|_|Otu000101|_|Otu000016|_|Otu…	0.665	1	0.436205
538	Otu000002|_|Otu000001|_|Otu000003|_|Otu000006|_|Otu000055|_|Otu000035|_|Otu000005|_|Otu000045|_|Otu000020|_|Otu000023|_|Otu000007|_|Otu000025|_|Otu000033|_|Otu000188|_|Otu000052|_|Otu000032|_|Otu000004|_|Otu000011|_|Otu000008|_|Otu000193|_|Otu000014|_|Otu000028|_|Otu000013|_|Otu000356|_|Otu000109|_|Otu000030|_|Otu000085|_|Otu000148|_|Otu000586|_|Otu000010|_|Otu000144|_|Otu000101|_|Otu000016|_|Otu…	0.665	1	0.436205
539	Otu000002|_|Otu000001|_|Otu000003|_|Otu000006|_|Otu000055|_|Otu000035|_|Otu000005|_|Otu000045|_|Otu000020|_|Otu000023|_|Otu000007|_|Otu000025|_|Otu000033|_|Otu000188|_|Otu000052|_|Otu000032|_|Otu000004|_|Otu000011|_|Otu000008|_|Otu000193|_|Otu000014|_|Otu000028|_|Otu000013|_|Otu000356|_|Otu000109|_|Otu000030|_|Otu000085|_|Otu000148|_|Otu000586|_|Otu000010|_|Otu000144|_|Otu000101|_|Otu000016|_|Otu…	0.66	1	0.440908
540	Otu000002|_|Otu000001|_|Otu000003|_|Otu000006|_|Otu000055|_|Otu000035|_|Otu000005|_|Otu000045|_|Otu000020|_|Otu000023|_|Otu000007|_|Otu000025|_|Otu000033|_|Otu000188|_|Otu000052|_|Otu000032|_|Otu000004|_|Otu000011|_|Otu000008|_|Otu000193|_|Otu000014|_|Otu000028|_|Otu000013|_|Otu000356|_|Otu000109|_|Otu000030|_|Otu000085|_|Otu000148|_|Otu000586|_|Otu000010|_|Otu000144|_|Otu000101|_|Otu000016|_|Otu…	0.655	1	0.439858
541	Otu000002|_|Otu000001|_|Otu000003|_|Otu000006|_|Otu000055|_|Otu000035|_|Otu000005|_|Otu000045|_|Otu000020|_|Otu000023|_|Otu000007|_|Otu000025|_|Otu000033|_|Otu000188|_|Otu000052|_|Otu000032|_|Otu000004|_|Otu000011|_|Otu000008|_|Otu000193|_|Otu000014|_|Otu000028|_|Otu000013|_|Otu000356|_|Otu000109|_|Otu000030|_|Otu000085|_|Otu000148|_|Otu000586|_|Otu000010|_|Otu000144|_|Otu000101|_|Otu000016|_|Otu…	0.665	1	0.436205
542	Otu000002|_|Otu000001|_|Otu000003|_|Otu000006|_|Otu000055|_|Otu000035|_|Otu000005|_|Otu000045|_|Otu000020|_|Otu000023|_|Otu000007|_|Otu000025|_|Otu000033|_|Otu000188|_|Otu000052|_|Otu000032|_|Otu000004|_|Otu000011|_|Otu000008|_|Otu000193|_|Otu000014|_|Otu000028|_|Otu000013|_|Otu000356|_|Otu000109|_|Otu000030|_|Otu000085|_|Otu000148|_|Otu000586|_|Otu000010|_|Otu000144|_|Otu000101|_|Otu000016|_|Otu…	0.665	1	0.436205
543	Otu000002|_|Otu000001|_|Otu000003|_|Otu000006|_|Otu000055|_|Otu000035|_|Otu000005|_|Otu000045|_|Otu000020|_|Otu000023|_|Otu000007|_|Otu000025|_|Otu000033|_|Otu000188|_|Otu000052|_|Otu000032|_|Otu000004|_|Otu000011|_|Otu000008|_|Otu000193|_|Otu000014|_|Otu000028|_|Otu000013|_|Otu000356|_|Otu000109|_|Otu000030|_|Otu000085|_|Otu000148|_|Otu000586|_|Otu000010|_|Otu000144|_|Otu000101|_|Otu000016|_|Otu…	0.66	1	0.440908
544	Otu000002|_|Otu000001|_|Otu000003|_|Otu000006|_|Otu000055|_|Otu000035|_|Otu000005|_|Otu000045|_|Otu000020|_|Otu000023|_|Otu000007|_|Otu000025|_|Otu000033|_|Otu000188|_|Otu000052|_|Otu000032|_|Otu000004|_|Otu000011|_|Otu000008|_|Otu000193|_|Otu000014|_|Otu000028|_|Otu000013|_|Otu000356|_|Otu000109|_|Otu000030|_|Otu000085|_|Otu000148|_|Otu000586|_|Otu000010|_|Otu000144|_|Otu000101|_|Otu000016|_|Otu…	0.69	1	0.428836
545	Otu000002|_|Otu000001|_|Otu000003|_|Otu000006|_|Otu000055|_|Otu000035|_|Otu000005|_|Otu000045|_|Otu000020|_|Otu000023|_|Otu000007|_|Otu000025|_|Otu000033|_|Otu000188|_|Otu000052|_|Otu000032|_|Otu000004|_|Otu000011|_|Otu000008|_|Otu000193|_|Otu000014|_|Otu000028|_|Otu000013|_|Otu000356|_|Otu000109|_|Otu000030|_|Otu000085|_|Otu000148|_|Otu000586|_|Otu000010|_|Otu000144|_|Otu000101|_|Otu000016|_|Otu…	0.69	1	0.428836
546	Otu000002|_|Otu000001|_|Otu000003|_|Otu000006|_|Otu000055|_|Otu000035|_|Otu000005|_|Otu000045|_|Otu000020|_|Otu000023|_|Otu000007|_|Otu000025|_|Otu000033|_|Otu000188|_|Otu000052|_|Otu000032|_|Otu000004|_|Otu000011|_|Otu000008|_|Otu000193|_|Otu000014|_|Otu000028|_|Otu000013|_|Otu000356|_|Otu000109|_|Otu000030|_|Otu000085|_|Otu000148|_|Otu000586|_|Otu000010|_|Otu000144|_|Otu000101|_|Otu000016|_|Otu…	0.665	1	0.436205
547	Otu000002|_|Otu000001|_|Otu000003|_|Otu000006|_|Otu000055|_|Otu000035|_|Otu000005|_|Otu000045|_|Otu000020|_|Otu000023|_|Otu000007|_|Otu000025|_|Otu000033|_|Otu000188|_|Otu000052|_|Otu000032|_|Otu000004|_|Otu000011|_|Otu000008|_|Otu000193|_|Otu000014|_|Otu000028|_|Otu000013|_|Otu000356|_|Otu000109|_|Otu000030|_|Otu000085|_|Otu000148|_|Otu000586|_|Otu000010|_|Otu000144|_|Otu000101|_|Otu000016|_|Otu…	0.655	1	0.439858
548	Otu000002|_|Otu000001|_|Otu000003|_|Otu000006|_|Otu000055|_|Otu000035|_|Otu000005|_|Otu000045|_|Otu000020|_|Otu000023|_|Otu000007|_|Otu000025|_|Otu000033|_|Otu000188|_|Otu000052|_|Otu000032|_|Otu000004|_|Otu000011|_|Otu000008|_|Otu000193|_|Otu000014|_|Otu000028|_|Otu000013|_|Otu000356|_|Otu000109|_|Otu000030|_|Otu000085|_|Otu000148|_|Otu000586|_|Otu000010|_|Otu000144|_|Otu000101|_|Otu000016|_|Otu…	0.67	1	0.431393
549	Otu000002|_|Otu000001|_|Otu000003|_|Otu000006|_|Otu000055|_|Otu000035|_|Otu000005|_|Otu000045|_|Otu000020|_|Otu000023|_|Otu000007|_|Otu000025|_|Otu000033|_|Otu000188|_|Otu000052|_|Otu000032|_|Otu000004|_|Otu000011|_|Otu000008|_|Otu000193|_|Otu000014|_|Otu000028|_|Otu000013|_|Otu000356|_|Otu000109|_|Otu000030|_|Otu000085|_|Otu000148|_|Otu000586|_|Otu000010|_|Otu000144|_|Otu000101|_|Otu000016|_|Otu…	0.685	1	0.428106
550	Otu000002|_|Otu000001|_|Otu000003|_|Otu000006|_|Otu000055|_|Otu000035|_|Otu000005|_|Otu000045|_|Otu000020|_|Otu000023|_|Otu000007|_|Otu000025|_|Otu000033|_|Otu000188|_|Otu000052|_|Otu000032|_|Otu000004|_|Otu000011|_|Otu000008|_|Otu000193|_|Otu000014|_|Otu000028|_|Otu000013|_|Otu000356|_|Otu000109|_|Otu000030|_|Otu000085|_|Otu000148|_|Otu000586|_|Otu000010|_|Otu000144|_|Otu000101|_|Otu000016|_|Otu…	0.685	1	0.428106
551	Otu000002|_|Otu000001|_|Otu000003|_|Otu000006|_|Otu000055|_|Otu000035|_|Otu000005|_|Otu000045|_|Otu000020|_|Otu000023|_|Otu000007|_|Otu000025|_|Otu000033|_|Otu000188|_|Otu000052|_|Otu000032|_|Otu000004|_|Otu000011|_|Otu000008|_|Otu000193|_|Otu000014|_|Otu000028|_|Otu000013|_|Otu000356|_|Otu000109|_|Otu000030|_|Otu000085|_|Otu000148|_|Otu000586|_|Otu000010|_|Otu000144|_|Otu000101|_|Otu000016|_|Otu…	0.665	1	0.436205
552	Otu000002|_|Otu000001|_|Otu000003|_|Otu000006|_|Otu000055|_|Otu000035|_|Otu000005|_|Otu000045|_|Otu000020|_|Otu000023|_|Otu000007|_|Otu000025|_|Otu000033|_|Otu000188|_|Otu000052|_|Otu000032|_|Otu000004|_|Otu000011|_|Otu000008|_|Otu000193|_|Otu000014|_|Otu000028|_|Otu000013|_|Otu000356|_|Otu000109|_|Otu000030|_|Otu000085|_|Otu000148|_|Otu000586|_|Otu000010|_|Otu000144|_|Otu000101|_|Otu000016|_|Otu…	0.665	1	0.436205
553	Otu000002|_|Otu000001|_|Otu000003|_|Otu000006|_|Otu000055|_|Otu000035|_|Otu000005|_|Otu000045|_|Otu000020|_|Otu000023|_|Otu000007|_|Otu000025|_|Otu000033|_|Otu000188|_|Otu000052|_|Otu000032|_|Otu000004|_|Otu000011|_|Otu000008|_|Otu000193|_|Otu000014|_|Otu000028|_|Otu000013|_|Otu000356|_|Otu000109|_|Otu000030|_|Otu000085|_|Otu000148|_|Otu000586|_|Otu000010|_|Otu000144|_|Otu000101|_|Otu000016|_|Otu…	0.675	1	0.43229
554	Otu000002|_|Otu000001|_|Otu000003|_|Otu000006|_|Otu000055|_|Otu000035|_|Otu000005|_|Otu000045|_|Otu000020|_|Otu000023|_|Otu000007|_|Otu000025|_|Otu000033|_|Otu000188|_|Otu000052|_|Otu000032|_|Otu000004|_|Otu000011|_|Otu000008|_|Otu000193|_|Otu000014|_|Otu000028|_|Otu000013|_|Otu000356|_|Otu000109|_|Otu000030|_|Otu000085|_|Otu000148|_|Otu000586|_|Otu000010|_|Otu000144|_|Otu000101|_|Otu000016|_|Otu…	0.675	1	0.43229
555	Otu000002|_|Otu000001|_|Otu000003|_|Otu000006|_|Otu000055|_|Otu000035|_|Otu000005|_|Otu000045|_|Otu000020|_|Otu000023|_|Otu000007|_|Otu000025|_|Otu000033|_|Otu000188|_|Otu000052|_|Otu000032|_|Otu000004|_|Otu000011|_|Otu000008|_|Otu000193|_|Otu000014|_|Otu000028|_|Otu000013|_|Otu000356|_|Otu000109|_|Otu000030|_|Otu000085|_|Otu000148|_|Otu000586|_|Otu000010|_|Otu000144|_|Otu000101|_|Otu000016|_|Otu…	0.66	1	0.440908
556	Otu000002|_|Otu000001|_|Otu000003|_|Otu000006|_|Otu000055|_|Otu000035|_|Otu000005|_|Otu000045|_|Otu000020|_|Otu000023|_|Otu000007|_|Otu000025|_|Otu000033|_|Otu000188|_|Otu000052|_|Otu000032|_|Otu000004|_|Otu000011|_|Otu000008|_|Otu000193|_|Otu000014|_|Otu000028|_|Otu000013|_|Otu000356|_|Otu000109|_|Otu000030|_|Otu000085|_|Otu000148|_|Otu000586|_|Otu000010|_|Otu000144|_|Otu000101|_|Otu000016|_|Otu…	0.675	1	0.43229
557	Otu000002|_|Otu000001|_|Otu000003|_|Otu000006|_|Otu000055|_|Otu000035|_|Otu000005|_|Otu000045|_|Otu000020|_|Otu000023|_|Otu000007|_|Otu000025|_|Otu000033|_|Otu000188|_|Otu000052|_|Otu000032|_|Otu000004|_|Otu000011|_|Otu000008|_|Otu000193|_|Otu000014|_|Otu000028|_|Otu000013|_|Otu000356|_|Otu000109|_|Otu000030|_|Otu000085|_|Otu000148|_|Otu000586|_|Otu000010|_|Otu000144|_|Otu000101|_|Otu000016|_|Otu…	0.67	1	0.43715
558	Otu000002|_|Otu000001|_|Otu000003|_|Otu000006|_|Otu000055|_|Otu000035|_|Otu000005|_|Otu000045|_|Otu000020|_|Otu000023|_|Otu000007|_|Otu000025|_|Otu000033|_|Otu000188|_|Otu000052|_|Otu000032|_|Otu000004|_|Otu000011|_|Otu000008|_|Otu000193|_|Otu000014|_|Otu000028|_|Otu000013|_|Otu000356|_|Otu000109|_|Otu000030|_|Otu000085|_|Otu000148|_|Otu000586|_|Otu000010|_|Otu000144|_|Otu000101|_|Otu000016|_|Otu…	0.67	1	0.43715
559	Otu000002|_|Otu000001|_|Otu000003|_|Otu000006|_|Otu000055|_|Otu000035|_|Otu000005|_|Otu000045|_|Otu000020|_|Otu000023|_|Otu000007|_|Otu000025|_|Otu000033|_|Otu000188|_|Otu000052|_|Otu000032|_|Otu000004|_|Otu000011|_|Otu000008|_|Otu000193|_|Otu000014|_|Otu000028|_|Otu000013|_|Otu000356|_|Otu000109|_|Otu000030|_|Otu000085|_|Otu000148|_|Otu000586|_|Otu000010|_|Otu000144|_|Otu000101|_|Otu000016|_|Otu…	0.675	1	0.43229
560	Otu000002|_|Otu000001|_|Otu000003|_|Otu000006|_|Otu000055|_|Otu000035|_|Otu000005|_|Otu000045|_|Otu000020|_|Otu000023|_|Otu000007|_|Otu000025|_|Otu000033|_|Otu000188|_|Otu000052|_|Otu000032|_|Otu000004|_|Otu000011|_|Otu000008|_|Otu000193|_|Otu000014|_|Otu000028|_|Otu000013|_|Otu000356|_|Otu000109|_|Otu000030|_|Otu000085|_|Otu000148|_|Otu000586|_|Otu000010|_|Otu000144|_|Otu000101|_|Otu000016|_|Otu…	0.69	1	0.428836
561	Otu000002|_|Otu000001|_|Otu000003|_|Otu000006|_|Otu000055|_|Otu000035|_|Otu000005|_|Otu000045|_|Otu000020|_|Otu000023|_|Otu000007|_|Otu000025|_|Otu000033|_|Otu000188|_|Otu000052|_|Otu000032|_|Otu000004|_|Otu000011|_|Otu000008|_|Otu000193|_|Otu000014|_|Otu000028|_|Otu000013|_|Otu000356|_|Otu000109|_|Otu000030|_|Otu000085|_|Otu000148|_|Otu000586|_|Otu000010|_|Otu000144|_|Otu000101|_|Otu000016|_|Otu…	0.665	1	0.436205
562	Otu000002|_|Otu000001|_|Otu000003|_|Otu000006|_|Otu000055|_|Otu000035|_|Otu000005|_|Otu000045|_|Otu000020|_|Otu000023|_|Otu000007|_|Otu000025|_|Otu000033|_|Otu000188|_|Otu000052|_|Otu000032|_|Otu000004|_|Otu000011|_|Otu000008|_|Otu000193|_|Otu000014|_|Otu000028|_|Otu000013|_|Otu000356|_|Otu000109|_|Otu000030|_|Otu000085|_|Otu000148|_|Otu000586|_|Otu000010|_|Otu000144|_|Otu000101|_|Otu000016|_|Otu…	0.675	1	0.43229
563	Otu000002|_|Otu000001|_|Otu000003|_|Otu000006|_|Otu000055|_|Otu000035|_|Otu000005|_|Otu000045|_|Otu000020|_|Otu000023|_|Otu000007|_|Otu000025|_|Otu000033|_|Otu000188|_|Otu000052|_|Otu000032|_|Otu000004|_|Otu000011|_|Otu000008|_|Otu000193|_|Otu000014|_|Otu000028|_|Otu000013|_|Otu000356|_|Otu000109|_|Otu000030|_|Otu000085|_|Otu000148|_|Otu000586|_|Otu000010|_|Otu000144|_|Otu000101|_|Otu000016|_|Otu…	0.67	1	0.43715
564	Otu000002|_|Otu000001|_|Otu000003|_|Otu000006|_|Otu000055|_|Otu000035|_|Otu000005|_|Otu000045|_|Otu000020|_|Otu000023|_|Otu000007|_|Otu000025|_|Otu000033|_|Otu000188|_|Otu000052|_|Otu000032|_|Otu000004|_|Otu000011|_|Otu000008|_|Otu000193|_|Otu000014|_|Otu000028|_|Otu000013|_|Otu000356|_|Otu000109|_|Otu000030|_|Otu000085|_|Otu000148|_|Otu000586|_|Otu000010|_|Otu000144|_|Otu000101|_|Otu000016|_|Otu…	0.655	1	0.439858
565	Otu000002|_|Otu000001|_|Otu000003|_|Otu000006|_|Otu000055|_|Otu000035|_|Otu000005|_|Otu000045|_|Otu000020|_|Otu000023|_|Otu000007|_|Otu000025|_|Otu000033|_|Otu000188|_|Otu000052|_|Otu000032|_|Otu000004|_|Otu000011|_|Otu000008|_|Otu000193|_|Otu000014|_|Otu000028|_|Otu000013|_|Otu000356|_|Otu000109|_|Otu000030|_|Otu000085|_|Otu000148|_|Otu000586|_|Otu000010|_|Otu000144|_|Otu000101|_|Otu000016|_|Otu…	0.67	1	0.43715
566	Otu000002|_|Otu000001|_|Otu000003|_|Otu000006|_|Otu000055|_|Otu000035|_|Otu000005|_|Otu000045|_|Otu000020|_|Otu000023|_|Otu000007|_|Otu000025|_|Otu000033|_|Otu000188|_|Otu000052|_|Otu000032|_|Otu000004|_|Otu000011|_|Otu000008|_|Otu000193|_|Otu000014|_|Otu000028|_|Otu000013|_|Otu000356|_|Otu000109|_|Otu000030|_|Otu000085|_|Otu000148|_|Otu000586|_|Otu000010|_|Otu000144|_|Otu000101|_|Otu000016|_|Otu…	0.665	1	0.436205
567	Otu000002|_|Otu000001|_|Otu000003|_|Otu000006|_|Otu000055|_|Otu000035|_|Otu000005|_|Otu000045|_|Otu000020|_|Otu000023|_|Otu000007|_|Otu000025|_|Otu000033|_|Otu000188|_|Otu000052|_|Otu000032|_|Otu000004|_|Otu000011|_|Otu000008|_|Otu000193|_|Otu000014|_|Otu000028|_|Otu000013|_|Otu000356|_|Otu000109|_|Otu000030|_|Otu000085|_|Otu000148|_|Otu000586|_|Otu000010|_|Otu000144|_|Otu000101|_|Otu000016|_|Otu…	0.655	1	0.439858
568	Otu000002|_|Otu000001|_|Otu000003|_|Otu000006|_|Otu000055|_|Otu000035|_|Otu000005|_|Otu000045|_|Otu000020|_|Otu000023|_|Otu000007|_|Otu000025|_|Otu000033|_|Otu000188|_|Otu000052|_|Otu000032|_|Otu000004|_|Otu000011|_|Otu000008|_|Otu000193|_|Otu000014|_|Otu000028|_|Otu000013|_|Otu000356|_|Otu000109|_|Otu000030|_|Otu000085|_|Otu000148|_|Otu000586|_|Otu000010|_|Otu000144|_|Otu000101|_|Otu000016|_|Otu…	0.66	1	0.440908
569	Otu000002|_|Otu000001|_|Otu000003|_|Otu000006|_|Otu000055|_|Otu000035|_|Otu000005|_|Otu000045|_|Otu000020|_|Otu000023|_|Otu000007|_|Otu000025|_|Otu000033|_|Otu000188|_|Otu000052|_|Otu000032|_|Otu000004|_|Otu000011|_|Otu000008|_|Otu000193|_|Otu000014|_|Otu000028|_|Otu000013|_|Otu000356|_|Otu000109|_|Otu000030|_|Otu000085|_|Otu000148|_|Otu000586|_|Otu000010|_|Otu000144|_|Otu000101|_|Otu000016|_|Otu…	0.65	1	0.438748
570	Otu000002|_|Otu000001|_|Otu000003|_|Otu000006|_|Otu000055|_|Otu000035|_|Otu000005|_|Otu000045|_|Otu000020|_|Otu000023|_|Otu000007|_|Otu000025|_|Otu000033|_|Otu000188|_|Otu000052|_|Otu000032|_|Otu000004|_|Otu000011|_|Otu000008|_|Otu000193|_|Otu000014|_|Otu000028|_|Otu000013|_|Otu000356|_|Otu000109|_|Otu000030|_|Otu000085|_|Otu000148|_|Otu000586|_|Otu000010|_|Otu000144|_|Otu000101|_|Otu000016|_|Otu…	0.67	1	0.431393
571	Otu000002|_|Otu000001|_|Otu000003|_|Otu000006|_|Otu000055|_|Otu000035|_|Otu000005|_|Otu000045|_|Otu000020|_|Otu000023|_|Otu000007|_|Otu000025|_|Otu000033|_|Otu000188|_|Otu000052|_|Otu000032|_|Otu000004|_|Otu000011|_|Otu000008|_|Otu000193|_|Otu000014|_|Otu000028|_|Otu000013|_|Otu000356|_|Otu000109|_|Otu000030|_|Otu000085|_|Otu000148|_|Otu000586|_|Otu000010|_|Otu000144|_|Otu000101|_|Otu000016|_|Otu…	0.68	1	0.433128
572	Otu000002|_|Otu000001|_|Otu000003|_|Otu000006|_|Otu000055|_|Otu000035|_|Otu000005|_|Otu000045|_|Otu000020|_|Otu000023|_|Otu000007|_|Otu000025|_|Otu000033|_|Otu000188|_|Otu000052|_|Otu000032|_|Otu000004|_|Otu000011|_|Otu000008|_|Otu000193|_|Otu000014|_|Otu000028|_|Otu000013|_|Otu000356|_|Otu000109|_|Otu000030|_|Otu000085|_|Otu000148|_|Otu000586|_|Otu000010|_|Otu000144|_|Otu000101|_|Otu000016|_|Otu…	0.655	1	0.439858
573	Otu000002|_|Otu000001|_|Otu000003|_|Otu000006|_|Otu000055|_|Otu000035|_|Otu000005|_|Otu000045|_|Otu000020|_|Otu000023|_|Otu000007|_|Otu000025|_|Otu000033|_|Otu000188|_|Otu000052|_|Otu000032|_|Otu000004|_|Otu000011|_|Otu000008|_|Otu000193|_|Otu000014|_|Otu000028|_|Otu000013|_|Otu000356|_|Otu000109|_|Otu000030|_|Otu000085|_|Otu000148|_|Otu000586|_|Otu000010|_|Otu000144|_|Otu000101|_|Otu000016|_|Otu…	0.67	1	0.43715
574	Otu000002|_|Otu000001|_|Otu000003|_|Otu000006|_|Otu000055|_|Otu000035|_|Otu000005|_|Otu000045|_|Otu000020|_|Otu000023|_|Otu000007|_|Otu000025|_|Otu000033|_|Otu000188|_|Otu000052|_|Otu000032|_|Otu000004|_|Otu000011|_|Otu000008|_|Otu000193|_|Otu000014|_|Otu000028|_|Otu000013|_|Otu000356|_|Otu000109|_|Otu000030|_|Otu000085|_|Otu000148|_|Otu000586|_|Otu000010|_|Otu000144|_|Otu000101|_|Otu000016|_|Otu…	0.67	1	0.43715
575	Otu000002|_|Otu000001|_|Otu000003|_|Otu000006|_|Otu000055|_|Otu000035|_|Otu000005|_|Otu000045|_|Otu000020|_|Otu000023|_|Otu000007|_|Otu000025|_|Otu000033|_|Otu000188|_|Otu000052|_|Otu000032|_|Otu000004|_|Otu000011|_|Otu000008|_|Otu000193|_|Otu000014|_|Otu000028|_|Otu000013|_|Otu000356|_|Otu000109|_|Otu000030|_|Otu000085|_|Otu000148|_|Otu000586|_|Otu000010|_|Otu000144|_|Otu000101|_|Otu000016|_|Otu…	0.665	1	0.436205
576	Otu000002|_|Otu000001|_|Otu000003|_|Otu000006|_|Otu000055|_|Otu000035|_|Otu000005|_|Otu000045|_|Otu000020|_|Otu000023|_|Otu000007|_|Otu000025|_|Otu000033|_|Otu000188|_|Otu000052|_|Otu000032|_|Otu000004|_|Otu000011|_|Otu000008|_|Otu000193|_|Otu000014|_|Otu000028|_|Otu000013|_|Otu000356|_|Otu000109|_|Otu000030|_|Otu000085|_|Otu000148|_|Otu000586|_|Otu000010|_|Otu000144|_|Otu000101|_|Otu000016|_|Otu…	0.685	1	0.428106
577	Otu000002|_|Otu000001|_|Otu000003|_|Otu000006|_|Otu000055|_|Otu000035|_|Otu000005|_|Otu000045|_|Otu000020|_|Otu000023|_|Otu000007|_|Otu000025|_|Otu000033|_|Otu000188|_|Otu000052|_|Otu000032|_|Otu000004|_|Otu000011|_|Otu000008|_|Otu000193|_|Otu000014|_|Otu000028|_|Otu000013|_|Otu000356|_|Otu000109|_|Otu000030|_|Otu000085|_|Otu000148|_|Otu000586|_|Otu000010|_|Otu000144|_|Otu000101|_|Otu000016|_|Otu…	0.655	1	0.439858
578	Otu000002|_|Otu000001|_|Otu000003|_|Otu000006|_|Otu000055|_|Otu000035|_|Otu000005|_|Otu000045|_|Otu000020|_|Otu000023|_|Otu000007|_|Otu000025|_|Otu000033|_|Otu000188|_|Otu000052|_|Otu000032|_|Otu000004|_|Otu000011|_|Otu000008|_|Otu000193|_|Otu000014|_|Otu000028|_|Otu000013|_|Otu000356|_|Otu000109|_|Otu000030|_|Otu000085|_|Otu000148|_|Otu000586|_|Otu000010|_|Otu000144|_|Otu000101|_|Otu000016|_|Otu…	0.66	1	0.435201
579	Otu000002|_|Otu000001|_|Otu000003|_|Otu000006|_|Otu000055|_|Otu000035|_|Otu000005|_|Otu000045|_|Otu000020|_|Otu000023|_|Otu000007|_|Otu000025|_|Otu000033|_|Otu000188|_|Otu000052|_|Otu000032|_|Otu000004|_|Otu000011|_|Otu000008|_|Otu000193|_|Otu000014|_|Otu000028|_|Otu000013|_|Otu000356|_|Otu000109|_|Otu000030|_|Otu000085|_|Otu000148|_|Otu000586|_|Otu000010|_|Otu000144|_|Otu000101|_|Otu000016|_|Otu…	0.665	1	0.436205
580	Otu000002|_|Otu000001|_|Otu000003|_|Otu000006|_|Otu000055|_|Otu000035|_|Otu000005|_|Otu000045|_|Otu000020|_|Otu000023|_|Otu000007|_|Otu000025|_|Otu000033|_|Otu000188|_|Otu000052|_|Otu000032|_|Otu000004|_|Otu000011|_|Otu000008|_|Otu000193|_|Otu000014|_|Otu000028|_|Otu000013|_|Otu000356|_|Otu000109|_|Otu000030|_|Otu000085|_|Otu000148|_|Otu000586|_|Otu000010|_|Otu000144|_|Otu000101|_|Otu000016|_|Otu…	0.67	1	0.43715
581	Otu000002|_|Otu000001|_|Otu000003|_|Otu000006|_|Otu000055|_|Otu000035|_|Otu000005|_|Otu000045|_|Otu000020|_|Otu000023|_|Otu000007|_|Otu000025|_|Otu000033|_|Otu000188|_|Otu000052|_|Otu000032|_|Otu000004|_|Otu000011|_|Otu000008|_|Otu000193|_|Otu000014|_|Otu000028|_|Otu000013|_|Otu000356|_|Otu000109|_|Otu000030|_|Otu000085|_|Otu000148|_|Otu000586|_|Otu000010|_|Otu000144|_|Otu000101|_|Otu000016|_|Otu…	0.67	1	0.43715
582	Otu000002|_|Otu000001|_|Otu000003|_|Otu000006|_|Otu000055|_|Otu000035|_|Otu000005|_|Otu000045|_|Otu000020|_|Otu000023|_|Otu000007|_|Otu000025|_|Otu000033|_|Otu000188|_|Otu000052|_|Otu000032|_|Otu000004|_|Otu000011|_|Otu000008|_|Otu000193|_|Otu000014|_|Otu000028|_|Otu000013|_|Otu000356|_|Otu000109|_|Otu000030|_|Otu000085|_|Otu000148|_|Otu000586|_|Otu000010|_|Otu000144|_|Otu000101|_|Otu000016|_|Otu…	0.65	1	0.438748
583	Otu000002|_|Otu000001|_|Otu000003|_|Otu000006|_|Otu000055|_|Otu000035|_|Otu000005|_|Otu000045|_|Otu000020|_|Otu000023|_|Otu000007|_|Otu000025|_|Otu000033|_|Otu000188|_|Otu000052|_|Otu000032|_|Otu000004|_|Otu000011|_|Otu000008|_|Otu000193|_|Otu000014|_|Otu000028|_|Otu000013|_|Otu000356|_|Otu000109|_|Otu000030|_|Otu000085|_|Otu000148|_|Otu000586|_|Otu000010|_|Otu000144|_|Otu000101|_|Otu000016|_|Otu…	0.67	1	0.43715
584	Otu000002|_|Otu000001|_|Otu000003|_|Otu000006|_|Otu000055|_|Otu000035|_|Otu000005|_|Otu000045|_|Otu000020|_|Otu000023|_|Otu000007|_|Otu000025|_|Otu000033|_|Otu000188|_|Otu000052|_|Otu000032|_|Otu000004|_|Otu000011|_|Otu000008|_|Otu000193|_|Otu000014|_|Otu000028|_|Otu000013|_|Otu000356|_|Otu000109|_|Otu000030|_|Otu000085|_|Otu000148|_|Otu000586|_|Otu000010|_|Otu000144|_|Otu000101|_|Otu000016|_|Otu…	0.665	1	0.436205
585	Otu000002|_|Otu000001|_|Otu000003|_|Otu000006|_|Otu000055|_|Otu000035|_|Otu000005|_|Otu000045|_|Otu000020|_|Otu000023|_|Otu000007|_|Otu000025|_|Otu000033|_|Otu000188|_|Otu000052|_|Otu000032|_|Otu000004|_|Otu000011|_|Otu000008|_|Otu000193|_|Otu000014|_|Otu000028|_|Otu000013|_|Otu000356|_|Otu000109|_|Otu000030|_|Otu000085|_|Otu000148|_|Otu000586|_|Otu000010|_|Otu000144|_|Otu000101|_|Otu000016|_|Otu…	0.655	1	0.439858
586	Otu000002|_|Otu000001|_|Otu000003|_|Otu000006|_|Otu000055|_|Otu000035|_|Otu000005|_|Otu000045|_|Otu000020|_|Otu000023|_|Otu000007|_|Otu000025|_|Otu000033|_|Otu000188|_|Otu000052|_|Otu000032|_|Otu000004|_|Otu000011|_|Otu000008|_|Otu000193|_|Otu000014|_|Otu000028|_|Otu000013|_|Otu000356|_|Otu000109|_|Otu000030|_|Otu000085|_|Otu000148|_|Otu000586|_|Otu000010|_|Otu000144|_|Otu000101|_|Otu000016|_|Otu…	0.665	1	0.436205
587	Otu000002|_|Otu000001|_|Otu000003|_|Otu000006|_|Otu000055|_|Otu000035|_|Otu000005|_|Otu000045|_|Otu000020|_|Otu000023|_|Otu000007|_|Otu000025|_|Otu000033|_|Otu000188|_|Otu000052|_|Otu000032|_|Otu000004|_|Otu000011|_|Otu000008|_|Otu000193|_|Otu000014|_|Otu000028|_|Otu000013|_|Otu000356|_|Otu000109|_|Otu000030|_|Otu000085|_|Otu000148|_|Otu000586|_|Otu000010|_|Otu000144|_|Otu000101|_|Otu000016|_|Otu…	0.66	1	0.435201
588	Otu000002|_|Otu000001|_|Otu000003|_|Otu000006|_|Otu000055|_|Otu000035|_|Otu000005|_|Otu000045|_|Otu000020|_|Otu000023|_|Otu000007|_|Otu000025|_|Otu000033|_|Otu000188|_|Otu000052|_|Otu000032|_|Otu000004|_|Otu000011|_|Otu000008|_|Otu000193|_|Otu000014|_|Otu000028|_|Otu000013|_|Otu000356|_|Otu000109|_|Otu000030|_|Otu000085|_|Otu000148|_|Otu000586|_|Otu000010|_|Otu000144|_|Otu000101|_|Otu000016|_|Otu…	0.66	1	0.435201
589	Otu000002|_|Otu000001|_|Otu000003|_|Otu000006|_|Otu000055|_|Otu000035|_|Otu000005|_|Otu000045|_|Otu000020|_|Otu000023|_|Otu000007|_|Otu000025|_|Otu000033|_|Otu000188|_|Otu000052|_|Otu000032|_|Otu000004|_|Otu000011|_|Otu000008|_|Otu000193|_|Otu000014|_|Otu000028|_|Otu000013|_|Otu000356|_|Otu000109|_|Otu000030|_|Otu000085|_|Otu000148|_|Otu000586|_|Otu000010|_|Otu000144|_|Otu000101|_|Otu000016|_|Otu…	0.67	1	0.431393
590	Otu000002|_|Otu000001|_|Otu000003|_|Otu000006|_|Otu000055|_|Otu000035|_|Otu000005|_|Otu000045|_|Otu000020|_|Otu000023|_|Otu000007|_|Otu000025|_|Otu000033|_|Otu000188|_|Otu000052|_|Otu000032|_|Otu000004|_|Otu000011|_|Otu000008|_|Otu000193|_|Otu000014|_|Otu000028|_|Otu000013|_|Otu000356|_|Otu000109|_|Otu000030|_|Otu000085|_|Otu000148|_|Otu000586|_|Otu000010|_|Otu000144|_|Otu000101|_|Otu000016|_|Otu…	0.645	1	0.443255
591	Otu000002|_|Otu000001|_|Otu000003|_|Otu000006|_|Otu000055|_|Otu000035|_|Otu000005|_|Otu000045|_|Otu000020|_|Otu000023|_|Otu000007|_|Otu000025|_|Otu000033|_|Otu000188|_|Otu000052|_|Otu000032|_|Otu000004|_|Otu000011|_|Otu000008|_|Otu000193|_|Otu000014|_|Otu000028|_|Otu000013|_|Otu000356|_|Otu000109|_|Otu000030|_|Otu000085|_|Otu000148|_|Otu000586|_|Otu000010|_|Otu000144|_|Otu000101|_|Otu000016|_|Otu…	0.685	1	0.428106
592	Otu000002|_|Otu000001|_|Otu000003|_|Otu000006|_|Otu000055|_|Otu000035|_|Otu000005|_|Otu000045|_|Otu000020|_|Otu000023|_|Otu000007|_|Otu000025|_|Otu000033|_|Otu000188|_|Otu000052|_|Otu000032|_|Otu000004|_|Otu000011|_|Otu000008|_|Otu000193|_|Otu000014|_|Otu000028|_|Otu000013|_|Otu000356|_|Otu000109|_|Otu000030|_|Otu000085|_|Otu000148|_|Otu000586|_|Otu000010|_|Otu000144|_|Otu000101|_|Otu000016|_|Otu…	0.66	1	0.440908
593	Otu000002|_|Otu000001|_|Otu000003|_|Otu000006|_|Otu000055|_|Otu000035|_|Otu000005|_|Otu000045|_|Otu000020|_|Otu000023|_|Otu000007|_|Otu000025|_|Otu000033|_|Otu000188|_|Otu000052|_|Otu000032|_|Otu000004|_|Otu000011|_|Otu000008|_|Otu000193|_|Otu000014|_|Otu000028|_|Otu000013|_|Otu000356|_|Otu000109|_|Otu000030|_|Otu000085|_|Otu000148|_|Otu000586|_|Otu000010|_|Otu000144|_|Otu000101|_|Otu000016|_|Otu…	0.665	1	0.436205
594	Otu000002|_|Otu000001|_|Otu000003|_|Otu000006|_|Otu000055|_|Otu000035|_|Otu000005|_|Otu000045|_|Otu000020|_|Otu000023|_|Otu000007|_|Otu000025|_|Otu000033|_|Otu000188|_|Otu000052|_|Otu000032|_|Otu000004|_|Otu000011|_|Otu000008|_|Otu000193|_|Otu000014|_|Otu000028|_|Otu000013|_|Otu000356|_|Otu000109|_|Otu000030|_|Otu000085|_|Otu000148|_|Otu000586|_|Otu000010|_|Otu000144|_|Otu000101|_|Otu000016|_|Otu…	0.66	1	0.440908
595	Otu000002|_|Otu000001|_|Otu000003|_|Otu000006|_|Otu000055|_|Otu000035|_|Otu000005|_|Otu000045|_|Otu000020|_|Otu000023|_|Otu000007|_|Otu000025|_|Otu000033|_|Otu000188|_|Otu000052|_|Otu000032|_|Otu000004|_|Otu000011|_|Otu000008|_|Otu000193|_|Otu000014|_|Otu000028|_|Otu000013|_|Otu000356|_|Otu000109|_|Otu000030|_|Otu000085|_|Otu000148|_|Otu000586|_|Otu000010|_|Otu000144|_|Otu000101|_|Otu000016|_|Otu…	0.67	1	0.43715
596	Otu000002|_|Otu000001|_|Otu000003|_|Otu000006|_|Otu000055|_|Otu000035|_|Otu000005|_|Otu000045|_|Otu000020|_|Otu000023|_|Otu000007|_|Otu000025|_|Otu000033|_|Otu000188|_|Otu000052|_|Otu000032|_|Otu000004|_|Otu000011|_|Otu000008|_|Otu000193|_|Otu000014|_|Otu000028|_|Otu000013|_|Otu000356|_|Otu000109|_|Otu000030|_|Otu000085|_|Otu000148|_|Otu000586|_|Otu000010|_|Otu000144|_|Otu000101|_|Otu000016|_|Otu…	0.68	1	0.433128
597	Otu000002|_|Otu000001|_|Otu000003|_|Otu000006|_|Otu000055|_|Otu000035|_|Otu000005|_|Otu000045|_|Otu000020|_|Otu000023|_|Otu000007|_|Otu000025|_|Otu000033|_|Otu000188|_|Otu000052|_|Otu000032|_|Otu000004|_|Otu000011|_|Otu000008|_|Otu000193|_|Otu000014|_|Otu000028|_|Otu000013|_|Otu000356|_|Otu000109|_|Otu000030|_|Otu000085|_|Otu000148|_|Otu000586|_|Otu000010|_|Otu000144|_|Otu000101|_|Otu000016|_|Otu…	0.655	1	0.439858
598	Otu000002|_|Otu000001|_|Otu000003|_|Otu000006|_|Otu000055|_|Otu000035|_|Otu000005|_|Otu000045|_|Otu000020|_|Otu000023|_|Otu000007|_|Otu000025|_|Otu000033|_|Otu000188|_|Otu000052|_|Otu000032|_|Otu000004|_|Otu000011|_|Otu000008|_|Otu000193|_|Otu000014|_|Otu000028|_|Otu000013|_|Otu000356|_|Otu000109|_|Otu000030|_|Otu000085|_|Otu000148|_|Otu000586|_|Otu000010|_|Otu000144|_|Otu000101|_|Otu000016|_|Otu…	0.67	1	0.43715
599	Otu000002|_|Otu000001|_|Otu000003|_|Otu000006|_|Otu000055|_|Otu000035|_|Otu000005|_|Otu000045|_|Otu000020|_|Otu000023|_|Otu000007|_|Otu000025|_|Otu000033|_|Otu000188|_|Otu000052|_|Otu000032|_|Otu000004|_|Otu000011|_|Otu000008|_|Otu000193|_|Otu000014|_|Otu000028|_|Otu000013|_|Otu000356|_|Otu000109|_|Otu000030|_|Otu000085|_|Otu000148|_|Otu000586|_|Otu000010|_|Otu000144|_|Otu000101|_|Otu000016|_|Otu…	0.67	1	0.43715
600	Otu000002|_|Otu000001|_|Otu000003|_|Otu000006|_|Otu000055|_|Otu000035|_|Otu000005|_|Otu000045|_|Otu000020|_|Otu000023|_|Otu000007|_|Otu000025|_|Otu000033|_|Otu000188|_|Otu000052|_|Otu000032|_|Otu000004|_|Otu000011|_|Otu000008|_|Otu000193|_|Otu000014|_|Otu000028|_|Otu000013|_|Otu000356|_|Otu000109|_|Otu000030|_|Otu000085|_|Otu000148|_|Otu000586|_|Otu000010|_|Otu000144|_|Otu000101|_|Otu000016|_|Otu…	0.67	1	0.43715
601	Otu000002|_|Otu000001|_|Otu000003|_|Otu000006|_|Otu000055|_|Otu000035|_|Otu000005|_|Otu000045|_|Otu000020|_|Otu000023|_|Otu000007|_|Otu000025|_|Otu000033|_|Otu000188|_|Otu000052|_|Otu000032|_|Otu000004|_|Otu000011|_|Otu000008|_|Otu000193|_|Otu000014|_|Otu000028|_|Otu000013|_|Otu000356|_|Otu000109|_|Otu000030|_|Otu000085|_|Otu000148|_|Otu000586|_|Otu000010|_|Otu000144|_|Otu000101|_|Otu000016|_|Otu…	0.66	1	0.440908
602	Otu000002|_|Otu000001|_|Otu000003|_|Otu000006|_|Otu000055|_|Otu000035|_|Otu000005|_|Otu000045|_|Otu000020|_|Otu000023|_|Otu000007|_|Otu000025|_|Otu000033|_|Otu000188|_|Otu000052|_|Otu000032|_|Otu000004|_|Otu000011|_|Otu000008|_|Otu000193|_|Otu000014|_|Otu000028|_|Otu000013|_|Otu000356|_|Otu000109|_|Otu000030|_|Otu000085|_|Otu000148|_|Otu000586|_|Otu000010|_|Otu000144|_|Otu000101|_|Otu000016|_|Otu…	0.675	1	0.43229
603	Otu000002|_|Otu000001|_|Otu000003|_|Otu000006|_|Otu000055|_|Otu000035|_|Otu000005|_|Otu000045|_|Otu000020|_|Otu000023|_|Otu000007|_|Otu000025|_|Otu000033|_|Otu000188|_|Otu000052|_|Otu000032|_|Otu000004|_|Otu000011|_|Otu000008|_|Otu000193|_|Otu000014|_|Otu000028|_|Otu000013|_|Otu000356|_|Otu000109|_|Otu000030|_|Otu000085|_|Otu000148|_|Otu000586|_|Otu000010|_|Otu000144|_|Otu000101|_|Otu000016|_|Otu…	0.69	1	0.428836
604	Otu000002|_|Otu000001|_|Otu000003|_|Otu000006|_|Otu000055|_|Otu000035|_|Otu000005|_|Otu000045|_|Otu000020|_|Otu000023|_|Otu000007|_|Otu000025|_|Otu000033|_|Otu000188|_|Otu000052|_|Otu000032|_|Otu000004|_|Otu000011|_|Otu000008|_|Otu000193|_|Otu000014|_|Otu000028|_|Otu000013|_|Otu000356|_|Otu000109|_|Otu000030|_|Otu000085|_|Otu000148|_|Otu000586|_|Otu000010|_|Otu000144|_|Otu000101|_|Otu000016|_|Otu…	0.67	1	0.43715
605	Otu000002|_|Otu000001|_|Otu000003|_|Otu000006|_|Otu000055|_|Otu000035|_|Otu000005|_|Otu000045|_|Otu000020|_|Otu000023|_|Otu000007|_|Otu000025|_|Otu000033|_|Otu000188|_|Otu000052|_|Otu000032|_|Otu000004|_|Otu000011|_|Otu000008|_|Otu000193|_|Otu000014|_|Otu000028|_|Otu000013|_|Otu000356|_|Otu000109|_|Otu000030|_|Otu000085|_|Otu000148|_|Otu000586|_|Otu000010|_|Otu000144|_|Otu000101|_|Otu000016|_|Otu…	0.7	1	0.424264
606	Otu000002|_|Otu000001|_|Otu000003|_|Otu000006|_|Otu000055|_|Otu000035|_|Otu000005|_|Otu000045|_|Otu000020|_|Otu000023|_|Otu000007|_|Otu000025|_|Otu000033|_|Otu000188|_|Otu000052|_|Otu000032|_|Otu000004|_|Otu000011|_|Otu000008|_|Otu000193|_|Otu000014|_|Otu000028|_|Otu000013|_|Otu000356|_|Otu000109|_|Otu000030|_|Otu000085|_|Otu000148|_|Otu000586|_|Otu000010|_|Otu000144|_|Otu000101|_|Otu000016|_|Otu…	0.67	1	0.43715
607	Otu000002|_|Otu000001|_|Otu000003|_|Otu000006|_|Otu000055|_|Otu000035|_|Otu000005|_|Otu000045|_|Otu000020|_|Otu000023|_|Otu000007|_|Otu000025|_|Otu000033|_|Otu000188|_|Otu000052|_|Otu000032|_|Otu000004|_|Otu000011|_|Otu000008|_|Otu000193|_|Otu000014|_|Otu000028|_|Otu000013|_|Otu000356|_|Otu000109|_|Otu000030|_|Otu000085|_|Otu000148|_|Otu000586|_|Otu000010|_|Otu000144|_|Otu000101|_|Otu000016|_|Otu…	0.66	1	0.440908
608	Otu000002|_|Otu000001|_|Otu000003|_|Otu000006|_|Otu000055|_|Otu000035|_|Otu000005|_|Otu000045|_|Otu000020|_|Otu000023|_|Otu000007|_|Otu000025|_|Otu000033|_|Otu000188|_|Otu000052|_|Otu000032|_|Otu000004|_|Otu000011|_|Otu000008|_|Otu000193|_|Otu000014|_|Otu000028|_|Otu000013|_|Otu000356|_|Otu000109|_|Otu000030|_|Otu000085|_|Otu000148|_|Otu000586|_|Otu000010|_|Otu000144|_|Otu000101|_|Otu000016|_|Otu…	0.685	1	0.428106
609	Otu000002|_|Otu000001|_|Otu000003|_|Otu000006|_|Otu000055|_|Otu000035|_|Otu000005|_|Otu000045|_|Otu000020|_|Otu000023|_|Otu000007|_|Otu000025|_|Otu000033|_|Otu000188|_|Otu000052|_|Otu000032|_|Otu000004|_|Otu000011|_|Otu000008|_|Otu000193|_|Otu000014|_|Otu000028|_|Otu000013|_|Otu000356|_|Otu000109|_|Otu000030|_|Otu000085|_|Otu000148|_|Otu000586|_|Otu000010|_|Otu000144|_|Otu000101|_|Otu000016|_|Otu…	0.67	1	0.43715
610	Otu000002|_|Otu000001|_|Otu000003|_|Otu000006|_|Otu000055|_|Otu000035|_|Otu000005|_|Otu000045|_|Otu000020|_|Otu000023|_|Otu000007|_|Otu000025|_|Otu000033|_|Otu000188|_|Otu000052|_|Otu000032|_|Otu000004|_|Otu000011|_|Otu000008|_|Otu000193|_|Otu000014|_|Otu000028|_|Otu000013|_|Otu000356|_|Otu000109|_|Otu000030|_|Otu000085|_|Otu000148|_|Otu000586|_|Otu000010|_|Otu000144|_|Otu000101|_|Otu000016|_|Otu…	0.69	1	0.428836
611	Otu000002|_|Otu000001|_|Otu000003|_|Otu000006|_|Otu000055|_|Otu000035|_|Otu000005|_|Otu000045|_|Otu000020|_|Otu000023|_|Otu000007|_|Otu000025|_|Otu000033|_|Otu000188|_|Otu000052|_|Otu000032|_|Otu000004|_|Otu000011|_|Otu000008|_|Otu000193|_|Otu000014|_|Otu000028|_|Otu000013|_|Otu000356|_|Otu000109|_|Otu000030|_|Otu000085|_|Otu000148|_|Otu000586|_|Otu000010|_|Otu000144|_|Otu000101|_|Otu000016|_|Otu…	0.665	1	0.436205
612	Otu000002|_|Otu000001|_|Otu000003|_|Otu000006|_|Otu000055|_|Otu000035|_|Otu000005|_|Otu000045|_|Otu000020|_|Otu000023|_|Otu000007|_|Otu000025|_|Otu000033|_|Otu000188|_|Otu000052|_|Otu000032|_|Otu000004|_|Otu000011|_|Otu000008|_|Otu000193|_|Otu000014|_|Otu000028|_|Otu000013|_|Otu000356|_|Otu000109|_|Otu000030|_|Otu000085|_|Otu000148|_|Otu000586|_|Otu000010|_|Otu000144|_|Otu000101|_|Otu000016|_|Otu…	0.665	1	0.436205
613	Otu000002|_|Otu000001|_|Otu000003|_|Otu000006|_|Otu000055|_|Otu000035|_|Otu000005|_|Otu000045|_|Otu000020|_|Otu000023|_|Otu000007|_|Otu000025|_|Otu000033|_|Otu000188|_|Otu000052|_|Otu000032|_|Otu000004|_|Otu000011|_|Otu000008|_|Otu000193|_|Otu000014|_|Otu000028|_|Otu000013|_|Otu000356|_|Otu000109|_|Otu000030|_|Otu000085|_|Otu000148|_|Otu000586|_|Otu000010|_|Otu000144|_|Otu000101|_|Otu000016|_|Otu…	0.67	1	0.431393
614	Otu000002|_|Otu000001|_|Otu000003|_|Otu000006|_|Otu000055|_|Otu000035|_|Otu000005|_|Otu000045|_|Otu000020|_|Otu000023|_|Otu000007|_|Otu000025|_|Otu000033|_|Otu000188|_|Otu000052|_|Otu000032|_|Otu000004|_|Otu000011|_|Otu000008|_|Otu000193|_|Otu000014|_|Otu000028|_|Otu000013|_|Otu000356|_|Otu000109|_|Otu000030|_|Otu000085|_|Otu000148|_|Otu000586|_|Otu000010|_|Otu000144|_|Otu000101|_|Otu000016|_|Otu…	0.68	1	0.433128
615	Otu000002|_|Otu000001|_|Otu000003|_|Otu000006|_|Otu000055|_|Otu000035|_|Otu000005|_|Otu000045|_|Otu000020|_|Otu000023|_|Otu000007|_|Otu000025|_|Otu000033|_|Otu000188|_|Otu000052|_|Otu000032|_|Otu000004|_|Otu000011|_|Otu000008|_|Otu000193|_|Otu000014|_|Otu000028|_|Otu000013|_|Otu000356|_|Otu000109|_|Otu000030|_|Otu000085|_|Otu000148|_|Otu000586|_|Otu000010|_|Otu000144|_|Otu000101|_|Otu000016|_|Otu…	0.69	1	0.428836
616	Otu000002|_|Otu000001|_|Otu000003|_|Otu000006|_|Otu000055|_|Otu000035|_|Otu000005|_|Otu000045|_|Otu000020|_|Otu000023|_|Otu000007|_|Otu000025|_|Otu000033|_|Otu000188|_|Otu000052|_|Otu000032|_|Otu000004|_|Otu000011|_|Otu000008|_|Otu000193|_|Otu000014|_|Otu000028|_|Otu000013|_|Otu000356|_|Otu000109|_|Otu000030|_|Otu000085|_|Otu000148|_|Otu000586|_|Otu000010|_|Otu000144|_|Otu000101|_|Otu000016|_|Otu…	0.67	1	0.43715
617	Otu000002|_|Otu000001|_|Otu000003|_|Otu000006|_|Otu000055|_|Otu000035|_|Otu000005|_|Otu000045|_|Otu000020|_|Otu000023|_|Otu000007|_|Otu000025|_|Otu000033|_|Otu000188|_|Otu000052|_|Otu000032|_|Otu000004|_|Otu000011|_|Otu000008|_|Otu000193|_|Otu000014|_|Otu000028|_|Otu000013|_|Otu000356|_|Otu000109|_|Otu000030|_|Otu000085|_|Otu000148|_|Otu000586|_|Otu000010|_|Otu000144|_|Otu000101|_|Otu000016|_|Otu…	0.665	1	0.436205
618	Otu000002|_|Otu000001|_|Otu000003|_|Otu000006|_|Otu000055|_|Otu000035|_|Otu000005|_|Otu000045|_|Otu000020|_|Otu000023|_|Otu000007|_|Otu000025|_|Otu000033|_|Otu000188|_|Otu000052|_|Otu000032|_|Otu000004|_|Otu000011|_|Otu000008|_|Otu000193|_|Otu000014|_|Otu000028|_|Otu000013|_|Otu000356|_|Otu000109|_|Otu000030|_|Otu000085|_|Otu000148|_|Otu000586|_|Otu000010|_|Otu000144|_|Otu000101|_|Otu000016|_|Otu…	0.675	1	0.43229
619	Otu000002|_|Otu000001|_|Otu000003|_|Otu000006|_|Otu000055|_|Otu000035|_|Otu000005|_|Otu000045|_|Otu000020|_|Otu000023|_|Otu000007|_|Otu000025|_|Otu000033|_|Otu000188|_|Otu000052|_|Otu000032|_|Otu000004|_|Otu000011|_|Otu000008|_|Otu000193|_|Otu000014|_|Otu000028|_|Otu000013|_|Otu000356|_|Otu000109|_|Otu000030|_|Otu000085|_|Otu000148|_|Otu000586|_|Otu000010|_|Otu000144|_|Otu000101|_|Otu000016|_|Otu…	0.66	1	0.440908
620	Otu000002|_|Otu000001|_|Otu000003|_|Otu000006|_|Otu000055|_|Otu000035|_|Otu000005|_|Otu000045|_|Otu000020|_|Otu000023|_|Otu000007|_|Otu000025|_|Otu000033|_|Otu000188|_|Otu000052|_|Otu000032|_|Otu000004|_|Otu000011|_|Otu000008|_|Otu000193|_|Otu000014|_|Otu000028|_|Otu000013|_|Otu000356|_|Otu000109|_|Otu000030|_|Otu000085|_|Otu000148|_|Otu000586|_|Otu000010|_|Otu000144|_|Otu000101|_|Otu000016|_|Otu…	0.665	1	0.436205
621	Otu000002|_|Otu000001|_|Otu000003|_|Otu000006|_|Otu000055|_|Otu000035|_|Otu000005|_|Otu000045|_|Otu000020|_|Otu000023|_|Otu000007|_|Otu000025|_|Otu000033|_|Otu000188|_|Otu000052|_|Otu000032|_|Otu000004|_|Otu000011|_|Otu000008|_|Otu000193|_|Otu000014|_|Otu000028|_|Otu000013|_|Otu000356|_|Otu000109|_|Otu000030|_|Otu000085|_|Otu000148|_|Otu000586|_|Otu000010|_|Otu000144|_|Otu000101|_|Otu000016|_|Otu…	0.655	1	0.439858
622	Otu000002|_|Otu000001|_|Otu000003|_|Otu000006|_|Otu000055|_|Otu000035|_|Otu000005|_|Otu000045|_|Otu000020|_|Otu000023|_|Otu000007|_|Otu000025|_|Otu000033|_|Otu000188|_|Otu000052|_|Otu000032|_|Otu000004|_|Otu000011|_|Otu000008|_|Otu000193|_|Otu000014|_|Otu000028|_|Otu000013|_|Otu000356|_|Otu000109|_|Otu000030|_|Otu000085|_|Otu000148|_|Otu000586|_|Otu000010|_|Otu000144|_|Otu000101|_|Otu000016|_|Otu…	0.66	1	0.440908
623	Otu000002|_|Otu000001|_|Otu000003|_|Otu000006|_|Otu000055|_|Otu000035|_|Otu000005|_|Otu000045|_|Otu000020|_|Otu000023|_|Otu000007|_|Otu000025|_|Otu000033|_|Otu000188|_|Otu000052|_|Otu000032|_|Otu000004|_|Otu000011|_|Otu000008|_|Otu000193|_|Otu000014|_|Otu000028|_|Otu000013|_|Otu000356|_|Otu000109|_|Otu000030|_|Otu000085|_|Otu000148|_|Otu000586|_|Otu000010|_|Otu000144|_|Otu000101|_|Otu000016|_|Otu…	0.675	1	0.43229
624	Otu000002|_|Otu000001|_|Otu000003|_|Otu000006|_|Otu000055|_|Otu000035|_|Otu000005|_|Otu000045|_|Otu000020|_|Otu000023|_|Otu000007|_|Otu000025|_|Otu000033|_|Otu000188|_|Otu000052|_|Otu000032|_|Otu000004|_|Otu000011|_|Otu000008|_|Otu000193|_|Otu000014|_|Otu000028|_|Otu000013|_|Otu000356|_|Otu000109|_|Otu000030|_|Otu000085|_|Otu000148|_|Otu000586|_|Otu000010|_|Otu000144|_|Otu000101|_|Otu000016|_|Otu…	0.67	1	0.43715
625	Otu000002|_|Otu000001|_|Otu000003|_|Otu000006|_|Otu000055|_|Otu000035|_|Otu000005|_|Otu000045|_|Otu000020|_|Otu000023|_|Otu000007|_|Otu000025|_|Otu000033|_|Otu000188|_|Otu000052|_|Otu000032|_|Otu000004|_|Otu000011|_|Otu000008|_|Otu000193|_|Otu000014|_|Otu000028|_|Otu000013|_|Otu000356|_|Otu000109|_|Otu000030|_|Otu000085|_|Otu000148|_|Otu000586|_|Otu000010|_|Otu000144|_|Otu000101|_|Otu000016|_|Otu…	0.67	1	0.43715
626	Otu000002|_|Otu000001|_|Otu000003|_|Otu000006|_|Otu000055|_|Otu000035|_|Otu000005|_|Otu000045|_|Otu000020|_|Otu000023|_|Otu000007|_|Otu000025|_|Otu000033|_|Otu000188|_|Otu000052|_|Otu000032|_|Otu000004|_|Otu000011|_|Otu000008|_|Otu000193|_|Otu000014|_|Otu000028|_|Otu000013|_|Otu000356|_|Otu000109|_|Otu000030|_|Otu000085|_|Otu000148|_|Otu000586|_|Otu000010|_|Otu000144|_|Otu000101|_|Otu000016|_|Otu…	0.665	1	0.436205
627	Otu000002|_|Otu000001|_|Otu000003|_|Otu000006|_|Otu000055|_|Otu000035|_|Otu000005|_|Otu000045|_|Otu000020|_|Otu000023|_|Otu000007|_|Otu000025|_|Otu000033|_|Otu000188|_|Otu000052|_|Otu000032|_|Otu000004|_|Otu000011|_|Otu000008|_|Otu000193|_|Otu000014|_|Otu000028|_|Otu000013|_|Otu000356|_|Otu000109|_|Otu000030|_|Otu000085|_|Otu000148|_|Otu000586|_|Otu000010|_|Otu000144|_|Otu000101|_|Otu000016|_|Otu…	0.655	1	0.439858
628	Otu000002|_|Otu000001|_|Otu000003|_|Otu000006|_|Otu000055|_|Otu000035|_|Otu000005|_|Otu000045|_|Otu000020|_|Otu000023|_|Otu000007|_|Otu000025|_|Otu000033|_|Otu000188|_|Otu000052|_|Otu000032|_|Otu000004|_|Otu000011|_|Otu000008|_|Otu000193|_|Otu000014|_|Otu000028|_|Otu000013|_|Otu000356|_|Otu000109|_|Otu000030|_|Otu000085|_|Otu000148|_|Otu000586|_|Otu000010|_|Otu000144|_|Otu000101|_|Otu000016|_|Otu…	0.675	1	0.43229
629	Otu000002|_|Otu000001|_|Otu000003|_|Otu000006|_|Otu000055|_|Otu000035|_|Otu000005|_|Otu000045|_|Otu000020|_|Otu000023|_|Otu000007|_|Otu000025|_|Otu000033|_|Otu000188|_|Otu000052|_|Otu000032|_|Otu000004|_|Otu000011|_|Otu000008|_|Otu000193|_|Otu000014|_|Otu000028|_|Otu000013|_|Otu000356|_|Otu000109|_|Otu000030|_|Otu000085|_|Otu000148|_|Otu000586|_|Otu000010|_|Otu000144|_|Otu000101|_|Otu000016|_|Otu…	0.67	1	0.43715
630	Otu000002|_|Otu000001|_|Otu000003|_|Otu000006|_|Otu000055|_|Otu000035|_|Otu000005|_|Otu000045|_|Otu000020|_|Otu000023|_|Otu000007|_|Otu000025|_|Otu000033|_|Otu000188|_|Otu000052|_|Otu000032|_|Otu000004|_|Otu000011|_|Otu000008|_|Otu000193|_|Otu000014|_|Otu000028|_|Otu000013|_|Otu000356|_|Otu000109|_|Otu000030|_|Otu000085|_|Otu000148|_|Otu000586|_|Otu000010|_|Otu000144|_|Otu000101|_|Otu000016|_|Otu…	0.67	1	0.43715
631	Otu000002|_|Otu000001|_|Otu000003|_|Otu000006|_|Otu000055|_|Otu000035|_|Otu000005|_|Otu000045|_|Otu000020|_|Otu000023|_|Otu000007|_|Otu000025|_|Otu000033|_|Otu000188|_|Otu000052|_|Otu000032|_|Otu000004|_|Otu000011|_|Otu000008|_|Otu000193|_|Otu000014|_|Otu000028|_|Otu000013|_|Otu000356|_|Otu000109|_|Otu000030|_|Otu000085|_|Otu000148|_|Otu000586|_|Otu000010|_|Otu000144|_|Otu000101|_|Otu000016|_|Otu…	0.67	1	0.43715
632	Otu000002|_|Otu000001|_|Otu000003|_|Otu000006|_|Otu000055|_|Otu000035|_|Otu000005|_|Otu000045|_|Otu000020|_|Otu000023|_|Otu000007|_|Otu000025|_|Otu000033|_|Otu000188|_|Otu000052|_|Otu000032|_|Otu000004|_|Otu000011|_|Otu000008|_|Otu000193|_|Otu000014|_|Otu000028|_|Otu000013|_|Otu000356|_|Otu000109|_|Otu000030|_|Otu000085|_|Otu000148|_|Otu000586|_|Otu000010|_|Otu000144|_|Otu000101|_|Otu000016|_|Otu…	0.655	1	0.434137
633	Otu000002|_|Otu000001|_|Otu000003|_|Otu000006|_|Otu000055|_|Otu000035|_|Otu000005|_|Otu000045|_|Otu000020|_|Otu000023|_|Otu000007|_|Otu000025|_|Otu000033|_|Otu000188|_|Otu000052|_|Otu000032|_|Otu000004|_|Otu000011|_|Otu000008|_|Otu000193|_|Otu000014|_|Otu000028|_|Otu000013|_|Otu000356|_|Otu000109|_|Otu000030|_|Otu000085|_|Otu000148|_|Otu000586|_|Otu000010|_|Otu000144|_|Otu000101|_|Otu000016|_|Otu…	0.675	1	0.43229
634	Otu000002|_|Otu000001|_|Otu000003|_|Otu000006|_|Otu000055|_|Otu000035|_|Otu000005|_|Otu000045|_|Otu000020|_|Otu000023|_|Otu000007|_|Otu000025|_|Otu000033|_|Otu000188|_|Otu000052|_|Otu000032|_|Otu000004|_|Otu000011|_|Otu000008|_|Otu000193|_|Otu000014|_|Otu000028|_|Otu000013|_|Otu000356|_|Otu000109|_|Otu000030|_|Otu000085|_|Otu000148|_|Otu000586|_|Otu000010|_|Otu000144|_|Otu000101|_|Otu000016|_|Otu…	0.68	1	0.433128
635	Otu000002|_|Otu000001|_|Otu000003|_|Otu000006|_|Otu000055|_|Otu000035|_|Otu000005|_|Otu000045|_|Otu000020|_|Otu000023|_|Otu000007|_|Otu000025|_|Otu000033|_|Otu000188|_|Otu000052|_|Otu000032|_|Otu000004|_|Otu000011|_|Otu000008|_|Otu000193|_|Otu000014|_|Otu000028|_|Otu000013|_|Otu000356|_|Otu000109|_|Otu000030|_|Otu000085|_|Otu000148|_|Otu000586|_|Otu000010|_|Otu000144|_|Otu000101|_|Otu000016|_|Otu…	0.68	1	0.433128
636	Otu000002|_|Otu000001|_|Otu000003|_|Otu000006|_|Otu000055|_|Otu000035|_|Otu000005|_|Otu000045|_|Otu000020|_|Otu000023|_|Otu000007|_|Otu000025|_|Otu000033|_|Otu000188|_|Otu000052|_|Otu000032|_|Otu000004|_|Otu000011|_|Otu000008|_|Otu000193|_|Otu000014|_|Otu000028|_|Otu000013|_|Otu000356|_|Otu000109|_|Otu000030|_|Otu000085|_|Otu000148|_|Otu000586|_|Otu000010|_|Otu000144|_|Otu000101|_|Otu000016|_|Otu…	0.655	1	0.439858
637	Otu000002|_|Otu000001|_|Otu000003|_|Otu000006|_|Otu000055|_|Otu000035|_|Otu000005|_|Otu000045|_|Otu000020|_|Otu000023|_|Otu000007|_|Otu000025|_|Otu000033|_|Otu000188|_|Otu000052|_|Otu000032|_|Otu000004|_|Otu000011|_|Otu000008|_|Otu000193|_|Otu000014|_|Otu000028|_|Otu000013|_|Otu000356|_|Otu000109|_|Otu000030|_|Otu000085|_|Otu000148|_|Otu000586|_|Otu000010|_|Otu000144|_|Otu000101|_|Otu000016|_|Otu…	0.655	1	0.439858
638	Otu000002|_|Otu000001|_|Otu000003|_|Otu000006|_|Otu000055|_|Otu000035|_|Otu000005|_|Otu000045|_|Otu000020|_|Otu000023|_|Otu000007|_|Otu000025|_|Otu000033|_|Otu000188|_|Otu000052|_|Otu000032|_|Otu000004|_|Otu000011|_|Otu000008|_|Otu000193|_|Otu000014|_|Otu000028|_|Otu000013|_|Otu000356|_|Otu000109|_|Otu000030|_|Otu000085|_|Otu000148|_|Otu000586|_|Otu000010|_|Otu000144|_|Otu000101|_|Otu000016|_|Otu…	0.675	1	0.43229
639	Otu000002|_|Otu000001|_|Otu000003|_|Otu000006|_|Otu000055|_|Otu000035|_|Otu000005|_|Otu000045|_|Otu000020|_|Otu000023|_|Otu000007|_|Otu000025|_|Otu000033|_|Otu000188|_|Otu000052|_|Otu000032|_|Otu000004|_|Otu000011|_|Otu000008|_|Otu000193|_|Otu000014|_|Otu000028|_|Otu000013|_|Otu000356|_|Otu000109|_|Otu000030|_|Otu000085|_|Otu000148|_|Otu000586|_|Otu000010|_|Otu000144|_|Otu000101|_|Otu000016|_|Otu…	0.67	1	0.43715
640	Otu000002|_|Otu000001|_|Otu000003|_|Otu000006|_|Otu000055|_|Otu000035|_|Otu000005|_|Otu000045|_|Otu000020|_|Otu000023|_|Otu000007|_|Otu000025|_|Otu000033|_|Otu000188|_|Otu000052|_|Otu000032|_|Otu000004|_|Otu000011|_|Otu000008|_|Otu000193|_|Otu000014|_|Otu000028|_|Otu000013|_|Otu000356|_|Otu000109|_|Otu000030|_|Otu000085|_|Otu000148|_|Otu000586|_|Otu000010|_|Otu000144|_|Otu000101|_|Otu000016|_|Otu…	0.67	1	0.43715
641	Otu000002|_|Otu000001|_|Otu000003|_|Otu000006|_|Otu000055|_|Otu000035|_|Otu000005|_|Otu000045|_|Otu000020|_|Otu000023|_|Otu000007|_|Otu000025|_|Otu000033|_|Otu000188|_|Otu000052|_|Otu000032|_|Otu000004|_|Otu000011|_|Otu000008|_|Otu000193|_|Otu000014|_|Otu000028|_|Otu000013|_|Otu000356|_|Otu000109|_|Otu000030|_|Otu000085|_|Otu000148|_|Otu000586|_|Otu000010|_|Otu000144|_|Otu000101|_|Otu000016|_|Otu…	0.68	1	0.433128
642	Otu000002|_|Otu000001|_|Otu000003|_|Otu000006|_|Otu000055|_|Otu000035|_|Otu000005|_|Otu000045|_|Otu000020|_|Otu000023|_|Otu000007|_|Otu000025|_|Otu000033|_|Otu000188|_|Otu000052|_|Otu000032|_|Otu000004|_|Otu000011|_|Otu000008|_|Otu000193|_|Otu000014|_|Otu000028|_|Otu000013|_|Otu000356|_|Otu000109|_|Otu000030|_|Otu000085|_|Otu000148|_|Otu000586|_|Otu000010|_|Otu000144|_|Otu000101|_|Otu000016|_|Otu…	0.68	1	0.433128
643	Otu000002|_|Otu000001|_|Otu000003|_|Otu000006|_|Otu000055|_|Otu000035|_|Otu000005|_|Otu000045|_|Otu000020|_|Otu000023|_|Otu000007|_|Otu000025|_|Otu000033|_|Otu000188|_|Otu000052|_|Otu000032|_|Otu000004|_|Otu000011|_|Otu000008|_|Otu000193|_|Otu000014|_|Otu000028|_|Otu000013|_|Otu000356|_|Otu000109|_|Otu000030|_|Otu000085|_|Otu000148|_|Otu000586|_|Otu000010|_|Otu000144|_|Otu000101|_|Otu000016|_|Otu…	0.675	1	0.43229
644	Otu000002|_|Otu000001|_|Otu000003|_|Otu000006|_|Otu000055|_|Otu000035|_|Otu000005|_|Otu000045|_|Otu000020|_|Otu000023|_|Otu000007|_|Otu000025|_|Otu000033|_|Otu000188|_|Otu000052|_|Otu000032|_|Otu000004|_|Otu000011|_|Otu000008|_|Otu000193|_|Otu000014|_|Otu000028|_|Otu000013|_|Otu000356|_|Otu000109|_|Otu000030|_|Otu000085|_|Otu000148|_|Otu000586|_|Otu000010|_|Otu000144|_|Otu000101|_|Otu000016|_|Otu…	0.655	1	0.434137
645	Otu000002|_|Otu000001|_|Otu000003|_|Otu000006|_|Otu000055|_|Otu000035|_|Otu000005|_|Otu000045|_|Otu000020|_|Otu000023|_|Otu000007|_|Otu000025|_|Otu000033|_|Otu000188|_|Otu000052|_|Otu000032|_|Otu000004|_|Otu000011|_|Otu000008|_|Otu000193|_|Otu000014|_|Otu000028|_|Otu000013|_|Otu000356|_|Otu000109|_|Otu000030|_|Otu000085|_|Otu000148|_|Otu000586|_|Otu000010|_|Otu000144|_|Otu000101|_|Otu000016|_|Otu…	0.655	1	0.439858
646	Otu000002|_|Otu000001|_|Otu000003|_|Otu000006|_|Otu000055|_|Otu000035|_|Otu000005|_|Otu000045|_|Otu000020|_|Otu000023|_|Otu000007|_|Otu000025|_|Otu000033|_|Otu000188|_|Otu000052|_|Otu000032|_|Otu000004|_|Otu000011|_|Otu000008|_|Otu000193|_|Otu000014|_|Otu000028|_|Otu000013|_|Otu000356|_|Otu000109|_|Otu000030|_|Otu000085|_|Otu000148|_|Otu000586|_|Otu000010|_|Otu000144|_|Otu000101|_|Otu000016|_|Otu…	0.665	1	0.436205
647	Otu000002|_|Otu000001|_|Otu000003|_|Otu000006|_|Otu000055|_|Otu000035|_|Otu000005|_|Otu000045|_|Otu000020|_|Otu000023|_|Otu000007|_|Otu000025|_|Otu000033|_|Otu000188|_|Otu000052|_|Otu000032|_|Otu000004|_|Otu000011|_|Otu000008|_|Otu000193|_|Otu000014|_|Otu000028|_|Otu000013|_|Otu000356|_|Otu000109|_|Otu000030|_|Otu000085|_|Otu000148|_|Otu000586|_|Otu000010|_|Otu000144|_|Otu000101|_|Otu000016|_|Otu…	0.68	1	0.433128
648	Otu000002|_|Otu000001|_|Otu000003|_|Otu000006|_|Otu000055|_|Otu000035|_|Otu000005|_|Otu000045|_|Otu000020|_|Otu000023|_|Otu000007|_|Otu000025|_|Otu000033|_|Otu000188|_|Otu000052|_|Otu000032|_|Otu000004|_|Otu000011|_|Otu000008|_|Otu000193|_|Otu000014|_|Otu000028|_|Otu000013|_|Otu000356|_|Otu000109|_|Otu000030|_|Otu000085|_|Otu000148|_|Otu000586|_|Otu000010|_|Otu000144|_|Otu000101|_|Otu000016|_|Otu…	0.685	1	0.428106
649	Otu000002|_|Otu000001|_|Otu000003|_|Otu000006|_|Otu000055|_|Otu000035|_|Otu000005|_|Otu000045|_|Otu000020|_|Otu000023|_|Otu000007|_|Otu000025|_|Otu000033|_|Otu000188|_|Otu000052|_|Otu000032|_|Otu000004|_|Otu000011|_|Otu000008|_|Otu000193|_|Otu000014|_|Otu000028|_|Otu000013|_|Otu000356|_|Otu000109|_|Otu000030|_|Otu000085|_|Otu000148|_|Otu000586|_|Otu000010|_|Otu000144|_|Otu000101|_|Otu000016|_|Otu…	0.655	1	0.439858
650	Otu000002|_|Otu000001|_|Otu000003|_|Otu000006|_|Otu000055|_|Otu000035|_|Otu000005|_|Otu000045|_|Otu000020|_|Otu000023|_|Otu000007|_|Otu000025|_|Otu000033|_|Otu000188|_|Otu000052|_|Otu000032|_|Otu000004|_|Otu000011|_|Otu000008|_|Otu000193|_|Otu000014|_|Otu000028|_|Otu000013|_|Otu000356|_|Otu000109|_|Otu000030|_|Otu000085|_|Otu000148|_|Otu000586|_|Otu000010|_|Otu000144|_|Otu000101|_|Otu000016|_|Otu…	0.67	1	0.43715
651	Otu000002|_|Otu000001|_|Otu000003|_|Otu000006|_|Otu000055|_|Otu000035|_|Otu000005|_|Otu000045|_|Otu000020|_|Otu000023|_|Otu000007|_|Otu000025|_|Otu000033|_|Otu000188|_|Otu000052|_|Otu000032|_|Otu000004|_|Otu000011|_|Otu000008|_|Otu000193|_|Otu000014|_|Otu000028|_|Otu000013|_|Otu000356|_|Otu000109|_|Otu000030|_|Otu000085|_|Otu000148|_|Otu000586|_|Otu000010|_|Otu000144|_|Otu000101|_|Otu000016|_|Otu…	0.69	1	0.428836
652	Otu000002|_|Otu000001|_|Otu000003|_|Otu000006|_|Otu000055|_|Otu000035|_|Otu000005|_|Otu000045|_|Otu000020|_|Otu000023|_|Otu000007|_|Otu000025|_|Otu000033|_|Otu000188|_|Otu000052|_|Otu000032|_|Otu000004|_|Otu000011|_|Otu000008|_|Otu000193|_|Otu000014|_|Otu000028|_|Otu000013|_|Otu000356|_|Otu000109|_|Otu000030|_|Otu000085|_|Otu000148|_|Otu000586|_|Otu000010|_|Otu000144|_|Otu000101|_|Otu000016|_|Otu…	0.67	1	0.43715
653	Otu000002|_|Otu000001|_|Otu000003|_|Otu000006|_|Otu000055|_|Otu000035|_|Otu000005|_|Otu000045|_|Otu000020|_|Otu000023|_|Otu000007|_|Otu000025|_|Otu000033|_|Otu000188|_|Otu000052|_|Otu000032|_|Otu000004|_|Otu000011|_|Otu000008|_|Otu000193|_|Otu000014|_|Otu000028|_|Otu000013|_|Otu000356|_|Otu000109|_|Otu000030|_|Otu000085|_|Otu000148|_|Otu000586|_|Otu000010|_|Otu000144|_|Otu000101|_|Otu000016|_|Otu…	0.66	1	0.440908
654	Otu000002|_|Otu000001|_|Otu000003|_|Otu000006|_|Otu000055|_|Otu000035|_|Otu000005|_|Otu000045|_|Otu000020|_|Otu000023|_|Otu000007|_|Otu000025|_|Otu000033|_|Otu000188|_|Otu000052|_|Otu000032|_|Otu000004|_|Otu000011|_|Otu000008|_|Otu000193|_|Otu000014|_|Otu000028|_|Otu000013|_|Otu000356|_|Otu000109|_|Otu000030|_|Otu000085|_|Otu000148|_|Otu000586|_|Otu000010|_|Otu000144|_|Otu000101|_|Otu000016|_|Otu…	0.67	1	0.43715
655	Otu000002|_|Otu000001|_|Otu000003|_|Otu000006|_|Otu000055|_|Otu000035|_|Otu000005|_|Otu000045|_|Otu000020|_|Otu000023|_|Otu000007|_|Otu000025|_|Otu000033|_|Otu000188|_|Otu000052|_|Otu000032|_|Otu000004|_|Otu000011|_|Otu000008|_|Otu000193|_|Otu000014|_|Otu000028|_|Otu000013|_|Otu000356|_|Otu000109|_|Otu000030|_|Otu000085|_|Otu000148|_|Otu000586|_|Otu000010|_|Otu000144|_|Otu000101|_|Otu000016|_|Otu…	0.665	1	0.436205
656	Otu000002|_|Otu000001|_|Otu000003|_|Otu000006|_|Otu000055|_|Otu000035|_|Otu000005|_|Otu000045|_|Otu000020|_|Otu000023|_|Otu000007|_|Otu000025|_|Otu000033|_|Otu000188|_|Otu000052|_|Otu000032|_|Otu000004|_|Otu000011|_|Otu000008|_|Otu000193|_|Otu000014|_|Otu000028|_|Otu000013|_|Otu000356|_|Otu000109|_|Otu000030|_|Otu000085|_|Otu000148|_|Otu000586|_|Otu000010|_|Otu000144|_|Otu000101|_|Otu000016|_|Otu…	0.67	1	0.43715
657	Otu000002|_|Otu000001|_|Otu000003|_|Otu000006|_|Otu000055|_|Otu000035|_|Otu000005|_|Otu000045|_|Otu000020|_|Otu000023|_|Otu000007|_|Otu000025|_|Otu000033|_|Otu000188|_|Otu000052|_|Otu000032|_|Otu000004|_|Otu000011|_|Otu000008|_|Otu000193|_|Otu000014|_|Otu000028|_|Otu000013|_|Otu000356|_|Otu000109|_|Otu000030|_|Otu000085|_|Otu000148|_|Otu000586|_|Otu000010|_|Otu000144|_|Otu000101|_|Otu000016|_|Otu…	0.68	1	0.433128
658	Otu000002|_|Otu000001|_|Otu000003|_|Otu000006|_|Otu000055|_|Otu000035|_|Otu000005|_|Otu000045|_|Otu000020|_|Otu000023|_|Otu000007|_|Otu000025|_|Otu000033|_|Otu000188|_|Otu000052|_|Otu000032|_|Otu000004|_|Otu000011|_|Otu000008|_|Otu000193|_|Otu000014|_|Otu000028|_|Otu000013|_|Otu000356|_|Otu000109|_|Otu000030|_|Otu000085|_|Otu000148|_|Otu000586|_|Otu000010|_|Otu000144|_|Otu000101|_|Otu000016|_|Otu…	0.67	1	0.43715
659	Otu000002|_|Otu000001|_|Otu000003|_|Otu000006|_|Otu000055|_|Otu000035|_|Otu000005|_|Otu000045|_|Otu000020|_|Otu000023|_|Otu000007|_|Otu000025|_|Otu000033|_|Otu000188|_|Otu000052|_|Otu000032|_|Otu000004|_|Otu000011|_|Otu000008|_|Otu000193|_|Otu000014|_|Otu000028|_|Otu000013|_|Otu000356|_|Otu000109|_|Otu000030|_|Otu000085|_|Otu000148|_|Otu000586|_|Otu000010|_|Otu000144|_|Otu000101|_|Otu000016|_|Otu…	0.675	1	0.43229
660	Otu000002|_|Otu000001|_|Otu000003|_|Otu000006|_|Otu000055|_|Otu000035|_|Otu000005|_|Otu000045|_|Otu000020|_|Otu000023|_|Otu000007|_|Otu000025|_|Otu000033|_|Otu000188|_|Otu000052|_|Otu000032|_|Otu000004|_|Otu000011|_|Otu000008|_|Otu000193|_|Otu000014|_|Otu000028|_|Otu000013|_|Otu000356|_|Otu000109|_|Otu000030|_|Otu000085|_|Otu000148|_|Otu000586|_|Otu000010|_|Otu000144|_|Otu000101|_|Otu000016|_|Otu…	0.67	1	0.43715
661	Otu000002|_|Otu000001|_|Otu000003|_|Otu000006|_|Otu000055|_|Otu000035|_|Otu000005|_|Otu000045|_|Otu000020|_|Otu000023|_|Otu000007|_|Otu000025|_|Otu000033|_|Otu000188|_|Otu000052|_|Otu000032|_|Otu000004|_|Otu000011|_|Otu000008|_|Otu000193|_|Otu000014|_|Otu000028|_|Otu000013|_|Otu000356|_|Otu000109|_|Otu000030|_|Otu000085|_|Otu000148|_|Otu000586|_|Otu000010|_|Otu000144|_|Otu000101|_|Otu000016|_|Otu…	0.68	1	0.433128
662	Otu000002|_|Otu000001|_|Otu000003|_|Otu000006|_|Otu000055|_|Otu000035|_|Otu000005|_|Otu000045|_|Otu000020|_|Otu000023|_|Otu000007|_|Otu000025|_|Otu000033|_|Otu000188|_|Otu000052|_|Otu000032|_|Otu000004|_|Otu000011|_|Otu000008|_|Otu000193|_|Otu000014|_|Otu000028|_|Otu000013|_|Otu000356|_|Otu000109|_|Otu000030|_|Otu000085|_|Otu000148|_|Otu000586|_|Otu000010|_|Otu000144|_|Otu000101|_|Otu000016|_|Otu…	0.68	1	0.427317
663	Otu000002|_|Otu000001|_|Otu000003|_|Otu000006|_|Otu000055|_|Otu000035|_|Otu000005|_|Otu000045|_|Otu000020|_|Otu000023|_|Otu000007|_|Otu000025|_|Otu000033|_|Otu000188|_|Otu000052|_|Otu000032|_|Otu000004|_|Otu000011|_|Otu000008|_|Otu000193|_|Otu000014|_|Otu000028|_|Otu000013|_|Otu000356|_|Otu000109|_|Otu000030|_|Otu000085|_|Otu000148|_|Otu000586|_|Otu000010|_|Otu000144|_|Otu000101|_|Otu000016|_|Otu…	0.67	1	0.431393
664	Otu000002|_|Otu000001|_|Otu000003|_|Otu000006|_|Otu000055|_|Otu000035|_|Otu000005|_|Otu000045|_|Otu000020|_|Otu000023|_|Otu000007|_|Otu000025|_|Otu000033|_|Otu000188|_|Otu000052|_|Otu000032|_|Otu000004|_|Otu000011|_|Otu000008|_|Otu000193|_|Otu000014|_|Otu000028|_|Otu000013|_|Otu000356|_|Otu000109|_|Otu000030|_|Otu000085|_|Otu000148|_|Otu000586|_|Otu000010|_|Otu000144|_|Otu000101|_|Otu000016|_|Otu…	0.665	1	0.436205
665	Otu000002|_|Otu000001|_|Otu000003|_|Otu000006|_|Otu000055|_|Otu000035|_|Otu000005|_|Otu000045|_|Otu000020|_|Otu000023|_|Otu000007|_|Otu000025|_|Otu000033|_|Otu000188|_|Otu000052|_|Otu000032|_|Otu000004|_|Otu000011|_|Otu000008|_|Otu000193|_|Otu000014|_|Otu000028|_|Otu000013|_|Otu000356|_|Otu000109|_|Otu000030|_|Otu000085|_|Otu000148|_|Otu000586|_|Otu000010|_|Otu000144|_|Otu000101|_|Otu000016|_|Otu…	0.66	1	0.440908
666	Otu000002|_|Otu000001|_|Otu000003|_|Otu000006|_|Otu000055|_|Otu000035|_|Otu000005|_|Otu000045|_|Otu000020|_|Otu000023|_|Otu000007|_|Otu000025|_|Otu000033|_|Otu000188|_|Otu000052|_|Otu000032|_|Otu000004|_|Otu000011|_|Otu000008|_|Otu000193|_|Otu000014|_|Otu000028|_|Otu000013|_|Otu000356|_|Otu000109|_|Otu000030|_|Otu000085|_|Otu000148|_|Otu000586|_|Otu000010|_|Otu000144|_|Otu000101|_|Otu000016|_|Otu…	0.67	1	0.43715
667	Otu000002|_|Otu000001|_|Otu000003|_|Otu000006|_|Otu000055|_|Otu000035|_|Otu000005|_|Otu000045|_|Otu000020|_|Otu000023|_|Otu000007|_|Otu000025|_|Otu000033|_|Otu000188|_|Otu000052|_|Otu000032|_|Otu000004|_|Otu000011|_|Otu000008|_|Otu000193|_|Otu000014|_|Otu000028|_|Otu000013|_|Otu000356|_|Otu000109|_|Otu000030|_|Otu000085|_|Otu000148|_|Otu000586|_|Otu000010|_|Otu000144|_|Otu000101|_|Otu000016|_|Otu…	0.65	1	0.438748

## Sheet: OTU_taxonomy
#OTU ID	Taxonomy	confidence
Otu000001	Bacteria;Proteobacteria;Alphaproteobacteria;Rhizobiales;Brucellaceae;Ochrobactrum	0.91
Otu000002	Bacteria;Proteobacteria;Gammaproteobacteria;Pseudomonadales	1
Otu000003	Bacteria;Proteobacteria;Gammaproteobacteria;Pseudomonadales;Pseudomonadaceae;Pseudomonas	1
Otu000004	Bacteria;Actinobacteria;Actinobacteria;Corynebacteriales;Corynebacteriaceae;Corynebacterium_1	1
Otu000005	Bacteria;Firmicutes;Bacilli;Bacillales;Staphylococcaceae;Staphylococcus	1
Otu000006	Bacteria;Proteobacteria;Gammaproteobacteria;Xanthomonadales;Xanthomonadaceae;Rhodanobacter	0.97
Otu000007	Bacteria;Firmicutes;Bacilli;Lactobacillales;Carnobacteriaceae;Dolosigranulum;uncultured_bacterium	0.84
Otu000008	Bacteria;Bacteroidetes;Flavobacteriia;Flavobacteriales;Flavobacteriaceae;Cloacibacterium;Ambiguous_taxa	0.95
Otu000009	Bacteria;Proteobacteria;Betaproteobacteria;Burkholderiales;Comamonadaceae;Delftia;Delftia_tsuruhatensis	0.85
Otu000010	Bacteria;Actinobacteria;Actinobacteria;Corynebacteriales;Corynebacteriaceae;Corynebacterium_1	0.99
Otu000011	Bacteria;Actinobacteria;Actinobacteria;Propionibacteriales;Propionibacteriaceae;Propionibacterium;uncultured_organism	1
Otu000012	Bacteria;Proteobacteria;Gammaproteobacteria;Pasteurellales;Pasteurellaceae;Haemophilus;Haemophilus_influenzae	0.97
Otu000013	Bacteria;Proteobacteria;Betaproteobacteria;Burkholderiales;Comamonadaceae;Acidovorax;uncultured_Acidovorax_sp.	0.93
Otu000014	Bacteria;Firmicutes;Bacilli;Lactobacillales;Streptococcaceae;Streptococcus;Streptococcus_oralis	0.92
Otu000015	Bacteria;Proteobacteria;Betaproteobacteria;Burkholderiales;Comamonadaceae;Diaphorobacter;uncultured_bacterium	0.99
Otu000016	Bacteria;Proteobacteria;Gammaproteobacteria;Pseudomonadales;Pseudomonadaceae;Pseudomonas	1
Otu000017	Bacteria;Proteobacteria;Gammaproteobacteria;Pseudomonadales;Moraxellaceae;Moraxella	1
Otu000018	Bacteria;Proteobacteria;Betaproteobacteria;Rhodocyclales;Rhodocyclaceae;Dechloromonas	0.94
Otu000019	Bacteria;Proteobacteria;Betaproteobacteria;Burkholderiales;Comamonadaceae;Aquabacterium	1
Otu000020	Bacteria;Proteobacteria;Betaproteobacteria;Burkholderiales;Alcaligenaceae;Achromobacter	0.85
Otu000021	Bacteria;Proteobacteria;Gammaproteobacteria;Xanthomonadales;Xanthomonadaceae;Stenotrophomonas	1
Otu000022	Bacteria;Proteobacteria;Alphaproteobacteria;Rhodospirillales;Acetobacteraceae;Acidocella;Ambiguous_taxa	0.82
Otu000023	Bacteria;Firmicutes;Bacilli;Lactobacillales;Streptococcaceae;Streptococcus	1
Otu000024	Bacteria;Proteobacteria;Alphaproteobacteria;Rhizobiales;Rhizobiaceae;Rhizobium	1
Otu000025	Bacteria;Actinobacteria;Actinobacteria;Corynebacteriales;Corynebacteriaceae;uncultured;uncultured_bacterium	0.99
Otu000026	Bacteria;Proteobacteria;Betaproteobacteria;Neisseriales;Neisseriaceae;Neisseria	1
Otu000027	Bacteria;Proteobacteria;Gammaproteobacteria;Enterobacteriales;Enterobacteriaceae	1
Otu000028	Unknown;Unclassified	1
Otu000029	Bacteria;Proteobacteria;Alphaproteobacteria;Caulobacterales;Caulobacteraceae;Brevundimonas	1
Otu000030	Bacteria;Firmicutes;Clostridia;Clostridiales;Family_XI;Peptoniphilus	1
Otu000031	Bacteria;Proteobacteria;Gammaproteobacteria;Pseudomonadales;Moraxellaceae;Acinetobacter;uncultured_Moraxella_sp.	0.87
Otu000032	Bacteria;Firmicutes;Clostridia;Clostridiales;Family_XI;Finegoldia	1
Otu000033	Bacteria;Firmicutes;Clostridia;Clostridiales;Family_XI;Anaerococcus;uncultured_bacterium	0.98
Otu000034	Bacteria;Firmicutes;Bacilli;Bacillales;Bacillaceae;Bacillus;Bacillus_thermoamylovorans	0.99
Otu000035	Bacteria;Unclassified	0.82
Otu000036	Bacteria;Proteobacteria;Betaproteobacteria;Neisseriales;Neisseriaceae;uncultured;Ambiguous_taxa	0.97
Otu000037	Bacteria;Firmicutes;Bacilli;Lactobacillales;Enterococcaceae;Enterococcus;Enterococcus_faecalis	0.95
Otu000038	Bacteria;Firmicutes;Erysipelotrichia;Erysipelotrichales;Erysipelotrichaceae;Erysipelothrix	0.98
Otu000039	Bacteria;Cyanobacteria;Chloroplast	0.99
Otu000040	Bacteria;Actinobacteria;Actinobacteria;Corynebacteriales;Corynebacteriaceae;Corynebacterium_1	0.99
Otu000041	Bacteria;Firmicutes;Negativicutes;Selenomonadales;Veillonellaceae;Veillonella	1
Otu000042	Bacteria;Proteobacteria;Alphaproteobacteria;Sphingomonadales;Sphingomonadaceae	0.94
Otu000043	Bacteria;Proteobacteria;Betaproteobacteria;Burkholderiales;Alcaligenaceae;Castellaniella	0.98
Otu000044	Bacteria;Actinobacteria;Actinobacteria;Propionibacteriales;Propionibacteriaceae;Propionibacterium	0.9
Otu000045	Bacteria;Unclassified	0.81
Otu000046	Bacteria;Proteobacteria;Gammaproteobacteria;Enterobacteriales;Enterobacteriaceae	1
Otu000047	Bacteria;Proteobacteria;Gammaproteobacteria;Pseudomonadales;Moraxellaceae;Moraxella;uncultured_Enhydrobacter_sp.	1
Otu000048	Bacteria;Proteobacteria;Betaproteobacteria;Burkholderiales;Comamonadaceae;Comamonas;uncultured_organism	0.89
Otu000049	Bacteria;Firmicutes;Bacilli;Lactobacillales;Aerococcaceae;Globicatella;uncultured_bacterium	1
Otu000050	Bacteria;Proteobacteria;Gammaproteobacteria;Aeromonadales;Aeromonadaceae;Aeromonas	1
Otu000051	Bacteria;Proteobacteria;Betaproteobacteria;Burkholderiales;Comamonadaceae;Comamonas;Comamonas_testosteroni	1
Otu000052	Bacteria;Proteobacteria;Alphaproteobacteria;Rhizobiales;Bradyrhizobiaceae;Bosea;Ambiguous_taxa	0.91
Otu000053	Bacteria;Actinobacteria;Actinobacteria;Micrococcales;Micrococcaceae;Rothia	1
Otu000054	Bacteria;Bacteroidetes;Bacteroidia;Bacteroidales;Prevotellaceae;Prevotella_7;Prevotella_melaninogenica	0.98
Otu000055	Bacteria;Proteobacteria;Betaproteobacteria;Burkholderiales;Burkholderiaceae;Ralstonia;uncultured_proteobacterium	1
Otu000056	Bacteria;Proteobacteria;Alphaproteobacteria;Rhodobacterales;Rhodobacteraceae;Paracocccus;Paracoccus_solventivorans	0.89
Otu000057	Bacteria;Firmicutes;Bacilli;Bacillales;Alicyclobacillaceae;Tumebacillus	0.87
Otu000058	Bacteria;Actinobacteria;Actinobacteria;Micrococcales;Micrococcaceae;Rothia;uncultured_organism	0.99
Otu000059	Bacteria;Proteobacteria;Gammaproteobacteria;Enterobacteriales;Enterobacteriaceae;Escherichia-Shigella	0.97
Otu000060	Bacteria;Firmicutes;Bacilli;Lactobacillales;Carnobacteriaceae;Granulicatella;uncultured_organism	0.98
Otu000061	Bacteria;Firmicutes;Bacilli;Lactobacillales;Carnobacteriaceae;Atopostipes	1
Otu000062	Bacteria;Firmicutes;Clostridia;Clostridiales;Peptostreptococcaceae;Peptostreptococcus	1
Otu000063	Bacteria;Firmicutes;Bacilli;Lactobacillales;Enterococcaceae;Enterococcus	0.98
Otu000064	Bacteria;Proteobacteria;Betaproteobacteria;Neisseriales;Neisseriaceae;uncultured;uncultured_organism	0.99
Otu000065	Bacteria;Bacteroidetes;Flavobacteriia;Flavobacteriales;Flavobacteriaceae;Capnocytophaga;Capnocytophaga_sp._oral_clone_DZ074	0.95
Otu000066	Bacteria;Actinobacteria;Actinobacteria;Actinomycetales;Actinomycetaceae;Actinomyces;uncultured_organism	0.9
Otu000067	Bacteria;Firmicutes;Bacilli;Bacillales;Family_XI;Gemella	1
Otu000068	Bacteria;Proteobacteria;Gammaproteobacteria;Pasteurellales;Pasteurellaceae;Haemophilus;Haemophilus_haemolyticus	1
Otu000069	Bacteria;Proteobacteria;Gammaproteobacteria;Pseudomonadales;Moraxellaceae;Acinetobacter	1
Otu000070	Bacteria;Proteobacteria;Alphaproteobacteria;Rhizobiales;Bradyrhizobiaceae;Bradyrhizobium	0.95
Otu000071	Bacteria;Unclassified	0.84
Otu000072	Bacteria;Proteobacteria;Epsilonproteobacteria;Campylobacterales;Campylobacteraceae;Campylobacter	1
Otu000073	Bacteria;Firmicutes;Bacilli;Lactobacillales;Lactobacillaceae;Lactobacillus;Lactobacillus_fermentum	1
Otu000074	Bacteria;Bacteroidetes;Bacteroidia;Bacteroidales;Porphyromonadaceae;Macellibacteroides;uncultured_bacterium	0.82
Otu000075	Bacteria;Proteobacteria;Betaproteobacteria;Neisseriales;Neisseriaceae;Eikenella;uncultured_bacterium	1
Otu000076	Bacteria;Actinobacteria;Actinobacteria;Actinomycetales;Actinomycetaceae	0.96
Otu000077	Bacteria;Firmicutes;Bacilli;Lactobacillales;Carnobacteriaceae	0.96
Otu000078	Bacteria;Proteobacteria;Alphaproteobacteria;Sphingomonadales;Sphingomonadaceae;Sphingobium;uncultured_bacterium	0.82
Otu000079	Bacteria;Proteobacteria;Gammaproteobacteria;Pasteurellales;Pasteurellaceae;Haemophilus;uncultured_organism	1
Otu000080	Bacteria;Tenericutes;Mollicutes;Mycoplasmatales;Mycoplasmataceae;Mycoplasma	1
Otu000081	Bacteria;Bacteroidetes;Bacteroidia;Bacteroidales;Prevotellaceae;Prevotella_7	0.98
Otu000082	Bacteria;Firmicutes;Bacilli;Bacillales;Alicyclobacillaceae;Tumebacillus;uncultured_Alicyclobacillus_sp.	1
Otu000083	Bacteria;Firmicutes;Clostridia;Clostridiales;Ruminococcaceae;Subdoligranulum	1
Otu000084	Bacteria;Bacteroidetes;Flavobacteriia;Flavobacteriales;Flavobacteriaceae;Chryseobacterium	1
Otu000085	Bacteria;Unclassified	0.85
Otu000086	Bacteria;Verrucomicrobia;Opitutae;Opitutales;Opitutaceae;Opitutus	1
Otu000087	Bacteria;Proteobacteria;Betaproteobacteria;Rhodocyclales;Rhodocyclaceae;Thauera	1
Otu000088	Bacteria;Proteobacteria;Betaproteobacteria;Burkholderiales;Comamonadaceae;Ottowia	0.98
Otu000089	Bacteria;Actinobacteria;Actinobacteria;Corynebacteriales;Corynebacteriaceae;Corynebacterium_1	0.98
Otu000090	Bacteria;Firmicutes;Clostridia;Clostridiales;Peptostreptococcaceae;Romboutsia;uncultured_organism	0.89
Otu000091	Bacteria;Firmicutes;Bacilli;Lactobacillales;P5D1-392;uncultured_bacterium;	0.94
Otu000092	Bacteria;Proteobacteria;Betaproteobacteria;Burkholderiales;Burkholderiaceae;Lautropia;uncultured_bacterium	1
Otu000093	Bacteria;Firmicutes;Clostridia;Clostridiales;Ruminococcaceae;[Eubacterium]_coprostanoligenes_group	1
Otu000094	Bacteria;Proteobacteria;Gammaproteobacteria;Enterobacteriales;Enterobacteriaceae;Enterobacter	0.84
Otu000095	Bacteria;Firmicutes;Negativicutes;Selenomonadales;Veillonellaceae;Veillonella	1
Otu000096	Bacteria;Proteobacteria;Gammaproteobacteria;Pasteurellales;Pasteurellaceae	1
Otu000097	Unknown;Unclassified	1
Otu000098	Bacteria;Firmicutes;Bacilli;Lactobacillales;Lactobacillaceae;Lactobacillus;Lactobacillus_casei	0.86
Otu000099	Bacteria;Proteobacteria;Betaproteobacteria;Rhodocyclales;Rhodocyclaceae;Zoogloea	1
Otu000100	Bacteria;Proteobacteria;Alphaproteobacteria;Rhizobiales;Methylobacteriaceae;Methylobacterium	1
Otu000101	Unknown;Unclassified	1
Otu000102	Bacteria;Proteobacteria;Alphaproteobacteria;Rhodospirillales;Rhodospirillaceae;Ferrovibrio;Ambiguous_taxa	0.98
Otu000103	Bacteria;Actinobacteria;Actinobacteria;Corynebacteriales;Corynebacteriaceae;Corynebacterium_1	1
Otu000104	Bacteria;Firmicutes;Clostridia;Clostridiales;Peptostreptococcaceae;Acetoanaerobium	0.98
Otu000105	Bacteria;Actinobacteria;Actinobacteria;Micrococcales;Microbacteriaceae;Microbacterium	0.98
Otu000106	Bacteria;Actinobacteria;Actinobacteria;Corynebacteriales;Corynebacteriaceae;Corynebacterium_1;Corynebacterium_kroppenstedtii	0.82
Otu000107	Bacteria;Unclassified	0.82
Otu000108	Bacteria;Proteobacteria;Gammaproteobacteria;Enterobacteriales;Enterobacteriaceae	1
Otu000109	Bacteria;Firmicutes;Clostridia;Clostridiales;Lachnospiraceae;Anaerostipes;Ambiguous_taxa	0.9
Otu000110	Bacteria;Firmicutes;Bacilli;Lactobacillales;Enterococcaceae;Enterococcus	1
Otu000111	Bacteria;Proteobacteria;Gammaproteobacteria;Xanthomonadales;Xanthomonadaceae;Xanthomonas;Xanthomonas_campestris_pv._campestris	0.85
Otu000112	Bacteria;Proteobacteria;Betaproteobacteria;Rhodocyclales;Rhodocyclaceae;Zoogloea;uncultured_bacterium	0.99
Otu000113	Bacteria;Firmicutes;Clostridia;Clostridiales;Clostridiaceae_1	1
Otu000114	Bacteria;Firmicutes;Bacilli;Lactobacillales;Lactobacillaceae;Lactobacillus;Lactobacillus_sakei	1
Otu000115	Bacteria;Fusobacteria;Fusobacteriia;Fusobacteriales;Fusobacteriaceae;Fusobacterium	0.92
Otu000116	Bacteria;Firmicutes;Negativicutes;Selenomonadales;Veillonellaceae;Veillonella	1
Otu000117	Bacteria;Bacteroidetes;Flavobacteriia;Flavobacteriales;Flavobacteriaceae;Elizabethkingia;Ambiguous_taxa	0.93
Otu000118	Bacteria;Firmicutes;Bacilli;Bacillales;Staphylococcaceae;Jeotgalicoccus	0.99
Otu000119	Bacteria;Firmicutes;Clostridia;Clostridiales;Lachnospiraceae;Blautia	0.94
Otu000120	Bacteria;Firmicutes;Bacilli;Lactobacillales;Streptococcaceae;Streptococcus;Streptococcus_anginosus	1
Otu000121	Bacteria;Proteobacteria;Gammaproteobacteria	0.99
Otu000122	Bacteria;Firmicutes;Negativicutes;Selenomonadales;Veillonellaceae;Negativicoccus;uncultured_bacterium	0.9
Otu000123	Bacteria;Actinobacteria;Actinobacteria;Actinomycetales;Actinomycetaceae;Actinomyces;Actinomyces_naeslundii	1
Otu000124	Bacteria;Firmicutes;Bacilli;Lactobacillales;Lactobacillaceae;Lactobacillus	1
Otu000125	Bacteria;Actinobacteria;Actinobacteria;Corynebacteriales;Corynebacteriaceae;Turicella;uncultured_bacterium	1
Otu000126	Bacteria;Saccharibacteria	1
Otu000127	Bacteria;Proteobacteria;Alphaproteobacteria;Sphingomonadales;Sphingomonadaceae;Sphingobium	0.98
Otu000128	Bacteria;Bacteroidetes;Flavobacteriia;Flavobacteriales;Flavobacteriaceae;Capnocytophaga	1
Otu000129	Bacteria;Proteobacteria;Betaproteobacteria	1
Otu000130	Bacteria;Actinobacteria;Actinobacteria;Micrococcales;Micrococcaceae;Kocuria;Kocuria_rhizophila	0.85
Otu000131	Bacteria;Proteobacteria;Alphaproteobacteria;Sphingomonadales;Sphingomonadaceae;Sphingobium	0.96
Otu000132	Bacteria;Bacteroidetes;Bacteroidia;Bacteroidales;Porphyromonadaceae;Porphyromonas;Porphyromonas_bennonis_DSM_23058_=_JCM_16335	1
Otu000133	Bacteria;Bacteroidetes;Bacteroidia;Bacteroidales;Prevotellaceae	1
Otu000134	Bacteria;Bacteroidetes;Sphingobacteriia;Sphingobacteriales;Chitinophagaceae;Hydrotalea	1
Otu000135	Bacteria;Proteobacteria;Alphaproteobacteria;Rhodospirillales;Acetobacteraceae;Roseomonas;unidentified	0.84
Otu000136	Bacteria;Firmicutes;Clostridia;Clostridiales;Ruminococcaceae;Ruminococcaceae_UCG-014	1
Otu000137	Bacteria;Firmicutes;Clostridia;Clostridiales;Ruminococcaceae;Ruminococcus_2;Ambiguous_taxa	0.94
Otu000138	Bacteria;Firmicutes;Clostridia;Clostridiales;Lachnospiraceae;Pseudobutyrivibrio	1
Otu000139	Bacteria;Firmicutes;Clostridia;Clostridiales;Ruminococcaceae;Ruminococcaceae_UCG-008;Ambiguous_taxa	0.88
Otu000140	Bacteria;Cyanobacteria;Chloroplast;Phaseolus_acutifolius_(tepary_bean);	0.92
Otu000141	Bacteria;Proteobacteria;Gammaproteobacteria;Pasteurellales;Pasteurellaceae;Actinobacillus	0.99
Otu000142	Bacteria;Proteobacteria;Epsilonproteobacteria;Campylobacterales;Campylobacteraceae;Campylobacter;uncultured_organism	0.88
Otu000143	Bacteria;Firmicutes;Bacilli;Bacillales;Listeriaceae;Brochothrix;Ambiguous_taxa	1
Otu000144	Bacteria;Unclassified	0.9
Otu000145	Bacteria;Actinobacteria;Actinobacteria;Actinomycetales;Actinomycetaceae;Actinomyces;uncultured_Actinomycetales_bacterium	1
Otu000146	Bacteria;Unclassified	0.88
Otu000147	Bacteria;Proteobacteria;Gammaproteobacteria;Pasteurellales;Pasteurellaceae;Haemophilus	1
Otu000148	Bacteria;Actinobacteria;Actinobacteria;Corynebacteriales;Dietziaceae;Dietzia;Ambiguous_taxa	0.96
Otu000149	Bacteria;Proteobacteria;Gammaproteobacteria;Xanthomonadales;Xanthomonadaceae	0.99
Otu000150	Bacteria;Actinobacteria;Coriobacteriia;Coriobacteriales;Coriobacteriaceae;Atopobium;Ambiguous_taxa	1
Otu000151	Bacteria;Proteobacteria;Betaproteobacteria;Rhodocyclales;Rhodocyclaceae;Methyloversatilis;uncultured_bacterium	0.99
Otu000152	Bacteria;Firmicutes;Clostridia;Clostridiales;Clostridiaceae_1;Clostridium_sensu_stricto_1;Clostridium_perfringens	0.98
Otu000153	Bacteria;Firmicutes;Clostridia;Thermoanaerobacterales;Family_III;Thermoanaerobacterium	1
Otu000154	Bacteria;Firmicutes;Bacilli;Lactobacillales;Aerococcaceae;Aerococcus;uncultured_bacterium	0.99
Otu000155	Bacteria;Actinobacteria;Actinobacteria;Propionibacteriales;Nocardioidaceae;Marmoricola	0.98
Otu000156	Bacteria;Bacteroidetes;Flavobacteriia;Flavobacteriales;Flavobacteriaceae;Chryseobacterium	1
Otu000157	Bacteria;Actinobacteria;Actinobacteria;Actinomycetales;Actinomycetaceae;Actinomyces	1
Otu000158	Bacteria;Firmicutes;Bacilli;Lactobacillales;Carnobacteriaceae;Atopostipes;uncultured_bacterium	0.98
Otu000159	Bacteria;Firmicutes;Clostridia;Clostridiales;Ruminococcaceae;Faecalibacterium	1
Otu000160	Bacteria;Firmicutes;Bacilli;Lactobacillales;Streptococcaceae;Lactococcus;Lactococcus_lactis_subsp._lactis	0.99
Otu000161	Bacteria;Proteobacteria;Gammaproteobacteria;Oceanospirillales;Oceanospirillaceae;Marinomonas;uncultured_bacterium	0.99
Otu000162	Bacteria;Unclassified	0.9
Otu000163	Bacteria;Firmicutes;Erysipelotrichia;Erysipelotrichales;Erysipelotrichaceae;Erysipelothrix	1
Otu000164	Bacteria;Proteobacteria;Alphaproteobacteria;Rhodospirillales;Rhodospirillaceae;Azospirillum;Azospirillum_sp.	0.84
Otu000165	Bacteria;Proteobacteria;Betaproteobacteria;Burkholderiales;Burkholderiaceae;Burkholderia;uncultured_beta_proteobacterium	0.93
Otu000166	Bacteria;Proteobacteria;Betaproteobacteria;Methylophilales;Methylophilaceae;Methylobacillus	1
Otu000167	Bacteria;Bacteroidetes;Bacteroidia;Bacteroidales;Prevotellaceae;Prevotella;uncultured_bacterium	0.86
Otu000168	Bacteria;Proteobacteria;Alphaproteobacteria;Rhizobiales;Hyphomicrobiaceae;Devosia	0.98
Otu000169	Bacteria;Firmicutes;Bacilli;Bacillales;Planococcaceae;Planomicrobium;Planomicrobium_okeanokoites	0.82
Otu000170	Bacteria;Firmicutes;Bacilli;Bacillales;Bacillaceae	0.96
Otu000171	Bacteria;Firmicutes;Bacilli;Bacillales;Bacillaceae;Bacillus	0.99
Otu000172	Bacteria;Proteobacteria;Gammaproteobacteria;Aeromonadales;Aeromonadaceae	0.82
Otu000173	Bacteria;Proteobacteria;Epsilonproteobacteria;Campylobacterales;Campylobacteraceae;Arcobacter	1
Otu000174	Bacteria;Firmicutes;Clostridia;Clostridiales;Ruminococcaceae;Ruminococcaceae_UCG-002;uncultured_bacterium	0.93
Otu000175	Bacteria;Proteobacteria;Betaproteobacteria;Hydrogenophilales;Hydrogenophilaceae;Hydrogenophilus;uncultured_bacterium	0.97
Otu000176	Bacteria;Firmicutes;Bacilli;Lactobacillales;Lactobacillaceae;Lactobacillus	1
Otu000177	Bacteria;Firmicutes;Bacilli;Bacillales;Bacillaceae;Anaerobacillus;uncultured_bacterium	0.89
Otu000178	Bacteria;Firmicutes;Bacilli;Lactobacillales;Streptococcaceae;Streptococcus;Streptococcus_agalactiae	0.98
Otu000179	Bacteria;Firmicutes;Bacilli;Lactobacillales;Leuconostocaceae;Leuconostoc	1
Otu000180	Bacteria;Proteobacteria;Gammaproteobacteria;Pseudomonadales;Moraxellaceae;Acinetobacter	1
Otu000181	Bacteria;Actinobacteria;Actinobacteria;Corynebacteriales;Corynebacteriaceae;Corynebacterium_1;Corynebacterium_bovis	1
Otu000182	Bacteria;Proteobacteria;Betaproteobacteria;Rhodocyclales;Rhodocyclaceae;Zoogloea	0.92
Otu000183	Bacteria;Bacteroidetes;Bacteroidia;Bacteroidales;Prevotellaceae;Alloprevotella;uncultured_Bacteroidetes_bacterium	0.85
Otu000184	Bacteria;Bacteroidetes;Bacteroidia;Bacteroidales;Prevotellaceae;Prevotella	1
Otu000185	Bacteria;Firmicutes;Bacilli;Bacillales;Bacillaceae;Anoxybacillus	1
Otu000186	Bacteria;Parcubacteria;uncultured_bacterium	0.87
Otu000187	Bacteria;Tenericutes;Mollicutes;Mycoplasmatales;Mycoplasmataceae;Ureaplasma;Ambiguous_taxa	0.81
Otu000188	Bacteria;Actinobacteria;Actinobacteria;Bifidobacteriales;Bifidobacteriaceae;Bifidobacterium	1
Otu000189	Bacteria;Proteobacteria;Betaproteobacteria;Rhodocyclales;Rhodocyclaceae;Azospira;uncultured_Azospira_sp.	1
Otu000190	Bacteria;Firmicutes;Negativicutes;Selenomonadales;Veillonellaceae;Megasphaera	1
Otu000191	Bacteria;Firmicutes;Bacilli;Bacillales;Staphylococcaceae;Staphylococcus	1
Otu000192	Bacteria;Firmicutes;Bacilli;Bacillales;Alicyclobacillaceae	0.83
Otu000193	Bacteria;Firmicutes;Clostridia;Clostridiales;Lachnospiraceae;Fusicatenibacter	0.99
Otu000194	Bacteria;Proteobacteria;Betaproteobacteria;Burkholderiales;Comamonadaceae	1
Otu000195	Bacteria;Actinobacteria;Actinobacteria;Micrococcales;Intrasporangiaceae;Ornithinimicrobium;uncultured_bacterium	0.87
Otu000196	Bacteria;Firmicutes;Clostridia;Clostridiales;Family_XI;Anaerococcus;uncultured_organism	1
Otu000197	Bacteria;Firmicutes;Bacilli;Bacillales;Staphylococcaceae;Jeotgalicoccus	0.99
Otu000198	Unknown;Unclassified	1
Otu000199	Bacteria;Proteobacteria;Gammaproteobacteria;Aeromonadales;Aeromonadaceae;Aeromonas	0.85
Otu000200	Bacteria;Proteobacteria;Gammaproteobacteria;Vibrionales;Vibrionaceae;Vibrio;Vibrio_rumoiensis	0.97
Otu000201	Bacteria;Proteobacteria;Betaproteobacteria;Burkholderiales;Comamonadaceae;Curvibacter;uncultured_bacterium	0.95
Otu000202	Bacteria;Saccharibacteria	1
Otu000203	Bacteria;Firmicutes;Bacilli;Lactobacillales;Carnobacteriaceae;Alkalibacterium;Ambiguous_taxa	0.92
Otu000204	Bacteria;Actinobacteria;Rubrobacteria;Rubrobacterales;Rubrobacteriaceae;Rubrobacter;uncultured_bacterium	0.83
Otu000205	Bacteria;Proteobacteria;Betaproteobacteria;Burkholderiales;Oxalobacteraceae	0.99
Otu000206	Bacteria;Proteobacteria;Gammaproteobacteria;Pseudomonadales;Pseudomonadaceae;Pseudomonas;Pseudomonas_sp._ZH3	0.83
Otu000207	Bacteria;Bacteroidetes;Flavobacteriia;Flavobacteriales;Flavobacteriaceae;Flavobacterium	1
Otu000208	Bacteria;Proteobacteria;Alphaproteobacteria;Rhizobiales;Methylocystaceae;Pleomorphomonas	0.99
Otu000209	Bacteria;Proteobacteria;Betaproteobacteria;Burkholderiales;Oxalobacteraceae	0.97
Otu000210	Bacteria;Proteobacteria;Alphaproteobacteria;Rhodobacterales;Rhodobacteraceae;Rubellimicrobium;uncultured_bacterium	1
Otu000211	Bacteria;Bacteroidetes;Flavobacteriia;Flavobacteriales;Flavobacteriaceae	1
Otu000212	Bacteria;Proteobacteria;Betaproteobacteria;Hydrogenophilales;Hydrogenophilaceae;Tepidiphilus;Ambiguous_taxa	0.94
Otu000213	Bacteria;Unclassified	0.8
Otu000214	Bacteria;Firmicutes;Erysipelotrichia;Erysipelotrichales;Erysipelotrichaceae;Erysipelotrichaceae_UCG-003;uncultured_bacterium	0.95
Otu000215	Bacteria;Actinobacteria;Actinobacteria;Corynebacteriales;Nocardiaceae;Gordonia;Gordonia_terrae	0.91
Otu000216	Bacteria;Bacteroidetes;Flavobacteriia;Flavobacteriales;Flavobacteriaceae;Flavobacterium	1
Otu000217	Bacteria;Bacteroidetes;Bacteroidia;Bacteroidales;Porphyromonadaceae;Dysgonomonas	1
Otu000218	Bacteria;Proteobacteria;Betaproteobacteria;Neisseriales;Neisseriaceae;Uruburuella;Ambiguous_taxa	0.96
Otu000219	Bacteria;Actinobacteria;Actinobacteria;Micrococcales;Micrococcaceae;Auritidibacter;Auritidibacter_ignavus	0.85
Otu000220	Unknown;Unclassified	1
Otu000221	Bacteria;Firmicutes;Bacilli;Lactobacillales;Lactobacillaceae;Lactobacillus;Lactobacillus_johnsonii	0.9
Otu000222	Bacteria;Actinobacteria;Actinobacteria;Corynebacteriales;Corynebacteriaceae;Corynebacterium_1	0.92
Otu000223	Bacteria;Unclassified	0.91
Otu000224	Bacteria;Proteobacteria;Gammaproteobacteria;Enterobacteriales;Enterobacteriaceae	1
Otu000225	Bacteria;Bacteroidetes;Flavobacteriia;Flavobacteriales;Flavobacteriaceae;Capnocytophaga;Capnocytophaga_sputigena	0.88
Otu000226	Bacteria;Proteobacteria;Betaproteobacteria;Burkholderiales;Burkholderiaceae;Burkholderia;Burkholderia_tropica	0.98
Otu000227	Bacteria;Actinobacteria;Actinobacteria;Propionibacteriales;Nocardioidaceae;Nocardioides	1
Otu000228	Bacteria;Firmicutes;Clostridia;Clostridiales;Family_XIII;Mogibacterium	1
Otu000229	Bacteria;Firmicutes;Clostridia;Clostridiales;Lachnospiraceae;[Eubacterium]_ruminantium_group;Ambiguous_taxa	0.92
Otu000230	Bacteria;Gracilibacteria	1
Otu000231	Bacteria;Firmicutes;Bacilli;Lactobacillales;Streptococcaceae;Streptococcus	0.98
Otu000232	Bacteria;Actinobacteria;Actinobacteria;Actinomycetales;Actinomycetaceae;Actinotignum;uncultured_bacterium	1
Otu000233	Bacteria;Saccharibacteria	1
Otu000234	Bacteria;Firmicutes;Clostridia;Clostridiales;Ruminococcaceae;Ruminococcaceae_UCG-014;Clostridiales_bacterium_canine_oral_taxon_100	0.96
Otu000235	Bacteria;Actinobacteria;Actinobacteria;Actinomycetales;Actinomycetaceae;Actinomyces	1
Otu000236	Bacteria;Proteobacteria;Gammaproteobacteria;Pseudomonadales;Moraxellaceae;Psychrobacter;Psychrobacter_faecalis	0.97
Otu000237	Bacteria;Proteobacteria;Betaproteobacteria;Neisseriales;Neisseriaceae;Neisseria	1
Otu000238	Bacteria;Bacteroidetes;Flavobacteriia;Flavobacteriales;Flavobacteriaceae;Bergeyella;uncultured_organism	0.96
Otu000239	Bacteria;Actinobacteria;Actinobacteria;Micrococcales;Micrococcaceae;Nesterenkonia	1
Otu000240	Bacteria;Proteobacteria;Alphaproteobacteria;Rhizobiales;Rhizobiaceae;Rhizobium	0.91
Otu000241	Bacteria;Bacteroidetes;Sphingobacteriia;Sphingobacteriales;Sphingobacteriaceae;Nubsella;uncultured_bacterium	1
Otu000242	Bacteria;Bacteroidetes;Bacteroidia;Bacteroidales;Prevotellaceae;Prevotella_9	1
Otu000243	Bacteria;Proteobacteria;Gammaproteobacteria;Legionellales;Legionellaceae;Legionella	1
Otu000244	Bacteria;Bacteroidetes;Flavobacteriia;Flavobacteriales;Flavobacteriaceae;Bergeyella;uncultured_bacterium	1
Otu000245	Bacteria;Bacteroidetes;Bacteroidia;Bacteroidales;Porphyromonadaceae;uncultured;Ambiguous_taxa	1
Otu000246	Bacteria;Firmicutes;Bacilli;Lactobacillales;Aerococcaceae	0.96
Otu000247	Bacteria;Bacteroidetes;Bacteroidia;Bacteroidales;Porphyromonadaceae	0.93
Otu000248	Bacteria;Firmicutes;Bacilli;Lactobacillales;Streptococcaceae;Streptococcus;Streptococcus_parauberis	0.9
Otu000249	Bacteria;Bacteroidetes;Sphingobacteriia;Sphingobacteriales;Sphingobacteriaceae;Sphingobacterium;Sphingobacterium_thalpophilum	0.86
Otu000250	Bacteria;Firmicutes;Bacilli;Lactobacillales;Aerococcaceae;Facklamia;uncultured_bacterium	0.98
Otu000251	Bacteria;Firmicutes;Bacilli;Bacillales;Staphylococcaceae;Salinicoccus;Salinicoccus_roseus	0.98
Otu000252	Bacteria;Bacteroidetes;Bacteroidia;Bacteroidales;Prevotellaceae;Prevotella_2	0.99
Otu000253	Bacteria;Firmicutes;Clostridia;Clostridiales;Family_XI;Parvimonas	1
Otu000254	Bacteria;Actinobacteria;Actinobacteria;Corynebacteriales;Corynebacteriaceae;Corynebacterium;uncultured_bacterium	0.99
Otu000255	Unknown;Unclassified	1
Otu000256	Bacteria;Bacteroidetes;Bacteroidia;Bacteroidales;Prevotellaceae	1
Otu000257	Bacteria;Firmicutes;Bacilli;Lactobacillales	0.98
Otu000258	Bacteria;Firmicutes;Bacilli;Lactobacillales;Carnobacteriaceae;Alloiococcus;uncultured_bacterium	1
Otu000259	Bacteria;Bacteroidetes;Bacteroidia;Bacteroidales;Prevotellaceae;Prevotella	1
Otu000260	Bacteria;Proteobacteria;Gammaproteobacteria;Pseudomonadales;Pseudomonadaceae;Pseudomonas;Pseudomonas_caeni	1
Otu000261	Bacteria;SHA-109;uncultured_deep-sea_bacterium	0.81
Otu000262	Bacteria;Firmicutes;Erysipelotrichia;Erysipelotrichales;Erysipelotrichaceae;Turicibacter;Ambiguous_taxa	0.89
Otu000263	Bacteria;Bacteroidetes;Cytophagia;Cytophagales;Cytophagaceae;Pseudarcicella;uncultured_bacterium	0.86
Otu000264	Bacteria;Firmicutes;Bacilli;Lactobacillales;Carnobacteriaceae;Atopococcus;Atopococcus_tabaci	0.81
Otu000265	Bacteria;Cyanobacteria;Melainabacteria;Obscuribacterales;Ambiguous_taxa	1
Otu000266	Bacteria;Bacteroidetes;Bacteroidia;Bacteroidales;Porphyromonadaceae;Porphyromonas	1
Otu000267	Bacteria;Actinobacteria;Thermoleophilia;Solirubrobacterales	0.98
Otu000268	Bacteria;Bacteroidetes;Flavobacteriia;Flavobacteriales;Flavobacteriaceae;Flavobacterium	1
Otu000269	Bacteria;Proteobacteria;Betaproteobacteria;Burkholderiales;Comamonadaceae;Hydrogenophaga;uncultured_bacterium	0.89
Otu000270	Bacteria;Proteobacteria	0.83
Otu000271	Bacteria;Proteobacteria;Alphaproteobacteria;Rhodospirillales;Rhodospirillaceae;Magnetospirillum	0.82
Otu000272	Bacteria;Proteobacteria;Gammaproteobacteria	1
Otu000273	Bacteria;Bacteroidetes;Bacteroidia;Bacteroidales;Prevotellaceae;Prevotella_6;Prevotella_salivae	0.99
Otu000274	Bacteria;Proteobacteria;Alphaproteobacteria;DB1-14;uncultured_bacterium	0.84
Otu000275	Bacteria;Proteobacteria;Gammaproteobacteria;Alteromonadales;Pseudoalteromonadaceae;Pseudoalteromonas	0.97
Otu000276	Bacteria;Firmicutes;Negativicutes;Selenomonadales;Veillonellaceae;Dialister;uncultured_organism	0.95
Otu000277	Bacteria;Deinococcus-Thermus;Deinococci;Deinococcales;Deinococcaceae;Deinococcus	1
Otu000278	Unknown;Unclassified	1
Otu000279	Bacteria;Proteobacteria;Alphaproteobacteria;Rhodospirillales	0.97
Otu000280	Bacteria;Actinobacteria;Actinobacteria;Micrococcales;Intrasporangiaceae;Knoellia	0.82
Otu000281	Bacteria;Saccharibacteria	1
Otu000282	Bacteria;Saccharibacteria	1
Otu000283	Bacteria;Actinobacteria;Actinobacteria;Bifidobacteriales;Bifidobacteriaceae;Bifidobacterium;Bifidobacterium_minimum	0.82
Otu000284	Bacteria;Firmicutes;Clostridia;Clostridiales;Lachnospiraceae;Oribacterium;Oribacterium_parvum_ACB1	1
Otu000285	Bacteria;Saccharibacteria	1
Otu000286	Bacteria;Firmicutes;Bacilli;Bacillales;Bacillaceae;Geobacillus	1
Otu000287	Bacteria;Proteobacteria;Gammaproteobacteria;Pasteurellales;Pasteurellaceae;Aggregatibacter;Aggregatibacter_segnis	0.81
Otu000288	Bacteria;Firmicutes;Erysipelotrichia;Erysipelotrichales;Erysipelotrichaceae;Allobaculum;uncultured_organism	0.93
Otu000289	Bacteria;Proteobacteria;Gammaproteobacteria;Chromatiales;Chromatiaceae;Rheinheimera	1
Otu000290	Bacteria;Firmicutes;Clostridia;Clostridiales;Lachnospiraceae	1
Otu000291	Bacteria;Firmicutes;Bacilli;Lactobacillales;Lactobacillaceae;Lactobacillus;Lactobacillus_animalis	1
Otu000292	Bacteria;Cyanobacteria;Cyanobacteria;SubsectionII;FamilyII;Chroococcidiopsis;Ambiguous_taxa	0.93
Otu000293	Bacteria;Unclassified	0.81
Otu000294	Unknown;Unclassified	1
Otu000295	Bacteria;Spirochaetae;Spirochaetes;Spirochaetales;Spirochaetaceae;Treponema_2	1
Otu000296	Bacteria;Firmicutes;Bacilli;Bacillales;Family_XII;Exiguobacterium	0.98
Otu000297	Bacteria;Tenericutes;Mollicutes;Mollicutes_RF9	1
Otu000298	Bacteria;Proteobacteria;Alphaproteobacteria;Rhizobiales;Beijerinckiaceae	0.89
Otu000299	Bacteria;Firmicutes;Bacilli;Bacillales;Staphylococcaceae;Staphylococcus;Staphylococcus_massiliensis	0.98
Otu000300	Bacteria;Bacteroidetes;Flavobacteriia;Flavobacteriales;Flavobacteriaceae;Chryseobacterium;Chryseobacterium_hispanicum	0.92
Otu000301	Bacteria;Actinobacteria;Actinobacteria;Propionibacteriales;Propionibacteriaceae	1
Otu000302	Bacteria;Proteobacteria;Betaproteobacteria;Burkholderiales;Alcaligenaceae;Parapusillimonas	0.95
Otu000303	Bacteria;Firmicutes;Bacilli;Lactobacillales;Streptococcaceae;Streptococcus	1
Otu000304	Bacteria;Unclassified	0.81
Otu000305	Bacteria;Proteobacteria;Betaproteobacteria;Burkholderiales;Comamonadaceae;Comamonas	0.84
Otu000306	Bacteria;Actinobacteria;Actinobacteria;Micrococcales;Dermabacteraceae;Brachybacterium	0.94
Otu000307	Bacteria;Bacteroidetes;Bacteroidia;Bacteroidales;Bacteroidaceae;Bacteroides	1
Otu000308	Bacteria;Actinobacteria;Actinobacteria;Micrococcales	0.9
Otu000309	Bacteria;Actinobacteria;Actinobacteria;Corynebacteriales;Mycobacteriaceae;Mycobacterium	1
Otu000310	Bacteria;Bacteroidetes;Flavobacteriia;Flavobacteriales;Flavobacteriaceae	1
Otu000311	Bacteria;Firmicutes;Bacilli;Bacillales;Family_XI;Gemella	1
Otu000312	Unknown;Unclassified	1
Otu000313	Bacteria;Actinobacteria;Actinobacteria;Pseudonocardiales;Pseudonocardiaceae;Actinomycetospora;uncultured_bacterium	0.97
Otu000314	Bacteria;Firmicutes;Negativicutes;Selenomonadales;Veillonellaceae;Dialister	0.99
Otu000315	Bacteria;Firmicutes;Bacilli;Bacillales;Bacillaceae;Bacillus;Bacillus_cereus	0.99
Otu000316	Bacteria;Firmicutes;Clostridia;Clostridiales;Lachnospiraceae	0.96
Otu000317	Bacteria;Firmicutes;Bacilli;Lactobacillales;Streptococcaceae;Streptococcus	0.99
Otu000318	Bacteria;Unclassified	0.88
Otu000319	Bacteria;Proteobacteria;Gammaproteobacteria;Pasteurellales;Pasteurellaceae	1
Otu000320	Bacteria;Bacteroidetes;Bacteroidia;Bacteroidales;Bacteroidaceae;Bacteroides;Prevotella_heparinolytica	0.82
Otu000321	Bacteria;Proteobacteria;Betaproteobacteria;Neisseriales;Neisseriaceae;Neisseria	0.83
Otu000322	Bacteria;Saccharibacteria	1
Otu000323	Bacteria;Proteobacteria;Gammaproteobacteria;Pseudomonadales;Moraxellaceae;Alkanindiges;uncultured_bacterium	0.94
Otu000324	Bacteria;Actinobacteria;Thermoleophilia;Solirubrobacterales;480-2	0.98
Otu000325	Bacteria;Proteobacteria;Gammaproteobacteria	0.96
Otu000326	Bacteria;Actinobacteria;Actinobacteria;Micrococcales;Microbacteriaceae;Agrococcus;Ambiguous_taxa	0.8
Otu000327	Bacteria;Unclassified	0.91
Otu000328	Bacteria;Bacteroidetes;Bacteroidia;Bacteroidales;Bacteroidaceae;Bacteroides	0.99
Otu000329	Bacteria;Proteobacteria;Alphaproteobacteria;Rickettsiales;SM2D12;unidentified_marine_bacterioplankton;	0.98
Otu000330	Bacteria;Bacteroidetes;Flavobacteriia;Flavobacteriales;Flavobacteriaceae;Capnocytophaga;Capnocytophaga_granulosa	0.94
Otu000331	Bacteria;Bacteroidetes;Sphingobacteriia;Sphingobacteriales;Sphingobacteriaceae;Arcticibacter;uncultured_bacterium	0.98
Otu000332	Bacteria;Proteobacteria;Betaproteobacteria;Burkholderiales;Oxalobacteraceae;Massilia	0.88
Otu000333	Bacteria;Proteobacteria;Alphaproteobacteria	0.95
Otu000334	Bacteria;Firmicutes;Clostridia;Clostridiales;Lachnospiraceae;Lachnospira;uncultured_bacterium	1
Otu000335	Bacteria;Firmicutes;Bacilli;Bacillales;Paenibacillaceae;Brevibacillus;uncultured_Brevibacillus_sp.	0.93
Otu000336	Bacteria;Proteobacteria;Alphaproteobacteria	0.95
Otu000337	Bacteria;Proteobacteria;Betaproteobacteria;Burkholderiales	1
Otu000338	Bacteria;Actinobacteria;Actinobacteria;Corynebacteriales;Corynebacteriaceae;Corynebacterium;uncultured_Propionibacteriaceae_bacterium	0.89
Otu000339	Unknown;Unclassified	1
Otu000340	Bacteria;Proteobacteria;Epsilonproteobacteria;Campylobacterales;Campylobacteraceae;Sulfurospirillum;Ambiguous_taxa	0.99
Otu000341	Bacteria;Firmicutes;Bacilli;Bacillales;Alicyclobacillaceae;Tumebacillus;uncultured_soil_bacterium	0.97
Otu000342	Bacteria;Unclassified	0.85
Otu000343	Bacteria;Unclassified	0.83
Otu000344	Bacteria;Proteobacteria;Gammaproteobacteria;Aeromonadales;Aeromonadaceae	0.89
Otu000345	Bacteria;Unclassified	0.89
Otu000346	Bacteria;Deinococcus-Thermus;Deinococci;Deinococcales;Deinococcaceae;Deinococcus;Ambiguous_taxa	0.98
Otu000347	Bacteria;Proteobacteria;Gammaproteobacteria;Pseudomonadales;Moraxellaceae;Acinetobacter;Acinetobacter_soli	0.82
Otu000348	Bacteria;Firmicutes;Erysipelotrichia;Erysipelotrichales;Erysipelotrichaceae;Erysipelatoclostridium;Ambiguous_taxa	0.96
Otu000349	Bacteria;Proteobacteria;Deltaproteobacteria;Desulfovibrionales;Desulfovibrionaceae;Desulfovibrio	1
Otu000350	Bacteria;Proteobacteria;Betaproteobacteria;Neisseriales;Neisseriaceae;Kingella;uncultured_bacterium	1
Otu000351	Bacteria;Firmicutes;Erysipelotrichia;Erysipelotrichales;Erysipelotrichaceae;Solobacterium;Ambiguous_taxa	0.99
Otu000352	Bacteria;Firmicutes;Clostridia;Clostridiales;Lachnospiraceae	1
Otu000353	Bacteria;Bacteroidetes;Bacteroidia;Bacteroidales;Bacteroidaceae;Bacteroides	1
Otu000354	Bacteria;Firmicutes;Bacilli;Bacillales;Family_XII;Exiguobacterium	1
Otu000355	Bacteria;Fusobacteria;Fusobacteriia;Fusobacteriales;Leptotrichiaceae;uncultured;uncultured_Fusobacteria_bacterium	0.97
Otu000356	Unknown;Unclassified	1
Otu000357	Bacteria;Proteobacteria;Betaproteobacteria;Rhodocyclales;Rhodocyclaceae;Azonexus;uncultured_bacterium	0.81
Otu000358	Bacteria;Unclassified	0.83
Otu000359	Unknown;Unclassified	1
Otu000360	Bacteria;Proteobacteria;Alphaproteobacteria;Rhodobacterales;Rhodobacteraceae;Amaricoccus;uncultured_bacterium	0.98
Otu000361	Bacteria;Fusobacteria;Fusobacteriia;Fusobacteriales;Leptotrichiaceae;Leptotrichia;Ambiguous_taxa	0.88
Otu000362	Bacteria;Firmicutes;Bacilli;Bacillales;Staphylococcaceae;Macrococcus;Ambiguous_taxa	0.88
Otu000363	Bacteria;Bacteroidetes;Bacteroidia;Bacteroidales;Rikenellaceae;Rikenellaceae_RC9_gut_group;Bacteroidales_oral_clone_MCE7_120	1
Otu000364	Bacteria;Proteobacteria;Gammaproteobacteria;Pseudomonadales;Moraxellaceae;Alkanindiges;uncultured_bacterium	0.97
Otu000365	Bacteria;Proteobacteria;Gammaproteobacteria;Enterobacteriales;Enterobacteriaceae;Proteus;Ambiguous_taxa	0.99
Otu000366	Unknown;Unclassified	1
Otu000367	Bacteria;Proteobacteria;Betaproteobacteria;Burkholderiales;Comamonadaceae;Tepidimonas	0.99
Otu000368	Bacteria;Firmicutes;Clostridia;Clostridiales;Clostridiaceae_1;Clostridium_sensu_stricto_8;uncultured_bacterium	0.89
Otu000369	Bacteria;Actinobacteria;Actinobacteria;Frankiales;Geodermatophilaceae;Geodermatophilus	0.87
Otu000370	Bacteria;Cyanobacteria;ML635J-21	0.95
Otu000371	Bacteria;Actinobacteria;Actinobacteria;Corynebacteriales;Corynebacteriaceae;Corynebacterium;Corynebacterium_glucuronolyticum	0.94
Otu000372	Bacteria;Firmicutes;Bacilli;Bacillales;Staphylococcaceae;Nosocomiicoccus;uncultured_bacterium	1
Otu000373	Unknown;Unclassified	1
Otu000374	Bacteria;Parcubacteria	0.94
Otu000375	Bacteria;Proteobacteria;Betaproteobacteria;Burkholderiales;Burkholderiaceae;Polynucleobacter;Ambiguous_taxa	1
Otu000376	Bacteria;Proteobacteria;Epsilonproteobacteria;Campylobacterales;Helicobacteraceae;uncultured;Ambiguous_taxa	0.95
Otu000377	Unknown;Unclassified	1
Otu000378	Bacteria;Proteobacteria;Betaproteobacteria;Burkholderiales;Comamonadaceae;Leptothrix;uncultured_organism	0.99
Otu000379	Bacteria;Bacteroidetes;Sphingobacteriia;Sphingobacteriales;Sphingobacteriaceae;Sphingobacterium	1
Otu000380	Bacteria;Actinobacteria;Actinobacteria;Frankiales;Nakamurellaceae;Nakamurella	0.83
Otu000381	Bacteria;Proteobacteria;Betaproteobacteria;Methylophilales;Methylophilaceae;uncultured;Ambiguous_taxa	0.85
Otu000382	Bacteria;Unclassified	0.94
Otu000383	Bacteria;Firmicutes;Erysipelotrichia;Erysipelotrichales;Erysipelotrichaceae;Turicibacter;uncultured_bacterium	1
Otu000384	Bacteria;Firmicutes;Clostridia;Clostridiales;Clostridiaceae_1;Proteiniclasticum;Ambiguous_taxa	0.94
Otu000385	Bacteria;Firmicutes;Bacilli;Lactobacillales;Carnobacteriaceae;Trichococcus;uncultured_Trichococcus_sp.	1
Otu000386	Bacteria;Firmicutes;Clostridia;Clostridiales;Lachnospiraceae;Stomatobaculum;uncultured_bacterium	0.92
Otu000387	Bacteria;Firmicutes;Clostridia;Clostridiales;Lachnospiraceae	1
Otu000388	Bacteria;Proteobacteria;Betaproteobacteria;Rhodocyclales;Rhodocyclaceae;uncultured;uncultured_bacterium_SJA-109	0.91
Otu000389	Bacteria;Proteobacteria;Betaproteobacteria;Rhodocyclales;Rhodocyclaceae;12up	0.89
Otu000390	Bacteria;Unclassified	0.89
Otu000391	Bacteria;Unclassified	0.8
Otu000392	Bacteria;Proteobacteria;Betaproteobacteria;Burkholderiales;Comamonadaceae;Variovorax	1
Otu000393	Bacteria;Bacteroidetes;Bacteroidia;Bacteroidales;Prevotellaceae;Prevotella;Ambiguous_taxa	1
Otu000394	Bacteria;Firmicutes;Negativicutes;Selenomonadales;Veillonellaceae;Selenomonas_3	0.88
Otu000395	Bacteria;Proteobacteria;Betaproteobacteria;Neisseriales;Neisseriaceae;Neisseria;Neisseria_sp._oral_clone_AP067	0.82
Otu000396	Bacteria;Actinobacteria;Actinobacteria;Bifidobacteriales;Bifidobacteriaceae;Scardovia;Ambiguous_taxa	1
Otu000397	Bacteria;Firmicutes;Clostridia;Clostridiales;Ruminococcaceae;Ruminococcaceae_UCG-013;Ambiguous_taxa	1
Otu000398	Bacteria;Proteobacteria;Gammaproteobacteria;Enterobacteriales;Enterobacteriaceae	1
Otu000399	Bacteria;Proteobacteria;Betaproteobacteria;Burkholderiales;Oxalobacteraceae;Noviherbaspirillum;uncultured_beta_proteobacterium	0.84
Otu000400	Bacteria;Actinobacteria;Actinobacteria;Micrococcales	0.95
Otu000401	Bacteria;Proteobacteria;Gammaproteobacteria;Xanthomonadales;Xanthomonadaceae;uncultured;Ambiguous_taxa	0.93
Otu000402	Unknown;Unclassified	1
Otu000403	Unknown;Unclassified	1
Otu000404	Bacteria;Thermotogae;Thermotogae;Thermotogales;Thermotogaceae;Fervidobacterium	1
Otu000405	Bacteria;Bacteroidetes;Sphingobacteriia;Sphingobacteriales;Chitinophagaceae;Segetibacter;uncultured_bacterium	0.91
Otu000406	Unknown;Unclassified	1
Otu000407	Bacteria;Proteobacteria;Alphaproteobacteria;Rhizobiales;Hyphomicrobiaceae;Hyphomicrobium;uncultured_organism	0.93
Otu000408	Bacteria;Proteobacteria;Gammaproteobacteria;Xanthomonadales;Xanthomonadaceae;Xanthomonas;uncultured_Lysobacter_sp.	0.99
Otu000409	Bacteria;Actinobacteria;Actinobacteria;Micrococcales;Micrococcaceae;Arthrobacter;Arthrobacter_agilis	0.98
Otu000410	Bacteria;Firmicutes;Negativicutes;Selenomonadales;Veillonellaceae	0.89
Otu000411	Bacteria;Proteobacteria;Betaproteobacteria;Burkholderiales;Burkholderiaceae	0.87
Otu000412	Unknown;Unclassified	1
Otu000413	Bacteria;Bacteroidetes;Bacteroidia;Bacteroidales;Porphyromonadaceae;Porphyromonas;uncultured_bacterium	0.85
Otu000414	Bacteria;Actinobacteria;Actinobacteria;Corynebacteriales;Corynebacteriaceae;Corynebacterium_1	0.99
Otu000415	Bacteria;Firmicutes;Bacilli;Lactobacillales;Streptococcaceae;Streptococcus;Streptococcus_sobrinus	1
Otu000416	Bacteria;Proteobacteria;Deltaproteobacteria;Oligoflexales;uncultured_bacterium	0.8
Otu000417	Bacteria;Proteobacteria;Betaproteobacteria;Burkholderiales;Comamonadaceae	1
Otu000418	Bacteria;Acidobacteria;Acidobacteria;Subgroup_6	0.94
Otu000419	Bacteria;Proteobacteria;Betaproteobacteria;Burkholderiales;Comamonadaceae;Polaromonas	0.96
Otu000420	Bacteria;Firmicutes;Clostridia;Clostridiales;Lachnospiraceae;Lachnoclostridium;[Clostridium]_scindens	0.93
Otu000421	Bacteria;Actinobacteria;Actinobacteria;Propionibacteriales;Nocardioidaceae;Nocardioides	0.97
Otu000422	Bacteria;Firmicutes;Bacilli;Bacillales;Thermoactinomycetaceae;Planifilum	0.99
Otu000423	Unknown;Unclassified	1
Otu000424	Unknown;Unclassified	1
Otu000425	Bacteria;Firmicutes;Clostridia;Clostridiales;Christensenellaceae;Christensenellaceae_R-7_group;uncultured_prokaryote	0.82
Otu000426	Bacteria;Firmicutes;Negativicutes;Selenomonadales;Veillonellaceae;Megasphaera	1
Otu000427	Bacteria;Unclassified	0.84
Otu000428	Bacteria;Proteobacteria;Alphaproteobacteria;Caulobacterales;Caulobacteraceae;Brevundimonas	1
Otu000429	Bacteria;Proteobacteria;Betaproteobacteria;Burkholderiales;Burkholderiaceae;Lautropia	0.94
Otu000430	Bacteria;Proteobacteria;Gammaproteobacteria;Pseudomonadales;Pseudomonadaceae;Pseudomonas;Pseudomonas_psychrotolerans	0.91
Otu000431	Unknown;Unclassified	1
Otu000432	Bacteria;Firmicutes;Clostridia;Clostridiales;Family_XI;uncultured_bacterium;	0.86
Otu000433	Bacteria;Firmicutes;Clostridia;Clostridiales	0.97
Otu000434	Unknown;Unclassified	1
Otu000435	Bacteria;Actinobacteria;Rubrobacteria;Rubrobacterales;Rubrobacteriaceae;Rubrobacter;Rubrobacter_xylanophilus	1
Otu000436	Bacteria;Proteobacteria;Betaproteobacteria;Rhodocyclales;Rhodocyclaceae;Propionivibrio	0.92
Otu000437	Bacteria;Unclassified	0.8
Otu000438	Bacteria;Proteobacteria;Alphaproteobacteria;Sphingomonadales	1
Otu000439	Bacteria;Proteobacteria;Alphaproteobacteria;Rhizobiales;Rhodobiaceae	0.95
Otu000440	Bacteria;Firmicutes	0.98
Otu000441	Bacteria;Proteobacteria;Gammaproteobacteria;Alteromonadales;Shewanellaceae;Shewanella	0.89
Otu000442	Bacteria;Proteobacteria;Gammaproteobacteria;Vibrionales;Vibrionaceae;Photobacterium	0.97
Otu000443	Bacteria;Unclassified	0.82
Otu000444	Bacteria;Deinococcus-Thermus;Deinococci;Deinococcales;Deinococcaceae;Deinococcus	1
Otu000445	Bacteria;Actinobacteria;Actinobacteria;Actinomycetales;Actinomycetaceae;Flaviflexus;uncultured_bacterium	1
Otu000446	Bacteria;Proteobacteria;Betaproteobacteria;Burkholderiales;Oxalobacteraceae;Massilia	0.82
Otu000447	Bacteria;Actinobacteria;Thermoleophilia;Gaiellales;uncultured	0.9
Otu000448	Bacteria;Proteobacteria;Betaproteobacteria;Rhodocyclales;Rhodocyclaceae	1
Otu000449	Bacteria;Proteobacteria;Betaproteobacteria;Methylophilales;Methylophilaceae;Methylobacillus;Ambiguous_taxa	1
Otu000450	Bacteria;Actinobacteria;Actinobacteria;Bifidobacteriales;Bifidobacteriaceae;Bifidobacterium	1
Otu000451	Bacteria;Firmicutes;Bacilli;Bacillales;Bacillaceae;Bacillus	0.97
Otu000452	Bacteria;Bacteroidetes;Flavobacteriia;Flavobacteriales;Flavobacteriaceae;Flavobacterium	0.99
Otu000453	Unknown;Unclassified	1
Otu000454	Bacteria;Actinobacteria;Actinobacteria;Actinomycetales;Actinomycetaceae	0.99
Otu000455	Bacteria;Proteobacteria;Betaproteobacteria;Burkholderiales;Oxalobacteraceae;Massilia	1
Otu000456	Bacteria;Actinobacteria;Actinobacteria;Corynebacteriales;Corynebacteriaceae;Corynebacterium_1;Ambiguous_taxa	0.89
Otu000457	Bacteria;Proteobacteria;Betaproteobacteria;Burkholderiales;Comamonadaceae	1
Otu000458	Bacteria;Proteobacteria;Gammaproteobacteria;Aeromonadales;Aeromonadaceae;Oceanisphaera;uncultured_proteobacterium	0.81
Otu000459	Bacteria;Bacteroidetes;Sphingobacteriia;Sphingobacteriales;Sphingobacteriaceae;Sphingobacterium	1
Otu000460	Bacteria;Firmicutes;Bacilli;Bacillales;Planococcaceae;Planomicrobium;Planomicrobium_glaciei	1
Otu000461	Bacteria;Actinobacteria;Actinobacteria;Frankiales;Sporichthyaceae	0.96
Otu000462	Bacteria;Actinobacteria;Actinobacteria;Micrococcales;Micrococcaceae;Arthrobacter	0.97
Otu000463	Bacteria;Actinobacteria;Acidimicrobiia;Acidimicrobiales;uncultured;Ambiguous_taxa;	0.8
Otu000464	Bacteria;Unclassified	0.8
Otu000465	Bacteria;Proteobacteria;Alphaproteobacteria;Caulobacterales;Caulobacteraceae;Asticcacaulis;Ambiguous_taxa	0.84
Otu000466	Bacteria;Spirochaetae;Spirochaetes;Spirochaetales;Spirochaetaceae;Treponema_2	1
Otu000467	Unknown;Unclassified	1
Otu000468	Bacteria;Firmicutes;Clostridia;Clostridiales;Lachnospiraceae;[Eubacterium]_hallii_group	1
Otu000469	Bacteria;Proteobacteria;Gammaproteobacteria;Oceanospirillales;Alcanivoracaceae;Alcanivorax	0.96
Otu000470	Unknown;Unclassified	1
Otu000471	Bacteria;Proteobacteria;Gammaproteobacteria;Oceanospirillales;Halomonadaceae;Halomonas	0.96
Otu000472	Bacteria;Proteobacteria;Gammaproteobacteria;Alteromonadales;Pseudoalteromonadaceae;Pseudoalteromonas	1
Otu000473	Bacteria;Bacteroidetes;Flavobacteriia;Flavobacteriales;Flavobacteriaceae;Flavobacterium	1
Otu000474	Bacteria;Firmicutes;Bacilli;Lactobacillales;Lactobacillaceae;Lactobacillus;Lactobacillus_salivarius	1
Otu000475	Bacteria;Firmicutes;Clostridia;Clostridiales;Lachnospiraceae	1
Otu000476	Bacteria;Actinobacteria;Coriobacteriia;Coriobacteriales;Coriobacteriaceae	1
Otu000477	Bacteria;Actinobacteria;Actinobacteria;Actinomycetales;Actinomycetaceae;Actinomyces;uncultured_Actinomyces_sp.	1
Otu000478	Bacteria;Firmicutes;Clostridia;Clostridiales;Family_XI;Gallicola;uncultured_bacterium	0.98
Otu000479	Bacteria;Proteobacteria;Deltaproteobacteria;Desulfovibrionales;Desulfovibrionaceae	0.87
Otu000480	Bacteria;Firmicutes;Bacilli;Bacillales;Family_X;Thermicanus	1
Otu000481	Bacteria;Saccharibacteria	1
Otu000482	Unknown;Unclassified	1
Otu000483	Bacteria;Proteobacteria;Alphaproteobacteria;Rickettsiales;Mitochondria;Musa_acuminata_subsp._malaccensis;	0.82
Otu000484	Bacteria;Proteobacteria;Epsilonproteobacteria;Campylobacterales;Helicobacteraceae	1
Otu000485	Bacteria;Firmicutes;Bacilli;Lactobacillales	0.94
Otu000486	Bacteria;Proteobacteria;Gammaproteobacteria;Xanthomonadales;Xanthomonadaceae	1
Otu000487	Bacteria;Proteobacteria	0.9
Otu000488	Bacteria;Proteobacteria;Epsilonproteobacteria;Campylobacterales;Helicobacteraceae;Sulfuricurvum;uncultured_epsilon_proteobacterium	0.94
Otu000489	Bacteria;Unclassified	0.81
Otu000490	Bacteria;Bacteroidetes;Flavobacteriia;Flavobacteriales;Flavobacteriaceae;Flavobacterium	1
Otu000491	Unknown;Unclassified	1
Otu000492	Bacteria;Proteobacteria;Gammaproteobacteria;Enterobacteriales;Enterobacteriaceae;Serratia	0.99
Otu000493	Bacteria;Unclassified	0.88
Otu000494	Bacteria;Proteobacteria;Betaproteobacteria;Burkholderiales;Comamonadaceae;Rhodoferax;uncultured_bacterium	0.95
Otu000495	Bacteria;Unclassified	0.8
Otu000496	Bacteria;Unclassified	0.84
Otu000497	Bacteria;Firmicutes;Bacilli;Lactobacillales;Lactobacillaceae;Lactobacillus;Lactobacillus_ruminis	1
Otu000498	Bacteria;Firmicutes;Clostridia;Clostridiales;Family_XI;Ezakiella;uncultured_bacterium	1
Otu000499	Bacteria;Unclassified	0.86
Otu000500	Bacteria;Proteobacteria;Alphaproteobacteria;Rhizobiales	0.96
Otu000501	Bacteria;Proteobacteria;Betaproteobacteria;Burkholderiales;Comamonadaceae	0.99
Otu000502	Bacteria;Firmicutes;Negativicutes;Selenomonadales;Veillonellaceae;Selenomonas_3	1
Otu000503	Bacteria;Proteobacteria;Deltaproteobacteria;Desulfovibrionales;Desulfovibrionaceae;Desulfovibrio	1
Otu000504	Bacteria;Firmicutes;Clostridia;Clostridiales;Ruminococcaceae;Ruminococcus_1	0.98
Otu000505	Bacteria;Firmicutes;Clostridia;Clostridiales;Clostridiaceae_1	1
Otu000506	Bacteria;Bacteroidetes;Flavobacteriia;Flavobacteriales;Flavobacteriaceae;Chryseobacterium	0.87
Otu000507	Bacteria;Actinobacteria;Actinobacteria;Corynebacteriales;Corynebacteriaceae;Corynebacterium;uncultured_bacterium	0.98
Otu000508	Bacteria;Unclassified	0.82
Otu000509	Bacteria;Verrucomicrobia;Spartobacteria;Chthoniobacterales	1
Otu000510	Bacteria;Firmicutes;Bacilli;Bacillales;Thermoactinomycetaceae;Planifilum;uncultured_compost_bacterium	1
Otu000511	Bacteria;Proteobacteria;Deltaproteobacteria;Bdellovibrionales;Bdellovibrionaceae;Bdellovibrio	1
Otu000512	Bacteria;Proteobacteria;Betaproteobacteria;Rhodocyclales;Rhodocyclaceae;Zoogloea	0.89
Otu000513	Unknown;Unclassified	1
Otu000514	Bacteria;Bacteroidetes;Cytophagia;Cytophagales;Cytophagaceae;Hymenobacter	1
Otu000515	Bacteria;Chlorobi;Ignavibacteria;Ignavibacteriales;IheB3-7;uncultured_bacterium;	0.93
Otu000516	Bacteria;Actinobacteria;Actinobacteria;Propionibacteriales;Propionibacteriaceae;Propionibacterium;Propionibacterium_acnes	0.96
Otu000517	Bacteria;Bacteroidetes;Cytophagia;Cytophagales;Cytophagaceae;Hymenobacter	1
Otu000518	Bacteria;Unclassified	0.88
Otu000519	Bacteria;Proteobacteria;Gammaproteobacteria;Enterobacteriales;Enterobacteriaceae;Serratia;Serratia_marcescens	0.99
Otu000520	Bacteria;Unclassified	0.84
Otu000521	Bacteria;Firmicutes	0.95
Otu000522	Bacteria;Firmicutes;Negativicutes;Selenomonadales;Veillonellaceae;Dialister;Ambiguous_taxa	0.97
Otu000523	Bacteria;Actinobacteria;Actinobacteria	1
Otu000524	Bacteria;Saccharibacteria;Candidatus_Saccharibacteria_bacterium_UB2523	0.99
Otu000525	Bacteria;Proteobacteria;Betaproteobacteria;Burkholderiales;Oxalobacteraceae;Massilia	0.92
Otu000526	Unknown;Unclassified	1
Otu000527	Bacteria;Firmicutes;Clostridia;Clostridiales;Ruminococcaceae;Ruminococcus_1	0.92
Otu000528	Bacteria;Unclassified	0.88
Otu000529	Bacteria;SHA-109	1
Otu000530	Unknown;Unclassified	1
Otu000531	Bacteria;Unclassified	0.8
Otu000532	Bacteria;Firmicutes;Bacilli;Lactobacillales;Leuconostocaceae;Weissella	1
Otu000533	Bacteria;Proteobacteria;Alphaproteobacteria;Rhodobacterales;Rhodobacteraceae;Paracocccus	0.89
Otu000534	Bacteria;Bacteroidetes;Flavobacteriia;Flavobacteriales;Flavobacteriaceae;Capnocytophaga	1
Otu000535	Bacteria;Unclassified	0.93
Otu000536	Bacteria;Proteobacteria;Betaproteobacteria;Hydrogenophilales;Hydrogenophilaceae;Tepidiphilus;uncultured_bacterium	0.84
Otu000537	Unknown;Unclassified	1
Otu000538	Bacteria;Firmicutes;Clostridia;Clostridiales;Eubacteriaceae;Eubacterium	0.97
Otu000539	Bacteria;Bacteroidetes;Cytophagia;Cytophagales;Cytophagaceae;uncultured	0.9
Otu000540	Bacteria;Proteobacteria;Gammaproteobacteria;Enterobacteriales;Enterobacteriaceae;Enterobacter	0.89
Otu000541	Bacteria;Actinobacteria;Actinobacteria;Propionibacteriales;Nocardioidaceae;Nocardioides;Nocardioides_bigeumensis	0.83
Otu000542	Bacteria;Proteobacteria;Gammaproteobacteria;Xanthomonadales;Xanthomonadaceae;Pseudoxanthomonas	0.92
Otu000543	Bacteria;Bacteroidetes;Bacteroidia;Bacteroidales;Rikenellaceae;Alistipes	1
Otu000544	Bacteria;Actinobacteria;Actinobacteria;Propionibacteriales;Nocardioidaceae;Nocardioides	1
Otu000545	Bacteria;Unclassified	0.83
Otu000546	Bacteria;Firmicutes;Bacilli;Lactobacillales;Lactobacillaceae;Lactobacillus	1
Otu000547	Bacteria;Proteobacteria;Alphaproteobacteria;Sphingomonadales;Sphingomonadaceae;Sphingobium	0.83
Otu000548	Bacteria;Firmicutes;Bacilli;Lactobacillales;Carnobacteriaceae;Alkalibacterium	0.93
Otu000549	Bacteria;Bacteroidetes;Bacteroidia;Bacteroidales;Prevotellaceae;Prevotella_6;Ambiguous_taxa	1
Otu000550	Bacteria;Proteobacteria;Betaproteobacteria;Burkholderiales;Comamonadaceae;Aquabacterium;uncultured_beta_proteobacterium	0.89
Otu000551	Bacteria;Bacteroidetes;Sphingobacteriia;Sphingobacteriales;Chitinophagaceae;Ferruginibacter	0.94
Otu000552	Bacteria;Firmicutes;Negativicutes;Selenomonadales;Veillonellaceae;Megasphaera;Ambiguous_taxa	1
Otu000553	Unknown;Unclassified	1
Otu000554	Bacteria;Firmicutes;Bacilli;Lactobacillales;Leuconostocaceae;Leuconostoc	1
Otu000555	Bacteria;Firmicutes;Bacilli;Bacillales;Planococcaceae;Sporosarcina	1
Otu000556	Bacteria;Actinobacteria;Acidimicrobiia;Acidimicrobiales	0.98
Otu000557	Bacteria;Proteobacteria;Alphaproteobacteria;Rhodospirillales;Rhodospirillaceae;Defluviicoccus	0.88
Otu000558	Bacteria;Proteobacteria;Gammaproteobacteria;Cellvibrionales;Cellvibrionaceae;Cellvibrio;uncultured_Cellvibrio_sp.	0.8
Otu000559	Unknown;Unclassified	1
Otu000560	Bacteria;Bacteroidetes;Cytophagia;Cytophagales;Cytophagaceae;Fluviimonas	1
Otu000561	Bacteria;Bacteroidetes;Cytophagia;Cytophagales;Cytophagaceae;Hymenobacter;Hymenobacter_gelipurpurascens	0.89
Otu000562	Bacteria;Unclassified	0.8
Otu000563	Bacteria;Firmicutes;Clostridia;Clostridiales;Family_XIII;[Eubacterium]_nodatum_group;Ambiguous_taxa	0.86
Otu000564	Bacteria;Firmicutes;Bacilli;Bacillales;Bacillaceae;Geobacillus;Geobacillus_stearothermophilus	0.92
Otu000565	Bacteria;Proteobacteria;Betaproteobacteria;Burkholderiales;Oxalobacteraceae;Massilia	0.92
Otu000566	Bacteria;Unclassified	0.83
Otu000567	Bacteria;Proteobacteria;Alphaproteobacteria;Sphingomonadales;Sphingomonadaceae;Sphingomonas	0.98
Otu000568	Bacteria;Bacteroidetes;Sphingobacteriia;Sphingobacteriales;Sphingobacteriaceae;Pedobacter	1
Otu000569	Bacteria;Actinobacteria;Actinobacteria;Actinomycetales;Actinomycetaceae;Actinomyces	1
Otu000570	Bacteria;Proteobacteria;Gammaproteobacteria;Alteromonadales;Shewanellaceae;Shewanella	1
Otu000571	Bacteria;Proteobacteria;Gammaproteobacteria;Pseudomonadales;Moraxellaceae;Perlucidibaca;uncultured_bacterium	0.9
Otu000572	Bacteria;Proteobacteria;Gammaproteobacteria;Xanthomonadales;Xanthomonadaceae	1
Otu000573	Bacteria;Firmicutes;Negativicutes;Selenomonadales;Veillonellaceae;Selenomonas;uncultured_organism	0.98
Otu000574	Unknown;Unclassified	1
Otu000575	Bacteria;Firmicutes;Negativicutes;Selenomonadales;Veillonellaceae;Dialister;uncultured_bacterium	0.91
Otu000576	Bacteria;Proteobacteria;Gammaproteobacteria;Xanthomonadales;Nevskiaceae;Nevskia	1
Otu000577	Bacteria;Bacteroidetes;Flavobacteriia;Flavobacteriales;Flavobacteriaceae;Capnocytophaga	1
Otu000578	Bacteria;Actinobacteria;Actinobacteria;Corynebacteriales;Corynebacteriaceae;Corynebacterium_1	1
Otu000579	Bacteria;Bacteroidetes;Cytophagia;Cytophagales;Cytophagaceae;Pontibacter	0.99
Otu000580	Bacteria;Unclassified	0.84
Otu000581	Bacteria;Proteobacteria;Alphaproteobacteria	0.97
Otu000582	Bacteria;Proteobacteria;Betaproteobacteria;Rhodocyclales;Rhodocyclaceae	1
Otu000583	Bacteria;Bacteroidetes;Bacteroidia;Bacteroidales;Porphyromonadaceae;Porphyromonas;uncultured_organism	0.99
Otu000584	Bacteria;Firmicutes;Clostridia;Clostridiales;Lachnospiraceae;Shuttleworthia;Ambiguous_taxa	1
Otu000585	Bacteria;Firmicutes;Negativicutes;Selenomonadales;Veillonellaceae;Veillonella	1
Otu000586	Bacteria;Proteobacteria;Gammaproteobacteria;Pseudomonadales;Pseudomonadaceae;Pseudomonas	1
Otu000587	Bacteria;Firmicutes;Clostridia;Clostridiales;Family_XI;Ezakiella;Ambiguous_taxa	1
Otu000588	Unknown;Unclassified	1
Otu000589	Unknown;Unclassified	1
Otu000590	Bacteria;Proteobacteria;Betaproteobacteria;Burkholderiales;Alcaligenaceae;Sutterella;Ambiguous_taxa	1
Otu000591	Bacteria;Proteobacteria;Gammaproteobacteria;Pseudomonadales;Pseudomonadaceae;Pseudomonas	0.91
Otu000592	Unknown;Unclassified	1
Otu000593	Bacteria;Firmicutes;Clostridia;Clostridiales;Christensenellaceae;Christensenellaceae_R-7_group;bacterium_enrichment_culture_clone_DPF35	0.82
Otu000594	Bacteria;Acidobacteria;Acidobacteria;Subgroup_4;Unknown_Family;Blastocatella	1
Otu000595	Bacteria;Unclassified	0.85
Otu000596	Bacteria;Saccharibacteria;Unknown_Class;Unknown_Order;Unknown_Family;Candidatus_Saccharimonas;uncultured_bacterium	0.85
Otu000597	Bacteria;Firmicutes;Clostridia;Clostridiales;Family_XI	0.99
Otu000598	Unknown;Unclassified	1
Otu000599	Unknown;Unclassified	1
Otu000600	Bacteria;Firmicutes;Clostridia;Clostridiales;Family_XI;Ezakiella;uncultured_organism	1
Otu000601	Bacteria;Proteobacteria;Gammaproteobacteria;Pseudomonadales;Moraxellaceae;Acinetobacter	1
Otu000602	Bacteria;Firmicutes;Clostridia;Clostridiales;Ruminococcaceae;Ruminococcaceae_UCG-014	0.96
Otu000603	Bacteria;Unclassified	0.83
Otu000604	Bacteria;Firmicutes;Clostridia;Clostridiales;Peptococcaceae;uncultured	0.96
Otu000605	Bacteria;Unclassified	0.87
Otu000606	Unknown;Unclassified	1
Otu000607	Bacteria;Proteobacteria;Betaproteobacteria;Burkholderiales;Burkholderiaceae;Burkholderia;Burkholderia_heleia	0.82
Otu000608	Bacteria;Proteobacteria;Betaproteobacteria;Rhodocyclales;Rhodocyclaceae;Propionivibrio	0.99
Otu000609	Bacteria;Proteobacteria;Alphaproteobacteria;Sphingomonadales;Sphingomonadaceae	0.91
Otu000610	Unknown;Unclassified	1
Otu000611	Unknown;Unclassified	1
Otu000612	Bacteria;Proteobacteria;Betaproteobacteria;Neisseriales;Neisseriaceae;Vogesella	0.81
Otu000613	Bacteria;Bacteroidetes;Cytophagia;Cytophagales;Cytophagaceae	1
Otu000614	Unknown;Unclassified	1
Otu000615	Bacteria;Unclassified	0.88
Otu000616	Bacteria;Actinobacteria;Actinobacteria;Micrococcales;Microbacteriaceae;Leucobacter	0.91
Otu000617	Unknown;Unclassified	1
Otu000618	Bacteria;Actinobacteria;Actinobacteria;Propionibacteriales;Propionibacteriaceae	0.99
Otu000619	Bacteria;Firmicutes;Bacilli;Lactobacillales;Streptococcaceae;Lactococcus;Ambiguous_taxa	0.98
Otu000620	Unknown;Unclassified	1
Otu000621	Bacteria;Bacteroidetes;Sphingobacteriia;Sphingobacteriales;Sphingobacteriaceae;Pedobacter	1
Otu000622	Unknown;Unclassified	1
Otu000623	Bacteria;Unclassified	0.84
Otu000624	Unknown;Unclassified	1
Otu000625	Bacteria;Proteobacteria;Alphaproteobacteria;DB1-14;uncultured_bacterium	0.84
Otu000626	Bacteria;Proteobacteria;Gammaproteobacteria;Pseudomonadales;Moraxellaceae;Moraxella	1
Otu000627	Bacteria;Proteobacteria;Betaproteobacteria;Burkholderiales;Comamonadaceae	1
Otu000628	Unknown;Unclassified	1
Otu000629	Bacteria;Actinobacteria;Actinobacteria;Micrococcales;Brevibacteriaceae;Brevibacterium;Ambiguous_taxa	0.81
Otu000630	Bacteria;Firmicutes;Clostridia;Clostridiales;Ruminococcaceae;Anaerotruncus;uncultured_compost_bacterium	0.91
Otu000631	Bacteria;Proteobacteria;Alphaproteobacteria;Rhodobacterales;Rhodobacteraceae	1
Otu000632	Bacteria;Bacteroidetes;Cytophagia;Cytophagales;Cytophagaceae;Spirosoma	0.94
Otu000633	Bacteria;Actinobacteria;Acidimicrobiia;Acidimicrobiales;Acidimicrobiales_Incertae_Sedis;Candidatus_Microthrix;uncultured_bacterium	0.89
Otu000634	Bacteria;Bacteroidetes;Bacteroidia;Bacteroidales;Porphyromonadaceae;Dysgonomonas;Ambiguous_taxa	0.94
Otu000635	Bacteria;Proteobacteria;Gammaproteobacteria;Chromatiales;Chromatiaceae;Rheinheimera	1
Otu000636	Bacteria;Firmicutes;Negativicutes;Selenomonadales;Veillonellaceae;Dialister	0.8
Otu000637	Bacteria;Proteobacteria;Deltaproteobacteria;Bdellovibrionales;Bacteriovoracaceae;Peredibacter	0.99
Otu000638	Bacteria;Bacteroidetes;Flavobacteriia;Flavobacteriales;Flavobacteriaceae;Myroides;uncultured_bacterium	0.99
Otu000639	Bacteria;Proteobacteria;Gammaproteobacteria;Legionellales;Coxiellaceae;Aquicella	0.99
Otu000640	Unknown;Unclassified	1
Otu000641	Bacteria;Actinobacteria;Actinobacteria;Frankiales;Nakamurellaceae;Nakamurella	0.86
Otu000642	Bacteria;Bacteroidetes;Flavobacteriia;Flavobacteriales;Flavobacteriaceae;Bergeyella;Ambiguous_taxa	1
Otu000643	Unknown;Unclassified	1
Otu000644	Bacteria;Proteobacteria;Gammaproteobacteria;Legionellales;Legionellaceae;Legionella	1
Otu000645	Bacteria;Fusobacteria;Fusobacteriia;Fusobacteriales;Leptotrichiaceae;Leptotrichia	1
Otu000646	Bacteria;Spirochaetae;Spirochaetes;Spirochaetales;Spirochaetaceae;Treponema_2;Treponema_socranskii_subsp._socranskii	0.94
Otu000647	Bacteria;Firmicutes;Clostridia;Clostridiales;Lachnospiraceae;Lachnoclostridium	0.86
Otu000648	Bacteria;Actinobacteria;Actinobacteria;Bifidobacteriales;Bifidobacteriaceae;Bifidobacterium	0.91
Otu000649	Bacteria;Proteobacteria;Betaproteobacteria;Burkholderiales;Comamonadaceae;Schlegelella	0.98
Otu000650	Bacteria;Cyanobacteria;Chloroplast;Triticum_aestivum_(bread_wheat);	0.94
Otu000651	Bacteria;Fusobacteria;Fusobacteriia;Fusobacteriales;CFT112H7;uncultured_bacterium;	0.88
Otu000652	Bacteria;Acidobacteria;Acidobacteria;Subgroup_4;Unknown_Family;Blastocatella;uncultured_bacterium	0.82
Otu000653	Bacteria;Bacteroidetes;Bacteroidia;Bacteroidales;Prevotellaceae;Prevotella	1
Otu000654	Bacteria;Firmicutes;Bacilli;Bacillales;Sporolactobacillaceae;Sporolactobacillus;uncultured_organism	1
Otu000655	Unknown;Unclassified	1
Otu000656	Bacteria;Proteobacteria;Gammaproteobacteria;Enterobacteriales;Enterobacteriaceae;Buchnera	1
Otu000657	Bacteria;Proteobacteria;Betaproteobacteria	1
Otu000658	Bacteria;Proteobacteria;Deltaproteobacteria;Bdellovibrionales;Bdellovibrionaceae;Bdellovibrio;Bdellovibrio_bacteriovorus	1
Otu000659	Bacteria;Cyanobacteria;Chloroplast;Aegilops_tauschii;	0.94
Otu000660	Bacteria;Bacteroidetes;Bacteroidia;Bacteroidales;Porphyromonadaceae;Dysgonomonas;uncultured_organism	1
Otu000661	Bacteria;Firmicutes;Clostridia;Clostridiales;Clostridiales_vadinBB60_group	1
Otu000662	Bacteria;Proteobacteria;Gammaproteobacteria;Pasteurellales;Pasteurellaceae	1
Otu000663	Bacteria;Actinobacteria;Actinobacteria;Frankiales;Sporichthyaceae;hgcI_clade	0.86
Otu000664	Bacteria;Unclassified	0.81
Otu000665	Unknown;Unclassified	1
Otu000666	Bacteria;Actinobacteria;Actinobacteria;Bifidobacteriales;Bifidobacteriaceae;Gardnerella;Ambiguous_taxa	1
Otu000667	Bacteria;Bacteroidetes;Bacteroidia;Bacteroidales;Prevotellaceae;Prevotella;Prevotella_nigrescens	0.82
Otu000668	Bacteria;Firmicutes;Bacilli;Bacillales;Staphylococcaceae;Staphylococcus;Staphylococcus_sciuri	1
Otu000669	Unknown;Unclassified	1
Otu000670	Bacteria;Unclassified	0.93
Otu000671	Bacteria;Firmicutes;Negativicutes;Selenomonadales;Veillonellaceae;Thermosinus;uncultured_Thermosinus_sp.	0.92
Otu000672	Bacteria	1
Otu000673	Bacteria;Firmicutes;Clostridia;Clostridiales;Ruminococcaceae;Ruminococcaceae_UCG-014	1
Otu000674	Bacteria;Bacteroidetes;Flavobacteriia;Flavobacteriales;Cryomorphaceae;Fluviicola	1
Otu000675	Bacteria;Firmicutes;Clostridia;Clostridiales;Lachnospiraceae	1
Otu000676	Bacteria;Firmicutes;Bacilli;Bacillales;Bacillaceae;Alkalibacillus;Ambiguous_taxa	0.8
Otu000677	Bacteria;Actinobacteria;Actinobacteria;Micrococcales	0.93
Otu000678	Bacteria;Chlorobi;Chlorobia;Chlorobiales;OPB56;uncultured_bacterium;	0.84
Otu000679	Bacteria;Proteobacteria;Gammaproteobacteria;Alteromonadales;Shewanellaceae;Shewanella;Shewanella_decolorationis	1
Otu000680	Bacteria;Actinobacteria;Actinobacteria;Micrococcales;Bogoriellaceae;Georgenia;uncultured_bacterium	0.95
Otu000681	Bacteria;Unclassified	0.84
Otu000682	Bacteria;Bacteroidetes;Flavobacteriia;Flavobacteriales;Flavobacteriaceae;Flavobacterium;uncultured_bacterium	0.81
Otu000683	Bacteria;Unclassified	0.82
Otu000684	Bacteria;Saccharibacteria	0.93
Otu000685	Bacteria;Bacteroidetes;Bacteroidia;Bacteroidales;Prevotellaceae	1
Otu000686	Bacteria;Firmicutes;Bacilli;Lactobacillales;Aerococcaceae;Facklamia	0.94
Otu000687	Unknown;Unclassified	1
Otu000688	Bacteria;Proteobacteria;Betaproteobacteria;Burkholderiales;Alcaligenaceae;Paenalcaligenes;uncultured_bacterium	0.91
Otu000689	Unknown;Unclassified	1
Otu000690	Unknown;Unclassified	1
Otu000691	Bacteria;Firmicutes;Clostridia;Clostridiales;Lachnospiraceae	1
Otu000692	Unknown;Unclassified	1
Otu000693	Bacteria;Actinobacteria;Actinobacteria;Micrococcales;Micrococcaceae;Arthrobacter	0.81
Otu000694	Bacteria;Firmicutes;Bacilli;Lactobacillales;Carnobacteriaceae;Desemzia;uncultured_bacterium	0.88
Otu000695	Bacteria;Cyanobacteria;Melainabacteria;Gastranaerophilales	1
Otu000696	Bacteria;Firmicutes;Bacilli;Lactobacillales;Lactobacillaceae;Lactobacillus;Lactobacillus_equigenerosi	0.91
Otu000697	Bacteria;Proteobacteria;Alphaproteobacteria;Rhodospirillales;Rhodospirillaceae;Telmatospirillum	0.99
Otu000698	Bacteria;Proteobacteria;Alphaproteobacteria;DB1-14	0.81
Otu000699	Bacteria;Firmicutes;Negativicutes;Selenomonadales;Veillonellaceae;Selenomonas	1
Otu000700	Unknown;Unclassified	1
Otu000701	Bacteria;Candidate_division_SR1;Ambiguous_taxa	0.98
Otu000702	Bacteria;Bacteroidetes;Bacteroidia;Bacteroidales;Prevotellaceae;Prevotella_7;Prevotella_sp._oral_clone_DO014	0.95
Otu000703	Bacteria;Actinobacteria;Actinobacteria;Corynebacteriales;Corynebacteriaceae;Corynebacterium_1	0.9
Otu000704	Bacteria;Bacteroidetes;Flavobacteriia;Flavobacteriales;Flavobacteriaceae;Chryseobacterium;Chryseobacterium_taeanense	0.99
Otu000705	Bacteria;Proteobacteria;Betaproteobacteria	1
Otu000706	Bacteria;Firmicutes;Clostridia;Thermoanaerobacterales;Thermoanaerobacteraceae;Caldanaerobacter	0.99
Otu000707	Bacteria;Firmicutes;Bacilli;Lactobacillales;Aerococcaceae;Facklamia;Ambiguous_taxa	1
