# Supplementary material for: Microbiome disturbance and resilience dynamics of the upper respiratory tract during influenza A virus infection
Source: Nat Commun. 2020 May 21;11:2537. doi: 10.1038/s41467-020-16429-9 (PMC7242466; doi:10.1038/s41467-020-16429-9)
Supplement: Supplementary file 4 — Source Data [file 41467_2020_16429_MOESM4_ESM.zip › Source_Data_FLUMB_final_tables_NCOMMS-19-14037D/FigureS3_humans_iDMM_probabilities.xlsx]

## Sheet: FigureS3_humans_iDMM_probabilit
Figure S3. Relative abundance for the top ten bacterial families in the URT among infected and uninfected human subjects
iteration	cluster	#ecostateMetadata	Otu000006	Otu000003	Otu000039	Otu000002	Otu000168	Otu000005	Otu000026	Otu000028	Otu000014	Otu000044	Otu000090	Otu000041	Otu000119	Otu000020	Otu000053	Otu000008	Otu000013	Otu000045	Otu000276	Otu000215	Otu000123	Otu000140	Otu000033	Otu000438	Otu000023	Otu000115	Otu000061	Otu000019	Otu000001	Otu000214	Otu000054	Otu000188	Otu000035	Otu000137	Otu000011	Otu000109	Otu000093	Otu000193	Otu000009	Otu000066	Otu000182	Otu000112	Otu000420	Otu000191	Otu000004	Otu000094	Otu000046
2000	1	Infected a	0.108646	0.361568	0.000785665	0.0579736	0.000173457	0.0448849	0.000676237	0.00512951	0.00385217	0.00110325	0.00128056	0.00199009	0.00320557	0.0461462	0.000713201	0.00414697	0.00569975	0.00727153	0.000457455	0.00218134	0.000668037	0.00103124	0.00346508	0.000973833	0.00532667	0.000413846	8.12082e-05	0.00371807	0.0510591	0.000597179	0.000957285	0.003393	0.00683867	0.000686134	0.0119228	0.00079775	0.00112253	0.00148697	0.00280376	0.000767053	8.78888e-05	0.000336233	0.000551046	0.00491241	0.00681883	0.00317247	0.00146938
2000	2	Infected b	0.0167647	0.0193263	0.00180208	0.00273905	0.000401883	0.0219537	0.00144496	0.00627726	0.0132753	0.000977212	0.00100437	0.00192747	0.00229425	0.00640363	0.000668384	0.00502997	0.00243597	0.0066273	0.000276355	0.00107365	0.000916177	0.00224033	0.00328721	0.000818212	0.00366921	0.000753493	0.000184158	0.00223134	0.00571453	0.00127562	0.00083341	0.00352616	0.00928295	0.000603273	0.00400632	0.00118442	0.00119202	0.00115953	0.000209338	0.000710532	0.000330028	6.17439e-05	6.90459e-05	0.00381033	0.498951	0.00082146	0.00098184
2000	3	Infected c	0.00363419	0.0114512	0.00208627	0.0158441	0.00083784	0.00452709	0.00382368	0.00825982	0.00673755	0.00104219	0.00178219	0.00433358	0.00156132	0.00481364	0.00477605	0.00183936	0.00159811	0.0073608	0.00128251	0.00494807	0.00423265	0.000975995	0.00283045	0.00346423	0.00762916	0.00193477	0.000256743	0.000659855	0.0101484	0.00124911	0.00908585	0.0024474	0.00695822	0.000146788	0.000601103	0.000441159	0.000730959	0.000492911	0.0011738	0.00513955	0.000637426	0.00161635	0.000657785	0.00110523	0.00163248	0.00139994	0.000190733
2000	4	Healthy	0.0280094	0.0042049	0.00241976	0.0168755	0.000291346	0.0310529	0.000829397	0.00880438	0.0118154	0.00821699	0.000117318	0.00226235	0.000865845	0.000341431	0.00114221	0.0763695	0.038837	0.00984194	0.000207553	0.000296061	0.00108932	0.000640229	0.0122762	0.00871121	0.00529089	0.000957841	0.00358673	0.0207139	0.00087815	0.000345432	0.00106357	0.00199333	0.0100966	0.000171903	0.0309118	0.000142077	2.94721e-05	0.000377028	0.00681034	0.000373055	4.91283e-05	0.00148798	0.000702425	0.00261116	0.0250077	0.00110193	0.00126693
Please see Table2_humans_iDMM_OTU_probabilities_i2000.txt.gz for all iterations.
[truncated: 620 more columns]

## Sheet: OTU_taxonomy
#OTU ID	Taxonomy	confidence
Otu000001	Bacteria;Proteobacteria;Alphaproteobacteria;Rhizobiales;Brucellaceae;Ochrobactrum	0.91
Otu000002	Bacteria;Proteobacteria;Gammaproteobacteria;Pseudomonadales	1
Otu000003	Bacteria;Proteobacteria;Gammaproteobacteria;Pseudomonadales;Pseudomonadaceae;Pseudomonas	1
Otu000004	Bacteria;Actinobacteria;Actinobacteria;Corynebacteriales;Corynebacteriaceae;Corynebacterium_1	1
Otu000005	Bacteria;Firmicutes;Bacilli;Bacillales;Staphylococcaceae;Staphylococcus	1
Otu000006	Bacteria;Proteobacteria;Gammaproteobacteria;Xanthomonadales;Xanthomonadaceae;Rhodanobacter	0.97
Otu000007	Bacteria;Firmicutes;Bacilli;Lactobacillales;Carnobacteriaceae;Dolosigranulum;uncultured_bacterium	0.84
Otu000008	Bacteria;Bacteroidetes;Flavobacteriia;Flavobacteriales;Flavobacteriaceae;Cloacibacterium;Ambiguous_taxa	0.95
Otu000009	Bacteria;Proteobacteria;Betaproteobacteria;Burkholderiales;Comamonadaceae;Delftia;Delftia_tsuruhatensis	0.85
Otu000010	Bacteria;Actinobacteria;Actinobacteria;Corynebacteriales;Corynebacteriaceae;Corynebacterium_1	0.99
Otu000011	Bacteria;Actinobacteria;Actinobacteria;Propionibacteriales;Propionibacteriaceae;Propionibacterium;uncultured_organism	1
Otu000012	Bacteria;Proteobacteria;Gammaproteobacteria;Pasteurellales;Pasteurellaceae;Haemophilus;Haemophilus_influenzae	0.97
Otu000013	Bacteria;Proteobacteria;Betaproteobacteria;Burkholderiales;Comamonadaceae;Acidovorax;uncultured_Acidovorax_sp.	0.93
Otu000014	Bacteria;Firmicutes;Bacilli;Lactobacillales;Streptococcaceae;Streptococcus;Streptococcus_oralis	0.92
Otu000015	Bacteria;Proteobacteria;Betaproteobacteria;Burkholderiales;Comamonadaceae;Diaphorobacter;uncultured_bacterium	0.99
Otu000016	Bacteria;Proteobacteria;Gammaproteobacteria;Pseudomonadales;Pseudomonadaceae;Pseudomonas	1
Otu000017	Bacteria;Proteobacteria;Gammaproteobacteria;Pseudomonadales;Moraxellaceae;Moraxella	1
Otu000018	Bacteria;Proteobacteria;Betaproteobacteria;Rhodocyclales;Rhodocyclaceae;Dechloromonas	0.94
Otu000019	Bacteria;Proteobacteria;Betaproteobacteria;Burkholderiales;Comamonadaceae;Aquabacterium	1
Otu000020	Bacteria;Proteobacteria;Betaproteobacteria;Burkholderiales;Alcaligenaceae;Achromobacter	0.85
Otu000021	Bacteria;Proteobacteria;Gammaproteobacteria;Xanthomonadales;Xanthomonadaceae;Stenotrophomonas	1
Otu000022	Bacteria;Proteobacteria;Alphaproteobacteria;Rhodospirillales;Acetobacteraceae;Acidocella;Ambiguous_taxa	0.82
Otu000023	Bacteria;Firmicutes;Bacilli;Lactobacillales;Streptococcaceae;Streptococcus	1
Otu000024	Bacteria;Proteobacteria;Alphaproteobacteria;Rhizobiales;Rhizobiaceae;Rhizobium	1
Otu000025	Bacteria;Actinobacteria;Actinobacteria;Corynebacteriales;Corynebacteriaceae;uncultured;uncultured_bacterium	0.99
Otu000026	Bacteria;Proteobacteria;Betaproteobacteria;Neisseriales;Neisseriaceae;Neisseria	1
Otu000027	Bacteria;Proteobacteria;Gammaproteobacteria;Enterobacteriales;Enterobacteriaceae	1
Otu000028	Unknown;Unclassified	1
Otu000029	Bacteria;Proteobacteria;Alphaproteobacteria;Caulobacterales;Caulobacteraceae;Brevundimonas	1
Otu000030	Bacteria;Firmicutes;Clostridia;Clostridiales;Family_XI;Peptoniphilus	1
Otu000031	Bacteria;Proteobacteria;Gammaproteobacteria;Pseudomonadales;Moraxellaceae;Acinetobacter;uncultured_Moraxella_sp.	0.87
Otu000032	Bacteria;Firmicutes;Clostridia;Clostridiales;Family_XI;Finegoldia	1
Otu000033	Bacteria;Firmicutes;Clostridia;Clostridiales;Family_XI;Anaerococcus;uncultured_bacterium	0.98
Otu000034	Bacteria;Firmicutes;Bacilli;Bacillales;Bacillaceae;Bacillus;Bacillus_thermoamylovorans	0.99
Otu000035	Bacteria;Unclassified	0.82
Otu000036	Bacteria;Proteobacteria;Betaproteobacteria;Neisseriales;Neisseriaceae;uncultured;Ambiguous_taxa	0.97
Otu000037	Bacteria;Firmicutes;Bacilli;Lactobacillales;Enterococcaceae;Enterococcus;Enterococcus_faecalis	0.95
Otu000038	Bacteria;Firmicutes;Erysipelotrichia;Erysipelotrichales;Erysipelotrichaceae;Erysipelothrix	0.98
Otu000039	Bacteria;Cyanobacteria;Chloroplast	0.99
Otu000040	Bacteria;Actinobacteria;Actinobacteria;Corynebacteriales;Corynebacteriaceae;Corynebacterium_1	0.99
Otu000041	Bacteria;Firmicutes;Negativicutes;Selenomonadales;Veillonellaceae;Veillonella	1
Otu000042	Bacteria;Proteobacteria;Alphaproteobacteria;Sphingomonadales;Sphingomonadaceae	0.94
Otu000043	Bacteria;Proteobacteria;Betaproteobacteria;Burkholderiales;Alcaligenaceae;Castellaniella	0.98
Otu000044	Bacteria;Actinobacteria;Actinobacteria;Propionibacteriales;Propionibacteriaceae;Propionibacterium	0.9
Otu000045	Bacteria;Unclassified	0.81
Otu000046	Bacteria;Proteobacteria;Gammaproteobacteria;Enterobacteriales;Enterobacteriaceae	1
Otu000047	Bacteria;Proteobacteria;Gammaproteobacteria;Pseudomonadales;Moraxellaceae;Moraxella;uncultured_Enhydrobacter_sp.	1
Otu000048	Bacteria;Proteobacteria;Betaproteobacteria;Burkholderiales;Comamonadaceae;Comamonas;uncultured_organism	0.89
Otu000049	Bacteria;Firmicutes;Bacilli;Lactobacillales;Aerococcaceae;Globicatella;uncultured_bacterium	1
Otu000050	Bacteria;Proteobacteria;Gammaproteobacteria;Aeromonadales;Aeromonadaceae;Aeromonas	1
Otu000051	Bacteria;Proteobacteria;Betaproteobacteria;Burkholderiales;Comamonadaceae;Comamonas;Comamonas_testosteroni	1
Otu000052	Bacteria;Proteobacteria;Alphaproteobacteria;Rhizobiales;Bradyrhizobiaceae;Bosea;Ambiguous_taxa	0.91
Otu000053	Bacteria;Actinobacteria;Actinobacteria;Micrococcales;Micrococcaceae;Rothia	1
Otu000054	Bacteria;Bacteroidetes;Bacteroidia;Bacteroidales;Prevotellaceae;Prevotella_7;Prevotella_melaninogenica	0.98
Otu000055	Bacteria;Proteobacteria;Betaproteobacteria;Burkholderiales;Burkholderiaceae;Ralstonia;uncultured_proteobacterium	1
Otu000056	Bacteria;Proteobacteria;Alphaproteobacteria;Rhodobacterales;Rhodobacteraceae;Paracocccus;Paracoccus_solventivorans	0.89
Otu000057	Bacteria;Firmicutes;Bacilli;Bacillales;Alicyclobacillaceae;Tumebacillus	0.87
Otu000058	Bacteria;Actinobacteria;Actinobacteria;Micrococcales;Micrococcaceae;Rothia;uncultured_organism	0.99
Otu000059	Bacteria;Proteobacteria;Gammaproteobacteria;Enterobacteriales;Enterobacteriaceae;Escherichia-Shigella	0.97
Otu000060	Bacteria;Firmicutes;Bacilli;Lactobacillales;Carnobacteriaceae;Granulicatella;uncultured_organism	0.98
Otu000061	Bacteria;Firmicutes;Bacilli;Lactobacillales;Carnobacteriaceae;Atopostipes	1
Otu000062	Bacteria;Firmicutes;Clostridia;Clostridiales;Peptostreptococcaceae;Peptostreptococcus	1
Otu000063	Bacteria;Firmicutes;Bacilli;Lactobacillales;Enterococcaceae;Enterococcus	0.98
Otu000064	Bacteria;Proteobacteria;Betaproteobacteria;Neisseriales;Neisseriaceae;uncultured;uncultured_organism	0.99
Otu000065	Bacteria;Bacteroidetes;Flavobacteriia;Flavobacteriales;Flavobacteriaceae;Capnocytophaga;Capnocytophaga_sp._oral_clone_DZ074	0.95
Otu000066	Bacteria;Actinobacteria;Actinobacteria;Actinomycetales;Actinomycetaceae;Actinomyces;uncultured_organism	0.9
Otu000067	Bacteria;Firmicutes;Bacilli;Bacillales;Family_XI;Gemella	1
Otu000068	Bacteria;Proteobacteria;Gammaproteobacteria;Pasteurellales;Pasteurellaceae;Haemophilus;Haemophilus_haemolyticus	1
Otu000069	Bacteria;Proteobacteria;Gammaproteobacteria;Pseudomonadales;Moraxellaceae;Acinetobacter	1
Otu000070	Bacteria;Proteobacteria;Alphaproteobacteria;Rhizobiales;Bradyrhizobiaceae;Bradyrhizobium	0.95
Otu000071	Bacteria;Unclassified	0.84
Otu000072	Bacteria;Proteobacteria;Epsilonproteobacteria;Campylobacterales;Campylobacteraceae;Campylobacter	1
Otu000073	Bacteria;Firmicutes;Bacilli;Lactobacillales;Lactobacillaceae;Lactobacillus;Lactobacillus_fermentum	1
Otu000074	Bacteria;Bacteroidetes;Bacteroidia;Bacteroidales;Porphyromonadaceae;Macellibacteroides;uncultured_bacterium	0.82
Otu000075	Bacteria;Proteobacteria;Betaproteobacteria;Neisseriales;Neisseriaceae;Eikenella;uncultured_bacterium	1
Otu000076	Bacteria;Actinobacteria;Actinobacteria;Actinomycetales;Actinomycetaceae	0.96
Otu000077	Bacteria;Firmicutes;Bacilli;Lactobacillales;Carnobacteriaceae	0.96
Otu000078	Bacteria;Proteobacteria;Alphaproteobacteria;Sphingomonadales;Sphingomonadaceae;Sphingobium;uncultured_bacterium	0.82
Otu000079	Bacteria;Proteobacteria;Gammaproteobacteria;Pasteurellales;Pasteurellaceae;Haemophilus;uncultured_organism	1
Otu000080	Bacteria;Tenericutes;Mollicutes;Mycoplasmatales;Mycoplasmataceae;Mycoplasma	1
Otu000081	Bacteria;Bacteroidetes;Bacteroidia;Bacteroidales;Prevotellaceae;Prevotella_7	0.98
Otu000082	Bacteria;Firmicutes;Bacilli;Bacillales;Alicyclobacillaceae;Tumebacillus;uncultured_Alicyclobacillus_sp.	1
Otu000083	Bacteria;Firmicutes;Clostridia;Clostridiales;Ruminococcaceae;Subdoligranulum	1
Otu000084	Bacteria;Bacteroidetes;Flavobacteriia;Flavobacteriales;Flavobacteriaceae;Chryseobacterium	1
Otu000085	Bacteria;Unclassified	0.85
Otu000086	Bacteria;Verrucomicrobia;Opitutae;Opitutales;Opitutaceae;Opitutus	1
Otu000087	Bacteria;Proteobacteria;Betaproteobacteria;Rhodocyclales;Rhodocyclaceae;Thauera	1
Otu000088	Bacteria;Proteobacteria;Betaproteobacteria;Burkholderiales;Comamonadaceae;Ottowia	0.98
Otu000089	Bacteria;Actinobacteria;Actinobacteria;Corynebacteriales;Corynebacteriaceae;Corynebacterium_1	0.98
Otu000090	Bacteria;Firmicutes;Clostridia;Clostridiales;Peptostreptococcaceae;Romboutsia;uncultured_organism	0.89
Otu000091	Bacteria;Firmicutes;Bacilli;Lactobacillales;P5D1-392;uncultured_bacterium;	0.94
Otu000092	Bacteria;Proteobacteria;Betaproteobacteria;Burkholderiales;Burkholderiaceae;Lautropia;uncultured_bacterium	1
Otu000093	Bacteria;Firmicutes;Clostridia;Clostridiales;Ruminococcaceae;[Eubacterium]_coprostanoligenes_group	1
Otu000094	Bacteria;Proteobacteria;Gammaproteobacteria;Enterobacteriales;Enterobacteriaceae;Enterobacter	0.84
Otu000095	Bacteria;Firmicutes;Negativicutes;Selenomonadales;Veillonellaceae;Veillonella	1
Otu000096	Bacteria;Proteobacteria;Gammaproteobacteria;Pasteurellales;Pasteurellaceae	1
Otu000097	Unknown;Unclassified	1
Otu000098	Bacteria;Firmicutes;Bacilli;Lactobacillales;Lactobacillaceae;Lactobacillus;Lactobacillus_casei	0.86
Otu000099	Bacteria;Proteobacteria;Betaproteobacteria;Rhodocyclales;Rhodocyclaceae;Zoogloea	1
Otu000100	Bacteria;Proteobacteria;Alphaproteobacteria;Rhizobiales;Methylobacteriaceae;Methylobacterium	1
Otu000101	Unknown;Unclassified	1
Otu000102	Bacteria;Proteobacteria;Alphaproteobacteria;Rhodospirillales;Rhodospirillaceae;Ferrovibrio;Ambiguous_taxa	0.98
Otu000103	Bacteria;Actinobacteria;Actinobacteria;Corynebacteriales;Corynebacteriaceae;Corynebacterium_1	1
Otu000104	Bacteria;Firmicutes;Clostridia;Clostridiales;Peptostreptococcaceae;Acetoanaerobium	0.98
Otu000105	Bacteria;Actinobacteria;Actinobacteria;Micrococcales;Microbacteriaceae;Microbacterium	0.98
Otu000106	Bacteria;Actinobacteria;Actinobacteria;Corynebacteriales;Corynebacteriaceae;Corynebacterium_1;Corynebacterium_kroppenstedtii	0.82
Otu000107	Bacteria;Unclassified	0.82
Otu000108	Bacteria;Proteobacteria;Gammaproteobacteria;Enterobacteriales;Enterobacteriaceae	1
Otu000109	Bacteria;Firmicutes;Clostridia;Clostridiales;Lachnospiraceae;Anaerostipes;Ambiguous_taxa	0.9
Otu000110	Bacteria;Firmicutes;Bacilli;Lactobacillales;Enterococcaceae;Enterococcus	1
Otu000111	Bacteria;Proteobacteria;Gammaproteobacteria;Xanthomonadales;Xanthomonadaceae;Xanthomonas;Xanthomonas_campestris_pv._campestris	0.85
Otu000112	Bacteria;Proteobacteria;Betaproteobacteria;Rhodocyclales;Rhodocyclaceae;Zoogloea;uncultured_bacterium	0.99
Otu000113	Bacteria;Firmicutes;Clostridia;Clostridiales;Clostridiaceae_1	1
Otu000114	Bacteria;Firmicutes;Bacilli;Lactobacillales;Lactobacillaceae;Lactobacillus;Lactobacillus_sakei	1
Otu000115	Bacteria;Fusobacteria;Fusobacteriia;Fusobacteriales;Fusobacteriaceae;Fusobacterium	0.92
Otu000116	Bacteria;Firmicutes;Negativicutes;Selenomonadales;Veillonellaceae;Veillonella	1
Otu000117	Bacteria;Bacteroidetes;Flavobacteriia;Flavobacteriales;Flavobacteriaceae;Elizabethkingia;Ambiguous_taxa	0.93
Otu000118	Bacteria;Firmicutes;Bacilli;Bacillales;Staphylococcaceae;Jeotgalicoccus	0.99
Otu000119	Bacteria;Firmicutes;Clostridia;Clostridiales;Lachnospiraceae;Blautia	0.94
Otu000120	Bacteria;Firmicutes;Bacilli;Lactobacillales;Streptococcaceae;Streptococcus;Streptococcus_anginosus	1
Otu000121	Bacteria;Proteobacteria;Gammaproteobacteria	0.99
Otu000122	Bacteria;Firmicutes;Negativicutes;Selenomonadales;Veillonellaceae;Negativicoccus;uncultured_bacterium	0.9
Otu000123	Bacteria;Actinobacteria;Actinobacteria;Actinomycetales;Actinomycetaceae;Actinomyces;Actinomyces_naeslundii	1
Otu000124	Bacteria;Firmicutes;Bacilli;Lactobacillales;Lactobacillaceae;Lactobacillus	1
Otu000125	Bacteria;Actinobacteria;Actinobacteria;Corynebacteriales;Corynebacteriaceae;Turicella;uncultured_bacterium	1
Otu000126	Bacteria;Saccharibacteria	1
Otu000127	Bacteria;Proteobacteria;Alphaproteobacteria;Sphingomonadales;Sphingomonadaceae;Sphingobium	0.98
Otu000128	Bacteria;Bacteroidetes;Flavobacteriia;Flavobacteriales;Flavobacteriaceae;Capnocytophaga	1
Otu000129	Bacteria;Proteobacteria;Betaproteobacteria	1
Otu000130	Bacteria;Actinobacteria;Actinobacteria;Micrococcales;Micrococcaceae;Kocuria;Kocuria_rhizophila	0.85
Otu000131	Bacteria;Proteobacteria;Alphaproteobacteria;Sphingomonadales;Sphingomonadaceae;Sphingobium	0.96
Otu000132	Bacteria;Bacteroidetes;Bacteroidia;Bacteroidales;Porphyromonadaceae;Porphyromonas;Porphyromonas_bennonis_DSM_23058_=_JCM_16335	1
Otu000133	Bacteria;Bacteroidetes;Bacteroidia;Bacteroidales;Prevotellaceae	1
Otu000134	Bacteria;Bacteroidetes;Sphingobacteriia;Sphingobacteriales;Chitinophagaceae;Hydrotalea	1
Otu000135	Bacteria;Proteobacteria;Alphaproteobacteria;Rhodospirillales;Acetobacteraceae;Roseomonas;unidentified	0.84
Otu000136	Bacteria;Firmicutes;Clostridia;Clostridiales;Ruminococcaceae;Ruminococcaceae_UCG-014	1
Otu000137	Bacteria;Firmicutes;Clostridia;Clostridiales;Ruminococcaceae;Ruminococcus_2;Ambiguous_taxa	0.94
Otu000138	Bacteria;Firmicutes;Clostridia;Clostridiales;Lachnospiraceae;Pseudobutyrivibrio	1
Otu000139	Bacteria;Firmicutes;Clostridia;Clostridiales;Ruminococcaceae;Ruminococcaceae_UCG-008;Ambiguous_taxa	0.88
Otu000140	Bacteria;Cyanobacteria;Chloroplast;Phaseolus_acutifolius_(tepary_bean);	0.92
Otu000141	Bacteria;Proteobacteria;Gammaproteobacteria;Pasteurellales;Pasteurellaceae;Actinobacillus	0.99
Otu000142	Bacteria;Proteobacteria;Epsilonproteobacteria;Campylobacterales;Campylobacteraceae;Campylobacter;uncultured_organism	0.88
Otu000143	Bacteria;Firmicutes;Bacilli;Bacillales;Listeriaceae;Brochothrix;Ambiguous_taxa	1
Otu000144	Bacteria;Unclassified	0.9
Otu000145	Bacteria;Actinobacteria;Actinobacteria;Actinomycetales;Actinomycetaceae;Actinomyces;uncultured_Actinomycetales_bacterium	1
Otu000146	Bacteria;Unclassified	0.88
Otu000147	Bacteria;Proteobacteria;Gammaproteobacteria;Pasteurellales;Pasteurellaceae;Haemophilus	1
Otu000148	Bacteria;Actinobacteria;Actinobacteria;Corynebacteriales;Dietziaceae;Dietzia;Ambiguous_taxa	0.96
Otu000149	Bacteria;Proteobacteria;Gammaproteobacteria;Xanthomonadales;Xanthomonadaceae	0.99
Otu000150	Bacteria;Actinobacteria;Coriobacteriia;Coriobacteriales;Coriobacteriaceae;Atopobium;Ambiguous_taxa	1
Otu000151	Bacteria;Proteobacteria;Betaproteobacteria;Rhodocyclales;Rhodocyclaceae;Methyloversatilis;uncultured_bacterium	0.99
Otu000152	Bacteria;Firmicutes;Clostridia;Clostridiales;Clostridiaceae_1;Clostridium_sensu_stricto_1;Clostridium_perfringens	0.98
Otu000153	Bacteria;Firmicutes;Clostridia;Thermoanaerobacterales;Family_III;Thermoanaerobacterium	1
Otu000154	Bacteria;Firmicutes;Bacilli;Lactobacillales;Aerococcaceae;Aerococcus;uncultured_bacterium	0.99
Otu000155	Bacteria;Actinobacteria;Actinobacteria;Propionibacteriales;Nocardioidaceae;Marmoricola	0.98
Otu000156	Bacteria;Bacteroidetes;Flavobacteriia;Flavobacteriales;Flavobacteriaceae;Chryseobacterium	1
Otu000157	Bacteria;Actinobacteria;Actinobacteria;Actinomycetales;Actinomycetaceae;Actinomyces	1
Otu000158	Bacteria;Firmicutes;Bacilli;Lactobacillales;Carnobacteriaceae;Atopostipes;uncultured_bacterium	0.98
Otu000159	Bacteria;Firmicutes;Clostridia;Clostridiales;Ruminococcaceae;Faecalibacterium	1
Otu000160	Bacteria;Firmicutes;Bacilli;Lactobacillales;Streptococcaceae;Lactococcus;Lactococcus_lactis_subsp._lactis	0.99
Otu000161	Bacteria;Proteobacteria;Gammaproteobacteria;Oceanospirillales;Oceanospirillaceae;Marinomonas;uncultured_bacterium	0.99
Otu000162	Bacteria;Unclassified	0.9
Otu000163	Bacteria;Firmicutes;Erysipelotrichia;Erysipelotrichales;Erysipelotrichaceae;Erysipelothrix	1
Otu000164	Bacteria;Proteobacteria;Alphaproteobacteria;Rhodospirillales;Rhodospirillaceae;Azospirillum;Azospirillum_sp.	0.84
Otu000165	Bacteria;Proteobacteria;Betaproteobacteria;Burkholderiales;Burkholderiaceae;Burkholderia;uncultured_beta_proteobacterium	0.93
Otu000166	Bacteria;Proteobacteria;Betaproteobacteria;Methylophilales;Methylophilaceae;Methylobacillus	1
Otu000167	Bacteria;Bacteroidetes;Bacteroidia;Bacteroidales;Prevotellaceae;Prevotella;uncultured_bacterium	0.86
Otu000168	Bacteria;Proteobacteria;Alphaproteobacteria;Rhizobiales;Hyphomicrobiaceae;Devosia	0.98
Otu000169	Bacteria;Firmicutes;Bacilli;Bacillales;Planococcaceae;Planomicrobium;Planomicrobium_okeanokoites	0.82
Otu000170	Bacteria;Firmicutes;Bacilli;Bacillales;Bacillaceae	0.96
Otu000171	Bacteria;Firmicutes;Bacilli;Bacillales;Bacillaceae;Bacillus	0.99
Otu000172	Bacteria;Proteobacteria;Gammaproteobacteria;Aeromonadales;Aeromonadaceae	0.82
Otu000173	Bacteria;Proteobacteria;Epsilonproteobacteria;Campylobacterales;Campylobacteraceae;Arcobacter	1
Otu000174	Bacteria;Firmicutes;Clostridia;Clostridiales;Ruminococcaceae;Ruminococcaceae_UCG-002;uncultured_bacterium	0.93
Otu000175	Bacteria;Proteobacteria;Betaproteobacteria;Hydrogenophilales;Hydrogenophilaceae;Hydrogenophilus;uncultured_bacterium	0.97
Otu000176	Bacteria;Firmicutes;Bacilli;Lactobacillales;Lactobacillaceae;Lactobacillus	1
Otu000177	Bacteria;Firmicutes;Bacilli;Bacillales;Bacillaceae;Anaerobacillus;uncultured_bacterium	0.89
Otu000178	Bacteria;Firmicutes;Bacilli;Lactobacillales;Streptococcaceae;Streptococcus;Streptococcus_agalactiae	0.98
Otu000179	Bacteria;Firmicutes;Bacilli;Lactobacillales;Leuconostocaceae;Leuconostoc	1
Otu000180	Bacteria;Proteobacteria;Gammaproteobacteria;Pseudomonadales;Moraxellaceae;Acinetobacter	1
Otu000181	Bacteria;Actinobacteria;Actinobacteria;Corynebacteriales;Corynebacteriaceae;Corynebacterium_1;Corynebacterium_bovis	1
Otu000182	Bacteria;Proteobacteria;Betaproteobacteria;Rhodocyclales;Rhodocyclaceae;Zoogloea	0.92
Otu000183	Bacteria;Bacteroidetes;Bacteroidia;Bacteroidales;Prevotellaceae;Alloprevotella;uncultured_Bacteroidetes_bacterium	0.85
Otu000184	Bacteria;Bacteroidetes;Bacteroidia;Bacteroidales;Prevotellaceae;Prevotella	1
Otu000185	Bacteria;Firmicutes;Bacilli;Bacillales;Bacillaceae;Anoxybacillus	1
Otu000186	Bacteria;Parcubacteria;uncultured_bacterium	0.87
Otu000187	Bacteria;Tenericutes;Mollicutes;Mycoplasmatales;Mycoplasmataceae;Ureaplasma;Ambiguous_taxa	0.81
Otu000188	Bacteria;Actinobacteria;Actinobacteria;Bifidobacteriales;Bifidobacteriaceae;Bifidobacterium	1
Otu000189	Bacteria;Proteobacteria;Betaproteobacteria;Rhodocyclales;Rhodocyclaceae;Azospira;uncultured_Azospira_sp.	1
Otu000190	Bacteria;Firmicutes;Negativicutes;Selenomonadales;Veillonellaceae;Megasphaera	1
Otu000191	Bacteria;Firmicutes;Bacilli;Bacillales;Staphylococcaceae;Staphylococcus	1
Otu000192	Bacteria;Firmicutes;Bacilli;Bacillales;Alicyclobacillaceae	0.83
Otu000193	Bacteria;Firmicutes;Clostridia;Clostridiales;Lachnospiraceae;Fusicatenibacter	0.99
Otu000194	Bacteria;Proteobacteria;Betaproteobacteria;Burkholderiales;Comamonadaceae	1
Otu000195	Bacteria;Actinobacteria;Actinobacteria;Micrococcales;Intrasporangiaceae;Ornithinimicrobium;uncultured_bacterium	0.87
Otu000196	Bacteria;Firmicutes;Clostridia;Clostridiales;Family_XI;Anaerococcus;uncultured_organism	1
Otu000197	Bacteria;Firmicutes;Bacilli;Bacillales;Staphylococcaceae;Jeotgalicoccus	0.99
Otu000198	Unknown;Unclassified	1
Otu000199	Bacteria;Proteobacteria;Gammaproteobacteria;Aeromonadales;Aeromonadaceae;Aeromonas	0.85
Otu000200	Bacteria;Proteobacteria;Gammaproteobacteria;Vibrionales;Vibrionaceae;Vibrio;Vibrio_rumoiensis	0.97
Otu000201	Bacteria;Proteobacteria;Betaproteobacteria;Burkholderiales;Comamonadaceae;Curvibacter;uncultured_bacterium	0.95
Otu000202	Bacteria;Saccharibacteria	1
Otu000203	Bacteria;Firmicutes;Bacilli;Lactobacillales;Carnobacteriaceae;Alkalibacterium;Ambiguous_taxa	0.92
Otu000204	Bacteria;Actinobacteria;Rubrobacteria;Rubrobacterales;Rubrobacteriaceae;Rubrobacter;uncultured_bacterium	0.83
Otu000205	Bacteria;Proteobacteria;Betaproteobacteria;Burkholderiales;Oxalobacteraceae	0.99
Otu000206	Bacteria;Proteobacteria;Gammaproteobacteria;Pseudomonadales;Pseudomonadaceae;Pseudomonas;Pseudomonas_sp._ZH3	0.83
Otu000207	Bacteria;Bacteroidetes;Flavobacteriia;Flavobacteriales;Flavobacteriaceae;Flavobacterium	1
Otu000208	Bacteria;Proteobacteria;Alphaproteobacteria;Rhizobiales;Methylocystaceae;Pleomorphomonas	0.99
Otu000209	Bacteria;Proteobacteria;Betaproteobacteria;Burkholderiales;Oxalobacteraceae	0.97
Otu000210	Bacteria;Proteobacteria;Alphaproteobacteria;Rhodobacterales;Rhodobacteraceae;Rubellimicrobium;uncultured_bacterium	1
Otu000211	Bacteria;Bacteroidetes;Flavobacteriia;Flavobacteriales;Flavobacteriaceae	1
Otu000212	Bacteria;Proteobacteria;Betaproteobacteria;Hydrogenophilales;Hydrogenophilaceae;Tepidiphilus;Ambiguous_taxa	0.94
Otu000213	Bacteria;Unclassified	0.8
Otu000214	Bacteria;Firmicutes;Erysipelotrichia;Erysipelotrichales;Erysipelotrichaceae;Erysipelotrichaceae_UCG-003;uncultured_bacterium	0.95
Otu000215	Bacteria;Actinobacteria;Actinobacteria;Corynebacteriales;Nocardiaceae;Gordonia;Gordonia_terrae	0.91
Otu000216	Bacteria;Bacteroidetes;Flavobacteriia;Flavobacteriales;Flavobacteriaceae;Flavobacterium	1
Otu000217	Bacteria;Bacteroidetes;Bacteroidia;Bacteroidales;Porphyromonadaceae;Dysgonomonas	1
Otu000218	Bacteria;Proteobacteria;Betaproteobacteria;Neisseriales;Neisseriaceae;Uruburuella;Ambiguous_taxa	0.96
Otu000219	Bacteria;Actinobacteria;Actinobacteria;Micrococcales;Micrococcaceae;Auritidibacter;Auritidibacter_ignavus	0.85
Otu000220	Unknown;Unclassified	1
Otu000221	Bacteria;Firmicutes;Bacilli;Lactobacillales;Lactobacillaceae;Lactobacillus;Lactobacillus_johnsonii	0.9
Otu000222	Bacteria;Actinobacteria;Actinobacteria;Corynebacteriales;Corynebacteriaceae;Corynebacterium_1	0.92
Otu000223	Bacteria;Unclassified	0.91
Otu000224	Bacteria;Proteobacteria;Gammaproteobacteria;Enterobacteriales;Enterobacteriaceae	1
Otu000225	Bacteria;Bacteroidetes;Flavobacteriia;Flavobacteriales;Flavobacteriaceae;Capnocytophaga;Capnocytophaga_sputigena	0.88
Otu000226	Bacteria;Proteobacteria;Betaproteobacteria;Burkholderiales;Burkholderiaceae;Burkholderia;Burkholderia_tropica	0.98
Otu000227	Bacteria;Actinobacteria;Actinobacteria;Propionibacteriales;Nocardioidaceae;Nocardioides	1
Otu000228	Bacteria;Firmicutes;Clostridia;Clostridiales;Family_XIII;Mogibacterium	1
Otu000229	Bacteria;Firmicutes;Clostridia;Clostridiales;Lachnospiraceae;[Eubacterium]_ruminantium_group;Ambiguous_taxa	0.92
Otu000230	Bacteria;Gracilibacteria	1
Otu000231	Bacteria;Firmicutes;Bacilli;Lactobacillales;Streptococcaceae;Streptococcus	0.98
Otu000232	Bacteria;Actinobacteria;Actinobacteria;Actinomycetales;Actinomycetaceae;Actinotignum;uncultured_bacterium	1
Otu000233	Bacteria;Saccharibacteria	1
Otu000234	Bacteria;Firmicutes;Clostridia;Clostridiales;Ruminococcaceae;Ruminococcaceae_UCG-014;Clostridiales_bacterium_canine_oral_taxon_100	0.96
Otu000235	Bacteria;Actinobacteria;Actinobacteria;Actinomycetales;Actinomycetaceae;Actinomyces	1
Otu000236	Bacteria;Proteobacteria;Gammaproteobacteria;Pseudomonadales;Moraxellaceae;Psychrobacter;Psychrobacter_faecalis	0.97
Otu000237	Bacteria;Proteobacteria;Betaproteobacteria;Neisseriales;Neisseriaceae;Neisseria	1
Otu000238	Bacteria;Bacteroidetes;Flavobacteriia;Flavobacteriales;Flavobacteriaceae;Bergeyella;uncultured_organism	0.96
Otu000239	Bacteria;Actinobacteria;Actinobacteria;Micrococcales;Micrococcaceae;Nesterenkonia	1
Otu000240	Bacteria;Proteobacteria;Alphaproteobacteria;Rhizobiales;Rhizobiaceae;Rhizobium	0.91
Otu000241	Bacteria;Bacteroidetes;Sphingobacteriia;Sphingobacteriales;Sphingobacteriaceae;Nubsella;uncultured_bacterium	1
Otu000242	Bacteria;Bacteroidetes;Bacteroidia;Bacteroidales;Prevotellaceae;Prevotella_9	1
Otu000243	Bacteria;Proteobacteria;Gammaproteobacteria;Legionellales;Legionellaceae;Legionella	1
Otu000244	Bacteria;Bacteroidetes;Flavobacteriia;Flavobacteriales;Flavobacteriaceae;Bergeyella;uncultured_bacterium	1
Otu000245	Bacteria;Bacteroidetes;Bacteroidia;Bacteroidales;Porphyromonadaceae;uncultured;Ambiguous_taxa	1
Otu000246	Bacteria;Firmicutes;Bacilli;Lactobacillales;Aerococcaceae	0.96
Otu000247	Bacteria;Bacteroidetes;Bacteroidia;Bacteroidales;Porphyromonadaceae	0.93
Otu000248	Bacteria;Firmicutes;Bacilli;Lactobacillales;Streptococcaceae;Streptococcus;Streptococcus_parauberis	0.9
Otu000249	Bacteria;Bacteroidetes;Sphingobacteriia;Sphingobacteriales;Sphingobacteriaceae;Sphingobacterium;Sphingobacterium_thalpophilum	0.86
Otu000250	Bacteria;Firmicutes;Bacilli;Lactobacillales;Aerococcaceae;Facklamia;uncultured_bacterium	0.98
Otu000251	Bacteria;Firmicutes;Bacilli;Bacillales;Staphylococcaceae;Salinicoccus;Salinicoccus_roseus	0.98
Otu000252	Bacteria;Bacteroidetes;Bacteroidia;Bacteroidales;Prevotellaceae;Prevotella_2	0.99
Otu000253	Bacteria;Firmicutes;Clostridia;Clostridiales;Family_XI;Parvimonas	1
Otu000254	Bacteria;Actinobacteria;Actinobacteria;Corynebacteriales;Corynebacteriaceae;Corynebacterium;uncultured_bacterium	0.99
Otu000255	Unknown;Unclassified	1
Otu000256	Bacteria;Bacteroidetes;Bacteroidia;Bacteroidales;Prevotellaceae	1
Otu000257	Bacteria;Firmicutes;Bacilli;Lactobacillales	0.98
Otu000258	Bacteria;Firmicutes;Bacilli;Lactobacillales;Carnobacteriaceae;Alloiococcus;uncultured_bacterium	1
Otu000259	Bacteria;Bacteroidetes;Bacteroidia;Bacteroidales;Prevotellaceae;Prevotella	1
Otu000260	Bacteria;Proteobacteria;Gammaproteobacteria;Pseudomonadales;Pseudomonadaceae;Pseudomonas;Pseudomonas_caeni	1
Otu000261	Bacteria;SHA-109;uncultured_deep-sea_bacterium	0.81
Otu000262	Bacteria;Firmicutes;Erysipelotrichia;Erysipelotrichales;Erysipelotrichaceae;Turicibacter;Ambiguous_taxa	0.89
Otu000263	Bacteria;Bacteroidetes;Cytophagia;Cytophagales;Cytophagaceae;Pseudarcicella;uncultured_bacterium	0.86
Otu000264	Bacteria;Firmicutes;Bacilli;Lactobacillales;Carnobacteriaceae;Atopococcus;Atopococcus_tabaci	0.81
Otu000265	Bacteria;Cyanobacteria;Melainabacteria;Obscuribacterales;Ambiguous_taxa	1
Otu000266	Bacteria;Bacteroidetes;Bacteroidia;Bacteroidales;Porphyromonadaceae;Porphyromonas	1
Otu000267	Bacteria;Actinobacteria;Thermoleophilia;Solirubrobacterales	0.98
Otu000268	Bacteria;Bacteroidetes;Flavobacteriia;Flavobacteriales;Flavobacteriaceae;Flavobacterium	1
Otu000269	Bacteria;Proteobacteria;Betaproteobacteria;Burkholderiales;Comamonadaceae;Hydrogenophaga;uncultured_bacterium	0.89
Otu000270	Bacteria;Proteobacteria	0.83
Otu000271	Bacteria;Proteobacteria;Alphaproteobacteria;Rhodospirillales;Rhodospirillaceae;Magnetospirillum	0.82
Otu000272	Bacteria;Proteobacteria;Gammaproteobacteria	1
Otu000273	Bacteria;Bacteroidetes;Bacteroidia;Bacteroidales;Prevotellaceae;Prevotella_6;Prevotella_salivae	0.99
Otu000274	Bacteria;Proteobacteria;Alphaproteobacteria;DB1-14;uncultured_bacterium	0.84
Otu000275	Bacteria;Proteobacteria;Gammaproteobacteria;Alteromonadales;Pseudoalteromonadaceae;Pseudoalteromonas	0.97
Otu000276	Bacteria;Firmicutes;Negativicutes;Selenomonadales;Veillonellaceae;Dialister;uncultured_organism	0.95
Otu000277	Bacteria;Deinococcus-Thermus;Deinococci;Deinococcales;Deinococcaceae;Deinococcus	1
Otu000278	Unknown;Unclassified	1
Otu000279	Bacteria;Proteobacteria;Alphaproteobacteria;Rhodospirillales	0.97
Otu000280	Bacteria;Actinobacteria;Actinobacteria;Micrococcales;Intrasporangiaceae;Knoellia	0.82
Otu000281	Bacteria;Saccharibacteria	1
Otu000282	Bacteria;Saccharibacteria	1
Otu000283	Bacteria;Actinobacteria;Actinobacteria;Bifidobacteriales;Bifidobacteriaceae;Bifidobacterium;Bifidobacterium_minimum	0.82
Otu000284	Bacteria;Firmicutes;Clostridia;Clostridiales;Lachnospiraceae;Oribacterium;Oribacterium_parvum_ACB1	1
Otu000285	Bacteria;Saccharibacteria	1
Otu000286	Bacteria;Firmicutes;Bacilli;Bacillales;Bacillaceae;Geobacillus	1
Otu000287	Bacteria;Proteobacteria;Gammaproteobacteria;Pasteurellales;Pasteurellaceae;Aggregatibacter;Aggregatibacter_segnis	0.81
Otu000288	Bacteria;Firmicutes;Erysipelotrichia;Erysipelotrichales;Erysipelotrichaceae;Allobaculum;uncultured_organism	0.93
Otu000289	Bacteria;Proteobacteria;Gammaproteobacteria;Chromatiales;Chromatiaceae;Rheinheimera	1
Otu000290	Bacteria;Firmicutes;Clostridia;Clostridiales;Lachnospiraceae	1
Otu000291	Bacteria;Firmicutes;Bacilli;Lactobacillales;Lactobacillaceae;Lactobacillus;Lactobacillus_animalis	1
Otu000292	Bacteria;Cyanobacteria;Cyanobacteria;SubsectionII;FamilyII;Chroococcidiopsis;Ambiguous_taxa	0.93
Otu000293	Bacteria;Unclassified	0.81
Otu000294	Unknown;Unclassified	1
Otu000295	Bacteria;Spirochaetae;Spirochaetes;Spirochaetales;Spirochaetaceae;Treponema_2	1
Otu000296	Bacteria;Firmicutes;Bacilli;Bacillales;Family_XII;Exiguobacterium	0.98
Otu000297	Bacteria;Tenericutes;Mollicutes;Mollicutes_RF9	1
Otu000298	Bacteria;Proteobacteria;Alphaproteobacteria;Rhizobiales;Beijerinckiaceae	0.89
Otu000299	Bacteria;Firmicutes;Bacilli;Bacillales;Staphylococcaceae;Staphylococcus;Staphylococcus_massiliensis	0.98
Otu000300	Bacteria;Bacteroidetes;Flavobacteriia;Flavobacteriales;Flavobacteriaceae;Chryseobacterium;Chryseobacterium_hispanicum	0.92
Otu000301	Bacteria;Actinobacteria;Actinobacteria;Propionibacteriales;Propionibacteriaceae	1
Otu000302	Bacteria;Proteobacteria;Betaproteobacteria;Burkholderiales;Alcaligenaceae;Parapusillimonas	0.95
Otu000303	Bacteria;Firmicutes;Bacilli;Lactobacillales;Streptococcaceae;Streptococcus	1
Otu000304	Bacteria;Unclassified	0.81
Otu000305	Bacteria;Proteobacteria;Betaproteobacteria;Burkholderiales;Comamonadaceae;Comamonas	0.84
Otu000306	Bacteria;Actinobacteria;Actinobacteria;Micrococcales;Dermabacteraceae;Brachybacterium	0.94
Otu000307	Bacteria;Bacteroidetes;Bacteroidia;Bacteroidales;Bacteroidaceae;Bacteroides	1
Otu000308	Bacteria;Actinobacteria;Actinobacteria;Micrococcales	0.9
Otu000309	Bacteria;Actinobacteria;Actinobacteria;Corynebacteriales;Mycobacteriaceae;Mycobacterium	1
Otu000310	Bacteria;Bacteroidetes;Flavobacteriia;Flavobacteriales;Flavobacteriaceae	1
Otu000311	Bacteria;Firmicutes;Bacilli;Bacillales;Family_XI;Gemella	1
Otu000312	Unknown;Unclassified	1
Otu000313	Bacteria;Actinobacteria;Actinobacteria;Pseudonocardiales;Pseudonocardiaceae;Actinomycetospora;uncultured_bacterium	0.97
Otu000314	Bacteria;Firmicutes;Negativicutes;Selenomonadales;Veillonellaceae;Dialister	0.99
Otu000315	Bacteria;Firmicutes;Bacilli;Bacillales;Bacillaceae;Bacillus;Bacillus_cereus	0.99
Otu000316	Bacteria;Firmicutes;Clostridia;Clostridiales;Lachnospiraceae	0.96
Otu000317	Bacteria;Firmicutes;Bacilli;Lactobacillales;Streptococcaceae;Streptococcus	0.99
Otu000318	Bacteria;Unclassified	0.88
Otu000319	Bacteria;Proteobacteria;Gammaproteobacteria;Pasteurellales;Pasteurellaceae	1
Otu000320	Bacteria;Bacteroidetes;Bacteroidia;Bacteroidales;Bacteroidaceae;Bacteroides;Prevotella_heparinolytica	0.82
Otu000321	Bacteria;Proteobacteria;Betaproteobacteria;Neisseriales;Neisseriaceae;Neisseria	0.83
Otu000322	Bacteria;Saccharibacteria	1
Otu000323	Bacteria;Proteobacteria;Gammaproteobacteria;Pseudomonadales;Moraxellaceae;Alkanindiges;uncultured_bacterium	0.94
Otu000324	Bacteria;Actinobacteria;Thermoleophilia;Solirubrobacterales;480-2	0.98
Otu000325	Bacteria;Proteobacteria;Gammaproteobacteria	0.96
Otu000326	Bacteria;Actinobacteria;Actinobacteria;Micrococcales;Microbacteriaceae;Agrococcus;Ambiguous_taxa	0.8
Otu000327	Bacteria;Unclassified	0.91
Otu000328	Bacteria;Bacteroidetes;Bacteroidia;Bacteroidales;Bacteroidaceae;Bacteroides	0.99
Otu000329	Bacteria;Proteobacteria;Alphaproteobacteria;Rickettsiales;SM2D12;unidentified_marine_bacterioplankton;	0.98
Otu000330	Bacteria;Bacteroidetes;Flavobacteriia;Flavobacteriales;Flavobacteriaceae;Capnocytophaga;Capnocytophaga_granulosa	0.94
Otu000331	Bacteria;Bacteroidetes;Sphingobacteriia;Sphingobacteriales;Sphingobacteriaceae;Arcticibacter;uncultured_bacterium	0.98
Otu000332	Bacteria;Proteobacteria;Betaproteobacteria;Burkholderiales;Oxalobacteraceae;Massilia	0.88
Otu000333	Bacteria;Proteobacteria;Alphaproteobacteria	0.95
Otu000334	Bacteria;Firmicutes;Clostridia;Clostridiales;Lachnospiraceae;Lachnospira;uncultured_bacterium	1
Otu000335	Bacteria;Firmicutes;Bacilli;Bacillales;Paenibacillaceae;Brevibacillus;uncultured_Brevibacillus_sp.	0.93
Otu000336	Bacteria;Proteobacteria;Alphaproteobacteria	0.95
Otu000337	Bacteria;Proteobacteria;Betaproteobacteria;Burkholderiales	1
Otu000338	Bacteria;Actinobacteria;Actinobacteria;Corynebacteriales;Corynebacteriaceae;Corynebacterium;uncultured_Propionibacteriaceae_bacterium	0.89
Otu000339	Unknown;Unclassified	1
Otu000340	Bacteria;Proteobacteria;Epsilonproteobacteria;Campylobacterales;Campylobacteraceae;Sulfurospirillum;Ambiguous_taxa	0.99
Otu000341	Bacteria;Firmicutes;Bacilli;Bacillales;Alicyclobacillaceae;Tumebacillus;uncultured_soil_bacterium	0.97
Otu000342	Bacteria;Unclassified	0.85
Otu000343	Bacteria;Unclassified	0.83
Otu000344	Bacteria;Proteobacteria;Gammaproteobacteria;Aeromonadales;Aeromonadaceae	0.89
Otu000345	Bacteria;Unclassified	0.89
Otu000346	Bacteria;Deinococcus-Thermus;Deinococci;Deinococcales;Deinococcaceae;Deinococcus;Ambiguous_taxa	0.98
Otu000347	Bacteria;Proteobacteria;Gammaproteobacteria;Pseudomonadales;Moraxellaceae;Acinetobacter;Acinetobacter_soli	0.82
Otu000348	Bacteria;Firmicutes;Erysipelotrichia;Erysipelotrichales;Erysipelotrichaceae;Erysipelatoclostridium;Ambiguous_taxa	0.96
Otu000349	Bacteria;Proteobacteria;Deltaproteobacteria;Desulfovibrionales;Desulfovibrionaceae;Desulfovibrio	1
Otu000350	Bacteria;Proteobacteria;Betaproteobacteria;Neisseriales;Neisseriaceae;Kingella;uncultured_bacterium	1
Otu000351	Bacteria;Firmicutes;Erysipelotrichia;Erysipelotrichales;Erysipelotrichaceae;Solobacterium;Ambiguous_taxa	0.99
Otu000352	Bacteria;Firmicutes;Clostridia;Clostridiales;Lachnospiraceae	1
Otu000353	Bacteria;Bacteroidetes;Bacteroidia;Bacteroidales;Bacteroidaceae;Bacteroides	1
Otu000354	Bacteria;Firmicutes;Bacilli;Bacillales;Family_XII;Exiguobacterium	1
Otu000355	Bacteria;Fusobacteria;Fusobacteriia;Fusobacteriales;Leptotrichiaceae;uncultured;uncultured_Fusobacteria_bacterium	0.97
Otu000356	Unknown;Unclassified	1
Otu000357	Bacteria;Proteobacteria;Betaproteobacteria;Rhodocyclales;Rhodocyclaceae;Azonexus;uncultured_bacterium	0.81
Otu000358	Bacteria;Unclassified	0.83
Otu000359	Unknown;Unclassified	1
Otu000360	Bacteria;Proteobacteria;Alphaproteobacteria;Rhodobacterales;Rhodobacteraceae;Amaricoccus;uncultured_bacterium	0.98
Otu000361	Bacteria;Fusobacteria;Fusobacteriia;Fusobacteriales;Leptotrichiaceae;Leptotrichia;Ambiguous_taxa	0.88
Otu000362	Bacteria;Firmicutes;Bacilli;Bacillales;Staphylococcaceae;Macrococcus;Ambiguous_taxa	0.88
Otu000363	Bacteria;Bacteroidetes;Bacteroidia;Bacteroidales;Rikenellaceae;Rikenellaceae_RC9_gut_group;Bacteroidales_oral_clone_MCE7_120	1
Otu000364	Bacteria;Proteobacteria;Gammaproteobacteria;Pseudomonadales;Moraxellaceae;Alkanindiges;uncultured_bacterium	0.97
Otu000365	Bacteria;Proteobacteria;Gammaproteobacteria;Enterobacteriales;Enterobacteriaceae;Proteus;Ambiguous_taxa	0.99
Otu000366	Unknown;Unclassified	1
Otu000367	Bacteria;Proteobacteria;Betaproteobacteria;Burkholderiales;Comamonadaceae;Tepidimonas	0.99
Otu000368	Bacteria;Firmicutes;Clostridia;Clostridiales;Clostridiaceae_1;Clostridium_sensu_stricto_8;uncultured_bacterium	0.89
Otu000369	Bacteria;Actinobacteria;Actinobacteria;Frankiales;Geodermatophilaceae;Geodermatophilus	0.87
Otu000370	Bacteria;Cyanobacteria;ML635J-21	0.95
Otu000371	Bacteria;Actinobacteria;Actinobacteria;Corynebacteriales;Corynebacteriaceae;Corynebacterium;Corynebacterium_glucuronolyticum	0.94
Otu000372	Bacteria;Firmicutes;Bacilli;Bacillales;Staphylococcaceae;Nosocomiicoccus;uncultured_bacterium	1
Otu000373	Unknown;Unclassified	1
Otu000374	Bacteria;Parcubacteria	0.94
Otu000375	Bacteria;Proteobacteria;Betaproteobacteria;Burkholderiales;Burkholderiaceae;Polynucleobacter;Ambiguous_taxa	1
Otu000376	Bacteria;Proteobacteria;Epsilonproteobacteria;Campylobacterales;Helicobacteraceae;uncultured;Ambiguous_taxa	0.95
Otu000377	Unknown;Unclassified	1
Otu000378	Bacteria;Proteobacteria;Betaproteobacteria;Burkholderiales;Comamonadaceae;Leptothrix;uncultured_organism	0.99
Otu000379	Bacteria;Bacteroidetes;Sphingobacteriia;Sphingobacteriales;Sphingobacteriaceae;Sphingobacterium	1
Otu000380	Bacteria;Actinobacteria;Actinobacteria;Frankiales;Nakamurellaceae;Nakamurella	0.83
Otu000381	Bacteria;Proteobacteria;Betaproteobacteria;Methylophilales;Methylophilaceae;uncultured;Ambiguous_taxa	0.85
Otu000382	Bacteria;Unclassified	0.94
Otu000383	Bacteria;Firmicutes;Erysipelotrichia;Erysipelotrichales;Erysipelotrichaceae;Turicibacter;uncultured_bacterium	1
Otu000384	Bacteria;Firmicutes;Clostridia;Clostridiales;Clostridiaceae_1;Proteiniclasticum;Ambiguous_taxa	0.94
Otu000385	Bacteria;Firmicutes;Bacilli;Lactobacillales;Carnobacteriaceae;Trichococcus;uncultured_Trichococcus_sp.	1
Otu000386	Bacteria;Firmicutes;Clostridia;Clostridiales;Lachnospiraceae;Stomatobaculum;uncultured_bacterium	0.92
Otu000387	Bacteria;Firmicutes;Clostridia;Clostridiales;Lachnospiraceae	1
Otu000388	Bacteria;Proteobacteria;Betaproteobacteria;Rhodocyclales;Rhodocyclaceae;uncultured;uncultured_bacterium_SJA-109	0.91
Otu000389	Bacteria;Proteobacteria;Betaproteobacteria;Rhodocyclales;Rhodocyclaceae;12up	0.89
Otu000390	Bacteria;Unclassified	0.89
Otu000391	Bacteria;Unclassified	0.8
Otu000392	Bacteria;Proteobacteria;Betaproteobacteria;Burkholderiales;Comamonadaceae;Variovorax	1
Otu000393	Bacteria;Bacteroidetes;Bacteroidia;Bacteroidales;Prevotellaceae;Prevotella;Ambiguous_taxa	1
Otu000394	Bacteria;Firmicutes;Negativicutes;Selenomonadales;Veillonellaceae;Selenomonas_3	0.88
Otu000395	Bacteria;Proteobacteria;Betaproteobacteria;Neisseriales;Neisseriaceae;Neisseria;Neisseria_sp._oral_clone_AP067	0.82
Otu000396	Bacteria;Actinobacteria;Actinobacteria;Bifidobacteriales;Bifidobacteriaceae;Scardovia;Ambiguous_taxa	1
Otu000397	Bacteria;Firmicutes;Clostridia;Clostridiales;Ruminococcaceae;Ruminococcaceae_UCG-013;Ambiguous_taxa	1
Otu000398	Bacteria;Proteobacteria;Gammaproteobacteria;Enterobacteriales;Enterobacteriaceae	1
Otu000399	Bacteria;Proteobacteria;Betaproteobacteria;Burkholderiales;Oxalobacteraceae;Noviherbaspirillum;uncultured_beta_proteobacterium	0.84
Otu000400	Bacteria;Actinobacteria;Actinobacteria;Micrococcales	0.95
Otu000401	Bacteria;Proteobacteria;Gammaproteobacteria;Xanthomonadales;Xanthomonadaceae;uncultured;Ambiguous_taxa	0.93
Otu000402	Unknown;Unclassified	1
Otu000403	Unknown;Unclassified	1
Otu000404	Bacteria;Thermotogae;Thermotogae;Thermotogales;Thermotogaceae;Fervidobacterium	1
Otu000405	Bacteria;Bacteroidetes;Sphingobacteriia;Sphingobacteriales;Chitinophagaceae;Segetibacter;uncultured_bacterium	0.91
Otu000406	Unknown;Unclassified	1
Otu000407	Bacteria;Proteobacteria;Alphaproteobacteria;Rhizobiales;Hyphomicrobiaceae;Hyphomicrobium;uncultured_organism	0.93
Otu000408	Bacteria;Proteobacteria;Gammaproteobacteria;Xanthomonadales;Xanthomonadaceae;Xanthomonas;uncultured_Lysobacter_sp.	0.99
Otu000409	Bacteria;Actinobacteria;Actinobacteria;Micrococcales;Micrococcaceae;Arthrobacter;Arthrobacter_agilis	0.98
Otu000410	Bacteria;Firmicutes;Negativicutes;Selenomonadales;Veillonellaceae	0.89
Otu000411	Bacteria;Proteobacteria;Betaproteobacteria;Burkholderiales;Burkholderiaceae	0.87
Otu000412	Unknown;Unclassified	1
Otu000413	Bacteria;Bacteroidetes;Bacteroidia;Bacteroidales;Porphyromonadaceae;Porphyromonas;uncultured_bacterium	0.85
Otu000414	Bacteria;Actinobacteria;Actinobacteria;Corynebacteriales;Corynebacteriaceae;Corynebacterium_1	0.99
Otu000415	Bacteria;Firmicutes;Bacilli;Lactobacillales;Streptococcaceae;Streptococcus;Streptococcus_sobrinus	1
Otu000416	Bacteria;Proteobacteria;Deltaproteobacteria;Oligoflexales;uncultured_bacterium	0.8
Otu000417	Bacteria;Proteobacteria;Betaproteobacteria;Burkholderiales;Comamonadaceae	1
Otu000418	Bacteria;Acidobacteria;Acidobacteria;Subgroup_6	0.94
Otu000419	Bacteria;Proteobacteria;Betaproteobacteria;Burkholderiales;Comamonadaceae;Polaromonas	0.96
Otu000420	Bacteria;Firmicutes;Clostridia;Clostridiales;Lachnospiraceae;Lachnoclostridium;[Clostridium]_scindens	0.93
Otu000421	Bacteria;Actinobacteria;Actinobacteria;Propionibacteriales;Nocardioidaceae;Nocardioides	0.97
Otu000422	Bacteria;Firmicutes;Bacilli;Bacillales;Thermoactinomycetaceae;Planifilum	0.99
Otu000423	Unknown;Unclassified	1
Otu000424	Unknown;Unclassified	1
Otu000425	Bacteria;Firmicutes;Clostridia;Clostridiales;Christensenellaceae;Christensenellaceae_R-7_group;uncultured_prokaryote	0.82
Otu000426	Bacteria;Firmicutes;Negativicutes;Selenomonadales;Veillonellaceae;Megasphaera	1
Otu000427	Bacteria;Unclassified	0.84
Otu000428	Bacteria;Proteobacteria;Alphaproteobacteria;Caulobacterales;Caulobacteraceae;Brevundimonas	1
Otu000429	Bacteria;Proteobacteria;Betaproteobacteria;Burkholderiales;Burkholderiaceae;Lautropia	0.94
Otu000430	Bacteria;Proteobacteria;Gammaproteobacteria;Pseudomonadales;Pseudomonadaceae;Pseudomonas;Pseudomonas_psychrotolerans	0.91
Otu000431	Unknown;Unclassified	1
Otu000432	Bacteria;Firmicutes;Clostridia;Clostridiales;Family_XI;uncultured_bacterium;	0.86
Otu000433	Bacteria;Firmicutes;Clostridia;Clostridiales	0.97
Otu000434	Unknown;Unclassified	1
Otu000435	Bacteria;Actinobacteria;Rubrobacteria;Rubrobacterales;Rubrobacteriaceae;Rubrobacter;Rubrobacter_xylanophilus	1
Otu000436	Bacteria;Proteobacteria;Betaproteobacteria;Rhodocyclales;Rhodocyclaceae;Propionivibrio	0.92
Otu000437	Bacteria;Unclassified	0.8
Otu000438	Bacteria;Proteobacteria;Alphaproteobacteria;Sphingomonadales	1
Otu000439	Bacteria;Proteobacteria;Alphaproteobacteria;Rhizobiales;Rhodobiaceae	0.95
Otu000440	Bacteria;Firmicutes	0.98
Otu000441	Bacteria;Proteobacteria;Gammaproteobacteria;Alteromonadales;Shewanellaceae;Shewanella	0.89
Otu000442	Bacteria;Proteobacteria;Gammaproteobacteria;Vibrionales;Vibrionaceae;Photobacterium	0.97
Otu000443	Bacteria;Unclassified	0.82
Otu000444	Bacteria;Deinococcus-Thermus;Deinococci;Deinococcales;Deinococcaceae;Deinococcus	1
Otu000445	Bacteria;Actinobacteria;Actinobacteria;Actinomycetales;Actinomycetaceae;Flaviflexus;uncultured_bacterium	1
Otu000446	Bacteria;Proteobacteria;Betaproteobacteria;Burkholderiales;Oxalobacteraceae;Massilia	0.82
Otu000447	Bacteria;Actinobacteria;Thermoleophilia;Gaiellales;uncultured	0.9
Otu000448	Bacteria;Proteobacteria;Betaproteobacteria;Rhodocyclales;Rhodocyclaceae	1
Otu000449	Bacteria;Proteobacteria;Betaproteobacteria;Methylophilales;Methylophilaceae;Methylobacillus;Ambiguous_taxa	1
Otu000450	Bacteria;Actinobacteria;Actinobacteria;Bifidobacteriales;Bifidobacteriaceae;Bifidobacterium	1
Otu000451	Bacteria;Firmicutes;Bacilli;Bacillales;Bacillaceae;Bacillus	0.97
Otu000452	Bacteria;Bacteroidetes;Flavobacteriia;Flavobacteriales;Flavobacteriaceae;Flavobacterium	0.99
Otu000453	Unknown;Unclassified	1
Otu000454	Bacteria;Actinobacteria;Actinobacteria;Actinomycetales;Actinomycetaceae	0.99
Otu000455	Bacteria;Proteobacteria;Betaproteobacteria;Burkholderiales;Oxalobacteraceae;Massilia	1
Otu000456	Bacteria;Actinobacteria;Actinobacteria;Corynebacteriales;Corynebacteriaceae;Corynebacterium_1;Ambiguous_taxa	0.89
Otu000457	Bacteria;Proteobacteria;Betaproteobacteria;Burkholderiales;Comamonadaceae	1
Otu000458	Bacteria;Proteobacteria;Gammaproteobacteria;Aeromonadales;Aeromonadaceae;Oceanisphaera;uncultured_proteobacterium	0.81
Otu000459	Bacteria;Bacteroidetes;Sphingobacteriia;Sphingobacteriales;Sphingobacteriaceae;Sphingobacterium	1
Otu000460	Bacteria;Firmicutes;Bacilli;Bacillales;Planococcaceae;Planomicrobium;Planomicrobium_glaciei	1
Otu000461	Bacteria;Actinobacteria;Actinobacteria;Frankiales;Sporichthyaceae	0.96
Otu000462	Bacteria;Actinobacteria;Actinobacteria;Micrococcales;Micrococcaceae;Arthrobacter	0.97
Otu000463	Bacteria;Actinobacteria;Acidimicrobiia;Acidimicrobiales;uncultured;Ambiguous_taxa;	0.8
Otu000464	Bacteria;Unclassified	0.8
Otu000465	Bacteria;Proteobacteria;Alphaproteobacteria;Caulobacterales;Caulobacteraceae;Asticcacaulis;Ambiguous_taxa	0.84
Otu000466	Bacteria;Spirochaetae;Spirochaetes;Spirochaetales;Spirochaetaceae;Treponema_2	1
Otu000467	Unknown;Unclassified	1
Otu000468	Bacteria;Firmicutes;Clostridia;Clostridiales;Lachnospiraceae;[Eubacterium]_hallii_group	1
Otu000469	Bacteria;Proteobacteria;Gammaproteobacteria;Oceanospirillales;Alcanivoracaceae;Alcanivorax	0.96
Otu000470	Unknown;Unclassified	1
Otu000471	Bacteria;Proteobacteria;Gammaproteobacteria;Oceanospirillales;Halomonadaceae;Halomonas	0.96
Otu000472	Bacteria;Proteobacteria;Gammaproteobacteria;Alteromonadales;Pseudoalteromonadaceae;Pseudoalteromonas	1
Otu000473	Bacteria;Bacteroidetes;Flavobacteriia;Flavobacteriales;Flavobacteriaceae;Flavobacterium	1
Otu000474	Bacteria;Firmicutes;Bacilli;Lactobacillales;Lactobacillaceae;Lactobacillus;Lactobacillus_salivarius	1
Otu000475	Bacteria;Firmicutes;Clostridia;Clostridiales;Lachnospiraceae	1
Otu000476	Bacteria;Actinobacteria;Coriobacteriia;Coriobacteriales;Coriobacteriaceae	1
Otu000477	Bacteria;Actinobacteria;Actinobacteria;Actinomycetales;Actinomycetaceae;Actinomyces;uncultured_Actinomyces_sp.	1
Otu000478	Bacteria;Firmicutes;Clostridia;Clostridiales;Family_XI;Gallicola;uncultured_bacterium	0.98
Otu000479	Bacteria;Proteobacteria;Deltaproteobacteria;Desulfovibrionales;Desulfovibrionaceae	0.87
Otu000480	Bacteria;Firmicutes;Bacilli;Bacillales;Family_X;Thermicanus	1
Otu000481	Bacteria;Saccharibacteria	1
Otu000482	Unknown;Unclassified	1
Otu000483	Bacteria;Proteobacteria;Alphaproteobacteria;Rickettsiales;Mitochondria;Musa_acuminata_subsp._malaccensis;	0.82
Otu000484	Bacteria;Proteobacteria;Epsilonproteobacteria;Campylobacterales;Helicobacteraceae	1
Otu000485	Bacteria;Firmicutes;Bacilli;Lactobacillales	0.94
Otu000486	Bacteria;Proteobacteria;Gammaproteobacteria;Xanthomonadales;Xanthomonadaceae	1
Otu000487	Bacteria;Proteobacteria	0.9
Otu000488	Bacteria;Proteobacteria;Epsilonproteobacteria;Campylobacterales;Helicobacteraceae;Sulfuricurvum;uncultured_epsilon_proteobacterium	0.94
Otu000489	Bacteria;Unclassified	0.81
Otu000490	Bacteria;Bacteroidetes;Flavobacteriia;Flavobacteriales;Flavobacteriaceae;Flavobacterium	1
Otu000491	Unknown;Unclassified	1
Otu000492	Bacteria;Proteobacteria;Gammaproteobacteria;Enterobacteriales;Enterobacteriaceae;Serratia	0.99
Otu000493	Bacteria;Unclassified	0.88
Otu000494	Bacteria;Proteobacteria;Betaproteobacteria;Burkholderiales;Comamonadaceae;Rhodoferax;uncultured_bacterium	0.95
Otu000495	Bacteria;Unclassified	0.8
Otu000496	Bacteria;Unclassified	0.84
Otu000497	Bacteria;Firmicutes;Bacilli;Lactobacillales;Lactobacillaceae;Lactobacillus;Lactobacillus_ruminis	1
Otu000498	Bacteria;Firmicutes;Clostridia;Clostridiales;Family_XI;Ezakiella;uncultured_bacterium	1
Otu000499	Bacteria;Unclassified	0.86
Otu000500	Bacteria;Proteobacteria;Alphaproteobacteria;Rhizobiales	0.96
Otu000501	Bacteria;Proteobacteria;Betaproteobacteria;Burkholderiales;Comamonadaceae	0.99
Otu000502	Bacteria;Firmicutes;Negativicutes;Selenomonadales;Veillonellaceae;Selenomonas_3	1
Otu000503	Bacteria;Proteobacteria;Deltaproteobacteria;Desulfovibrionales;Desulfovibrionaceae;Desulfovibrio	1
Otu000504	Bacteria;Firmicutes;Clostridia;Clostridiales;Ruminococcaceae;Ruminococcus_1	0.98
Otu000505	Bacteria;Firmicutes;Clostridia;Clostridiales;Clostridiaceae_1	1
Otu000506	Bacteria;Bacteroidetes;Flavobacteriia;Flavobacteriales;Flavobacteriaceae;Chryseobacterium	0.87
Otu000507	Bacteria;Actinobacteria;Actinobacteria;Corynebacteriales;Corynebacteriaceae;Corynebacterium;uncultured_bacterium	0.98
Otu000508	Bacteria;Unclassified	0.82
Otu000509	Bacteria;Verrucomicrobia;Spartobacteria;Chthoniobacterales	1
Otu000510	Bacteria;Firmicutes;Bacilli;Bacillales;Thermoactinomycetaceae;Planifilum;uncultured_compost_bacterium	1
Otu000511	Bacteria;Proteobacteria;Deltaproteobacteria;Bdellovibrionales;Bdellovibrionaceae;Bdellovibrio	1
Otu000512	Bacteria;Proteobacteria;Betaproteobacteria;Rhodocyclales;Rhodocyclaceae;Zoogloea	0.89
Otu000513	Unknown;Unclassified	1
Otu000514	Bacteria;Bacteroidetes;Cytophagia;Cytophagales;Cytophagaceae;Hymenobacter	1
Otu000515	Bacteria;Chlorobi;Ignavibacteria;Ignavibacteriales;IheB3-7;uncultured_bacterium;	0.93
Otu000516	Bacteria;Actinobacteria;Actinobacteria;Propionibacteriales;Propionibacteriaceae;Propionibacterium;Propionibacterium_acnes	0.96
Otu000517	Bacteria;Bacteroidetes;Cytophagia;Cytophagales;Cytophagaceae;Hymenobacter	1
Otu000518	Bacteria;Unclassified	0.88
Otu000519	Bacteria;Proteobacteria;Gammaproteobacteria;Enterobacteriales;Enterobacteriaceae;Serratia;Serratia_marcescens	0.99
Otu000520	Bacteria;Unclassified	0.84
Otu000521	Bacteria;Firmicutes	0.95
Otu000522	Bacteria;Firmicutes;Negativicutes;Selenomonadales;Veillonellaceae;Dialister;Ambiguous_taxa	0.97
Otu000523	Bacteria;Actinobacteria;Actinobacteria	1
Otu000524	Bacteria;Saccharibacteria;Candidatus_Saccharibacteria_bacterium_UB2523	0.99
Otu000525	Bacteria;Proteobacteria;Betaproteobacteria;Burkholderiales;Oxalobacteraceae;Massilia	0.92
Otu000526	Unknown;Unclassified	1
Otu000527	Bacteria;Firmicutes;Clostridia;Clostridiales;Ruminococcaceae;Ruminococcus_1	0.92
Otu000528	Bacteria;Unclassified	0.88
Otu000529	Bacteria;SHA-109	1
Otu000530	Unknown;Unclassified	1
Otu000531	Bacteria;Unclassified	0.8
Otu000532	Bacteria;Firmicutes;Bacilli;Lactobacillales;Leuconostocaceae;Weissella	1
Otu000533	Bacteria;Proteobacteria;Alphaproteobacteria;Rhodobacterales;Rhodobacteraceae;Paracocccus	0.89
Otu000534	Bacteria;Bacteroidetes;Flavobacteriia;Flavobacteriales;Flavobacteriaceae;Capnocytophaga	1
Otu000535	Bacteria;Unclassified	0.93
Otu000536	Bacteria;Proteobacteria;Betaproteobacteria;Hydrogenophilales;Hydrogenophilaceae;Tepidiphilus;uncultured_bacterium	0.84
Otu000537	Unknown;Unclassified	1
Otu000538	Bacteria;Firmicutes;Clostridia;Clostridiales;Eubacteriaceae;Eubacterium	0.97
Otu000539	Bacteria;Bacteroidetes;Cytophagia;Cytophagales;Cytophagaceae;uncultured	0.9
Otu000540	Bacteria;Proteobacteria;Gammaproteobacteria;Enterobacteriales;Enterobacteriaceae;Enterobacter	0.89
Otu000541	Bacteria;Actinobacteria;Actinobacteria;Propionibacteriales;Nocardioidaceae;Nocardioides;Nocardioides_bigeumensis	0.83
Otu000542	Bacteria;Proteobacteria;Gammaproteobacteria;Xanthomonadales;Xanthomonadaceae;Pseudoxanthomonas	0.92
Otu000543	Bacteria;Bacteroidetes;Bacteroidia;Bacteroidales;Rikenellaceae;Alistipes	1
Otu000544	Bacteria;Actinobacteria;Actinobacteria;Propionibacteriales;Nocardioidaceae;Nocardioides	1
Otu000545	Bacteria;Unclassified	0.83
Otu000546	Bacteria;Firmicutes;Bacilli;Lactobacillales;Lactobacillaceae;Lactobacillus	1
Otu000547	Bacteria;Proteobacteria;Alphaproteobacteria;Sphingomonadales;Sphingomonadaceae;Sphingobium	0.83
Otu000548	Bacteria;Firmicutes;Bacilli;Lactobacillales;Carnobacteriaceae;Alkalibacterium	0.93
Otu000549	Bacteria;Bacteroidetes;Bacteroidia;Bacteroidales;Prevotellaceae;Prevotella_6;Ambiguous_taxa	1
Otu000550	Bacteria;Proteobacteria;Betaproteobacteria;Burkholderiales;Comamonadaceae;Aquabacterium;uncultured_beta_proteobacterium	0.89
Otu000551	Bacteria;Bacteroidetes;Sphingobacteriia;Sphingobacteriales;Chitinophagaceae;Ferruginibacter	0.94
Otu000552	Bacteria;Firmicutes;Negativicutes;Selenomonadales;Veillonellaceae;Megasphaera;Ambiguous_taxa	1
Otu000553	Unknown;Unclassified	1
Otu000554	Bacteria;Firmicutes;Bacilli;Lactobacillales;Leuconostocaceae;Leuconostoc	1
Otu000555	Bacteria;Firmicutes;Bacilli;Bacillales;Planococcaceae;Sporosarcina	1
Otu000556	Bacteria;Actinobacteria;Acidimicrobiia;Acidimicrobiales	0.98
Otu000557	Bacteria;Proteobacteria;Alphaproteobacteria;Rhodospirillales;Rhodospirillaceae;Defluviicoccus	0.88
Otu000558	Bacteria;Proteobacteria;Gammaproteobacteria;Cellvibrionales;Cellvibrionaceae;Cellvibrio;uncultured_Cellvibrio_sp.	0.8
Otu000559	Unknown;Unclassified	1
Otu000560	Bacteria;Bacteroidetes;Cytophagia;Cytophagales;Cytophagaceae;Fluviimonas	1
Otu000561	Bacteria;Bacteroidetes;Cytophagia;Cytophagales;Cytophagaceae;Hymenobacter;Hymenobacter_gelipurpurascens	0.89
Otu000562	Bacteria;Unclassified	0.8
Otu000563	Bacteria;Firmicutes;Clostridia;Clostridiales;Family_XIII;[Eubacterium]_nodatum_group;Ambiguous_taxa	0.86
Otu000564	Bacteria;Firmicutes;Bacilli;Bacillales;Bacillaceae;Geobacillus;Geobacillus_stearothermophilus	0.92
Otu000565	Bacteria;Proteobacteria;Betaproteobacteria;Burkholderiales;Oxalobacteraceae;Massilia	0.92
Otu000566	Bacteria;Unclassified	0.83
Otu000567	Bacteria;Proteobacteria;Alphaproteobacteria;Sphingomonadales;Sphingomonadaceae;Sphingomonas	0.98
Otu000568	Bacteria;Bacteroidetes;Sphingobacteriia;Sphingobacteriales;Sphingobacteriaceae;Pedobacter	1
Otu000569	Bacteria;Actinobacteria;Actinobacteria;Actinomycetales;Actinomycetaceae;Actinomyces	1
Otu000570	Bacteria;Proteobacteria;Gammaproteobacteria;Alteromonadales;Shewanellaceae;Shewanella	1
Otu000571	Bacteria;Proteobacteria;Gammaproteobacteria;Pseudomonadales;Moraxellaceae;Perlucidibaca;uncultured_bacterium	0.9
Otu000572	Bacteria;Proteobacteria;Gammaproteobacteria;Xanthomonadales;Xanthomonadaceae	1
Otu000573	Bacteria;Firmicutes;Negativicutes;Selenomonadales;Veillonellaceae;Selenomonas;uncultured_organism	0.98
Otu000574	Unknown;Unclassified	1
Otu000575	Bacteria;Firmicutes;Negativicutes;Selenomonadales;Veillonellaceae;Dialister;uncultured_bacterium	0.91
Otu000576	Bacteria;Proteobacteria;Gammaproteobacteria;Xanthomonadales;Nevskiaceae;Nevskia	1
Otu000577	Bacteria;Bacteroidetes;Flavobacteriia;Flavobacteriales;Flavobacteriaceae;Capnocytophaga	1
Otu000578	Bacteria;Actinobacteria;Actinobacteria;Corynebacteriales;Corynebacteriaceae;Corynebacterium_1	1
Otu000579	Bacteria;Bacteroidetes;Cytophagia;Cytophagales;Cytophagaceae;Pontibacter	0.99
Otu000580	Bacteria;Unclassified	0.84
Otu000581	Bacteria;Proteobacteria;Alphaproteobacteria	0.97
Otu000582	Bacteria;Proteobacteria;Betaproteobacteria;Rhodocyclales;Rhodocyclaceae	1
Otu000583	Bacteria;Bacteroidetes;Bacteroidia;Bacteroidales;Porphyromonadaceae;Porphyromonas;uncultured_organism	0.99
Otu000584	Bacteria;Firmicutes;Clostridia;Clostridiales;Lachnospiraceae;Shuttleworthia;Ambiguous_taxa	1
Otu000585	Bacteria;Firmicutes;Negativicutes;Selenomonadales;Veillonellaceae;Veillonella	1
Otu000586	Bacteria;Proteobacteria;Gammaproteobacteria;Pseudomonadales;Pseudomonadaceae;Pseudomonas	1
Otu000587	Bacteria;Firmicutes;Clostridia;Clostridiales;Family_XI;Ezakiella;Ambiguous_taxa	1
Otu000588	Unknown;Unclassified	1
Otu000589	Unknown;Unclassified	1
Otu000590	Bacteria;Proteobacteria;Betaproteobacteria;Burkholderiales;Alcaligenaceae;Sutterella;Ambiguous_taxa	1
Otu000591	Bacteria;Proteobacteria;Gammaproteobacteria;Pseudomonadales;Pseudomonadaceae;Pseudomonas	0.91
Otu000592	Unknown;Unclassified	1
Otu000593	Bacteria;Firmicutes;Clostridia;Clostridiales;Christensenellaceae;Christensenellaceae_R-7_group;bacterium_enrichment_culture_clone_DPF35	0.82
Otu000594	Bacteria;Acidobacteria;Acidobacteria;Subgroup_4;Unknown_Family;Blastocatella	1
Otu000595	Bacteria;Unclassified	0.85
Otu000596	Bacteria;Saccharibacteria;Unknown_Class;Unknown_Order;Unknown_Family;Candidatus_Saccharimonas;uncultured_bacterium	0.85
Otu000597	Bacteria;Firmicutes;Clostridia;Clostridiales;Family_XI	0.99
Otu000598	Unknown;Unclassified	1
Otu000599	Unknown;Unclassified	1
Otu000600	Bacteria;Firmicutes;Clostridia;Clostridiales;Family_XI;Ezakiella;uncultured_organism	1
Otu000601	Bacteria;Proteobacteria;Gammaproteobacteria;Pseudomonadales;Moraxellaceae;Acinetobacter	1
Otu000602	Bacteria;Firmicutes;Clostridia;Clostridiales;Ruminococcaceae;Ruminococcaceae_UCG-014	0.96
Otu000603	Bacteria;Unclassified	0.83
Otu000604	Bacteria;Firmicutes;Clostridia;Clostridiales;Peptococcaceae;uncultured	0.96
Otu000605	Bacteria;Unclassified	0.87
Otu000606	Unknown;Unclassified	1
Otu000607	Bacteria;Proteobacteria;Betaproteobacteria;Burkholderiales;Burkholderiaceae;Burkholderia;Burkholderia_heleia	0.82
Otu000608	Bacteria;Proteobacteria;Betaproteobacteria;Rhodocyclales;Rhodocyclaceae;Propionivibrio	0.99
Otu000609	Bacteria;Proteobacteria;Alphaproteobacteria;Sphingomonadales;Sphingomonadaceae	0.91
Otu000610	Unknown;Unclassified	1
Otu000611	Unknown;Unclassified	1
Otu000612	Bacteria;Proteobacteria;Betaproteobacteria;Neisseriales;Neisseriaceae;Vogesella	0.81
Otu000613	Bacteria;Bacteroidetes;Cytophagia;Cytophagales;Cytophagaceae	1
Otu000614	Unknown;Unclassified	1
Otu000615	Bacteria;Unclassified	0.88
Otu000616	Bacteria;Actinobacteria;Actinobacteria;Micrococcales;Microbacteriaceae;Leucobacter	0.91
Otu000617	Unknown;Unclassified	1
Otu000618	Bacteria;Actinobacteria;Actinobacteria;Propionibacteriales;Propionibacteriaceae	0.99
Otu000619	Bacteria;Firmicutes;Bacilli;Lactobacillales;Streptococcaceae;Lactococcus;Ambiguous_taxa	0.98
Otu000620	Unknown;Unclassified	1
Otu000621	Bacteria;Bacteroidetes;Sphingobacteriia;Sphingobacteriales;Sphingobacteriaceae;Pedobacter	1
Otu000622	Unknown;Unclassified	1
Otu000623	Bacteria;Unclassified	0.84
Otu000624	Unknown;Unclassified	1
Otu000625	Bacteria;Proteobacteria;Alphaproteobacteria;DB1-14;uncultured_bacterium	0.84
Otu000626	Bacteria;Proteobacteria;Gammaproteobacteria;Pseudomonadales;Moraxellaceae;Moraxella	1
Otu000627	Bacteria;Proteobacteria;Betaproteobacteria;Burkholderiales;Comamonadaceae	1
Otu000628	Unknown;Unclassified	1
Otu000629	Bacteria;Actinobacteria;Actinobacteria;Micrococcales;Brevibacteriaceae;Brevibacterium;Ambiguous_taxa	0.81
Otu000630	Bacteria;Firmicutes;Clostridia;Clostridiales;Ruminococcaceae;Anaerotruncus;uncultured_compost_bacterium	0.91
Otu000631	Bacteria;Proteobacteria;Alphaproteobacteria;Rhodobacterales;Rhodobacteraceae	1
Otu000632	Bacteria;Bacteroidetes;Cytophagia;Cytophagales;Cytophagaceae;Spirosoma	0.94
Otu000633	Bacteria;Actinobacteria;Acidimicrobiia;Acidimicrobiales;Acidimicrobiales_Incertae_Sedis;Candidatus_Microthrix;uncultured_bacterium	0.89
Otu000634	Bacteria;Bacteroidetes;Bacteroidia;Bacteroidales;Porphyromonadaceae;Dysgonomonas;Ambiguous_taxa	0.94
Otu000635	Bacteria;Proteobacteria;Gammaproteobacteria;Chromatiales;Chromatiaceae;Rheinheimera	1
Otu000636	Bacteria;Firmicutes;Negativicutes;Selenomonadales;Veillonellaceae;Dialister	0.8
Otu000637	Bacteria;Proteobacteria;Deltaproteobacteria;Bdellovibrionales;Bacteriovoracaceae;Peredibacter	0.99
Otu000638	Bacteria;Bacteroidetes;Flavobacteriia;Flavobacteriales;Flavobacteriaceae;Myroides;uncultured_bacterium	0.99
Otu000639	Bacteria;Proteobacteria;Gammaproteobacteria;Legionellales;Coxiellaceae;Aquicella	0.99
Otu000640	Unknown;Unclassified	1
Otu000641	Bacteria;Actinobacteria;Actinobacteria;Frankiales;Nakamurellaceae;Nakamurella	0.86
Otu000642	Bacteria;Bacteroidetes;Flavobacteriia;Flavobacteriales;Flavobacteriaceae;Bergeyella;Ambiguous_taxa	1
Otu000643	Unknown;Unclassified	1
Otu000644	Bacteria;Proteobacteria;Gammaproteobacteria;Legionellales;Legionellaceae;Legionella	1
Otu000645	Bacteria;Fusobacteria;Fusobacteriia;Fusobacteriales;Leptotrichiaceae;Leptotrichia	1
Otu000646	Bacteria;Spirochaetae;Spirochaetes;Spirochaetales;Spirochaetaceae;Treponema_2;Treponema_socranskii_subsp._socranskii	0.94
Otu000647	Bacteria;Firmicutes;Clostridia;Clostridiales;Lachnospiraceae;Lachnoclostridium	0.86
Otu000648	Bacteria;Actinobacteria;Actinobacteria;Bifidobacteriales;Bifidobacteriaceae;Bifidobacterium	0.91
Otu000649	Bacteria;Proteobacteria;Betaproteobacteria;Burkholderiales;Comamonadaceae;Schlegelella	0.98
Otu000650	Bacteria;Cyanobacteria;Chloroplast;Triticum_aestivum_(bread_wheat);	0.94
Otu000651	Bacteria;Fusobacteria;Fusobacteriia;Fusobacteriales;CFT112H7;uncultured_bacterium;	0.88
Otu000652	Bacteria;Acidobacteria;Acidobacteria;Subgroup_4;Unknown_Family;Blastocatella;uncultured_bacterium	0.82
Otu000653	Bacteria;Bacteroidetes;Bacteroidia;Bacteroidales;Prevotellaceae;Prevotella	1
Otu000654	Bacteria;Firmicutes;Bacilli;Bacillales;Sporolactobacillaceae;Sporolactobacillus;uncultured_organism	1
Otu000655	Unknown;Unclassified	1
Otu000656	Bacteria;Proteobacteria;Gammaproteobacteria;Enterobacteriales;Enterobacteriaceae;Buchnera	1
Otu000657	Bacteria;Proteobacteria;Betaproteobacteria	1
Otu000658	Bacteria;Proteobacteria;Deltaproteobacteria;Bdellovibrionales;Bdellovibrionaceae;Bdellovibrio;Bdellovibrio_bacteriovorus	1
Otu000659	Bacteria;Cyanobacteria;Chloroplast;Aegilops_tauschii;	0.94
Otu000660	Bacteria;Bacteroidetes;Bacteroidia;Bacteroidales;Porphyromonadaceae;Dysgonomonas;uncultured_organism	1
Otu000661	Bacteria;Firmicutes;Clostridia;Clostridiales;Clostridiales_vadinBB60_group	1
Otu000662	Bacteria;Proteobacteria;Gammaproteobacteria;Pasteurellales;Pasteurellaceae	1
Otu000663	Bacteria;Actinobacteria;Actinobacteria;Frankiales;Sporichthyaceae;hgcI_clade	0.86
Otu000664	Bacteria;Unclassified	0.81
Otu000665	Unknown;Unclassified	1
Otu000666	Bacteria;Actinobacteria;Actinobacteria;Bifidobacteriales;Bifidobacteriaceae;Gardnerella;Ambiguous_taxa	1
Otu000667	Bacteria;Bacteroidetes;Bacteroidia;Bacteroidales;Prevotellaceae;Prevotella;Prevotella_nigrescens	0.82
Otu000668	Bacteria;Firmicutes;Bacilli;Bacillales;Staphylococcaceae;Staphylococcus;Staphylococcus_sciuri	1
Otu000669	Unknown;Unclassified	1
Otu000670	Bacteria;Unclassified	0.93
Otu000671	Bacteria;Firmicutes;Negativicutes;Selenomonadales;Veillonellaceae;Thermosinus;uncultured_Thermosinus_sp.	0.92
Otu000672	Bacteria	1
Otu000673	Bacteria;Firmicutes;Clostridia;Clostridiales;Ruminococcaceae;Ruminococcaceae_UCG-014	1
Otu000674	Bacteria;Bacteroidetes;Flavobacteriia;Flavobacteriales;Cryomorphaceae;Fluviicola	1
Otu000675	Bacteria;Firmicutes;Clostridia;Clostridiales;Lachnospiraceae	1
Otu000676	Bacteria;Firmicutes;Bacilli;Bacillales;Bacillaceae;Alkalibacillus;Ambiguous_taxa	0.8
Otu000677	Bacteria;Actinobacteria;Actinobacteria;Micrococcales	0.93
Otu000678	Bacteria;Chlorobi;Chlorobia;Chlorobiales;OPB56;uncultured_bacterium;	0.84
Otu000679	Bacteria;Proteobacteria;Gammaproteobacteria;Alteromonadales;Shewanellaceae;Shewanella;Shewanella_decolorationis	1
Otu000680	Bacteria;Actinobacteria;Actinobacteria;Micrococcales;Bogoriellaceae;Georgenia;uncultured_bacterium	0.95
Otu000681	Bacteria;Unclassified	0.84
Otu000682	Bacteria;Bacteroidetes;Flavobacteriia;Flavobacteriales;Flavobacteriaceae;Flavobacterium;uncultured_bacterium	0.81
Otu000683	Bacteria;Unclassified	0.82
Otu000684	Bacteria;Saccharibacteria	0.93
Otu000685	Bacteria;Bacteroidetes;Bacteroidia;Bacteroidales;Prevotellaceae	1
Otu000686	Bacteria;Firmicutes;Bacilli;Lactobacillales;Aerococcaceae;Facklamia	0.94
Otu000687	Unknown;Unclassified	1
Otu000688	Bacteria;Proteobacteria;Betaproteobacteria;Burkholderiales;Alcaligenaceae;Paenalcaligenes;uncultured_bacterium	0.91
Otu000689	Unknown;Unclassified	1
Otu000690	Unknown;Unclassified	1
Otu000691	Bacteria;Firmicutes;Clostridia;Clostridiales;Lachnospiraceae	1
Otu000692	Unknown;Unclassified	1
Otu000693	Bacteria;Actinobacteria;Actinobacteria;Micrococcales;Micrococcaceae;Arthrobacter	0.81
Otu000694	Bacteria;Firmicutes;Bacilli;Lactobacillales;Carnobacteriaceae;Desemzia;uncultured_bacterium	0.88
Otu000695	Bacteria;Cyanobacteria;Melainabacteria;Gastranaerophilales	1
Otu000696	Bacteria;Firmicutes;Bacilli;Lactobacillales;Lactobacillaceae;Lactobacillus;Lactobacillus_equigenerosi	0.91
Otu000697	Bacteria;Proteobacteria;Alphaproteobacteria;Rhodospirillales;Rhodospirillaceae;Telmatospirillum	0.99
Otu000698	Bacteria;Proteobacteria;Alphaproteobacteria;DB1-14	0.81
Otu000699	Bacteria;Firmicutes;Negativicutes;Selenomonadales;Veillonellaceae;Selenomonas	1
Otu000700	Unknown;Unclassified	1
Otu000701	Bacteria;Candidate_division_SR1;Ambiguous_taxa	0.98
Otu000702	Bacteria;Bacteroidetes;Bacteroidia;Bacteroidales;Prevotellaceae;Prevotella_7;Prevotella_sp._oral_clone_DO014	0.95
Otu000703	Bacteria;Actinobacteria;Actinobacteria;Corynebacteriales;Corynebacteriaceae;Corynebacterium_1	0.9
Otu000704	Bacteria;Bacteroidetes;Flavobacteriia;Flavobacteriales;Flavobacteriaceae;Chryseobacterium;Chryseobacterium_taeanense	0.99
Otu000705	Bacteria;Proteobacteria;Betaproteobacteria	1
Otu000706	Bacteria;Firmicutes;Clostridia;Thermoanaerobacterales;Thermoanaerobacteraceae;Caldanaerobacter	0.99
Otu000707	Bacteria;Firmicutes;Bacilli;Lactobacillales;Aerococcaceae;Facklamia;Ambiguous_taxa	1
