# Supplementary material for: Microbiome disturbance and resilience dynamics of the upper respiratory tract during influenza A virus infection
Source: Nat Commun. 2020 May 21;11:2537. doi: 10.1038/s41467-020-16429-9 (PMC7242466; doi:10.1038/s41467-020-16429-9)
Supplement: Supplementary file 4 — Source Data [file 41467_2020_16429_MOESM4_ESM.zip › Source_Data_FLUMB_final_tables_NCOMMS-19-14037D/sampleID_w_patientID_key.tab]

IH3SHYN02.CH2_125_R1	p25d21
IH3SHYN02.CH2_131_R1	p31d1
IH3SHYN02.CH2_132_R1	p31d2
IH3SHYN02.CH2_133_R1	p31d5
IH3SHYN02.CH2_134_R1	p31d7
IH3SHYN01.CH2_10_R1	p3d1
IH3SHYN02.CH2_135_R1	p31d21
IH3SHYN02.CH2_142_R1	p33d1
IH3SHYN02.CH2_143_R1	p33d2
IH3SHYN02.CH2_144_R1	p33d3
IH3SHYN01.CH2_11_R1	p3d2
IH3SHYN02.CH2_145_R1	p33d5
IH3SHYN02.CH2_146_R1	p33d7
IH3SHYN02.CH2_147_R1	p33d21
IH3SHYN01.CH2_12_R1	p3d3
IH3SHYN02.CH2_85_R1	p9d5
IH3SHYN02.CH2_86_R1	p9d7
IH3SHYN02.CH2_87_R1	p9d21
IH3SHYN02.CH2_88_R1	p12d0
IH3SHYN02.CH2_89_R1	p12d1
IH3SHYN02.CH2_90_R1	p12d2
IH3SHYN02.CH2_91_R1	p12d5
IH3SHYN02.CH2_92_R1	p12d21
IH3SHYN01.CH2_13_R1	p3d5
IH3SHYN02.CH2_93_R1	p15d0
IH3SHYN02.CH2_94_R1	p15d1
IH3SHYN02.CH2_95_R1	p15d2
IH3SHYN02.CH2_96_R1	p15d3
IH3SHYN02.CH2_97_R1	p15d7
IH3SHYN02.CH2_98_R1	p15d21
IH3SHYN02.CH2_99_R1	p18d0
I6FH0SI01.NIGSP_CEIRS_CIP056_CH3_00001	hc1d1
I6FH0SI01.NIGSP_CEIRS_CIP056_CH3_00003	hc1d3
I6FH0SI01.NIGSP_CEIRS_CIP056_CH3_00004	hc1d5
IH3SHYN01.CH2_14_R1	p3d7
I6FH0SI01.NIGSP_CEIRS_CIP056_CH3_00005	hc1d8
I6FH0SI01.NIGSP_CEIRS_CIP056_CH3_00006	hc1d28
I6FH0SI01.NIGSP_CEIRS_CIP056_CH3_00007	hc2d1
I6FH0SI01.NIGSP_CEIRS_CIP056_CH3_00008	hc2d2
I6FH0SI01.NIGSP_CEIRS_CIP056_CH3_00009	hc2d3
I6FH0SI01.NIGSP_CEIRS_CIP056_CH3_00010	hc2d5
I6FH0SI01.NIGSP_CEIRS_CIP056_CH3_00011	hc2d8
I6FH0SI01.NIGSP_CEIRS_CIP056_CH3_00012	hc2d28
I6FH0SI01.NIGSP_CEIRS_CIP056_CH3_00013	hc3d1
I6FH0SI01.NIGSP_CEIRS_CIP056_CH3_00015	hc3d3
IH3SHYN01.CH2_15_R1	p6d2
I6FH0SI01.NIGSP_CEIRS_CIP056_CH3_00016	hc3d5
I6FH0SI01.NIGSP_CEIRS_CIP056_CH3_00017	hc3d8
I6FH0SI01.NIGSP_CEIRS_CIP056_CH3_00018	hc3d28
I6FH0SI01.NIGSP_CEIRS_CIP056_CH3_00019	hc4d1
I6FH0SI01.NIGSP_CEIRS_CIP056_CH3_00020	hc4d2
I6FH0SI01.NIGSP_CEIRS_CIP056_CH3_00021	hc4d3
I6FH0SI01.NIGSP_CEIRS_CIP056_CH3_00022	hc4d5
I6FH0SI01.NIGSP_CEIRS_CIP056_CH3_00023	hc4d8
I6FH0SI01.NIGSP_CEIRS_CIP056_CH3_00024	hc4d28
I6FH0SI01.NIGSP_CEIRS_CIP056_CH3_00025	hc5d1
IH3SHYN01.CH2_16_R1	p6d3
I6FH0SI01.NIGSP_CEIRS_CIP056_CH3_00026	hc5d2
I6FH0SI01.NIGSP_CEIRS_CIP056_CH3_00027	hc5d3
I6FH0SI01.NIGSP_CEIRS_CIP056_CH3_00028	hc5d5
I6FH0SI01.NIGSP_CEIRS_CIP056_CH3_00029	hc5d8
I6FH0SI01.NIGSP_CEIRS_CIP056_CH3_00030	hc5d28
I6FH0SI01.NIGSP_CEIRS_CIP056_CH3_00031	hc6d1
I6FH0SI01.NIGSP_CEIRS_CIP056_CH3_00032	hc6d2
I6FH0SI01.NIGSP_CEIRS_CIP056_CH3_00033	hc6d3
I6FH0SI01.NIGSP_CEIRS_CIP056_CH3_00034	hc6d5
I6FH0SI01.NIGSP_CEIRS_CIP056_CH3_00036	hc6d28
IH3SHYN01.CH2_17_R1	p6d6
I6FH0SI01.NIGSP_CEIRS_CIP056_CH3_00037	hc7d1
I6FH0SI01.NIGSP_CEIRS_CIP056_CH3_00038	hc7d2
I6FH0SI01.NIGSP_CEIRS_CIP056_CH3_00039	hc7d3
I6FH0SI01.NIGSP_CEIRS_CIP056_CH3_00040	hc7d5
I6FH0SI01.NIGSP_CEIRS_CIP056_CH3_00041	hc7d8
I6FH0SI01.NIGSP_CEIRS_CIP056_CH3_00042	hc7d28
I6FH0SI01.NIGSP_CEIRS_CIP056_CH3_00043	hc8d1
I6FH0SI01.NIGSP_CEIRS_CIP056_CH3_00045	hc8d3
I6FH0SI01.NIGSP_CEIRS_CIP056_CH3_00046	hc8d5
I6FH0SI01.NIGSP_CEIRS_CIP056_CH3_00047	hc8d8
IH3SHYN01.CH2_18_R1	p9d1
I6FH0SI01.NIGSP_CEIRS_CIP056_CH3_00048	hc8d28
I6FH0SI01.NIGSP_CEIRS_CIP056_CH3_00066	hc11d28
I6FH0SI01.NIGSP_CEIRS_CIP056_CH3_00072	hc12d28
I6FH0SI02.NIGSP_CEIRS_CIP056_CH3_00009	hc2d3
I6FH0SI02.NIGSP_CEIRS_CIP056_CH3_00011	hc2d8
I6FH0SI02.NIGSP_CEIRS_CIP056_CH3_00020	hc4d2
I6FH0SI02.NIGSP_CEIRS_CIP056_CH3_00049	hc9d1
I6FH0SI02.NIGSP_CEIRS_CIP056_CH3_00050	hc9d2
I6FH0SI02.NIGSP_CEIRS_CIP056_CH3_00051	hc9d3
I6FH0SI02.NIGSP_CEIRS_CIP056_CH3_00052	hc9d5
IH3SHYN01.CH2_19_R1	p9d3
IH3SHYN01.CH2_01_R1	p1d1
I6FH0SI02.NIGSP_CEIRS_CIP056_CH3_00053	hc9d8
I6FH0SI02.NIGSP_CEIRS_CIP056_CH3_00054	hc9d28
I6FH0SI02.NIGSP_CEIRS_CIP056_CH3_00055	hc10d1
I6FH0SI02.NIGSP_CEIRS_CIP056_CH3_00056	hc10d2
I6FH0SI02.NIGSP_CEIRS_CIP056_CH3_00057	hc10d3
I6FH0SI02.NIGSP_CEIRS_CIP056_CH3_00058	hc10d5
I6FH0SI02.NIGSP_CEIRS_CIP056_CH3_00059	hc10d8
I6FH0SI02.NIGSP_CEIRS_CIP056_CH3_00060	hc10d28
I6FH0SI02.NIGSP_CEIRS_CIP056_CH3_00061	hc11d1
I6FH0SI02.NIGSP_CEIRS_CIP056_CH3_00062	hc11d2
IH3SHYN01.CH2_20_R1	p9d5
I6FH0SI02.NIGSP_CEIRS_CIP056_CH3_00065	hc11d8
I6FH0SI02.NIGSP_CEIRS_CIP056_CH3_00066	hc11d28
I6FH0SI02.NIGSP_CEIRS_CIP056_CH3_00067	hc12d1
I6FH0SI02.NIGSP_CEIRS_CIP056_CH3_00068	hc12d2
I6FH0SI02.NIGSP_CEIRS_CIP056_CH3_00069	hc12d3
I6FH0SI02.NIGSP_CEIRS_CIP056_CH3_00070	hc12d5
I6FH0SI02.NIGSP_CEIRS_CIP056_CH3_00071	hc12d8
I6FH0SI02.NIGSP_CEIRS_CIP056_CH3_00072	hc12d28
I6SI9OZ02.NIGSP_CEIRS_CIP056_CH3_00073	hc13d1
I6SI9OZ02.NIGSP_CEIRS_CIP056_CH3_00074	hc13d2
IH3SHYN01.CH2_21_R1	p9d7
I6SI9OZ02.NIGSP_CEIRS_CIP056_CH3_00075	hc13d3
I6SI9OZ02.NIGSP_CEIRS_CIP056_CH3_00076	hc13d5
I6SI9OZ02.NIGSP_CEIRS_CIP056_CH3_00077	hc13d8
I6SI9OZ02.NIGSP_CEIRS_CIP056_CH3_00078	hc13d28
I6SI9OZ02.NIGSP_CEIRS_CIP056_CH3_00079	hc14d1
I6SI9OZ02.NIGSP_CEIRS_CIP056_CH3_00080	hc14d2
I6SI9OZ02.NIGSP_CEIRS_CIP056_CH3_00081	hc14d3
I6SI9OZ02.NIGSP_CEIRS_CIP056_CH3_00082	hc14d5
I6SI9OZ02.NIGSP_CEIRS_CIP056_CH3_00083	hc14d8
I6SI9OZ02.NIGSP_CEIRS_CIP056_CH3_00084	hc14d28
IH3SHYN01.CH2_22_R1	p10d1
I6SI9OZ02.NIGSP_CEIRS_CIP056_CH3_00085	hc15d1
I6SI9OZ02.NIGSP_CEIRS_CIP056_CH3_00086	hc15d2
I6SI9OZ02.NIGSP_CEIRS_CIP056_CH3_00087	hc15d3
I6SI9OZ02.NIGSP_CEIRS_CIP056_CH3_00088	hc15d8
I6SI9OZ02.NIGSP_CEIRS_CIP056_CH3_00089	hc15d28
I6SI9OZ02.NIGSP_CEIRS_CIP056_CH3_00090	hc16d1
I6SI9OZ02.NIGSP_CEIRS_CIP056_CH3_00091	hc16d2
I6SI9OZ02.NIGSP_CEIRS_CIP056_CH3_00092	hc16d3
I6SI9OZ02.NIGSP_CEIRS_CIP056_CH3_00093	hc16d5
I6SI9OZ02.NIGSP_CEIRS_CIP056_CH3_00094	hc16d8
IH3SHYN01.CH2_23_R1	p10d3
I6SI9OZ02.NIGSP_CEIRS_CIP056_CH3_00095	hc16d28
I6SI9OZ02.NIGSP_CEIRS_CIP056_CH3_00096	hc17d1
I6SI9OZ02.NIGSP_CEIRS_CIP056_CH3_00097	hc17d2
I6SI9OZ02.NIGSP_CEIRS_CIP056_CH3_00098	hc17d3
I6SI9OZ02.NIGSP_CEIRS_CIP056_CH3_00099	hc17d5
I6SI9OZ02.NIGSP_CEIRS_CIP056_CH3_00100	hc17d8
I6SI9OZ02.NIGSP_CEIRS_CIP056_CH3_00101	hc17d28
I6SI9OZ02.NIGSP_CEIRS_CIP056_CH3_00102	hc18d1
I6SI9OZ02.NIGSP_CEIRS_CIP056_CH3_00103	hc18d2
I6SI9OZ02.NIGSP_CEIRS_CIP056_CH3_00104	hc18d3
IH3SHYN01.CH2_24_R1	p12d1
I6SI9OZ02.NIGSP_CEIRS_CIP056_CH3_00105	hc18d5
I6SI9OZ02.NIGSP_CEIRS_CIP056_CH3_00106	hc18d8
I6SI9OZ02.NIGSP_CEIRS_CIP056_CH3_00108	hc19d1
I6SI9OZ02.NIGSP_CEIRS_CIP056_CH3_00109	hc19d2
I6SI9OZ02.NIGSP_CEIRS_CIP056_CH3_00110	hc19d3
I6SI9OZ02.NIGSP_CEIRS_CIP056_CH3_00111	hc19d5
I6SI9OZ02.NIGSP_CEIRS_CIP056_CH3_00112	hc19d8
I6SI9OZ02.NIGSP_CEIRS_CIP056_CH3_00113	hc19d28
I6SI9OZ02.NIGSP_CEIRS_CIP056_CH3_00114	hc20d1
I6SI9OZ02.NIGSP_CEIRS_CIP056_CH3_00115	hc20d2
IH3SHYN01.CH2_25_R1	p12d3
I6SI9OZ02.NIGSP_CEIRS_CIP056_CH3_00116	hc20d3
I6SI9OZ02.NIGSP_CEIRS_CIP056_CH3_00117	hc20d28
I6SI9OZ02.NIGSP_CEIRS_CIP056_CH3_00118	hc21d1
I6SI9OZ02.NIGSP_CEIRS_CIP056_CH3_00119	hc21d2
I6SI9OZ02.NIGSP_CEIRS_CIP056_CH3_00120	hc21d3
I6SI9OZ02.NIGSP_CEIRS_CIP056_CH3_00121	hc21d5
I6SI9OZ02.NIGSP_CEIRS_CIP056_CH3_00122	hc21d8
I6SI9OZ02.NIGSP_CEIRS_CIP056_CH3_00123	hc21d28
I6SI9OZ02.NIGSP_CEIRS_CIP056_CH3_00124	hc22d1
I6SI9OZ02.NIGSP_CEIRS_CIP056_CH3_00125	hc22d2
IH3SHYN01.CH2_26_R1	p12d4
I6SI9OZ02.NIGSP_CEIRS_CIP056_CH3_00126	hc22d3
I6SI9OZ02.NIGSP_CEIRS_CIP056_CH3_00127	hc22d5
I6SI9OZ02.NIGSP_CEIRS_CIP056_CH3_00128	hc22d8
I6SI9OZ02.NIGSP_CEIRS_CIP056_CH3_00129	hc22d28
IH3SHYN01.CH2_27_R1	p12d11
IH3SHYN01.CH2_28_R1	p13d1
IH3SHYN01.CH2_29_R1	p13d2
IH3SHYN01.CH2_02_R1	p1d2
IH3SHYN01.CH2_30_R1	p13d5
IH3SHYN01.CH2_31_R1	p15d1
IH3SHYN01.CH2_32_R1	p15d2
IH3SHYN01.CH2_33_R1	p15d3
IH3SHYN01.CH2_34_R1	p15d5
IH3SHYN01.CH2_35_R1	p15d7
IH3SHYN01.CH2_36_R1	p18d1
IH3SHYN01.CH2_37_R1	p18d2
IH3SHYN01.CH2_38_R1	p18d3
IH3SHYN01.CH2_39_R1	p18d5
IH3SHYN01.CH2_03_R1	p1d3
IH3SHYN01.CH2_40_R1	p18d22
IH3SHYN01.CH2_41_R1	p19d1
IH3SHYN01.CH2_42_R1	p19d3
IH3SHYN01.CH2_43_R1	p19d5
IH3SHYN01.CH2_44_R1	p19d7
IH3SHYN01.CH2_45_R1	p20d1
IH3SHYN01.CH2_46_R1	p20d2
IH3SHYN01.CH2_47_R1	p20d3
IH3SHYN01.CH2_48_R1	p20d5
IH3SHYN01.CH2_49_R1	p22d1
IH3SHYN01.CH2_04_R1	p1d5
IH3SHYN01.CH2_50_R1	p22d3
IH3SHYN01.CH2_51_R1	p22d5
IH3SHYN01.CH2_52_R1	p1d1
IH3SHYN01.CH2_53_R1	p1d2
IH3SHYN01.CH2_54_R1	p1d3
IH3SHYN01.CH2_55_R1	p1d5
IH3SHYN01.CH2_56_R1	p1d7
IH3SHYN01.CH2_57_R1	p1d21
IH3SHYN01.CH2_58_R1	p2d1
IH3SHYN01.CH2_59_R1	p2d2
IH3SHYN01.CH2_05_R1	p1d7
IH3SHYN01.CH2_61_R1	p2d7
IH3SHYN01.CH2_62_R1	p2d21
IH3SHYN01.CH2_63_R1	p3d0
IH3SHYN01.CH2_64_R1	p3d1
IH3SHYN01.CH2_65_R1	p3d2
IH3SHYN01.CH2_66_R1	p3d5
IH3SHYN01.CH2_67_R1	p3d7
IH3SHYN01.CH2_68_R1	p3d21
IH3SHYN01.CH2_69_R1	p4d0
IH3SHYN01.CH2_70_R1	p4d1
IH3SHYN01.CH2_06_R1	p2d1
IH3SHYN01.CH2_71_R1	p4d2
IH3SHYN01.CH2_72_R1	p4d3
IH3SHYN01.CH2_73_R1	p4d5
IH3SHYN01.CH2_74_R1	p4d21
IH3SHYN01.CH2_75_R1	p6d1
IH3SHYN02.CH2_100_R1	p18d0
IH3SHYN02.CH2_101_R1	p18d1
IH3SHYN02.CH2_102_R1	p18d3
IH3SHYN02.CH2_103_R1	p18d5
IH3SHYN02.CH2_104_R1	p18d7
IH3SHYN01.CH2_07_R1	p2d3
IH3SHYN02.CH2_105_R1	p18d21
IH3SHYN02.CH2_106_R1	p20d0
IH3SHYN02.CH2_107_R1	p20d3
IH3SHYN02.CH2_108_R1	p20d5
IH3SHYN02.CH2_109_R1	p20d7
IH3SHYN02.CH2_110_R1	p20d21
IH3SHYN02.CH2_111_R1	p23d1
IH3SHYN02.CH2_112_R1	p23d2
IH3SHYN02.CH2_113_R1	p23d5
IH3SHYN02.CH2_114_R1	p23d7
IH3SHYN01.CH2_08_R1	p2d5
IH3SHYN02.CH2_115_R1	p23d21
IH3SHYN02.CH2_116_R1	p24d1
IH3SHYN02.CH2_117_R1	p24d2
IH3SHYN02.CH2_118_R1	p24d5
IH3SHYN02.CH2_119_R1	p24d7
IH3SHYN02.CH2_120_R1	p24d21
IH3SHYN02.CH2_121_R1	p25d1
IH3SHYN02.CH2_122_R1	p25d2
IH3SHYN02.CH2_123_R1	p25d5
IH3SHYN02.CH2_124_R1	p25d7
IH3SHYN01.CH2_09_R1	p2d9
