# Supplementary material for: Microbiome disturbance and resilience dynamics of the upper respiratory tract during influenza A virus infection
Source: Nat Commun. 2020 May 21;11:2537. doi: 10.1038/s41467-020-16429-9 (PMC7242466; doi:10.1038/s41467-020-16429-9)
Supplement: Supplementary file 4 — Source Data [file 41467_2020_16429_MOESM4_ESM.zip › Source_Data_FLUMB_final_tables_NCOMMS-19-14037D/Figure2_humans_taxa_breakdown.xlsx]

## Sheet: Figure2_humans_tax_class
Figure 2: Comprehensive class-level taxonomic breakdown for IAV-free and IAV-infected human subjects.
#OTU ID	InfectionState	Unclassified;Other;Other	Bacteria;Other;Other	Bacteria;Acidobacteria;Acidobacteria-6	Bacteria;Acidobacteria;[Chloracidobacteria]	Bacteria;Actinobacteria;Acidimicrobiia	Bacteria;Actinobacteria;Actinobacteria	Bacteria;Actinobacteria;Coriobacteriia	Bacteria;Actinobacteria;Rubrobacteria	Bacteria;Actinobacteria;Thermoleophilia	Bacteria;Bacteroidetes;Bacteroidia	Bacteria;Bacteroidetes;Cytophagia	Bacteria;Bacteroidetes;Flavobacteriia	Bacteria;Bacteroidetes;Sphingobacteriia	Bacteria;Bacteroidetes;[Saprospirae]	Bacteria;Chlorobi;Ignavibacteria	Bacteria;Chlorobi;OPB56	Bacteria;Cyanobacteria;4C0d-2	Bacteria;Cyanobacteria;Chloroplast	Bacteria;Cyanobacteria;ML635J-21	Bacteria;Cyanobacteria;Oscillatoriophycideae	Bacteria;Firmicutes;Other	Bacteria;Firmicutes;Bacilli	Bacteria;Firmicutes;Clostridia	Bacteria;Firmicutes;Erysipelotrichi	Bacteria;Fusobacteria;Fusobacteriia	Bacteria;GN02;BD1-5	Bacteria;OD1;unclassified	Bacteria;OD1;ABY1	Bacteria;Proteobacteria;Other	Bacteria;Proteobacteria;Alphaproteobacteria	Bacteria;Proteobacteria;Betaproteobacteria	Bacteria;Proteobacteria;Deltaproteobacteria	Bacteria;Proteobacteria;Epsilonproteobacteria	Bacteria;Proteobacteria;Gammaproteobacteria	Bacteria;SR1;unclassified	Bacteria;Spirochaetes;Spirochaetes	Bacteria;TM7;unclassified	Bacteria;TM7;TM7-1	Bacteria;TM7;TM7-3	Bacteria;Tenericutes;Mollicutes	Bacteria;Thermotogae;Thermotogae	Bacteria;Verrucomicrobia;Opitutae	Bacteria;Verrucomicrobia;[Spartobacteria]	Bacteria;WPS-2;unclassified	Bacteria;[Thermi];Deinococci
IH3SHYN02.CH2_125_R1	IAV-infected	0.000849257	0.000212314	0	0	0	0.0462845	0	0	0	0.0029724	0	0.0367304	0	0	0	0	0	0.010828	0	0	0	0.258811	0.0719745	0.00509554	0.00254777	0	0	0	0	0.018896	0.0853503	0	0	0.459448	0	0	0	0	0	0	0	0	0	0	0
IH3SHYN02.CH2_131_R1	IAV-infected	0.0141114	0.0240849	0	0	0	0.604668	0	0	0	0.000954907	0	0.000954907	0	0	0	0	0	0	0	0	0	0.329867	0.00212202	0	0.000636605	0	0	0	0	0.000424403	0.00392573	0	0	0.0182493	0	0	0	0	0	0	0	0	0	0	0
IH3SHYN02.CH2_132_R1	IAV-infected	0.0034073	0.0031452	0	0	0	0.736065	0	0	0	0	0	0	0	0	0	0	0	0	0	0	0	0.246374	0.000611567	0	0	0	0	0	0	0	0.000698934	0	0	0.00969771	0	0	0	0	0	0	0	0	0	0	0
IH3SHYN02.CH2_133_R1	IAV-infected	0.0180505	0.0120337	0	0	0	0.132972	0	0	0	0	0	0	0	0	0	0	0	0	0	0	0	0.492178	0	0	0	0	0	0	0	0.0734055	0.00541516	0	0	0.265945	0	0	0	0	0	0	0	0	0	0	0
IH3SHYN02.CH2_134_R1	IAV-infected	0.0832579	0.290498	0	0	0	0.040724	0	0	0	0	0	0	0	0	0	0	0	0	0	0	0	0.266968	0	0	0	0	0	0	0.000904977	0.0298643	0.0361991	0	0	0.251584	0	0	0	0	0	0	0	0	0	0	0
IH3SHYN01.CH2_10_R1	IAV-infected	0	0	0	0	0	0	0	0	0	0	0	0	0	0	0	0	0	0	0	0	0	0.012863	0.0561294	0	0	0	0	0	0	0.00857533	0.0475541	0	0	0.874878	0	0	0	0	0	0	0	0	0	0	0
IH3SHYN02.CH2_135_R1	IAV-infected	0	0	0	0	0	0.00481163	0	0	0	0.0004095	0	0.000102375	0	0	0	0	0	0.000102375	0	0	0	0.00982801	0.000614251	0	0	0	0	0	0	0.00900901	0	0	0	0.975123	0	0	0	0	0	0	0	0	0	0	0
IH3SHYN02.CH2_142_R1	IAV-infected	0	0.000102103	0	0	0	0.0228711	0	0	0	0	0	0.000102103	0	0	0	0	0	0	0	0	0	0.0489075	0.000204207	0	0	0	0	0	0	0	0	0	0	0.927813	0	0	0	0	0	0	0	0	0	0	0
IH3SHYN02.CH2_143_R1	IAV-infected	0	0	0	0	0	0.111125	0	0	0	0	0	0	0	0	0	0	0	0	0	0	0	0.00365377	0.000125992	0	0	0	0	0	0	0	0	0	0	0.885095	0	0	0	0	0	0	0	0	0	0	0
IH3SHYN02.CH2_144_R1	IAV-infected	0.000981957	0.000490978	0	0	0	0.594575	0	0	0	0.000122745	0	0	0	0	0	0	0	0.000122745	0	0	0	0.00147294	0.000122745	0	0	0	0	0	0	0.000122745	0	0	0	0.401988	0	0	0	0	0	0	0	0	0	0	0
IH3SHYN01.CH2_11_R1	IAV-infected	0.15658	0.122045	0	0	0	0.108969	0	0	0	0.0333613	0	0.0134116	0	0	0	0	0	0.0269908	0	0	0	0.00771165	0.00502934	0	0.0279966	0	0	0	0	0.125063	0.00419111	0	0	0.256832	0	0.0100587	0	0	0.0283319	0.0734283	0	0	0	0	0
IH3SHYN02.CH2_145_R1	IAV-infected	0	0	0	0	0	0.0288951	0	0	0	0	0	0	0	0	0	0	0	0	0	0	0	0.00149223	0	0	0	0	0	0	0	0.000203486	0	0	0	0.969409	0	0	0	0	0	0	0	0	0	0	0
IH3SHYN02.CH2_146_R1	IAV-infected	0	0	0	0	0	0.00674049	0	0	0	0	0	0	0	0	0	0	0	0	0	0	0	0	0	0	0	0	0	0	0	8.02e-05	8.02e-05	0	0	0.993099	0	0	0	0	0	0	0	0	0	0	0
IH3SHYN02.CH2_147_R1	IAV-infected	9.08e-05	9.08e-05	0	0	0	0.819593	0	0	0	0.000272381	0	0	0	0	0	0	0	9.08e-05	0	0	0	0.0603777	9.08e-05	0	0	0	0	0	0	0.000635555	9.08e-05	0	0	0.118667	0	0	0	0	0	0	0	0	0	0	0
IH3SHYN01.CH2_12_R1	IAV-infected	0.000177873	0.00133405	0	0	0	0.000533618	0	0	0	0	0	0.00791533	0	0	0	0	0.00337958	0	0	0	0	0.000177873	0.00133405	0	0	0	0	0	0	0.000177873	0.109481	0	0	0.875489	0	0	0	0	0	0	0	0	0	0	0
IH3SHYN02.CH2_85_R1	IAV-infected	0.000251805	0.000251805	0	0	0	0.00352526	0	0	0	0.206144	8.39e-05	0.0823401	0	0	0	0	0	0	0	0	0	0.367047	0.0849421	0	0.0360081	0	0	0	0	0.0830955	0.0877119	0	0.00318952	0.0452409	0.00016787	0	0	0	0	0	0	0	0	0	0
IH3SHYN02.CH2_86_R1	IAV-infected	0.000482253	0.000289352	0	0	0	0.0381944	0	0.00250772	0	0.0207369	0	0.00983796	0	0	0	0	0	0.0510224	0	0	0	0.298322	0.0101273	0	0	0	0	0	0	0.0147569	0.235629	0	0	0.317033	9.65e-05	0	0	0	0	0	0.000964506	0	0	0	0
IH3SHYN02.CH2_87_R1	IAV-infected	0	0.000130727	0	0	0	0.418328	0	0	0	0.0110465	0	0.00509837	0	0	0	0	0	0.000392182	0	0	0	0.140663	0.0083012	0.000261455	0.00568665	0.00300673	0	0	0	0.0685012	0.0707236	0	0	0.266357	0.00150337	0	0	0	0	0	0	0	0	0	0
IH3SHYN02.CH2_88_R1	IAV-infected	6.55e-05	0	0	0	0	6.55e-05	0	0	0	0	0	0	0	0	0	0	0	0	0	0	0	0.0390512	0.000196567	0	0	0	0	0	0	0.777356	0.0143494	0	0	0.168916	0	0	0	0	0	0	0	0	0	0	0
IH3SHYN02.CH2_89_R1	IAV-infected	0.000111788	0.000335364	0	0	0	0.00234755	0	0	0	0.000894304	0	0	0	0	0	0	0	0	0	0	0	0.00899894	0.00195629	0	0	0	0	0	0	0.55486	0.00145324	0	0	0.429043	0	0	0	0	0	0	0	0	0	0	0
IH3SHYN02.CH2_90_R1	IAV-infected	0	6.29e-05	0	0	0	0.00887406	0	0	0	0	0	0.000125873	0	0	0	0	0	0	0	0	0	0.0212726	0.00144754	0	0	0	0	0	0	0.125496	0.0025804	0	0	0.840141	0	0	0	0	0	0	0	0	0	0	0
IH3SHYN02.CH2_91_R1	IAV-infected	0.000752068	0.000250689	0	0	0	0.0962647	0	0	0	0.003635	0	0.0135372	0	0	0	0	0	0.000125345	0	0	0	0.0688142	0.026197	0.000125345	0	0	0	0	0	0.175984	0.0223114	0	0	0.592003	0	0	0	0	0	0	0	0	0	0	0
IH3SHYN02.CH2_92_R1	IAV-infected	0.000642467	0.00160617	0	0	0	0.0199165	0.00883392	0	0	0	0	0.00224864	0	0	0	0	0	0	0	0	0	0.0761323	0.030196	0	0	0	0	0	0	0.0938002	0.0318021	0	0	0.734822	0	0	0	0	0	0	0	0	0	0	0
IH3SHYN01.CH2_13_R1	IAV-infected	0.000266217	0.000532434	0	0	0	0.0258231	0	0	0	0	0	0	0	0	0	0	0	0	0	0	0	0.010205	0.000177478	0	0	0	0	0	0	0.207028	0.0558168	0	0	0.700151	0	0	0	0	0	0	0	0	0	0	0
IH3SHYN02.CH2_93_R1	IAV-infected	0.00653097	0.00342401	0	0	0	0.047302	0	0	0	0	0	0.000317038	0	0	0	0	0	0	0	0	0	0.0511065	0.0100818	0	0	0	0	0	0	0.696849	0.0114768	0	0	0.172912	0	0	0	0	0	0	0	0	0	0	0
IH3SHYN02.CH2_94_R1	IAV-infected	0.00075815	0.000349915	0	0	0	0.00338252	0	0	0	0	0.000349915	0.000641512	0	0	0	0	0	0.000233277	0	0	0	0.00163294	0.000933108	0	0	0	0	0	0	0.558582	0.00291596	0	0	0.430221	0	0	0	0	0	0	0	0	0	0	0
IH3SHYN02.CH2_95_R1	IAV-infected	0.0184615	0	0	0	0	0	0	0	0	0	0	0	0	0	0	0	0	0	0	0	0	0.00307692	0	0	0	0	0	0	0	0.00615385	0.0676923	0	0	0.904615	0	0	0	0	0	0	0	0	0	0	0
IH3SHYN02.CH2_96_R1	IAV-infected	0.000126088	0.000378263	0	0	0	0.00163914	0	0	0	0	0	0.000126088	0	0	0	0	0	0	0	0	0	0.000882613	0.00239566	0	0	0	0	0	0	0.47888	0.0141218	0	0	0.50145	0	0	0	0	0	0	0	0	0	0	0
IH3SHYN02.CH2_97_R1	IAV-infected	0	0	0	0	0	0.152014	0	0	0	0	0	0.00289339	0	0	0	0	0	0	0	0	0	0.15513	0.0734476	0	0	0	0	0	0	0.0144669	0.142444	0	0	0.458268	0	0	0	0	0.00133541	0	0	0	0	0	0
IH3SHYN02.CH2_98_R1	IAV-infected	0.10998	0.311609	0	0	0	0.0631365	0	0	0	0.00203666	0	0	0	0	0	0	0	0	0	0	0	0.167006	0.0162933	0.01222	0	0	0	0	0	0	0.0346232	0	0	0.283096	0	0	0	0	0	0	0	0	0	0	0
IH3SHYN02.CH2_99_R1	IAV-infected	0.00655834	0.0177173	0	0	0	0	0	0	0	0	0	0	0	0	0	0	0	0	0	0	0	0.00117463	0	0	0	0	0	0	0	0.134886	0.0468872	0	0	0.792776	0	0	0	0	0	0	0	0	0	0	0
I6FH0SI01.NIGSP_CEIRS_CIP056_CH3_00001	IAV-free	0.0854283	0.0478555	0	3.91e-05	0	0.306213	0.000312781	0	0	0.00668569	0	0.0781171	0.000469172	0	0	0	0	0.0422254	0	0	0	0.127145	0.00637291	0.000351879	0	0	0	0	0	0.0343668	0.149157	0.000586464	0.00226766	0.111741	0	0	0	0	0	0	3.91e-05	0	0	0.000625562	0
I6FH0SI01.NIGSP_CEIRS_CIP056_CH3_00003	IAV-free	0.0443849	0.025916	0	0	0	0.0953232	0	0	0	0.0107239	0	0.162049	0	0	0	0	0	0	0	0	0	0.062258	0.0145964	0	0	0	0	0	0	0.0726839	0.305332	0	0	0.203753	0	0	0	0	0	0	0.00119154	0	0	0	0.00178731
I6FH0SI01.NIGSP_CEIRS_CIP056_CH3_00004	IAV-free	0.0621359	0.0372462	0	0	0	0.187467	0	0	0	0.0185349	0.00653133	0.151456	0	0	0	0	0	0	0	0	0	0.0755516	0.0123566	0.000176523	0.00247131	0	0	0	0	0.074669	0.233186	0	0	0.136275	0	0	0	0	0.00105913	0	0.000882613	0	0	0	0
IH3SHYN01.CH2_14_R1	IAV-infected	0.000932153	0.000332912	0	0	0	6.66e-05	0	0	0	6.66e-05	0	0	0	0	0	0	0	0	0	0	0	0.00492709	0.000199747	0	0	0	0	0	0	0.00193089	0.141754	0	0	0.84979	0	0	0	0	0	0	0	0	0	0	0
I6FH0SI01.NIGSP_CEIRS_CIP056_CH3_00005	IAV-free	0.0148355	0.0144055	0	0	0	0.29757	0	0	0	0.00408514	0	0.195872	0	0	0	0	0	0	0	0	0	0.0692324	0.00731026	0.000430015	0.00107504	0	0	0	0	0.0483767	0.246614	0	0	0.100194	0	0	0	0	0	0	0	0	0	0	0
I6FH0SI01.NIGSP_CEIRS_CIP056_CH3_00006	IAV-free	0.00559284	0	0	0	0	0.237696	0	0	0	0.0363535	0	0.0978747	0	0	0	0	0	0	0	0	0	0.233781	0.0514541	0	0	0	0	0	0	0.0268456	0.166667	0	0.00111857	0.141499	0	0	0	0	0.00111857	0	0	0	0	0	0
I6FH0SI01.NIGSP_CEIRS_CIP056_CH3_00007	IAV-free	0.121625	0.0501475	0	0	0	0.0830497	0	0	0	0.00521897	0	0.172226	0	0	0	0	0	0	0	0	0	0.0419787	0.00658044	0	0	0	0	0	0	0.056501	0.306331	0.00136147	0.000907647	0.154073	0	0	0	0	0	0	0	0	0	0	0
I6FH0SI01.NIGSP_CEIRS_CIP056_CH3_00008	IAV-free	0.0104813	0.0103336	0	0	0	0.49749	0	0	0	0.0063478	0	0.0735164	0	0	0	0	0	0	0	0	0	0.0543254	0.0899026	0.000147623	0	0	0	0	0	0.0460585	0.11618	0	0.00088574	0.0943313	0	0	0	0	0	0	0	0	0	0	0
I6FH0SI01.NIGSP_CEIRS_CIP056_CH3_00009	IAV-free	0.00241546	0.000966184	0	0	0	0.846135	0	0	0	0.00241546	0	0.0192029	0	0	0	0	0.000120773	0.00603865	0	0	0	0.027657	0.0187198	0	0.000483092	0	0	0	0	0.0108696	0.0317633	0	0.00108696	0.0316425	0	0.000483092	0	0	0	0	0	0	0	0	0
I6FH0SI01.NIGSP_CEIRS_CIP056_CH3_00010	IAV-free	0	0	0	0	0	0.356508	0	0	0	0.0153139	0	0.0924962	0	0	0	0	0	0	0	0	0	0.170291	0.0698315	0.000612557	0	0	0	0	0	0.0306279	0.152221	0	0.000306279	0.111485	0	0	0	0	0	0	0.000306279	0	0	0	0
I6FH0SI01.NIGSP_CEIRS_CIP056_CH3_00011	IAV-free	0.0019755	0.0018438	0	0	0	0.749111	0	0	0	0.0011853	0	0.0453049	0	0	0	0	0	0.000395101	0	0	0	0.0425392	0.0475438	0	0.000395101	0	0	0	0	0.010536	0.0674305	0	0.0011853	0.0305545	0	0	0	0	0	0	0	0	0	0	0
I6FH0SI01.NIGSP_CEIRS_CIP056_CH3_00012	IAV-free	0.00330506	0.00132202	0	0	0	0.739341	0	0	0	0.00242371	0	0.0558555	0	0	0	0	0	0	0	0	0	0.0404319	0.0413132	0.000220337	0	0	0	0	0	0.0146524	0.0749146	0	0	0.0261099	0	0	0	0	0	0	0.000110169	0	0	0	0
I6FH0SI01.NIGSP_CEIRS_CIP056_CH3_00013	IAV-free	0.00547489	0.00166627	0	0	0	0.698643	0	0	0	0.00975958	0	0.0468936	0	0	0	0	0	0	0	0	0	0.0526065	0.0340395	0.000952154	0	0	0	0	0	0.0116639	0.0704594	0	0.00142823	0.0664128	0	0	0	0	0	0	0	0	0	0	0
I6FH0SI01.NIGSP_CEIRS_CIP056_CH3_00015	IAV-free	0	0.000362976	0	0	0	0.0943739	0	0	0	0.030127	0	0.171688	0	0	0.00145191	0	0	0.0333938	0	0	0	0.140472	0.0123412	0	0	0	0	0	0	0.0562613	0.311434	0.00181488	0	0.146279	0	0	0	0	0	0	0	0	0	0	0
IH3SHYN01.CH2_15_R1	IAV-infected	0.00752491	0.00976205	0	0	0	0.0343028	0	0	0	0	0	0	0	0	0	0	0	0	0	0	0	0.262626	0.0117958	0	0	0	0	0	0	0.0157955	0.0463697	0	0	0.611823	0	0	0	0	0	0	0	0	0	0	0
I6FH0SI01.NIGSP_CEIRS_CIP056_CH3_00016	IAV-free	0.0337079	0.0180367	0	0	0	0.0953578	0	0	0	0.0035482	0	0.207569	0	0	0	0	0	0	0	0	0	0.0375517	0.0544057	0	0	0	0	0	0	0.06712	0.298936	0	0	0.183767	0	0	0	0	0	0	0	0	0	0	0
I6FH0SI01.NIGSP_CEIRS_CIP056_CH3_00017	IAV-free	0.0457312	0.0236881	0	0.0011515	0	0.111861	0	0	0	0.00526402	0	0.183254	0	0	0	0	0	0	0	0	0	0.0529692	0.0189176	0	0.00197401	0	0	0	0	0.102484	0.298569	0	0	0.15315	0	0	0	0	0	0	0.000987004	0	0	0	0
I6FH0SI01.NIGSP_CEIRS_CIP056_CH3_00018	IAV-free	0.0107457	0.00651254	0	0	0	0.0887333	0	0	0	0.00293064	0	0.189189	0	0	0	0	0	0	0	0	0.00113969	0.0491697	0.0752198	0.00146532	0	0	0	0	0	0.0646369	0.332953	0	0.000651254	0.171117	0	0	0	0	0	0	0.000814067	0.00162813	0	0	0.00309346
I6FH0SI01.NIGSP_CEIRS_CIP056_CH3_00019	IAV-free	0.0065538	0.00409612	0	0	0	0.689059	0	0	0	0.0029128	0	0.0332241	0	0	0	0	0	0.000273075	0	0	0	0.173311	0.0185691	0	0	0	0	0	0	0.0116512	0.0374113	0	0	0.0229383	0	0	0	0	0	0	0	0	0	0	0
I6FH0SI01.NIGSP_CEIRS_CIP056_CH3_00020	IAV-free	0.00112717	0.000922226	0	0	0	0.700482	0	0	0	0.000717287	0	0.0214161	0	0	0	0	0	0.000204939	0	0	0	0.222051	0.00553335	0	0	0	0	0	0	0.00696793	0.0307409	0	0.000512348	0.00932473	0	0	0	0	0	0	0	0	0	0	0
I6FH0SI01.NIGSP_CEIRS_CIP056_CH3_00021	IAV-free	0.00735938	0.00350447	0	0	0	0.594533	0	0	0	0.00893639	0	0.0301384	0	0	0	0	0	0	0	0	0	0.236552	0.0183985	0.000175223	0	0	0	0	0	0.0131418	0.0397757	0	0	0.0471351	0	0	0	0	0	0	0.000350447	0	0	0	0
I6FH0SI01.NIGSP_CEIRS_CIP056_CH3_00022	IAV-free	0.00639449	0.00432858	0	0	0	0.606788	0	0	0	0.00108215	0	0.0138711	0.000196754	0	0	0	0	0	0	0	0	0.28726	0.0275455	0.00029513	0	0	0	0	0	0.011215	0.0246926	0	0	0.0162322	0	0	0	0	0	0	9.84e-05	0	0	0	0
I6FH0SI01.NIGSP_CEIRS_CIP056_CH3_00023	IAV-free	0.00392029	0.00245018	0	0	0	0.506697	0	0	0	0.00392029	0	0.0207449	0	0	0	0	0	0	0	0	0	0.32326	0.0555374	0.000163345	0.000490036	0	0	0	0	0.0122509	0.0444299	0	0	0.0261352	0	0	0	0	0	0	0	0	0	0	0
I6FH0SI01.NIGSP_CEIRS_CIP056_CH3_00024	IAV-free	0.00262844	0.000716846	0	0	0	0.477897	0	0	0	0.000477897	0	0.00979689	0	0	0	0	0	0	0	0	0	0.454002	0.0112306	0	0	0	0	0	0	0.0102748	0.0200717	0	0	0.0129032	0	0	0	0	0	0	0	0	0	0	0
I6FH0SI01.NIGSP_CEIRS_CIP056_CH3_00025	IAV-free	0.0236277	0.0155131	0	0	0	0.163962	0	0	0	0.0138425	0	0.137709	0	0	0	0	0	0	0	0	0	0.177088	0.0126492	0.00548926	0	0	0	0	0	0.0608592	0.202387	0	0	0.184726	0	0	0	0	0	0	0	0	0	0.00214797	0
IH3SHYN01.CH2_16_R1	IAV-infected	0	0.000536653	0	0	0	0.0140603	0	0	0	0	0	0	0	0	0	0	0	0	0	0	0	0.0125577	0	0	0	0	0	0	0	0	0.106365	0	0	0.866481	0	0	0	0	0	0	0	0	0	0	0
I6FH0SI01.NIGSP_CEIRS_CIP056_CH3_00026	IAV-free	0.0332103	0.0238767	0	0	0	0.0764055	0	0	0	0.0078142	0	0.174517	0	0	0	0	0	0	0	0	0	0.0555676	0.0145431	0.00412416	0	0	0	0	0.000434122	0.102453	0.26807	0	0	0.238767	0	0	0	0	0	0	0.000217061	0	0	0	0
I6FH0SI01.NIGSP_CEIRS_CIP056_CH3_00027	IAV-free	0.0317772	0.0219492	0	0	0	0.235545	0	0	0	0.0027846	0	0.118264	0	0	0	0	0	0	0	0	0	0.0948403	0.0183456	0.00704341	0	0	0	0	0	0.0889435	0.224079	0	0.0021294	0.153645	0	0	0	0	0	0	0	0.000655201	0	0	0
I6FH0SI01.NIGSP_CEIRS_CIP056_CH3_00028	IAV-free	0.0509623	0.0241724	0	0	0	0.179215	0	0	0	0.00354119	0.000769823	0.0936105	0.000307929	0	0	0	0	0	0	0	0	0.0512702	0.0158584	0.00307929	0	0	0	0	0	0.0518861	0.162741	0	0	0.362433	0	0	0	0	0	0	0.000153965	0	0	0	0
I6FH0SI01.NIGSP_CEIRS_CIP056_CH3_00029	IAV-free	0.021316	0.0122027	0	0	0	0.244208	0	0	0	0.00355267	0	0.130368	0	0	0	0	0	0	0	0	0	0.0837195	0.0227062	0.0055607	0	0	0	0	0	0.0892802	0.196633	0	0	0.188755	0	0	0	0	0	0	0.00139018	0.000308928	0	0	0
I6FH0SI01.NIGSP_CEIRS_CIP056_CH3_00030	IAV-free	0	0	0	0	0	0.0970297	0	0	0	0.0118812	0	0.0673267	0	0	0	0	0	0	0	0	0	0.528713	0.0495049	0.0019802	0.0019802	0	0	0	0	0.0138614	0.10297	0	0	0.124752	0	0	0	0	0	0	0	0	0	0	0
I6FH0SI01.NIGSP_CEIRS_CIP056_CH3_00031	IAV-free	0.0224799	0.00909902	0	0	0	0.210348	0	0	0	0.00517395	0	0.148082	0	0	0	0	0	0.103301	0	0	0	0.0438894	0.0285459	0.0044603	0	0	0	0	0	0.0574487	0.225156	0.000178412	0.00124888	0.140589	0	0	0	0	0	0	0	0	0	0	0
I6FH0SI01.NIGSP_CEIRS_CIP056_CH3_00032	IAV-free	0.0317202	0.0139623	0	0	0	0.392572	0	0	0	0.00352447	0	0.0765894	0	0	0	0.00189779	0	0.000542226	0	0	0	0.167683	0.0387691	0.000813339	0.000406669	0	0	0	0	0.047987	0.120645	0	0.00325335	0.0993629	0	0	0	0	0	0	0	0.000271113	0	0	0
I6FH0SI01.NIGSP_CEIRS_CIP056_CH3_00033	IAV-free	0.00624419	0.00504849	0	0	0	0.128737	0	0	0	0.00172712	0	0.0337452	0	0	0	0	0	0	0	0	0	0.0809087	0.0301581	0.00053142	0.000132855	0	0	0	0	0.0124884	0.666534	0	0.00478278	0.0281653	0	0	0	0	0	0	0.00053142	0.00026571	0	0	0
I6FH0SI01.NIGSP_CEIRS_CIP056_CH3_00034	IAV-free	0.000614553	0.000614553	0	0	0	0.650565	0	0	0	0.00442478	0	0.00356441	0	0	0	0	0	0.000491642	0	0	0	0.292896	0.023353	0	0.00577679	0	0	0	0	0.00270403	0.00823501	0	0.00184366	0.00430187	0.000122911	0	0	0	0.000491642	0	0	0	0	0	0
I6FH0SI01.NIGSP_CEIRS_CIP056_CH3_00036	IAV-free	0.00494751	0.00506818	0	0	0	0.695668	0	0	0	0.000724026	0	0.0037408	0	0	0	0	0	0.00193074	0	0	0	0.132979	0.0966574	0.000120671	0.000241342	0	0	0	0	0.00265476	0.0425968	0	0.00820562	0.00434415	0	0	0	0	0.000120671	0	0	0	0	0	0
IH3SHYN01.CH2_17_R1	IAV-infected	0	0	0	0	0	0.0190729	0	0	0	0	0	0	0	0	0	0	0	0	0	0	0	0.367703	0	0	0	0	0	0	0	0	0.0805687	0	0	0.532655	0	0	0	0	0	0	0	0	0	0	0
I6FH0SI01.NIGSP_CEIRS_CIP056_CH3_00037	IAV-free	0.019979	0.0084122	0	0	0	0.103049	0	0	0	0.00806169	0	0.194182	0.00210305	0	0	0	0	0	0	0	0	0.0241851	0.0150719	0.00771118	0	0	0	0	0	0.11742	0.318962	0	0	0.176306	0	0	0	0	0	0	0	0.00455661	0	0	0
I6FH0SI01.NIGSP_CEIRS_CIP056_CH3_00038	IAV-free	0.0518446	0.0372176	0	0	0	0.127418	0	0	0	0.0216155	0	0.164798	0	0	0.000325045	0	0	0	0	0	0	0.0612709	0.0479441	0.00552576	0	0	0	0	0	0.0508695	0.28864	0	0	0.141719	0	0	0	0	0	0	0.000812612	0	0	0	0
I6FH0SI01.NIGSP_CEIRS_CIP056_CH3_00039	IAV-free	0.0281726	0.0152284	0	0	0	0.179188	0	0	0	0.00888325	0	0.179442	0	0	0	0	0	0.00558376	0	0	0	0.0898477	0.0256345	0.00456853	0	0	0	0	0	0.0682741	0.211675	0	0.00152284	0.18198	0	0	0	0	0	0	0	0	0	0	0
I6FH0SI01.NIGSP_CEIRS_CIP056_CH3_00040	IAV-free	0	0	0	0	0	0.0507246	0	0	0	0.022343	0	0.298007	0.00483092	0	0	0	0	0	0	0	0.000301932	0.098128	0.00543478	0	0	0	0	0	0	0.0247585	0.392512	0	0	0.102959	0	0	0	0	0	0	0	0	0	0	0
I6FH0SI01.NIGSP_CEIRS_CIP056_CH3_00041	IAV-free	0.0773999	0.050124	0	0.000354233	0	0.148955	0	0	0	0.00974141	0	0.159582	0.000177117	0	0	0	0	0.00301098	0	0	0	0.0678356	0.062345	0.00549061	0	0	0	0	0	0.0584485	0.236096	0	0.00053135	0.117074	0	0	0	0	0	0	0.00159405	0.00053135	0	0	0.000708466
I6FH0SI01.NIGSP_CEIRS_CIP056_CH3_00042	IAV-free	0.013803	0.00713946	0	0	0	0.177772	0	0	0	0.00285578	0	0.149215	0	0	0	0	0	0	0	0	0	0.0680628	0.0361733	0.0052356	0	0	0	0	0	0.133508	0.238458	0	0	0.166587	0	0	0	0	0	0	0	0.00118991	0	0	0
I6FH0SI01.NIGSP_CEIRS_CIP056_CH3_00043	IAV-free	0.0186054	0.0140713	0	0	0	0.156817	0	0	0	0.00797373	0	0.154784	0	0	0	0	0	0	0	0	0	0.0827079	0.0145403	0.00766104	0	0	0	0	0	0.072389	0.321607	0	0.00281426	0.145403	0	0	0	0	0	0	0	0.000625391	0	0	0
I6FH0SI01.NIGSP_CEIRS_CIP056_CH3_00045	IAV-free	0.00405979	0.00110721	0	0.000738144	0	0.295257	0	0	0	0.0046134	0	0.146337	0.000922679	0	0	0	0	0	0	0	0	0.158332	0.0470567	0.00572061	0.000369072	0	0	0	0	0.0457649	0.190995	0	0	0.0985422	0	0	0	0	0.000184536	0	0	0	0	0	0
I6FH0SI01.NIGSP_CEIRS_CIP056_CH3_00046	IAV-free	0.0557705	0.0452934	0	0	0	0.164732	0	0	0	0.00676983	0	0.163443	0	0	0	0	0	0	0	0	0	0.0805932	0.0162798	0.00725339	0	0	0	0	0	0.0578659	0.273211	0	0.000483559	0.127498	0	0	0	0	0	0	0.000805932	0	0	0	0
I6FH0SI01.NIGSP_CEIRS_CIP056_CH3_00047	IAV-free	0.0187469	0.0103601	0	0	0	0.252919	0	0	0	0.00230225	0	0.149153	0	0	0	0	0	0	0	0	0	0.0860056	0.038645	0.00148002	0	0	0	0	0	0.0582141	0.231212	0	0.000657787	0.149318	0	0	0	0	0	0	0.00098668	0	0	0	0
IH3SHYN01.CH2_18_R1	IAV-infected	6.88e-05	0	0	0	0	0.00886903	0	0	0	0	0	0.125541	0	0	0	0	0	0	0	0	0	0.00852527	0.00563768	0	0	0	0	0	0	0.0281884	0.217532	0	0	0.605638	0	0	0	0	0	0	0	0	0	0	0
I6FH0SI01.NIGSP_CEIRS_CIP056_CH3_00048	IAV-free	0.00394089	0.0015482	0	0	0	0.325264	0	0	0	0.00112597	0	0.0140746	0	0	0	0	0	0	0	0	0	0.573258	0.027727	0.000422238	0	0	0	0	0	0.0102745	0.0236453	0	0	0.0187192	0	0	0	0	0	0	0	0	0	0	0
I6FH0SI01.NIGSP_CEIRS_CIP056_CH3_00066	IAV-free	0.000765892	0.000255297	0	0	0	0.271126	0	0	0	0.011616	0	0.014169	0	0	0	0.000255297	0	0	0	0	0	0.616671	0.0386776	0.000255297	0	0	0	0	0	0.00395711	0.0232321	0	0.00855246	0.0104672	0	0	0	0	0	0	0	0	0	0	0
I6FH0SI01.NIGSP_CEIRS_CIP056_CH3_00072	IAV-free	0.00903064	0.00468679	0	0	0	0.541495	0	0	0	0.000457247	0	0.0171468	0	0	0	0	0	0	0	0	0	0.381459	0.0067444	0.000114312	0.000114312	0	0	0	0	0.00571559	0.0208048	0	0	0.0122314	0	0	0	0	0	0	0	0	0	0	0
I6FH0SI02.NIGSP_CEIRS_CIP056_CH3_00009	IAV-free	0.00217502	0.00152251	0	0	0	0.838904	0	0	0	0.00536504	0	0.0160226	0	0	0	0	0	0.00681505	0	0	0	0.0303052	0.0158051	0	0.000435003	0	0	0	0	0.0120351	0.0334228	0	0.00108751	0.0359603	0	0.000145001	0	0	0	0	0	0	0	0	0
I6FH0SI02.NIGSP_CEIRS_CIP056_CH3_00011	IAV-free	0.00154298	0.00132256	0	0	0	0.743865	0	0	0	0.00124908	0	0.0467303	0	0	0	0	0	0.000808229	0	0	0	0.0416605	0.0425422	0.000146951	0.000367377	0	0	0	0	0.01036	0.0699486	0	0.00139603	0.0379868	0	0	0	0	0	0	7.35e-05	0	0	0	0
I6FH0SI02.NIGSP_CEIRS_CIP056_CH3_00020	IAV-free	0.00114019	0.000684112	0	0	0	0.692777	0	0	0	0.000684112	0	0.018414	0	0	0	0	0	0.000171028	0	0	0	0.230318	0.00741121	0	0	0	0	0	0	0.00570093	0.0293598	0	0.000513084	0.0127701	0	0	0	0	5.7e-05	0	0	0	0	0	0
I6FH0SI02.NIGSP_CEIRS_CIP056_CH3_00049	IAV-free	0.00793079	0.00496675	0	0	0	0.231275	0	0	0	0.000320436	0	0.0609629	0	0	0	0	0	0	0.00336458	0	0	0.359529	0.011055	0.000480654	0	0	0	0	0	0.0190659	0.164704	0	0	0.133782	0	0	0	0	0.00256349	0	0	0	0	0	0
I6FH0SI02.NIGSP_CEIRS_CIP056_CH3_00050	IAV-free	0.00846883	0.00592818	0	0	0	0.110688	0	0.000169377	0	0.000423442	0.000338753	0.134485	0.000931572	0	0	0	0	0.000931572	0	0	0	0.187077	0.136433	0	0	0	0	0	0	0.0296409	0.281673	0	0.0102473	0.0914634	0	0	0	0	0	0	0.00110095	0	0	0	0
I6FH0SI02.NIGSP_CEIRS_CIP056_CH3_00051	IAV-free	0.0241095	0.0138609	0	0	0	0.207997	0	0	0	0	0	0.163558	0	0	0	0	0	0.0206653	0	0.00142809	0	0.112147	0.047127	0.00277218	0	0	0	0	0	0.030998	0.269321	0	0	0.106015	0	0	0	0	0	0	0	0	0	0	0
I6FH0SI02.NIGSP_CEIRS_CIP056_CH3_00052	IAV-free	0.00488155	0.00775305	0	0	0	0.509763	0	0.00366116	0	0	0	0.0555635	0	0	0	0	0	0	0	0	0	0.124049	0.0213927	0	0	0	0.00373295	0	0	0.0119167	0.196411	0	0.00086145	0.0600144	0	0	0	0	0	0	0	0	0	0	0
IH3SHYN01.CH2_19_R1	IAV-infected	0.00513834	0.00316205	0	0	0	0.0062253	0	0	0	0	0	0	0	0	0	0	0	0	0	0	0	0.00879447	0	0	0	0	0	0	0	0.0166008	0.100099	0	0	0.85998	0	0	0	0	0	0	0	0	0	0	0
IH3SHYN01.CH2_01_R1	IAV-infected	0.00268456	0.00246085	0	0	0	0.0400447	0	0	0	0	0	0.00134228	0	0	0	0	0	0	0	0	0	0.20962	0.00469799	0	0	0	0	0	0	0.170022	0.012528	0	0	0.5566	0	0	0	0	0	0	0	0	0	0	0
I6FH0SI02.NIGSP_CEIRS_CIP056_CH3_00053	IAV-free	0.00280645	0.0036083	0	0	0	0.232134	0	0	0	0	0	0.112759	0	0	0	0	0	0	0	0	0	0.0875013	0.0380876	0.000902075	0.000400922	0	0	0	0	0.0299689	0.228826	0	0.00140323	0.261602	0	0	0	0	0	0	0	0	0	0	0
I6FH0SI02.NIGSP_CEIRS_CIP056_CH3_00054	IAV-free	0.00289748	0.00135627	0	0	0	0.00819925	0	0	0	0	0	0.00160286	0	0	0	0	0	0	0	0	0	0.0020344	0.00314407	0	0	0	0	0	0	0.00104802	0.0062265	0	0.000123297	0.973368	0	0	0	0	0	0	0	0	0	0	0
I6FH0SI02.NIGSP_CEIRS_CIP056_CH3_00055	IAV-free	0.000199707	0.000133138	0	0	0	0.807815	0	0	0	0	0	0.00572494	0	0	0	0	0	0	0	0	0	0.166489	0.000399414	0	0	0	0	0	0	0.00106511	0.014512	0	0	0.0036613	0	0	0	0	0	0	0	0	0	0	0
I6FH0SI02.NIGSP_CEIRS_CIP056_CH3_00056	IAV-free	0.00604344	0.00232924	0	0	0	0.758577	0	0	0	0.00050362	0	0.0262512	0	0	0	0	0	0.00050362	0	0	0	0.0691848	0.00843563	0	0	0	0	0	0	0.00446962	0.0878187	0	0	0.0351275	0	0	0	0	0	0	0.00075543	0	0	0	0
I6FH0SI02.NIGSP_CEIRS_CIP056_CH3_00057	IAV-free	0.0131418	0.00489756	0	0	0	0.183005	0	0.00138764	0.00146927	0.00106114	0	0.188148	0	0	0	0	0	0.0415476	0	0	0	0.0537099	0.00114276	0	0	0	0	0	0.00334667	0.0337932	0.341605	0	0.00253041	0.129214	0	0	0	0	0	0	0	0	0	0	0
I6FH0SI02.NIGSP_CEIRS_CIP056_CH3_00058	IAV-free	0.000348578	0	0	0	0	0.610499	0	0	0	0.00174289	0	0.056609	0	0	0	0	0	0	0	0	0	0.135876	0.00320692	0	0	0	0	0	0	0.0225181	0.134202	0.00195204	0	0.0330452	0	0	0	0	0	0	0	0	0	0	0
I6FH0SI02.NIGSP_CEIRS_CIP056_CH3_00059	IAV-free	0.000919638	0.000707414	0	0	0	0.717105	0	0	0	0	0	0.0350877	0.000141483	0	0	0	0	0	0	0	0	0.106749	0.0108234	0.000636672	0	0	0	0	0	0.00438597	0.0948642	0	0	0.028438	0	0	0	0	0	0	0.000141483	0	0	0	0
I6FH0SI02.NIGSP_CEIRS_CIP056_CH3_00060	IAV-free	0.0263506	0.0118508	0	0	0	0.610735	0	0	0	0.000766818	0	0.0750087	0	0	0	0	0	0	0	0	0	0.0427327	0.00773789	0	0	0	0	0	0	0.0234228	0.135169	0	0	0.0655281	0	0	0	0	0	0	0.000209132	0.000487975	0	0	0
I6FH0SI02.NIGSP_CEIRS_CIP056_CH3_00061	IAV-free	0.00704288	0.00142641	0	0	0	0.143176	0	0	0	0.000713203	0	0.151912	0	0	0	0	0	0.00454667	0	0	0	0.37773	0.0407417	8.92e-05	0.00133726	0	0	0.000713203	0.00133726	0.0188999	0.18472	0	0.00115895	0.0639208	0	0	0	0	0	0	0.000534902	0	0	0	0
I6FH0SI02.NIGSP_CEIRS_CIP056_CH3_00062	IAV-free	0.0156603	0.00946319	0	0	0	0.137258	0	0	0	0.000418725	0	0.100578	0.00200988	0	0	0	0	0	0	0	0	0.442593	0.0310694	0	0	0	0	0	0	0.0243698	0.14848	0	0.00284733	0.0819864	0	0	0.00125618	0	0.00108869	0	0.000921196	0	0	0	0
IH3SHYN01.CH2_20_R1	IAV-infected	0.0128425	0	0	0	0	0.13613	0	0	0	0	0	0	0	0	0	0	0	0	0	0	0	0.0547945	0	0	0	0	0	0	0	0	0.0984589	0	0	0.697774	0	0	0	0	0	0	0	0	0	0	0
I6FH0SI02.NIGSP_CEIRS_CIP056_CH3_00065	IAV-free	0.00701055	0.00199247	0	0	0	0.0425799	0.000147591	0	0	0.00147591	0.00295181	0.0779278	0	0	0	0	0	0	0	0	0	0.674932	0.000885544	0	0	0	0	0	0	0.0213268	0.11822	0	0.00132832	0.0478193	0	0	0	0	0	0	0.000147591	0	0	0	0.00125452
I6FH0SI02.NIGSP_CEIRS_CIP056_CH3_00066	IAV-free	0.000965251	0	0	0	0	0.268409	0	0	0	0.0115141	0	0.0135825	0	0	0	0.000137893	0	0	0	0	0	0.626103	0.0357832	0	0	0	0	0	0	0.00455047	0.0228213	0	0.0068257	0.00923883	6.89e-05	0	0	0	0	0	0	0	0	0	0
I6FH0SI02.NIGSP_CEIRS_CIP056_CH3_00067	IAV-free	0.017145	0.0121601	0	0	0	0.307931	0	7.55e-05	7.55e-05	0	0	0.0741692	0.000528701	0.000453172	0	0	0	0	0	0	0	0.395091	0.0152568	0.00173716	0	0	0	0	0	0.0102719	0.100378	0	0.00113293	0.0635952	0	0	0	0	0	0	0	0	0	0	0
I6FH0SI02.NIGSP_CEIRS_CIP056_CH3_00068	IAV-free	0.00260088	0.00141866	0	0	0	0.0751892	0	0	0	0	0	0.203499	0.00465006	0	0	0	0	0	0	0	0	0.0609237	0.0102459	0.0053594	0	0	0	0	0	0.194515	0.296658	0	0	0.133591	0	0	0	0	0	0	0	0.00472888	0	0.00662043	0
I6FH0SI02.NIGSP_CEIRS_CIP056_CH3_00069	IAV-free	0.0103986	0.00561525	0	0	0	0.409636	0	0	0	0.000207972	0	0.0558059	0.000623917	0	0	0	0	0.000207972	0	0	0	0.404159	0.00686308	0.000138648	0	0	0	0	0	0.0110919	0.0635009	0	0.000762565	0.0309879	0	0	0	0	0	0	0	0	0	0	0
I6FH0SI02.NIGSP_CEIRS_CIP056_CH3_00070	IAV-free	0.00144688	0.000344495	0	0	0	0.603211	0	0	0	6.89e-05	0	0.0505719	0	0	0	0	0	0.00206697	0	0	0	0.206973	0.00571862	0	0	0	0	0	0	0.0199118	0.0708971	0	0	0.0387901	0	0	0	0	0	0	0	0	0	0	0
I6FH0SI02.NIGSP_CEIRS_CIP056_CH3_00071	IAV-free	0.00198791	0.00488694	0	0	0	0.40984	0	0	0	0.00430713	0	0.0944256	0	0	0	0	0	8.28e-05	0	0	0	0.17535	0.0167316	0	0.00621221	0	0	0	0	0.0377702	0.184296	0	0	0.06411	0	0	0	0	0	0	0	0	0	0	0
I6FH0SI02.NIGSP_CEIRS_CIP056_CH3_00072	IAV-free	0.0072794	0.00550394	0	0	0	0.535243	0	0	0	0.000710185	0	0.0147363	0	0	0	0	0	0.000118364	0	0	0	0.394567	0.00520802	0.000414275	0.000118364	0	0	0	0	0.00508966	0.0196485	0	0	0.0113038	5.92e-05	0	0	0	0	0	0	0	0	0	0
I6SI9OZ02.NIGSP_CEIRS_CIP056_CH3_00073	IAV-free	0.0176866	0.0176866	0	0	0	0.236647	0	0	0	0.00636717	0	0.10329	0	0	0	0	0	0	0	0	0	0.154227	0.207287	0.00672091	0	0	0	0	0	0.0321896	0.140078	0	0.000353732	0.0767598	0	0	0	0	0	0	0	0.000707464	0	0	0
I6SI9OZ02.NIGSP_CEIRS_CIP056_CH3_00074	IAV-free	0.00603969	0.00172563	0	0	0	0.231234	0	0	0	0.00776532	0	0.127696	0	0	0	0	0	0	0	0	0	0.218292	0.0405522	0.00345125	0	0	0	0	0	0.0422778	0.215703	0	0	0.105263	0	0	0	0	0	0	0	0	0	0	0
IH3SHYN01.CH2_21_R1	IAV-infected	0.000219804	0	0	0	0	0.0140675	0	0	0	0	0	0.010111	0	0	0	0	0	0.0121991	0	0	0	0.000109902	0	0	0	0	0	0	0	0	0.0822068	0	0	0.881086	0	0	0	0	0	0	0	0	0	0	0
I6SI9OZ02.NIGSP_CEIRS_CIP056_CH3_00075	IAV-free	0.0011564	0.0014455	0	0	0	0.634287	0	0	0	0.0017346	0	0.0393177	0	0	0	0	0	0	0	0	0	0.150332	0.060133	0.00202371	0	0	0	0	0	0.0182134	0.0552183	0.000289101	0	0.0358485	0	0	0	0	0	0	0	0	0	0	0
I6SI9OZ02.NIGSP_CEIRS_CIP056_CH3_00076	IAV-free	0.0100806	0.00537634	0	0	0	0.323925	0	0	0	0.00672043	0	0.178763	0	0	0	0	0	0	0	0	0	0.143145	0.00873656	0.00403226	0.000672043	0	0	0	0	0.0188172	0.22043	0	0	0.0793011	0	0	0	0	0	0	0	0	0	0	0
I6SI9OZ02.NIGSP_CEIRS_CIP056_CH3_00077	IAV-free	0	0	0	0	0	0.453125	0	0	0	0	0	0.1875	0	0	0	0	0	0	0	0	0	0.234375	0	0	0	0	0	0	0	0	0.0625	0	0	0.0625	0	0	0	0	0	0	0	0	0	0	0
I6SI9OZ02.NIGSP_CEIRS_CIP056_CH3_00078	IAV-free	0.00301535	0.00191886	0	0	0	0.482456	0	0	0	0.00109649	0.000274123	0.0411184	0.000274123	0	0	0	0	0	0	0	0	0.174616	0.214364	0.00191886	0	0	0	0	0	0.0106908	0.0441338	0	0	0.0241228	0	0	0	0	0	0	0	0	0	0	0
I6SI9OZ02.NIGSP_CEIRS_CIP056_CH3_00079	IAV-free	0.0301624	0.0104408	0	0	0	0.151972	0	0.000386698	0	0.033256	0	0.0672854	0	0	0	0	0	0.00425367	0	0	0	0.380124	0.0564578	0.00270688	0.0235886	0	0	0	0	0.0409899	0.0966744	0	0.00154679	0.0862336	0.00193349	0	0	0	0.0119876	0	0	0	0	0	0
I6SI9OZ02.NIGSP_CEIRS_CIP056_CH3_00080	IAV-free	0.01873	0.0141617	0	0	0	0.115349	0	0	0	0.00571037	0	0.127455	0	0	0	0	0	0	0	0	0	0.230471	0.00685244	0.00799452	0	0	0	0	0	0.0596163	0.169941	0	0	0.24349	0	0	0	0	0	0	0.000228415	0	0	0	0
I6SI9OZ02.NIGSP_CEIRS_CIP056_CH3_00081	IAV-free	0.094052	0.0513011	0	0	0	0.194796	0	0	0	0.00334572	0	0.101115	0.000371747	0	0	0	0	0.000743494	0	0	0	0.204089	0.00371747	0.00743494	0	0	0	0	0	0.0472119	0.144981	0	0	0.146468	0	0	0	0	0	0	0	0.000371747	0	0	0
I6SI9OZ02.NIGSP_CEIRS_CIP056_CH3_00082	IAV-free	0.00490751	0.00151	0	0	0	0.426954	0	0	0	0.0011325	0	0.0313326	0	0	0	0	0	0	0	0	0	0.443186	0.000377501	0	0.000377501	0	0	0	0	0.00830502	0.0339751	0	0	0.0479426	0	0	0	0	0	0	0	0	0	0	0
I6SI9OZ02.NIGSP_CEIRS_CIP056_CH3_00083	IAV-free	0.0172652	0.00759668	0	0.000690608	0	0.276588	0	0	0	0.00656077	0	0.162293	0	0	0	0	0	0.00207182	0	0	0	0.0939227	0.00621547	0.00794199	0.00207182	0	0	0	0	0.0469613	0.249655	0	0	0.117058	0	0	0	0	0	0	0	0.00310773	0	0	0
I6SI9OZ02.NIGSP_CEIRS_CIP056_CH3_00084	IAV-free	0.0236399	0.0129534	0	0	0	0.0592617	0	0	0	0.00712435	0	0.280117	0.000323834	0	0	0	0	0.000323834	0	0	0	0.0356218	0.00615285	0.0145725	0.00129534	0	0	0	0	0.0401554	0.407707	0	0	0.10978	0	0	0	0	0	0	0	0.000971503	0	0	0
IH3SHYN01.CH2_22_R1	IAV-infected	0.000705069	0.000141014	0	0	0	0.987097	0	0	0	0	0	0	0	0	0	0	0	0	0	0	0	0.00578157	0.00119862	0	0	0	0	0	0	0.0040189	0	0	0.000352535	0.000705069	0	0	0	0	0	0	0	0	0	0	0
I6SI9OZ02.NIGSP_CEIRS_CIP056_CH3_00085	IAV-free	0.00914849	0.00809289	0	0	0	0.261436	0	0	0	0.00492611	0	0.179803	0	0	0	0	0	0	0	0	0	0.0925405	0.0432794	0.00668543	0	0	0	0	0	0.033779	0.250176	0	0.00246305	0.104152	0	0	0	0	0.000351865	0	0.000351865	0.00281492	0	0	0
I6SI9OZ02.NIGSP_CEIRS_CIP056_CH3_00086	IAV-free	0	0.0194175	0	0	0	0.398058	0	0	0	0	0	0.00970874	0	0	0	0	0	0	0	0	0.00970874	0.213592	0.0291262	0	0	0	0	0	0	0.0582524	0.0679612	0	0	0.194175	0	0	0	0	0	0	0	0	0	0	0
I6SI9OZ02.NIGSP_CEIRS_CIP056_CH3_00087	IAV-free	0.0035137	0.00281096	0	0	0	0.0878426	0	0	0	0.0182713	0	0.33591	0	0	0	0	0	0	0	0	0	0.056922	0.0386507	0.00913563	0	0	0	0	0	0.0330288	0.321855	0	0	0.0899508	0	0	0	0	0	0	0	0.00210822	0	0	0
I6SI9OZ02.NIGSP_CEIRS_CIP056_CH3_00088	IAV-free	0.00519481	0.0025974	0	0	0	0.0701299	0	0	0	0.0207792	0	0.301299	0	0	0	0	0	0	0	0	0	0.132468	0.012987	0.00519481	0	0	0	0	0	0.0363636	0.280519	0	0	0.132468	0	0	0	0	0	0	0	0	0	0	0
I6SI9OZ02.NIGSP_CEIRS_CIP056_CH3_00089	IAV-free	0.00378583	0.00270416	0	0	0	0.295295	0	0	0	0.00973499	0.000540833	0.222282	0	0	0	0	0	0	0	0	0	0.0892374	0.0302866	0.0118983	0	0	0	0	0	0.0351541	0.213629	0	0.000540833	0.0838291	0	0	0	0	0	0	0	0.00108167	0	0	0
I6SI9OZ02.NIGSP_CEIRS_CIP056_CH3_00090	IAV-free	0.0119321	0.00940799	0	0	0	0.0628729	0	0	0	0.00114732	0	0.0757228	0.000458926	0	0.000458926	0	0	0.000458926	0	0	0	0.0394676	0.0043598	0.00321248	0.000458926	0	0	0	0.000229463	0.0254704	0.0812299	0	0	0.682423	0	0	0	0	0	0	0.000688389	0	0	0	0
I6SI9OZ02.NIGSP_CEIRS_CIP056_CH3_00091	IAV-free	0.00622591	0.00415061	0	0	0	0.0767862	0	0	0	0.00592944	0.000296472	0.133709	0.000296472	0	0	0	0	0.000296472	0	0	0	0.2185	0.00355766	0.0094871	0	0	0	0	0	0.0453602	0.195672	0	0	0.296472	0	0	0	0	0	0	0	0.00326119	0	0	0
I6SI9OZ02.NIGSP_CEIRS_CIP056_CH3_00092	IAV-free	0.00380324	0.00228195	0	0	0	0.0324544	0	0	0	0.00228195	0	0.0590771	0	0	0	0	0	0.0010142	0	0	0	0.033215	0.0035497	0.00380324	0	0	0	0	0	0.0294118	0.0971095	0	0	0.730477	0	0	0	0	0	0	0	0.0015213	0	0	0
I6SI9OZ02.NIGSP_CEIRS_CIP056_CH3_00093	IAV-free	0	0	0	0	0	0.0296296	0	0	0	0	0	0.037037	0	0	0	0	0	0	0	0	0	0.112963	0	0	0	0	0	0	0	0.0037037	0.05	0	0	0.766667	0	0	0	0	0	0	0	0	0	0	0
I6SI9OZ02.NIGSP_CEIRS_CIP056_CH3_00094	IAV-free	0.0125392	0.015674	0	0	0	0.0924765	0	0	0	0.0517241	0	0.22884	0	0	0	0	0	0	0	0	0	0.180251	0.00470219	0.0015674	0.0031348	0	0	0	0	0.0250784	0.225705	0	0	0.15674	0	0	0	0	0	0	0	0.0015674	0	0	0
IH3SHYN01.CH2_23_R1	IAV-infected	0.000738751	0.000671592	0	0	0	0.505238	0	0	0	0.000537273	0	0.000738751	0	0	0	0	0	0.000201478	0	0	0	0.345601	0.112827	0	0.000604433	0	0	0	0	6.72e-05	0.0044325	6.72e-05	0.00517126	0.0231028	0	0	0	0	0	0	0	0	0	0	0
I6SI9OZ02.NIGSP_CEIRS_CIP056_CH3_00095	IAV-free	0.0134969	0.0147239	0	0.00122699	0	0.0650307	0	0	0	0.0122699	0	0.159509	0	0	0	0	0	0	0	0	0	0.307975	0.00245399	0.00736196	0	0	0	0	0	0.0208589	0.185276	0.00122699	0	0.207362	0	0	0	0	0	0	0	0.00122699	0	0	0
I6SI9OZ02.NIGSP_CEIRS_CIP056_CH3_00096	IAV-free	0.00788686	0.00217569	0	0	0	0.263802	0	0	0	0.0149578	0.00190373	0.0851237	0	0	0	0	0	0.000815883	0	0	0	0.125374	0.282567	0.00244765	0.0013598	0	0	0	0	0.0312755	0.0984498	0.000543922	0.00244765	0.0772369	0	0	0	0	0.000271961	0	0	0.00108784	0	0	0.000271961
I6SI9OZ02.NIGSP_CEIRS_CIP056_CH3_00097	IAV-free	0.00269179	0	0	0	0	0.250336	0.00100942	0	0	0.0181696	0	0.0316285	0	0	0	0	0	0.00100942	0	0	0	0.291723	0.012786	0	0.000336474	0	0	0	0	0.00269179	0.0797443	0	0	0.307873	0	0	0	0	0	0	0	0	0	0	0
I6SI9OZ02.NIGSP_CEIRS_CIP056_CH3_00098	IAV-free	0.00494913	0.00137476	0	0	0	0.326643	0	0	0	0.017322	0	0.0714875	0.000549904	0	0	0	0	0	0	0	0	0.0805609	0.353038	0.00302447	0	0	0	0	0	0.0162222	0.0841353	0	0.00247457	0.0365686	0	0	0	0	0	0	0	0.000549904	0	0	0.00109981
I6SI9OZ02.NIGSP_CEIRS_CIP056_CH3_00099	IAV-free	0.00197461	0.00366714	0	0	0	0.260931	0	0	0	0.0358251	0	0.0620592	0.000846262	0	0	0	0	0.00366714	0	0	0	0.0947814	0.339069	0.00959097	0	0	0	0	0	0.0203103	0.114245	0	0.00648801	0.0448519	0	0	0	0	0	0	0	0.00169253	0	0	0
I6SI9OZ02.NIGSP_CEIRS_CIP056_CH3_00100	IAV-free	0.00266983	0.00207654	0	0	0	0.333729	0	0	0	0.0130525	0	0.0884011	0	0	0	0	0	0.000889944	0	0	0	0.110056	0.243845	0.00415307	0	0	0	0	0	0.0296648	0.104717	0	0.00355977	0.063186	0	0	0	0	0	0	0	0	0	0	0
I6SI9OZ02.NIGSP_CEIRS_CIP056_CH3_00101	IAV-free	0.000324254	0	0	0	0	0.164073	0	0	0	0.0201038	0	0.174449	0.00129702	0	0	0	0	0	0	0	0	0.0749027	0.184176	0.0139429	0	0	0	0	0	0.0220493	0.293774	0	0.00486381	0.0460441	0	0	0	0	0	0	0	0	0	0	0
I6SI9OZ02.NIGSP_CEIRS_CIP056_CH3_00102	IAV-free	0.0115987	0.0031348	0	0	0	0.0805643	0	0	0	0.00783699	0	0.258621	0	0	0	0	0	0.000940439	0	0	0	0.0592476	0.0153605	0.0112853	0	0	0	0	0	0.0523511	0.377116	0	0.00031348	0.115361	0	0	0	0	0	0	0	0.00626959	0	0	0
I6SI9OZ02.NIGSP_CEIRS_CIP056_CH3_00103	IAV-free	0.00474415	0.00169434	0	0	0	0.0582853	0	0	0	0.00881057	0	0.250762	0	0	0	0	0	0.00135547	0	0	0	0.104033	0.0111827	0.0152491	0	0	0	0	0	0.0332091	0.394443	0	0	0.11386	0	0	0	0	0	0	0	0.00237208	0	0	0
I6SI9OZ02.NIGSP_CEIRS_CIP056_CH3_00104	IAV-free	0.000297619	0.0014881	0	0	0	0.0511905	0	0	0	0.0154762	0	0.279762	0	0	0	0	0	0	0	0	0	0.01875	0.0297619	0.0160714	0	0	0	0	0	0.0369048	0.46369	0	0.00119048	0.0845238	0	0	0	0	0	0	0.000297619	0.000595238	0	0	0
IH3SHYN01.CH2_24_R1	IAV-infected	0.000314202	0.00219941	0	0	0	0.00932132	0	0	0	0	0	0.0105781	0	0	0	0	0	0	0	0	0	0.00638877	0	0	0	0	0	0	0	0.000104734	0.0813783	0	0	0.889715	0	0	0	0	0	0	0	0	0	0	0
I6SI9OZ02.NIGSP_CEIRS_CIP056_CH3_00105	IAV-free	0.00230415	0.000329164	0	0	0	0.0204082	0	0	0	0.0157999	0.00296248	0.310072	0	0	0	0	0	0	0	0	0	0.026004	0.0194207	0.0394997	0	0	0	0	0	0.0213957	0.433509	0	0	0.101053	0	0	0	0	0	0	0.00329164	0.00394997	0	0	0
I6SI9OZ02.NIGSP_CEIRS_CIP056_CH3_00106	IAV-free	0	0	0	0	0	0.0881913	0	0	0	0.00672646	0	0.233931	0	0	0	0	0	0.00224215	0	0	0	0.0956652	0.00822123	0.0216741	0	0	0	0	0	0.0478326	0.355755	0	0	0.137519	0	0	0	0	0	0	0.00149477	0.000747384	0	0	0
I6SI9OZ02.NIGSP_CEIRS_CIP056_CH3_00108	IAV-free	0.00361402	0.000722804	0	0	0	0.150343	0	0	0	0.00614384	0	0.206361	0	0	0	0	0	0	0	0	0	0.0534875	0.00903506	0.0137333	0	0	0	0	0	0.0531261	0.380557	0	0	0.118179	0	0	0	0	0	0	0.000361402	0.00433683	0	0	0
I6SI9OZ02.NIGSP_CEIRS_CIP056_CH3_00109	IAV-free	0.000752445	0	0	0	0	0.249059	0	0	0	0.00526712	0	0.217457	0	0	0	0	0	0	0	0	0	0.0481565	0.0127916	0.00451467	0	0	0	0	0	0.0285929	0.355154	0.000752445	0.00150489	0.0744921	0	0	0	0	0	0	0	0.00150489	0	0	0
I6SI9OZ02.NIGSP_CEIRS_CIP056_CH3_00110	IAV-free	0.00563857	0.00451085	0	0	0	0.262757	0	0	0	0.00620243	0	0.206654	0	0	0	0	0	0.000281928	0	0	0	0.0304483	0.0171976	0.00789399	0	0	0	0	0	0.0341133	0.342261	0	0.000563857	0.0803496	0	0	0	0	0	0	0.000281928	0.000845785	0	0	0
I6SI9OZ02.NIGSP_CEIRS_CIP056_CH3_00111	IAV-free	0.0010101	0.00378788	0	0	0	0.248485	0	0	0	0.010101	0	0.27298	0	0	0	0	0	0	0	0	0	0.0487374	0.0159091	0.00782828	0	0	0	0	0	0.0280303	0.305051	0.000505051	0	0.0550505	0	0	0	0	0	0	0.000252525	0.00227273	0	0	0
I6SI9OZ02.NIGSP_CEIRS_CIP056_CH3_00112	IAV-free	0.000923361	0	0	0	0	0.0944906	0	0	0	0.0129271	0.000307787	0.309018	0	0	0	0	0	0	0	0	0	0.0360111	0.00615574	0.0178516	0	0	0	0	0	0.0240074	0.422284	0	0.000615574	0.0695599	0	0	0	0	0	0	0.000615574	0.00523238	0	0	0
I6SI9OZ02.NIGSP_CEIRS_CIP056_CH3_00113	IAV-free	0.00778314	0.00187869	0	0	0	0.284756	0	0	0	0.00724638	0	0.251476	0	0	0	0	0	0	0	0	0	0.0332797	0.0193237	0.0120773	0.000268384	0	0	0	0	0.0273752	0.28905	0	0.00295223	0.0622652	0	0	0	0	0	0	0	0.000268384	0	0	0
I6SI9OZ02.NIGSP_CEIRS_CIP056_CH3_00114	IAV-free	0.00251544	0.000457352	0	0	0	0.695404	0	0	0	0.000686028	0.000228676	0.0144066	0.000457352	0	0	0	0	0.000228676	0	0	0	0.164875	0.0674594	0.000457352	0	0	0	0	0	0.00434484	0.0217242	0	0	0.0267551	0	0	0	0	0	0	0	0	0	0	0
I6SI9OZ02.NIGSP_CEIRS_CIP056_CH3_00115	IAV-free	0.00130378	0.00104302	0	0	0	0.247197	0	0	0	0.010691	0	0.215124	0	0	0	0	0.000260756	0	0	0	0	0.0586701	0.0195567	0.0101695	0	0	0	0	0	0.0138201	0.347327	0.000521512	0.000260756	0.0706649	0	0	0	0	0	0	0	0.00338983	0	0	0
IH3SHYN01.CH2_25_R1	IAV-infected	0.000317965	0.00063593	0	0	0	0.00211977	0	0	0	0	0	0.00137785	0	0	0	0	0	0	0	0	0	0.0116587	0	0	0	0	0	0	0	0.0190779	0.39788	0	0	0.566932	0	0	0	0	0	0	0	0	0	0	0
I6SI9OZ02.NIGSP_CEIRS_CIP056_CH3_00116	IAV-free	0.011306	0.00506823	0	0	0	0.319298	0	0	0	0.00155945	0	0.0557505	0.000389864	0	0	0	0	0.000779727	0	0	0	0.331384	0.0904483	0.00272904	0	0	0	0	0	0.0140351	0.111891	0	0.000779727	0.054191	0.000389864	0	0	0	0	0	0	0	0	0	0
I6SI9OZ02.NIGSP_CEIRS_CIP056_CH3_00117	IAV-free	0.000909918	0.000909918	0	0	0	0.450106	0	0	0	0.00242645	0	0.0682439	0	0	0	0	0	0	0	0	0	0.345769	0.025781	0.00212314	0	0	0	0	0	0.00424628	0.077343	0	0	0.0221413	0	0	0	0	0	0	0	0	0	0	0
I6SI9OZ02.NIGSP_CEIRS_CIP056_CH3_00118	IAV-free	0.00326886	0.00163443	0	0	0	0.180605	0	0	0	0.0130755	0	0.140289	0	0	0	0	0	0	0	0	0	0.152275	0.236448	0.0051757	0	0	0	0	0	0.0242441	0.181967	0	0.00463089	0.0552983	0	0	0	0	0	0	0.000272405	0.000817216	0	0	0
I6SI9OZ02.NIGSP_CEIRS_CIP056_CH3_00119	IAV-free	0.00236806	0.00067659	0	0	0	0.145805	0	0	0	0.0121786	0	0.268945	0	0	0	0	0	0	0	0	0	0.100135	0.0818674	0.0101488	0	0	0	0	0	0.0196211	0.305819	0	0	0.0493911	0.000338295	0	0	0	0	0	0	0.00270636	0	0	0
I6SI9OZ02.NIGSP_CEIRS_CIP056_CH3_00120	IAV-free	0.000362582	0.000725163	0	0	0	0.105511	0	0	0	0.0253807	0	0.230964	0	0	0	0	0	0	0	0	0	0.0982596	0.17694	0.00761421	0.00290065	0	0	0	0	0.0184917	0.286077	0	0.00471356	0.039884	0	0	0	0	0	0	0	0.00217549	0	0	0
I6SI9OZ02.NIGSP_CEIRS_CIP056_CH3_00121	IAV-free	0.00551948	0.00194805	0	0	0	0.0935065	0	0.000324675	0	0.00357143	0	0.0581169	0	0	0	0	0	0.00584416	0	0	0	0.471429	0.194805	0.000974026	0	0	0	0	0	0.0162338	0.0928571	0	0.00422078	0.0503247	0	0	0	0	0.000324675	0	0	0	0	0	0
I6SI9OZ02.NIGSP_CEIRS_CIP056_CH3_00122	IAV-free	0.00230642	0.00197694	0	0	0	0.0685338	0	0	0	0.00823723	0	0.259308	0	0	0	0	0	0	0	0	0	0.0497529	0.0326194	0.0125206	0	0	0	0	0	0.0481054	0.411532	0	0	0.0985173	0	0	0	0	0	0	0.000329489	0.0062603	0	0	0
I6SI9OZ02.NIGSP_CEIRS_CIP056_CH3_00123	IAV-free	0.00321647	0.000321647	0	0	0	0.0640077	0	0	0	0.0202638	0	0.203602	0.000321647	0	0	0	0	0	0	0.00096494	0	0.0842715	0.267932	0.00418141	0	0	0	0	0	0.0270183	0.24992	0	0.00739788	0.0662592	0	0	0	0	0	0	0	0.000321647	0	0	0
I6SI9OZ02.NIGSP_CEIRS_CIP056_CH3_00124	IAV-free	0.0207891	0.00593975	0	0	0	0.093339	0	0	0	0.00721256	0	0.310989	0	0	0	0	0.0012728	0	0	0	0	0.0424268	0.0080611	0.0131523	0	0	0	0	0	0.0352143	0.376326	0	0	0.0852779	0	0	0	0	0	0	0	0	0	0	0
I6SI9OZ02.NIGSP_CEIRS_CIP056_CH3_00125	IAV-free	0.00510041	0.00318776	0	0	0	0.151419	0	0	0	0.00541919	0	0.26299	0	0	0	0	0	0.00541919	0	0	0	0.0669429	0.0079694	0.0124323	0.00350653	0	0	0	0	0.0232706	0.372649	0	0.000956328	0.0755499	0	0	0	0	0.000637552	0	0	0.00255021	0	0	0
IH3SHYN01.CH2_26_R1	IAV-infected	0	7.45e-05	0	0	0	0.00849795	0	0	0	0.00380171	0	0	0.00119269	0	0	0	0	0.00022363	0	0	0	0.00350354	0.00253448	0	0	0	0	0	0	0.0108088	0.454193	0	0	0.51517	0	0	0	0	0	0	0	0	0	0	0
I6SI9OZ02.NIGSP_CEIRS_CIP056_CH3_00126	IAV-free	0.00923254	0.00836699	0	0	0	0.0525101	0	0	0	0.00836699	0	0.282747	0.000577034	0	0	0	0	0	0	0	0	0.142816	0.00807848	0.0109636	0	0	0	0	0	0.0343335	0.358627	0.00144258	0.000288517	0.0784766	0	0	0	0	0	0	0	0.00317369	0	0	0
I6SI9OZ02.NIGSP_CEIRS_CIP056_CH3_00127	IAV-free	0.00418888	0.00418888	0	0	0	0.0495049	0	0	0	0.00913937	0	0.340061	0	0	0	0	0	0	0	0	0	0.0689261	0.0053313	0.00456969	0	0	0	0	0	0.0304646	0.395278	0	0	0.0868241	0	0	0	0	0	0	0.000380807	0.00114242	0	0	0
I6SI9OZ02.NIGSP_CEIRS_CIP056_CH3_00128	IAV-free	0.04297	0.0195893	0	0	0	0.162717	0	0	0	0.00916272	0	0.250869	0	0	0	0	0.00252765	0	0	0	0	0.0543444	0.0101106	0.00979463	0	0	0	0	0.000315956	0.0410742	0.30237	0	0.00157978	0.0909953	0	0	0	0	0	0	0	0.00157978	0	0	0
I6SI9OZ02.NIGSP_CEIRS_CIP056_CH3_00129	IAV-free	0.00121507	0.00202511	0	0	0	0.134467	0	0	0	0.00850547	0	0.289591	0	0	0	0	0	0	0	0	0	0.0522479	0.0121507	0.00972054	0	0	0	0	0	0.0328068	0.376671	0.0036452	0	0.0753341	0	0	0	0	0	0	0	0.00162009	0	0	0
IH3SHYN01.CH2_27_R1	IAV-infected	0.000146359	0.000292719	0	0	0	0.0436151	0	0	0	0	0	0.00548847	0	0	0	0	0	0	0	0	0	0.00878156	0.00548847	0	0.00124405	0	0	0	0	0.0218075	0.468057	0	0	0.445079	0	0	0	0	0	0	0	0	0	0	0
IH3SHYN01.CH2_28_R1	IAV-infected	0	0	0	0	0	0.0122615	0	0	0	0	0	0.00483551	0	0	0	0	0	0	0	0	0	0.00112253	0	0	0	0	0	0	0	0.0834125	0.483292	0	0.000259045	0.414817	0	0	0	0	0	0	0	0	0	0	0
IH3SHYN01.CH2_29_R1	IAV-infected	0	0	0	0	0	0.00168563	0	0	0	0.00140469	0	0.00393314	0	0	0	0	0	0	0	0	0	0	0	0	0	0	0	0	0	0.0250035	0.584633	0	0	0.38334	0	0	0	0	0	0	0	0	0	0	0
IH3SHYN01.CH2_02_R1	IAV-infected	0	0	0	0	0	0	0	0	0	0	0	0	0	0	0	0	0	0	0	0	0	0.0169492	0	0	0	0	0	0	0	0	0.0254237	0	0	0.957627	0	0	0	0	0	0	0	0	0	0	0
IH3SHYN01.CH2_30_R1	IAV-infected	6.9e-05	0	0	0	0	0.000206996	0	0	0	0	0	0.000206996	0	0	0	0	0	0	0	0	0	0.00137998	6.9e-05	0	0	0	0	0	0	0.0106258	0.772097	0	0	0.215345	0	0	0	0	0	0	0	0	0	0	0
IH3SHYN01.CH2_31_R1	IAV-infected	7.01e-05	7.01e-05	0	0	0	0.0163348	0	0	0	0	0	0	0	0	0	0	0	0	0	0	0	0.00021032	0	0	0	0	0	0	0	0.0336511	0.0126192	0	0	0.937044	0	0	0	0	0	0	0	0	0	0	0
IH3SHYN01.CH2_32_R1	IAV-infected	8.56e-05	8.56e-05	0	0	0	0.00274067	0	0	0	0	0	0.00402535	0	0	0	0	0	0	0	0	0	0.0190134	0.00539568	0	0	0	0	0	0	0.020298	0.494604	0	0	0.453751	0	0	0	0	0	0	0	0	0	0	0
IH3SHYN01.CH2_33_R1	IAV-infected	0	0	0	0	0	0.00567859	0	0	0	0	0	9.46e-05	0	0	0	0	0	0	0	0	0	0	9.46e-05	0	0	0	0	0	0	0.0112625	0.486182	0	0	0.496687	0	0	0	0	0	0	0	0	0	0	0
IH3SHYN01.CH2_34_R1	IAV-infected	0.00126984	0.000997732	0	0	0	0.02322	0	0	0	0.000634921	9.07e-05	0.000634921	9.07e-05	0	0	0	0	0.000816327	0	0	0	0.0965986	0.00263038	9.07e-05	0.000634921	0	0	0	0	0.0268481	0.0384581	0	0	0.806984	0	0	0	0	0	0	0	0	0	0	0
IH3SHYN01.CH2_35_R1	IAV-infected	5.93e-05	0.000237065	0	0	0	0.00918627	0	0	0	0	0	0.000711195	0	0	0	0	0	0	0	0	0	0.00242992	0.000355598	0	0	0	0	0	0	0.067445	0.217626	0	0	0.70195	0	0	0	0	0	0	0	0	0	0	0
IH3SHYN01.CH2_36_R1	IAV-infected	0.165138	0.220183	0	0	0	0.0275229	0	0	0	0.0183486	0	0	0	0	0	0	0	0	0	0	0	0	0	0	0	0	0	0	0	0	0.0733945	0	0	0.495413	0	0	0	0	0	0	0	0	0	0	0
IH3SHYN01.CH2_37_R1	IAV-infected	0.070211	0.107955	0	0	0	0.186282	0	0	0	0.0401786	0	0.0633117	0	0	0	0	0	0	0	0	0	0.0657468	0	0	0	0	0	0	0.000811688	0.0324675	0.0515422	0	0	0.381494	0	0	0	0	0	0	0	0	0	0	0
IH3SHYN01.CH2_38_R1	IAV-infected	0.000206186	0.0043299	0	0	0	0.0117526	0	0	0	0	0	0	0	0	0	0	0	0	0	0	0	0.0894845	0	0	0	0	0	0	0	0	0.0276289	0	0	0.866598	0	0	0	0	0	0	0	0	0	0	0
IH3SHYN01.CH2_39_R1	IAV-infected	0.00493203	0.00228558	0	0	0	0.0555756	0	0	0	0.0175629	0	0	0	0	0	0	0	0	0	0	0	0.275833	0.00300734	0	0	0	0	0	0	0.0074582	0.0619512	0	0	0.571394	0	0	0	0	0	0	0	0	0	0	0
IH3SHYN01.CH2_03_R1	IAV-infected	0.0143369	0.00358423	0	0	0	0.137395	0	0	0	0	0	0.156511	0	0	0	0	0	0	0	0	0	0.346476	0	0	0	0	0	0	0	0	0.119474	0	0	0.222222	0	0	0	0	0	0	0	0	0	0	0
IH3SHYN01.CH2_40_R1	IAV-infected	0.000968389	0.000691706	0	0	0	0.517604	0	0	0	0	0	0	0	0	0	0	0	0	0	0	0	0.476309	0	0	0	0	0	0	0	0.000345853	0.000345853	0	0	0.00373522	0	0	0	0	0	0	0	0	0	0	0
IH3SHYN01.CH2_41_R1	IAV-infected	0.0502092	0.106067	0	0	0	0.106904	0	0	0	0	0	0.0209205	0	0	0	0	0	0	0	0	0	0.384728	0.00397489	0	0	0	0	0	0	0	0.0169456	0	0	0.310251	0	0	0	0	0	0	0	0	0	0	0
IH3SHYN01.CH2_42_R1	IAV-infected	0.00100069	0.000687973	0	0	0	0.142848	0	0	0	0.00556633	0	0.00187629	0	0	0	0	0	0	0	0	0	0.734818	0.00125086	0	0	0	0	0	0	0.00100069	0.00369004	0	0	0.107261	0	0	0	0	0	0	0	0	0	0	0
IH3SHYN01.CH2_43_R1	IAV-infected	0.00194151	0.00279092	0	0	0	0.0506613	0	0	0	6.07e-05	0	0	0	0	0	0	0	0	0	0	0	0.94224	0.000242689	0	6.07e-05	0	0	0	0	0.000182017	0.000242689	0	0	0.00121345	0	0	0	0	0	0.000364033	0	0	0	0	0
IH3SHYN01.CH2_44_R1	IAV-infected	0.00106318	0.0018226	0	0	0	0.00326549	0	0	0	0	0	0	0	0	0	0	0	0	0	0	0	0.955954	7.59e-05	0	0	0	0	0	0	0.0132139	0.00258202	0	0	0.0220231	0	0	0	0	0	0	0	0	0	0	0
IH3SHYN01.CH2_45_R1	IAV-infected	0.00212459	0.00394567	0	0	0	0.396464	0	0	0	7.59e-05	0	7.59e-05	0	0	0	0	0	0	0	0	0	0.589954	0.000151757	0	7.59e-05	0	0	0	0	7.59e-05	0.000303513	0	0	0.00675317	0	0	0	0	0	0	0	0	0	0	0
IH3SHYN01.CH2_46_R1	IAV-infected	0.0885049	0.0889557	0	0	0	0.279189	0.000150263	0	0	0.0109692	0	0.000751315	0	0	0	0	0	0	0	0	0	0.218032	0.00210368	0	0	0	0	0	0.00210368	0	0.0189331	0	0	0.290308	0	0	0	0	0	0	0	0	0	0	0
IH3SHYN01.CH2_47_R1	IAV-infected	0.019338	0.0220363	0	0	0	0.246627	0	0	0	0.000539665	0.000539665	0	0	0	0	0	0	0	0	0	0	0.679709	0.000449721	0	0	0	0	0	0.000179888	0	0.00143911	0	0	0.0291419	0	0	0	0	0	0	0	0	0	0	0
IH3SHYN01.CH2_48_R1	IAV-infected	0.00277778	0.00193798	0	0	0	0.0768734	0	0	0	0.000710594	0	0.000839793	0	0	0	0	0	0.00148579	0	0	0	0.0439922	0.000904393	0	0	0	0	0	0	0.373062	0.0114987	0	0	0.485917	0	0	0	0	0	0	0	0	0	0	0
IH3SHYN01.CH2_49_R1	IAV-infected	0.00436205	0.00723704	0	0	0	0.23218	0	0	0	0	0	0.00267671	0	0	0	0	0	0	0	0	0	0.0156637	0.000198275	9.91e-05	0	0	0	0	0	0.312481	0.0298404	0	0	0.390503	0	0	0	0	0	0.0047586	0	0	0	0	0
IH3SHYN01.CH2_04_R1	IAV-infected	0.00111297	0.000417362	0	0	0	0	0	0	0	0	0	0	0	0	0	0	0	0	0	0	0	0.91458	0.00153033	0	0	0	0	0	0	0	0.0179466	0	0	0.0644129	0	0	0	0	0	0	0	0	0	0	0
IH3SHYN01.CH2_50_R1	IAV-infected	0.109561	0.15594	0	0	0	0.021509	0.000336078	0	0	0.000840195	0	0	0	0	0	0	0	0	0	0	0	0	0	0	0	0	0	0	0.000840195	0.211729	0.0136112	0	0	0.449168	0	0	0	0	0	0.0364645	0	0	0	0	0
IH3SHYN01.CH2_51_R1	IAV-infected	0.00920292	0.0181016	0	0	0	0.000912686	0	0	0	0	0	0	0	0	0	0	0	0	0	0	0	0.957332	0	0	0	0	0	0	0	7.61e-05	0.00235777	0	0	0.012017	0	0	0	0	0	0	0	0	0	0	0
IH3SHYN01.CH2_52_R1	IAV-infected	0.000804182	0.000502614	0	0	0	0.0676518	0.00150784	0	0	0.0445316	0.000100523	0.00301568	0	0	0	0	0	0	0	0	0	0.655207	0.0185967	0.000201045	0.000301568	0	0	0	0	0.166667	0.00261359	0	0.0022115	0.0349819	0	0	0	0	0.00100523	0.000100523	0	0	0	0	0
IH3SHYN01.CH2_53_R1	IAV-infected	0.001401	0.00101183	0	0	0	0.690068	0	0	0	0.000233499	0	0.000155666	0	0	0	0	0	0	0	0	0	0.125	0.00108966	0	0.000155666	0	0	0	0	0.0327677	0.069505	0	0	0.0786115	0	0	0	0	0	0	0	0	0	0	0
IH3SHYN01.CH2_54_R1	IAV-infected	0.0314266	0.0227025	0	0	0	0.172995	0.00584911	0	0	0.0379697	0	0.00267671	0	0.000297413	0	0	0	0	0	0	0	0.448498	0.0841677	9.91e-05	0.00565084	0	0	0	0	0.0563101	0.0172499	0	0.0126896	0.0992366	0	0	0	0	0.00218103	0	0	0	0	0	0
IH3SHYN01.CH2_55_R1	IAV-infected	0.0869113	0.0977566	0	0	0	0.0851285	0.00534839	0	0	0.119299	0	0.00757688	0	0.00653692	0	0	0	0	0	0	0	0.414352	0.0521468	0.00148566	0.00252563	0	0	0	0	0.0546724	0.00534839	0	0.00831972	0.050364	0	0	0	0	0.0022285	0	0	0	0	0	0
IH3SHYN01.CH2_56_R1	IAV-infected	0.000564228	0.00131653	0	0	0	0.0379913	0	0	0	0.000125384	0	0.00031346	0	0	0	0	0	0	0	0	0	0.00821265	0.000188076	0	0.00031346	0	0	0	0	0.770108	0.0312206	0	0	0.149646	0	0	0	0	0	0	0	0	0	0	0
IH3SHYN01.CH2_57_R1	IAV-infected	0.0169569	0.0319791	0	0	0	0.00170707	0	0	0	0.000113804	0.000113804	0.000113804	0	0	0	0	0.000569022	0	0	0	0	0.0174121	0.00125185	0	0.000796631	0	0	0	0.000113804	0.233299	0.0749972	0	0	0.620576	0	0	0	0	0	0	0	0	0	0	0
IH3SHYN01.CH2_58_R1	IAV-infected	0.00533554	0.00671542	0	0	0	0.000781933	0	0	0	0.000137988	0	0.000505956	0	0	0	0	0	0	0	0	0	0.0185364	0.00045996	0	9.2e-05	0	0	0	0	0.948024	0.000735937	0	0	0.0186744	0	0	0	0	0	0	0	0	0	0	0
IH3SHYN01.CH2_59_R1	IAV-infected	0.0044617	0.00950284	0	0	0	0.00637386	0	0	0	0.000115888	0	0.00133271	0	0	0	0	0	0	0	0	0	0.150307	0.000637386	0	0	0	0	0	0	0.641963	0.0106617	0	0	0.174644	0	0	0	0	0	0	0	0	0	0	0
IH3SHYN01.CH2_05_R1	IAV-infected	0	0.000181769	0.000908843	0	0	0.0341725	0	0	0.00608925	0	0	0	0	0	0	0	0	0	0	0	0	0.565664	0	0	0	0	0	0	0	0.125693	0.00408979	0.00454421	0	0.24875	0	0	0	0	0	0	0	0	0.00990639	0	0
IH3SHYN01.CH2_61_R1	IAV-infected	0.00123898	0.00357117	0	0	0	0.00655929	0	0	0	0.00517455	0	0	0	0	0	0	0	0	0	0	0	0.0743386	0.00225931	0	0	0	0	0	0	0.644122	0.0212084	0	0	0.241528	0	0	0	0	0	0	0	0	0	0	0
IH3SHYN01.CH2_62_R1	IAV-infected	0	0.000264574	0	0	0	0.00361584	0	0	0	0.00070553	0	0.0103184	0	0.00291031	0	0	0	0	0	0	0	0.912779	8.82e-05	0	0.00194021	0	0	0	0	0.00388041	0.00758444	0	0	0.0531793	0	0	0	0	0.00273393	0	0	0	0	0	0
IH3SHYN01.CH2_63_R1	IAV-infected	0.000661813	0.000441209	0	0	0	0.0172071	0	0	0	0	0	5.52e-05	0	0	0	0	0	0	0	0	0	0.00159938	0.000275756	0	0	0	0	0	0	0.457644	0.00661813	0	0	0.515497	0	0	0	0	0	0	0	0	0	0	0
IH3SHYN01.CH2_64_R1	IAV-infected	0.0134016	0.0170721	0	0	0	0.00990183	0	0	0	0	0	0	0	0	0	0	0	0	0	0	0	0.00409731	0.000512164	0	0	0	0	0	0	0.59761	0.00196329	0	0	0.355442	0	0	0	0	0	0	0	0	0	0	0
IH3SHYN01.CH2_65_R1	IAV-infected	0.00315409	0.00469267	0	0	0	0.0863913	0.000384645	0	0	0	0	0.00200015	0	0	0	0	0	0	0	0	0	0.068236	0.000538503	0	0	0	0	0	0	0.150704	0.0600046	0	0	0.623894	0	0	0	0	0	0	0	0	0	0	0
IH3SHYN01.CH2_66_R1	IAV-infected	0.00476569	0.00595711	0	0	0	0.0760524	0	0	0	0	0	0	0	0	0	0	0	0	0	0	0	0.0238284	0	0	0	0	0	0	0	0.166402	0.0613582	0	0	0.661636	0	0	0	0	0	0	0	0	0	0	0
IH3SHYN01.CH2_67_R1	IAV-infected	0.00369686	0.00359957	0	0	0	0.0465026	0	0	0	0	0	0.00155657	0	0	0	0	0	0	0	0	0	0.0615819	0	0	0	0	0	0	0	0.299835	0.0723806	0	0	0.510847	0	0	0	0	0	0	0	0	0	0	0
IH3SHYN01.CH2_68_R1	IAV-infected	0.00173883	0.0123457	0	0	0	0.0039993	0	0	0	0	0	0.00173883	0	0	0	0	0	0	0	0	0	0.0410363	0.0010433	0	0	0	0	0	0	0.145018	0.0472961	0	0	0.745783	0	0	0	0	0	0	0	0	0	0	0
IH3SHYN01.CH2_69_R1	IAV-infected	0.00472319	0.00960124	0	0	0	0.053736	0	0	0	0.00464576	0	0	0	0	0	0	0	0	0	0	0	0.214789	0.038947	0	0	0	0	0	0	0.542935	0.00301974	0	0	0.127604	0	0	0	0	0	0	0	0	0	0	0
IH3SHYN01.CH2_70_R1	IAV-infected	0.0309798	0.0452089	0	0	0	0.081232	0	0	0	0.00216138	0	0.00738473	0	0	0	0	0	0.00288184	0	0	0	0.439841	0.0727666	0	0	0	0	0	0	0.0904179	0.0239553	0	0	0.20317	0	0	0	0	0	0	0	0	0	0	0
IH3SHYN01.CH2_06_R1	IAV-infected	0	0	0	0	0	0	0	0	0	0	0	0.00471698	0	0	0	0	0	0	0	0	0	0.0165094	0	0	0	0	0	0	0	0.0306604	0.0990566	0	0	0.849057	0	0	0	0	0	0	0	0	0	0	0
IH3SHYN01.CH2_71_R1	IAV-infected	0.00239956	0.00270719	0	0	0	0.0147665	0	0	0	0.000369163	0	0	0	0	0	0	0	0.00116902	0	0	0	0.0638036	0.00393774	0	0	0	0	0	0	0.10195	0.00806005	0	0	0.800837	0	0	0	0	0	0	0	0	0	0	0
IH3SHYN01.CH2_72_R1	IAV-infected	0.0147263	0.0165324	0	0	0	0.00388997	0	0	0	0.00111142	0	0	0	0	0	0	0	0	0	0	0	0.0508475	0.0125035	0	0	0	0	0	0	0.311336	0.034454	0	0	0.554598	0	0	0	0	0	0	0	0	0	0	0
IH3SHYN01.CH2_73_R1	IAV-infected	0.0252196	0.0368883	0	0	0	0.0160602	0	0	0	0	0	0	0	0	0	0	0	0	0	0	0	0.279799	0.0321205	0	0	0	0	0	0	0	0.0525721	0	0	0.55734	0	0	0	0	0	0	0	0	0	0	0
IH3SHYN01.CH2_74_R1	IAV-infected	0.00109529	0.00153341	0	0	0	0.00240964	0	0	0	0	0	0.00690033	0.000547645	0	0	0	0	0	0	0	0	0.512815	0.0187295	0	0	0	0	0	0	0.0603505	0.00963855	0	0	0.38598	0	0	0	0	0	0	0	0	0	0	0
IH3SHYN01.CH2_75_R1	IAV-infected	0.0135275	0.0199155	0	0	0	0.0549554	0	0	0	0	0	0.000845467	0	0.0877407	0	0	0	0	0	0	0	0.226116	0	0	0	0	0	0	0	0.21597	0.0209488	0	0	0.359981	0	0	0	0	0	0	0	0	0	0	0
IH3SHYN02.CH2_100_R1	IAV-infected	0.00148254	0.00049418	0	0	0	0.00175708	0	0	0	0	0	0.000768724	0	0	0	0	0	0	0	0	0	0.000878542	0.0121898	0.00093345	0	0	0	0	0	0.573523	0.0155941	0	0	0.392379	0	0	0	0	0	0	0	0	0	0	0
IH3SHYN02.CH2_101_R1	IAV-infected	0	0	0	0	0	0.00463958	0	0	0	0	0	0	0	0	0	0	0	0	0	0	0	0.00848704	0.0132398	0	0	0	0	0	0	0.56535	0.00837388	0	0	0.399909	0	0	0	0	0	0	0	0	0	0	0
IH3SHYN02.CH2_102_R1	IAV-infected	0	0	0	0	0	0.0036855	0	0	0	0	0	0	0	0	0	0	0	0	0	0	0	0.00184275	0.022113	0	0	0	0	0	0	0.247543	0.0178133	0	0	0.707002	0	0	0	0	0	0	0	0	0	0	0
IH3SHYN02.CH2_103_R1	IAV-infected	0.00981792	0.010532	0	0	0	0	0	0	0	0	0	0.0269547	0	0	0	0	0	0	0	0	0	0.012674	0.0747947	0	0	0	0	0	0	0.0947876	0.0162442	0	0	0.754195	0	0	0	0	0	0	0	0	0	0	0
IH3SHYN02.CH2_104_R1	IAV-infected	0	0.00020145	0	0	0	0.00020145	0	0	0	0	0	0.02639	0	0	0	0	0	0	0	0	0	0	0.0410959	0	0	0	0	0	0	0.0785657	0.0610395	0	0	0.792506	0	0	0	0	0	0	0	0	0	0	0
IH3SHYN01.CH2_07_R1	IAV-infected	0	0.00287356	0	0	0	0.0840517	0	0	0	0.012931	0	0.000718391	0	0	0	0	0	0	0	0	0	0.150862	0.00359195	0	0.00646552	0	0	0	0	0.00431035	0.0352011	0	0	0.698994	0	0	0	0	0	0	0	0	0	0	0
IH3SHYN02.CH2_105_R1	IAV-infected	0	0	0	0	0	0.283179	0	0	0	0	0	0	0	0	0	0	0	0.0043692	0	0	0	0.036319	0	0	0	0	0	0	0	0.123703	0.0297652	0	0	0.522665	0	0	0	0	0	0	0	0	0	0	0
IH3SHYN02.CH2_106_R1	IAV-infected	0.000638388	7.09e-05	0	0	0	0.333948	0	0	0	0	0	0	0	0	0	0	0	0	0	0	0	0.0133352	0.00758973	0	0	0	0	0	0	0.505745	0.00035466	0	0	0.138317	0	0	0	0	0	0	0	0	0	0	0
IH3SHYN02.CH2_107_R1	IAV-infected	0.00237147	0.00189717	0	0	0	0.252039	0	0	0	0	0	0.00104345	0	0	0	0	0	0	0	0	0	0.100171	0.0166951	0	0	0	0	0	0	0.189907	0.0191614	0	0	0.416714	0	0	0	0	0	0	0	0	0	0	0
IH3SHYN02.CH2_108_R1	IAV-infected	0.00240348	0.0058585	0	0	0	0.476341	0	0	0	0	0	0	0.000901307	0	0	0	0	0	0	0	0	0.162235	0.00638426	0	0	0	0	0	0	0.0854739	0.0050323	0	0	0.25537	0	0	0	0	0	0	0	0	0	0	0
IH3SHYN02.CH2_109_R1	IAV-infected	0	0	0	0	0	0.086828	0	0	0	0	0	0.0009431	0	0	0	0	0	0	0	0	0	0.00213769	0.0281672	0	0	0	0	0	0	0.189374	0.00685319	0	0	0.685696	0	0	0	0	0	0	0	0	0	0	0
IH3SHYN02.CH2_110_R1	IAV-infected	9.96e-05	4.98e-05	0	0	0	0.266511	0	0	0	0	9.96e-05	0	0.000249029	0	0	0	0	0.000149417	0	0	0	0.530332	0.00283893	0.000199223	4.98e-05	0	0	0	0	0.0173324	0.0034864	0	0	0.178603	0	0	0	0	0	0	0	0	0	0	0
IH3SHYN02.CH2_111_R1	IAV-infected	0.000161438	0	0	0	0	0.120756	0	0	0	0	0	0.00156057	0	0	0	0	0	0	0	0	0	0.010924	0.00516601	0	0	0	0	0	0	0.0333638	0.0265296	0	0	0.801539	0	0	0	0	0	0	0	0	0	0	0
IH3SHYN02.CH2_112_R1	IAV-infected	0.00090536	0.000784645	0	0	0	0.941091	0	0	0	6.04e-05	0	0	0	0	0	0	0	0.000120715	0	0	0	0.00881217	0.00838967	0.000301787	0	0	0	0	0	0.00826895	0.000724288	0	0	0.0305408	0	0	0	0	0	0	0	0	0	0	0
IH3SHYN02.CH2_113_R1	IAV-infected	0.00029417	0.000529505	0	0	0	0.496911	0	0	0	0	0	0.000235336	0	0	0	0	0	0	0	0	0	0.00523622	0.000411837	0	0	0	0	0	0	0.103018	0.0029417	0	0	0.390422	0	0	0	0	0	0	0	0	0	0	0
IH3SHYN02.CH2_114_R1	IAV-infected	0.000943082	0.00183069	0	0	0	0.818152	0	0	0.000277377	0.000110951	0	0.000166426	0.000110951	0	0	0	0	0.000998558	0	0	0	0.00438256	0.00205259	0.000388328	0	0	0	0	0	0.000998558	0.00565849	0	0	0.16393	0	0	0	0	0	0	0	0	0	0	0
IH3SHYN01.CH2_08_R1	IAV-infected	0	0	0	0	0	0.0209816	0	0	0	0.121768	0	0	0	0	0	0	0	0	0	0	0	0.042338	0.00112402	0	0	0	0	0	0	0.32559	0	0	0	0.488198	0	0	0	0	0	0	0	0	0	0	0
IH3SHYN02.CH2_115_R1	IAV-infected	5.82e-05	0.000174734	0	0	0	0.08195	0	0	0	0.00267925	0	0.000349467	0	0	0	0	0	0	0	0	0	0.0451395	0.0163085	0	0	0	0	0	0	0.00064069	0.020735	0	0	0.831965	0	0	0	0	0	0	0	0	0	0	0
IH3SHYN02.CH2_116_R1	IAV-infected	0.000315789	5.26e-05	0	0	0	0.0138421	0	0	0	0	0	0.00163158	0	0	0	0	0	0	0	0	0	0.00126316	0.0132105	0	0	0	0	0	0	0.225368	0.00921053	0	0	0.733211	0	0	0	0.00189474	0	0	0	0	0	0	0
IH3SHYN02.CH2_117_R1	IAV-infected	0.00238404	0.0013475	0	0	0	0.161026	0	0	0	0.000621923	0	0.00331692	0	0	0	0	0	0	0	0	0	0.0834931	0.0557657	0.000155481	0	0	0	0	0	0.100078	0.0145634	0	0	0.577248	0	0	0	0	0	0	0	0	0	0	0
IH3SHYN02.CH2_118_R1	IAV-infected	0.0245595	0.0250934	0	0	0	0.0117459	0	0	0	0	0	0	0	0	0	0	0	0.00800854	0	0	0	0	0.0128137	0	0	0	0	0	0	0.148425	0.0266951	0	0	0.742659	0	0	0	0	0	0	0	0	0	0	0
IH3SHYN02.CH2_119_R1	IAV-infected	0.1	0.314286	0	0	0	0.0142857	0	0	0	0	0	0	0	0	0	0	0	0	0	0	0	0.0142857	0.114286	0	0	0	0	0	0	0	0.0714286	0	0	0.371429	0	0	0	0	0	0	0	0	0	0	0
IH3SHYN02.CH2_120_R1	IAV-infected	0.000830479	0.00332191	0	0	0	0.524862	0	0	0	0.000415239	0	0.00249144	0	0	0	0	0	0.000830479	0	0	0	0.342365	0.014741	0.0020762	0	0	0	0	0	0.0052943	0.0116267	0.00010381	0.00166096	0.0851241	0	0	0	0	0	0.0042562	0	0	0	0	0
IH3SHYN02.CH2_121_R1	IAV-infected	0.00102881	0.00030259	0	0	0	0.0253571	0	0	0	0	0	0	0	0	0	0	0	0	0	0	0	0.00308642	0.0171266	0.00030259	0	0	0	0	0	0.133261	0.0196684	0	0	0.799867	0	0	0	0	0	0	0	0	0	0	0
IH3SHYN02.CH2_122_R1	IAV-infected	0.000248509	0.000497018	0	0	0	0.0270875	0	0	0.000372763	0	0	0.00124255	0	0	0	0	0	0	0	0	0	0.876243	0.00149105	0	0	0	0	0	0	0.00521869	0.00335487	0	0	0.0842445	0	0	0	0	0	0	0	0	0	0	0
IH3SHYN02.CH2_123_R1	IAV-infected	0.000441209	0	0	0	0	0.00441209	0	0	0	0.000110302	0	0.000661813	0	0	0	0	0	0	0	0	0	0.00242665	0.00363997	0.000551511	0	0	0	0	0	0.106552	0.00573572	0	0	0.875469	0	0	0	0	0	0	0	0	0	0	0
IH3SHYN02.CH2_124_R1	IAV-infected	0.00356268	0.00178134	0	0	0	0.0140281	0	0	0	0	0	0.0109107	0	0	0	0	0	0	0	0	0	0.0418615	0.117791	0	0	0	0	0	0	0.00089067	0.132265	0	0	0.675351	0	0	0	0.00155867	0	0	0	0	0	0	0
IH3SHYN01.CH2_09_R1	IAV-infected	0.00828287	0.00701351	4.68e-06	7.95e-06	1.17e-05	0.219421	0.000105663	4.63e-05	4.39e-05	0.00536217	5.84e-05	0.0382706	0.000101923	0.000476887	3.74e-06	8.42e-06	2.62e-05	0.00184209	1.96e-05	9.35e-06	4.21e-06	0.170044	0.0198768	0.000940215	0.00054655	2.15e-05	2.43e-05	3.74e-06	3.97e-05	0.111772	0.101063	6.08e-05	0.000611069	0.312932	1.68e-05	3.09e-05	7.01e-06	2.01e-05	0.00016317	0.000351119	7.11e-05	0.000158027	5.1e-05	5.1e-05	2.38e-05

## Sheet: Figure2_humans_tax_order
Figure 2: Comprehensive order-level taxonomic breakdown for IAV-free and IAV-infected human subjects.
#OTU ID	InfectionState	Unclassified;Other;Other;Other	Bacteria;Other;Other;Other	Bacteria;Acidobacteria;Acidobacteria-6;iii1-15	Bacteria;Acidobacteria;[Chloracidobacteria];RB41	Bacteria;Actinobacteria;Acidimicrobiia;Acidimicrobiales	Bacteria;Actinobacteria;Actinobacteria;Other	Bacteria;Actinobacteria;Actinobacteria;Actinomycetales	Bacteria;Actinobacteria;Actinobacteria;Bifidobacteriales	Bacteria;Actinobacteria;Coriobacteriia;Coriobacteriales	Bacteria;Actinobacteria;Rubrobacteria;Rubrobacterales	Bacteria;Actinobacteria;Thermoleophilia;Gaiellales	Bacteria;Actinobacteria;Thermoleophilia;Solirubrobacterales	Bacteria;Bacteroidetes;Bacteroidia;Bacteroidales	Bacteria;Bacteroidetes;Cytophagia;Cytophagales	Bacteria;Bacteroidetes;Flavobacteriia;Flavobacteriales	Bacteria;Bacteroidetes;Sphingobacteriia;Sphingobacteriales	Bacteria;Bacteroidetes;[Saprospirae];[Saprospirales]	Bacteria;Chlorobi;Ignavibacteria;Ignavibacteriales	Bacteria;Chlorobi;OPB56;unclassified	Bacteria;Cyanobacteria;4C0d-2;MLE1-12	Bacteria;Cyanobacteria;4C0d-2;YS2	Bacteria;Cyanobacteria;Chloroplast;Other	Bacteria;Cyanobacteria;Chloroplast;Streptophyta	Bacteria;Cyanobacteria;ML635J-21;unclassified	Bacteria;Cyanobacteria;Oscillatoriophycideae;Chroococcales	Bacteria;Firmicutes;Other;Other	Bacteria;Firmicutes;Bacilli;Bacillales	Bacteria;Firmicutes;Bacilli;Gemellales	Bacteria;Firmicutes;Bacilli;Lactobacillales	Bacteria;Firmicutes;Bacilli;Turicibacterales	Bacteria;Firmicutes;Clostridia;Clostridiales	Bacteria;Firmicutes;Clostridia;Thermoanaerobacterales	Bacteria;Firmicutes;Erysipelotrichi;Erysipelotrichales	Bacteria;Fusobacteria;Fusobacteriia;Fusobacteriales	Bacteria;GN02;BD1-5;unclassified	Bacteria;OD1;unclassified;unclassified	Bacteria;OD1;ABY1;unclassified	Bacteria;Proteobacteria;Other;Other	Bacteria;Proteobacteria;Alphaproteobacteria;Other	Bacteria;Proteobacteria;Alphaproteobacteria;BD7-3	Bacteria;Proteobacteria;Alphaproteobacteria;Caulobacterales	Bacteria;Proteobacteria;Alphaproteobacteria;Rhizobiales	Bacteria;Proteobacteria;Alphaproteobacteria;Rhodobacterales	Bacteria;Proteobacteria;Alphaproteobacteria;Rhodospirillales	Bacteria;Proteobacteria;Alphaproteobacteria;Rickettsiales	Bacteria;Proteobacteria;Alphaproteobacteria;Sphingomonadales	Bacteria;Proteobacteria;Betaproteobacteria;Other	Bacteria;Proteobacteria;Betaproteobacteria;ASSO-13
IH3SHYN02.CH2_125_R1	IAV-infected	0.000849257	0.000212314	0	0	0	0	0.0460722	0.000212314	0	0	0	0	0.0029724	0	0.0367304	0	0	0	0	0	0	0	0.010828	0	0	0	0.176221	0	0.0825902	0	0.0719745	0	0.00509554	0.00254777	0	0	0	0	0	0	0	0.0138004	0	0	0	0.00509554	0	0
IH3SHYN02.CH2_131_R1	IAV-infected	0.0141114	0.0240849	0	0	0	0	0.604668	0	0	0	0	0	0.000954907	0	0.000954907	0	0	0	0	0	0	0	0	0	0	0	0.212414	0	0.117454	0	0.00212202	0	0	0.000636605	0	0	0	0	0	0	0	0.000424403	0	0	0	0	0	0
IH3SHYN02.CH2_132_R1	IAV-infected	0.0034073	0.0031452	0	0	0	0	0.73589	0.000174734	0	0	0	0	0	0	0	0	0	0	0	0	0	0	0	0	0	0	0.0162502	0	0.230124	0	0.000611567	0	0	0	0	0	0	0	0	0	0	0	0	0	0	0	0	0
IH3SHYN02.CH2_133_R1	IAV-infected	0.0180505	0.0120337	0	0	0	0	0.129964	0.00300842	0	0	0	0	0	0	0	0	0	0	0	0	0	0	0	0	0	0	0.290614	0	0.201564	0	0	0	0	0	0	0	0	0	0	0	0	0.00180505	0.0709988	0.000601685	0	0	0	0
IH3SHYN02.CH2_134_R1	IAV-infected	0.0832579	0.290498	0	0	0	0	0.0380091	0.00271493	0	0	0	0	0	0	0	0	0	0	0	0	0	0	0	0	0	0	0.266063	0	0.000904977	0	0	0	0	0	0	0	0	0.000904977	0	0	0	0	0.0298643	0	0	0	0	0
IH3SHYN01.CH2_10_R1	IAV-infected	0	0	0	0	0	0	0	0	0	0	0	0	0	0	0	0	0	0	0	0	0	0	0	0	0	0	0.000194894	0	0.0126681	0	0.0561294	0	0	0	0	0	0	0	0	0	0	0.00857533	0	0	0	0	0	0
IH3SHYN02.CH2_135_R1	IAV-infected	0	0	0	0	0	0	0.0045045	0.000307125	0	0	0	0	0.0004095	0	0.000102375	0	0	0	0	0	0	0	0.000102375	0	0	0	0.00665438	0.000716626	0.00235463	0.000102375	0.000614251	0	0	0	0	0	0	0	0	0	0.00501638	0.002457	0.0012285	0	0.000307125	0	0	0
IH3SHYN02.CH2_142_R1	IAV-infected	0	0.000102103	0	0	0	0	0.0228711	0	0	0	0	0	0	0	0.000102103	0	0	0	0	0	0	0	0	0	0	0	0.000102103	0	0.0488054	0	0.000204207	0	0	0	0	0	0	0	0	0	0	0	0	0	0	0	0	0
IH3SHYN02.CH2_143_R1	IAV-infected	0	0	0	0	0	0	0.111125	0	0	0	0	0	0	0	0	0	0	0	0	0	0	0	0	0	0	0	0.000125992	0	0.00352778	0	0.000125992	0	0	0	0	0	0	0	0	0	0	0	0	0	0	0	0	0
IH3SHYN02.CH2_144_R1	IAV-infected	0.000981957	0.000490978	0	0	0	0	0.594575	0	0	0	0	0	0.000122745	0	0	0	0	0	0	0	0	0	0.000122745	0	0	0	0	0	0.00147294	0	0.000122745	0	0	0	0	0	0	0	0	0	0	0.000122745	0	0	0	0	0	0
IH3SHYN01.CH2_11_R1	IAV-infected	0.15658	0.122045	0	0	0	0	0.107795	0.00117351	0	0	0	0	0.0333613	0	0.0134116	0	0	0	0	0	0	0.00117351	0.0258173	0	0	0	0.000838223	0	0.00687343	0	0.00502934	0	0	0.0279966	0	0	0	0	0	0	0.00569992	0.0813076	0	0	0	0.0380553	0	0
IH3SHYN02.CH2_145_R1	IAV-infected	0	0	0	0	0	0	0.0288951	0	0	0	0	0	0	0	0	0	0	0	0	0	0	0	0	0	0	0	0	0	0.00149223	0	0	0	0	0	0	0	0	0	0	0	0	0.000203486	0	0	0	0	0	0
IH3SHYN02.CH2_146_R1	IAV-infected	0	0	0	0	0	0	0.00674049	0	0	0	0	0	0	0	0	0	0	0	0	0	0	0	0	0	0	0	0	0	0	0	0	0	0	0	0	0	0	0	0	0	0	8.02e-05	0	0	0	0	0	0
IH3SHYN02.CH2_147_R1	IAV-infected	9.08e-05	9.08e-05	0	0	0	0	0.819593	0	0	0	0	0	0.000272381	0	0	0	0	0	0	0	0	0	9.08e-05	0	0	0	0	0	0.0603777	0	9.08e-05	0	0	0	0	0	0	0	0	0	0	0.000272381	0	0	0	0.000363174	0	0
IH3SHYN01.CH2_12_R1	IAV-infected	0.000177873	0.00133405	0	0	0	0	0	0.000533618	0	0	0	0	0	0	0.00791533	0	0	0	0	0.00337958	0	0	0	0	0	0	0	0	0.000177873	0	0.00133405	0	0	0	0	0	0	0	0	0	0	0.000177873	0	0	0	0	0	0
IH3SHYN02.CH2_85_R1	IAV-infected	0.000251805	0.000251805	0	0	0	0	0.00352526	0	0	0	0	0	0.206144	8.39e-05	0.0823401	0	0	0	0	0	0	0	0	0	0	0	0.000671479	8.39e-05	0.366292	0	0.0849421	0	0	0.0360081	0	0	0	0	0	0	0	0.0830955	0	0	0	0	0	0
IH3SHYN02.CH2_86_R1	IAV-infected	0.000482253	0.000289352	0	0	0	0	0.0379051	0.000289352	0	0.00250772	0	0	0.0207369	0	0.00983796	0	0	0	0	0	0	0.00626929	0.0447531	0	0	0	0.0698302	0	0.228492	0	0.0101273	0	0	0	0	0	0	0	0	0	0	9.65e-05	0	0.00173611	0.00337577	0.00954861	0	0
IH3SHYN02.CH2_87_R1	IAV-infected	0	0.000130727	0	0	0	0	0.418197	0.000130727	0	0	0	0	0.0110465	0	0.00509837	0	0	0	0	0	0	0.000130727	0.000261455	0	0	0	0.0865416	0.0037911	0.0503301	0	0.0083012	0	0.000261455	0.00568665	0.00300673	0	0	0	0	0	0	0.0674554	0.000261455	0	0	0.000784365	0	0
IH3SHYN02.CH2_88_R1	IAV-infected	6.55e-05	0	0	0	0	0	0	6.55e-05	0	0	0	0	0	0	0	0	0	0	0	0	0	0	0	0	0	0	0	0	0.0390512	0	0.000196567	0	0	0	0	0	0	0	0	0	0.00150701	0.775849	0	0	0	0	0	0
IH3SHYN02.CH2_89_R1	IAV-infected	0.000111788	0.000335364	0	0	0	0	0.00178861	0.00055894	0	0	0	0	0.000894304	0	0	0	0	0	0	0	0	0	0	0	0	0	0.00139735	0	0.00760159	0	0.00195629	0	0	0	0	0	0	0	0	0	0	0.55486	0	0	0	0	0	0
IH3SHYN02.CH2_90_R1	IAV-infected	0	6.29e-05	0	0	0	0	0.00881113	6.29e-05	0	0	0	0	0	0	0.000125873	0	0	0	0	0	0	0	0	0	0	0	0.00383913	0	0.0174334	0	0.00144754	0	0	0	0	0	0	0	0	0	0.00472025	0.120775	0	0	0	0	0	0
IH3SHYN02.CH2_91_R1	IAV-infected	0.000752068	0.000250689	0	0	0	0	0.0957633	0.000501379	0	0	0	0	0.003635	0	0.0135372	0	0	0	0	0	0	0	0.000125345	0	0	0	0.0426172	0.000752068	0.0253196	0.000125345	0.026197	0	0.000125345	0	0	0	0	0	0	0	0	0.172349	0.003635	0	0	0	0	0
IH3SHYN02.CH2_92_R1	IAV-infected	0.000642467	0.00160617	0	0	0	0	0.019274	0.000642467	0.00883392	0	0	0	0	0	0.00224864	0	0	0	0	0	0	0	0	0	0	0	0.0634436	0	0.0126887	0	0.030196	0	0	0	0	0	0	0	0	0	0	0.0938002	0	0	0	0	0	0
IH3SHYN01.CH2_13_R1	IAV-infected	0.000266217	0.000532434	0	0	0	0	0.0256456	0.000177478	0	0	0	0	0	0	0	0	0	0	0	0	0	0	0	0	0	0	0.0088739	0	0.00133109	0	0.000177478	0	0	0	0	0	0	0	8.87e-05	0	0.0219185	0.147573	0	0	0	0.0374479	0	0
IH3SHYN02.CH2_93_R1	IAV-infected	0.00653097	0.00342401	0	0	0	0	0.0464777	0.000824298	0	0	0	0	0	0	0.000317038	0	0	0	0	0	0	0	0	0	0	0	0.0446389	0	0.00646757	0	0.0100818	0	0	0	0	0	0	0	0	0	0	0.696849	0	0	0	0	0	0
IH3SHYN02.CH2_94_R1	IAV-infected	0.00075815	0.000349915	0	0	0	0	0.00338252	0	0	0	0	0	0	0.000349915	0.000641512	0	0	0	0	0	0	0	0.000233277	0	0	0	0.000699831	0	0.000933108	0	0.000933108	0	0	0	0	0	0	0	0	0	0.000174958	0.55829	0	0	0	0.000116638	0	0
IH3SHYN02.CH2_95_R1	IAV-infected	0.0184615	0	0	0	0	0	0	0	0	0	0	0	0	0	0	0	0	0	0	0	0	0	0	0	0	0	0	0	0.00307692	0	0	0	0	0	0	0	0	0	0	0	0	0.00615385	0	0	0	0	0	0
IH3SHYN02.CH2_96_R1	IAV-infected	0.000126088	0.000378263	0	0	0	0	0.00151305	0.000126088	0	0	0	0	0	0	0.000126088	0	0	0	0	0	0	0	0	0	0	0	0	0	0.000882613	0	0.00239566	0	0	0	0	0	0	0	0	0	0.000882613	0.477998	0	0	0	0	0	0
IH3SHYN02.CH2_97_R1	IAV-infected	0	0	0	0	0	0	0.135767	0.0162475	0	0	0	0	0	0	0.00289339	0	0	0	0	0	0	0	0	0	0	0	0	0	0.15513	0	0.0734476	0	0	0	0	0	0	0	0	0	0	0.0144669	0	0	0	0	0	0
IH3SHYN02.CH2_98_R1	IAV-infected	0.10998	0.311609	0	0	0	0	0.0366599	0.0264766	0	0	0	0	0.00203666	0	0	0	0	0	0	0	0	0	0	0	0	0	0.00203666	0	0.164969	0	0.0162933	0	0.01222	0	0	0	0	0	0	0	0	0	0	0	0	0	0	0
IH3SHYN02.CH2_99_R1	IAV-infected	0.00655834	0.0177173	0	0	0	0	0	0	0	0	0	0	0	0	0	0	0	0	0	0	0	0	0	0	0	0	0.00117463	0	0	0	0	0	0	0	0	0	0	0	0	0	0	0.134886	0	0	0	0	0	0
I6FH0SI01.NIGSP_CEIRS_CIP056_CH3_00001	IAV-free	0.0854283	0.0478555	0	3.91e-05	0	0	0.306213	0	0.000312781	0	0	0	0.00668569	0	0.0781171	0.000469172	0	0	0	0	0	0	0.0422254	0	0	0	0.0845682	0.00132932	0.041248	0	0.00637291	0	0.000351879	0	0	0	0	0	0	0	0.000938343	0.00129022	0	0.0161473	0.00144661	0.0145443	0.000390976	0
I6FH0SI01.NIGSP_CEIRS_CIP056_CH3_00003	IAV-free	0.0443849	0.025916	0	0	0	0	0.0953232	0	0	0	0	0	0.0107239	0	0.162049	0	0	0	0	0	0	0	0	0	0	0	0.0277033	0	0.0345547	0	0.0145964	0	0	0	0	0	0	0	0	0	0	0	0	0.0664284	0	0.00625559	0	0
I6FH0SI01.NIGSP_CEIRS_CIP056_CH3_00004	IAV-free	0.0621359	0.0372462	0	0	0	0.00211827	0.185349	0	0	0	0	0	0.0185349	0.00653133	0.151456	0	0	0	0	0	0	0	0	0	0	0	0.0264784	0.00123566	0.0478376	0	0.0123566	0	0.000176523	0.00247131	0	0	0	0	0	0	0.000353045	0.0174757	0.000882613	0.0353045	0	0.0206531	0	0
IH3SHYN01.CH2_14_R1	IAV-infected	0.000932153	0.000332912	0	0	0	0	0	6.66e-05	0	0	0	0	6.66e-05	0	0	0	0	0	0	0	0	0	0	0	0	0	0	0	0.00492709	0	0.000199747	0	0	0	0	0	0	0	0	0	0	0.00193089	0	0	0	0	0	0
I6FH0SI01.NIGSP_CEIRS_CIP056_CH3_00005	IAV-free	0.0148355	0.0144055	0	0	0	0	0.29757	0	0	0	0	0	0.00408514	0	0.195872	0	0	0	0	0	0	0	0	0	0	0	0.0167706	0	0.0524618	0	0.00731026	0	0.000430015	0.00107504	0	0	0	0	0	0	0	0.00193507	0.00150505	0.0238658	0	0.0210707	0	0
I6FH0SI01.NIGSP_CEIRS_CIP056_CH3_00006	IAV-free	0.00559284	0	0	0	0	0	0.237696	0	0	0	0	0	0.0363535	0	0.0978747	0	0	0	0	0	0	0	0	0	0	0	0.0285235	0.00447427	0.200783	0	0.0514541	0	0	0	0	0	0	0	0	0	0	0	0	0.0134228	0	0.0134228	0	0
I6FH0SI01.NIGSP_CEIRS_CIP056_CH3_00007	IAV-free	0.121625	0.0501475	0	0	0	0	0.0830497	0	0	0	0	0	0.00521897	0	0.172226	0	0	0	0	0	0	0	0	0	0	0	0.0222373	0	0.0197413	0	0.00658044	0	0	0	0	0	0	0	0	0	0	0	0	0.0399365	0	0.0165646	0.000226912	0
I6FH0SI01.NIGSP_CEIRS_CIP056_CH3_00008	IAV-free	0.0104813	0.0103336	0	0	0	0	0.49749	0	0	0	0	0	0.0063478	0	0.0735164	0	0	0	0	0	0	0	0	0	0	0	0.0404488	0	0.0138766	0	0.0899026	0	0.000147623	0	0	0	0	0	0	0	0.00088574	0	0	0.0364629	0	0.00870977	0	0
I6FH0SI01.NIGSP_CEIRS_CIP056_CH3_00009	IAV-free	0.00241546	0.000966184	0	0	0	0	0.846135	0	0	0	0	0	0.00241546	0	0.0192029	0	0	0	0	0.000120773	0	0	0.00603865	0	0	0	0.0141304	0.000241546	0.013285	0	0.0187198	0	0	0.000483092	0	0	0	0	0	0	0	0.000362319	0.000362319	0.00845411	0	0.00169082	0	0.000120773
I6FH0SI01.NIGSP_CEIRS_CIP056_CH3_00010	IAV-free	0	0	0	0	0	0	0.356508	0	0	0	0	0	0.0153139	0	0.0924962	0	0	0	0	0	0	0	0	0	0	0	0.0367534	0.0042879	0.12925	0	0.0698315	0	0.000612557	0	0	0	0	0	0	0	0	0.00490046	0	0.0147014	0	0.011026	0	0
I6FH0SI01.NIGSP_CEIRS_CIP056_CH3_00011	IAV-free	0.0019755	0.0018438	0	0	0	0.000263401	0.748453	0.000395101	0	0	0	0	0.0011853	0	0.0453049	0	0	0	0	0	0	0	0.000395101	0	0	0	0.0243645	0.0014487	0.0167259	0	0.0475438	0	0	0.000395101	0	0	0	0	0	0	0	0.000263401	0	0.00803372	0	0.0022389	0	0
I6FH0SI01.NIGSP_CEIRS_CIP056_CH3_00012	IAV-free	0.00330506	0.00132202	0	0	0	0	0.739231	0.000110169	0	0	0	0	0.00242371	0	0.0558555	0	0	0	0	0	0	0	0	0	0	0	0.0309574	0.000330506	0.00914399	0	0.0413132	0	0.000220337	0	0	0	0	0	0	0	0	0.00143219	0.00132202	0.00903382	0	0.00286438	0	0.000110169
I6FH0SI01.NIGSP_CEIRS_CIP056_CH3_00013	IAV-free	0.00547489	0.00166627	0	0	0	0	0.698643	0	0	0	0	0	0.00975958	0	0.0468936	0	0	0	0	0	0	0	0	0	0	0	0.0211854	0.00142823	0.0299929	0	0.0340395	0	0.000952154	0	0	0	0	0	0	0	0.000238039	0	0	0.0111878	0	0.000238039	0	0
I6FH0SI01.NIGSP_CEIRS_CIP056_CH3_00015	IAV-free	0	0.000362976	0	0	0	0	0.0936479	0.000725953	0	0	0	0	0.030127	0	0.171688	0	0	0.00145191	0	0	0	0	0.0333938	0	0	0	0.0261343	0.00254083	0.111797	0	0.0123412	0	0	0	0	0	0	0	0	0	0.00362976	0.00943739	0	0.0203267	0	0.0228675	0.00145191	0.000725953
IH3SHYN01.CH2_15_R1	IAV-infected	0.00752491	0.00976205	0	0	0	0	0.0340994	0.000203376	0	0	0	0	0	0	0	0	0	0	0	0	0	0	0	0	0	0	0.262626	0	0	0	0.0117958	0	0	0	0	0	0	0	0	0	0	0.00921971	0.00650803	0	0	6.78e-05	0	0
I6FH0SI01.NIGSP_CEIRS_CIP056_CH3_00016	IAV-free	0.0337079	0.0180367	0	0	0	0	0.0952099	0.000147842	0	0	0	0	0.0035482	0	0.207569	0	0	0	0	0	0	0	0	0	0	0	0.023359	0	0.0141928	0	0.0544057	0	0	0	0	0	0	0	0	0	0.000887049	0	0.00280899	0.0557363	0	0.00768776	0.000739208	0
I6FH0SI01.NIGSP_CEIRS_CIP056_CH3_00017	IAV-free	0.0457312	0.0236881	0	0.0011515	0	0	0.111696	0.000164501	0	0	0	0	0.00526402	0	0.183254	0	0	0	0	0	0	0	0	0	0	0	0.0379997	0.000164501	0.0148051	0	0.0189176	0	0	0.00197401	0	0	0	0	0	0	0	0.00213851	0.00279651	0.0835664	0	0.0139826	0.00230301	0
I6FH0SI01.NIGSP_CEIRS_CIP056_CH3_00018	IAV-free	0.0107457	0.00651254	0	0	0	0	0.0884077	0.000325627	0	0	0	0	0.00293064	0	0.189189	0	0	0	0	0	0	0	0	0	0	0.00113969	0.0234451	0	0.0257245	0	0.0752198	0	0.00146532	0	0	0	0	0	0	0	0	0.00293064	0.00390752	0.0389124	0	0.0188864	0.00130251	0.000325627
I6FH0SI01.NIGSP_CEIRS_CIP056_CH3_00019	IAV-free	0.0065538	0.00409612	0	0	0	0	0.689059	0	0	0	0	0	0.0029128	0	0.0332241	0	0	0	0	0	0	0	0.000273075	0	0	0	0.0534316	0	0.11988	0	0.0185691	0	0	0	0	0	0	0	0	0	0	0.00054615	0.0003641	0.00682687	0	0.00391407	0	0
I6FH0SI01.NIGSP_CEIRS_CIP056_CH3_00020	IAV-free	0.00112717	0.000922226	0	0	0	0	0.700482	0	0	0	0	0	0.000717287	0	0.0214161	0	0	0	0	0	0	0	0.000204939	0	0	0	0.0220309	0.00010247	0.199918	0	0.00553335	0	0	0	0	0	0	0	0	0	0.000409878	0.000204939	0.000409878	0.00430372	0	0.00163951	0	0
I6FH0SI01.NIGSP_CEIRS_CIP056_CH3_00021	IAV-free	0.00735938	0.00350447	0	0	0	0	0.594533	0	0	0	0	0	0.00893639	0	0.0301384	0	0	0	0	0	0	0	0	0	0	0	0.028211	0.00140179	0.206939	0	0.0183985	0	0.000175223	0	0	0	0	0	0	0	0	0.000700894	0.000350447	0.00893639	0	0.00315402	0	0
I6FH0SI01.NIGSP_CEIRS_CIP056_CH3_00022	IAV-free	0.00639449	0.00432858	0	0	0	0	0.606788	0	0	0	0	0	0.00108215	0	0.0138711	0.000196754	0	0	0	0	0	0	0	0	0	0	0.0366945	0	0.250566	0	0.0275455	0	0.00029513	0	0	0	0	0	0	0	0.00029513	0.000590261	0.000787014	0.00659124	0	0.0029513	0	0
I6FH0SI01.NIGSP_CEIRS_CIP056_CH3_00023	IAV-free	0.00392029	0.00245018	0	0	0	0	0.506697	0	0	0	0	0	0.00392029	0	0.0207449	0	0	0	0	0	0	0	0	0	0	0	0.0494936	0	0.273767	0	0.0555374	0	0.000163345	0.000490036	0	0	0	0	0	0	0	0.000326691	0.000653381	0.00963737	0	0.00163345	0	0
I6FH0SI01.NIGSP_CEIRS_CIP056_CH3_00024	IAV-free	0.00262844	0.000716846	0	0	0	0	0.477897	0	0	0	0	0	0.000477897	0	0.00979689	0	0	0	0	0	0	0	0	0	0	0	0.023178	0	0.430824	0	0.0112306	0	0	0	0	0	0	0	0	0	0	0.000238949	0	0.00908005	0	0.000955795	0	0
I6FH0SI01.NIGSP_CEIRS_CIP056_CH3_00025	IAV-free	0.0236277	0.0155131	0	0	0	0	0.163484	0.000477327	0	0	0	0	0.0138425	0	0.137709	0	0	0	0	0	0	0	0	0	0	0	0.0692124	0	0.107876	0	0.0126492	0	0.00548926	0	0	0	0	0	0	0	0	0.0026253	0.00548926	0.0429594	0	0.0097852	0.00167064	0.000238663
IH3SHYN01.CH2_16_R1	IAV-infected	0	0.000536653	0	0	0	0	0.0140603	0	0	0	0	0	0	0	0	0	0	0	0	0	0	0	0	0	0	0	0	0	0.0125577	0	0	0	0	0	0	0	0	0	0	0	0	0	0	0	0	0	0	0
I6FH0SI01.NIGSP_CEIRS_CIP056_CH3_00026	IAV-free	0.0332103	0.0238767	0	0	0	0.00260473	0.0735837	0.000217061	0	0	0	0	0.0078142	0	0.174517	0	0	0	0	0	0	0	0	0	0	0	0.0332103	0.0010853	0.021272	0	0.0145431	0	0.00412416	0	0	0	0	0.000434122	0	0	0	0	0.00738007	0.092468	0	0.00260473	0	0.00260473
I6FH0SI01.NIGSP_CEIRS_CIP056_CH3_00027	IAV-free	0.0317772	0.0219492	0	0	0	0.0013104	0.23407	0.0001638	0	0	0	0	0.0027846	0	0.118264	0	0	0	0	0	0	0	0	0	0	0	0.0673219	0	0.0275184	0	0.0183456	0	0.00704341	0	0	0	0	0	0	0	0	0.0003276	0.0244062	0.0604423	0	0.0037674	0	0.0014742
I6FH0SI01.NIGSP_CEIRS_CIP056_CH3_00028	IAV-free	0.0509623	0.0241724	0	0	0	0	0.179215	0	0	0	0	0	0.00354119	0.000769823	0.0936105	0.000307929	0	0	0	0	0	0	0	0	0	0	0.0180139	0.000769823	0.0324865	0	0.0158584	0	0.00307929	0	0	0	0	0	0	0	0	0	0	0.0481909	0	0.00369515	0.000615858	0
I6FH0SI01.NIGSP_CEIRS_CIP056_CH3_00029	IAV-free	0.021316	0.0122027	0	0	0	0	0.244208	0	0	0	0	0	0.00355267	0	0.130368	0	0	0	0	0	0	0	0	0	0	0	0.0702811	0	0.0134384	0	0.0227062	0	0.0055607	0	0	0	0	0	0	0	0	0.00123571	0.016991	0.0633302	0.000463392	0.00725981	0	0.0016991
I6FH0SI01.NIGSP_CEIRS_CIP056_CH3_00030	IAV-free	0	0	0	0	0	0	0.0970297	0	0	0	0	0	0.0118812	0	0.0673267	0	0	0	0	0	0	0	0	0	0	0	0.019802	0.019802	0.489109	0	0.0495049	0	0.0019802	0.0019802	0	0	0	0	0	0	0	0.0019802	0.0019802	0.0039604	0	0.00594059	0	0
I6FH0SI01.NIGSP_CEIRS_CIP056_CH3_00031	IAV-free	0.0224799	0.00909902	0	0	0	0.000892061	0.209277	0.000178412	0	0	0	0	0.00517395	0	0.148082	0	0	0	0	0	0	0	0.103301	0	0	0	0.0187333	0	0.0251561	0	0.0285459	0	0.0044603	0	0	0	0	0	0	0	0	0	0.000892061	0.0485281	0.00249777	0.00553078	0	0.000892061
I6FH0SI01.NIGSP_CEIRS_CIP056_CH3_00032	IAV-free	0.0317202	0.0139623	0	0	0	0	0.392436	0.000135556	0	0	0	0	0.00352447	0	0.0765894	0	0	0	0.00189779	0	0	0.000271113	0.000271113	0	0	0	0.0679138	0	0.0997696	0	0.0387691	0	0.000813339	0.000406669	0	0	0	0	0	0	0	0.00122001	0.00596448	0.0361936	0	0.00460892	0	0.000948895
I6FH0SI01.NIGSP_CEIRS_CIP056_CH3_00033	IAV-free	0.00624419	0.00504849	0	0	0	0.00079713	0.127807	0.000132855	0	0	0	0	0.00172712	0	0.0337452	0	0	0	0	0	0	0	0	0	0	0	0.0139498	0.000664275	0.0662947	0	0.0301581	0	0.00053142	0.000132855	0	0	0	0	0	0	0	0.00026571	0.000132855	0.0114255	0	0.000664275	0	0
I6FH0SI01.NIGSP_CEIRS_CIP056_CH3_00034	IAV-free	0.000614553	0.000614553	0	0	0	0	0.650442	0.000122911	0	0	0	0	0.00442478	0	0.00356441	0	0	0	0	0	0	0	0.000491642	0	0	0	0.0136431	0.000368732	0.278884	0	0.023353	0	0	0.00577679	0	0	0	0	0	0	0	0.000614553	0.000368732	0.00135202	0	0.000368732	0	0.000122911
I6FH0SI01.NIGSP_CEIRS_CIP056_CH3_00036	IAV-free	0.00494751	0.00506818	0	0	0	0	0.695547	0.000120671	0	0	0	0	0.000724026	0	0.0037408	0	0	0	0	0	0	0	0.00193074	0	0	0	0.103294	0.000362013	0.029323	0	0.0966574	0	0.000120671	0.000241342	0	0	0	0	0	0	0	0.000362013	0.000362013	0.00193074	0	0	0	0.000120671
IH3SHYN01.CH2_17_R1	IAV-infected	0	0	0	0	0	0	0.0187262	0.000346781	0	0	0	0	0	0	0	0	0	0	0	0	0	0	0	0	0	0	0.367588	0	0.000115594	0	0	0	0	0	0	0	0	0	0	0	0	0	0	0	0	0	0	0
I6FH0SI01.NIGSP_CEIRS_CIP056_CH3_00037	IAV-free	0.019979	0.0084122	0	0	0	0.00210305	0.100946	0	0	0	0	0	0.00806169	0	0.194182	0.00210305	0	0	0	0	0	0	0	0	0	0	0.0133193	0	0.0108658	0	0.0150719	0	0.00771118	0	0	0	0	0	0	0	0.00175254	0.00105152	0.00280407	0.0893796	0	0.0224325	0	0.00175254
I6FH0SI01.NIGSP_CEIRS_CIP056_CH3_00038	IAV-free	0.0518446	0.0372176	0	0	0	0	0.127255	0.000162522	0	0	0	0	0.0216155	0	0.164798	0	0	0.000325045	0	0	0	0	0	0	0	0	0.0424183	0	0.0188526	0	0.0479441	0	0.00552576	0	0	0	0	0	0.000162522	0	0	0.00162522	0.00373801	0.0307167	0	0.014627	0	0
I6FH0SI01.NIGSP_CEIRS_CIP056_CH3_00039	IAV-free	0.0281726	0.0152284	0	0	0	0.00253807	0.17665	0	0	0	0	0	0.00888325	0	0.179442	0	0	0	0	0	0	0	0.00558376	0	0	0	0.0279188	0.000253807	0.0616751	0	0.0256345	0	0.00456853	0	0	0	0	0	0	0	0	0	0.0121827	0.0472081	0.000761421	0.00812183	0	0.00152284
I6FH0SI01.NIGSP_CEIRS_CIP056_CH3_00040	IAV-free	0	0	0	0	0	0.00422705	0.0464976	0	0	0	0	0	0.022343	0	0.298007	0.00483092	0	0	0	0	0	0	0	0	0	0.000301932	0.0166063	0	0.0815217	0	0.00543478	0	0	0	0	0	0	0	0	0	0	0.0138889	0.00543478	0	0	0.00543478	0	0.0093599
I6FH0SI01.NIGSP_CEIRS_CIP056_CH3_00041	IAV-free	0.0773999	0.050124	0	0.000354233	0	0.000177117	0.148247	0.00053135	0	0	0	0	0.00974141	0	0.159582	0.000177117	0	0	0	0	0	0	0.00301098	0	0	0	0.0356004	0.0021254	0.0301098	0	0.062345	0	0.00549061	0	0	0	0	0	0	0	0.00177116	0.000885583	0.00354233	0.0458732	0	0.0063762	0	0
I6FH0SI01.NIGSP_CEIRS_CIP056_CH3_00042	IAV-free	0.013803	0.00713946	0	0	0	0.000951928	0.176821	0	0	0	0	0	0.00285578	0	0.149215	0	0	0	0	0	0	0	0	0	0	0	0.0254641	0.000475964	0.0421228	0	0.0361733	0	0.0052356	0	0	0	0	0	0	0	0	0	0.0585436	0.0713946	0	0.00356973	0	0
I6FH0SI01.NIGSP_CEIRS_CIP056_CH3_00043	IAV-free	0.0186054	0.0140713	0	0	0	0.000938086	0.155566	0.000312695	0	0	0	0	0.00797373	0	0.154784	0	0	0	0	0	0	0	0	0	0	0	0.064728	0.000312695	0.0176673	0	0.0145403	0	0.00766104	0	0	0	0	0	0	0	0	0.00515948	0.00562852	0.0393996	0	0.0222014	0.000625391	0.000156348
I6FH0SI01.NIGSP_CEIRS_CIP056_CH3_00045	IAV-free	0.00405979	0.00110721	0	0.000738144	0	0	0.295073	0.000184536	0	0	0	0	0.0046134	0	0.146337	0.000922679	0	0	0	0	0	0	0	0	0	0	0.11718	0.00166082	0.0394907	0	0.0470567	0	0.00572061	0.000369072	0	0	0	0	0	0	0	0.0025835	0.00424433	0.0295257	0	0.00941133	0	0.00129175
I6FH0SI01.NIGSP_CEIRS_CIP056_CH3_00046	IAV-free	0.0557705	0.0452934	0	0	0	0.00128949	0.163443	0	0	0	0	0	0.00676983	0	0.163443	0	0	0	0	0	0	0	0	0	0	0	0.063991	0	0.0166022	0	0.0162798	0	0.00725339	0	0	0	0	0	0	0	0.000161186	0	0.00370729	0.0472276	0	0.00676983	0	0.00451322
I6FH0SI01.NIGSP_CEIRS_CIP056_CH3_00047	IAV-free	0.0187469	0.0103601	0	0	0	0	0.252754	0.000164447	0	0	0	0	0.00230225	0	0.149153	0	0	0	0	0	0	0	0	0	0	0	0.0751521	0	0.0108535	0	0.038645	0	0.00148002	0	0	0	0	0	0	0	0	0	0.0024667	0.0514718	0	0.00427561	0.00098668	0.000164447
IH3SHYN01.CH2_18_R1	IAV-infected	6.88e-05	0	0	0	0	0.000550017	0.00831901	0	0	0	0	0	0	0	0.125541	0	0	0	0	0	0	0	0	0	0	0	0	0	0.00852527	0	0.00563768	0	0	0	0	0	0	0	0	0	0	0.0114816	0	0	0	0.0167068	0.000756274	0
I6FH0SI01.NIGSP_CEIRS_CIP056_CH3_00048	IAV-free	0.00394089	0.0015482	0	0	0	0	0.324279	0.000985222	0	0	0	0	0.00112597	0	0.0140746	0	0	0	0	0	0	0	0	0	0	0	0.57171	0	0.0015482	0	0.027727	0	0.000422238	0	0	0	0	0	0	0	0	0.000562984	0	0.00745954	0	0.00225194	0	0.000140746
I6FH0SI01.NIGSP_CEIRS_CIP056_CH3_00066	IAV-free	0.000765892	0.000255297	0	0	0	0	0.271126	0	0	0	0	0	0.011616	0	0.014169	0	0	0	0.000255297	0	0	0	0	0	0	0	0.605948	0.000127649	0.0105948	0	0.0386776	0	0.000255297	0	0	0	0	0	0	0	0	0.000510595	0.000510595	0.00191473	0	0.00102119	0	0
I6FH0SI01.NIGSP_CEIRS_CIP056_CH3_00072	IAV-free	0.00903064	0.00468679	0	0	0	0	0.541495	0	0	0	0	0	0.000457247	0	0.0171468	0	0	0	0	0	0	0	0	0	0	0	0.00628715	0	0.375171	0	0.0067444	0	0.000114312	0.000114312	0	0	0	0	0	0	0	0.000114312	0.000342936	0.00514403	0	0.000114312	0	0
I6FH0SI02.NIGSP_CEIRS_CIP056_CH3_00009	IAV-free	0.00217502	0.00152251	0	0	0	0	0.838904	0	0	0	0	0	0.00536504	0	0.0160226	0	0	0	0	0	0	0	0.00681505	0	0	0	0.0171826	0.000435003	0.0126876	0	0.0158051	0	0	0.000435003	0	0	0	0	0	0	0	0.000145001	0.000942507	0.00935257	0	0.00159501	0	0
I6FH0SI02.NIGSP_CEIRS_CIP056_CH3_00011	IAV-free	0.00154298	0.00132256	0	0	0	0.000146951	0.74335	0.000367377	0	0	0	0	0.00124908	0	0.0467303	0	0	0	0	0	0	0	0.000808229	0	0	0	0.0229978	0.000808229	0.0178545	0	0.0425422	0	0.000146951	0.000367377	0	0	0	0	0	0	0	0.000220426	0	0.00830272	0	0.00183688	0	0
I6FH0SI02.NIGSP_CEIRS_CIP056_CH3_00020	IAV-free	0.00114019	0.000684112	0	0	0	0	0.692777	0	0	0	0	0	0.000684112	0	0.018414	0	0	0	0	0	0	5.7e-05	0.000114019	0	0	0	0.0227467	0.000171028	0.2074	0	0.00741121	0	0	0	0	0	0	0	0	0	0.000228037	0.000228037	5.7e-05	0.00353458	0	0.00165327	0	0
I6FH0SI02.NIGSP_CEIRS_CIP056_CH3_00049	IAV-free	0.00793079	0.00496675	0	0	0	0	0.231034	0.000240327	0	0	0	0	0.000320436	0	0.0609629	0	0	0	0	0	0	0	0	0.00336458	0	0	0.339261	0	0.0193063	0.000961307	0.00937275	0.00168229	0.000480654	0	0	0	0	0	0	0	0.00112152	0.00120163	0	0.011055	0	0.00568774	0	0
I6FH0SI02.NIGSP_CEIRS_CIP056_CH3_00050	IAV-free	0.00846883	0.00592818	0	0	0	0	0.110518	0.000169377	0	0.000169377	0	0	0.000423442	0.000338753	0.134485	0.000931572	0	0	0	0	0	0	0.000931572	0	0	0	0.18081	0	0.00626694	0	0.136433	0	0	0	0	0	0	0	0.000423442	0	0.000677507	0.00414973	0	0.00762195	0	0.0167683	0.00194783	0
I6FH0SI02.NIGSP_CEIRS_CIP056_CH3_00051	IAV-free	0.0241095	0.0138609	0	0	0	0	0.207661	0.000336022	0	0	0	0	0	0	0.163558	0	0	0	0	0	0	0	0.0206653	0	0.00142809	0	0.0963542	0	0.015793	0	0.047127	0	0.00277218	0	0	0	0	0	0	0	0	0.0015121	0.00142809	0.00873656	0.000504032	0.0188172	0.000840054	0
I6FH0SI02.NIGSP_CEIRS_CIP056_CH3_00052	IAV-free	0.00488155	0.00775305	0	0	0	0	0.509763	0	0	0.00366116	0	0	0	0	0.0555635	0	0	0	0	0	0	0	0	0	0	0	0.119742	0	0.00430725	0	0.0213927	0	0	0	0	0.00373295	0	0	0	0	0	0	0	0.010481	0	0.00143575	0	0
IH3SHYN01.CH2_19_R1	IAV-infected	0.00513834	0.00316205	0	0	0	0	0.0062253	0	0	0	0	0	0	0	0	0	0	0	0	0	0	0	0	0	0	0	0.0055336	0	0.00326087	0	0	0	0	0	0	0	0	0	0	0	0	0.0109684	0	0	0.00563241	0	0	0
IH3SHYN01.CH2_01_R1	IAV-infected	0.00268456	0.00246085	0	0	0	0	0.0400447	0	0	0	0	0	0	0	0.00134228	0	0	0	0	0	0	0	0	0	0	0	0.209284	0	0.00033557	0	0.00469799	0	0	0	0	0	0	0	0	0	0.0289709	0.140604	0	0.000447427	0	0	0	0
I6FH0SI02.NIGSP_CEIRS_CIP056_CH3_00053	IAV-free	0.00280645	0.0036083	0	0	0	0	0.231633	0.000501153	0	0	0	0	0	0	0.112759	0	0	0	0	0	0	0	0	0	0	0	0.0814874	0	0.00601383	0	0.0380876	0	0.000902075	0.000400922	0	0	0	0	0	0	0	0	0	0.0186429	0	0.0113261	0	0.00390899
I6FH0SI02.NIGSP_CEIRS_CIP056_CH3_00054	IAV-free	0.00289748	0.00135627	0	0	0	0	0.00807595	0.000123297	0	0	0	0	0	0	0.00160286	0	0	0	0	0	0	0	0	0	0	0	0.00184945	0	0.000184945	0	0.00314407	0	0	0	0	0	0	0	0	0	0	0	0	0.000863079	0	0.000184945	0	0
I6FH0SI02.NIGSP_CEIRS_CIP056_CH3_00055	IAV-free	0.000199707	0.000133138	0	0	0	0	0.807749	6.66e-05	0	0	0	0	0	0	0.00572494	0	0	0	0	0	0	0	0	0	0	0	0.00232992	0	0.164159	0	0.000399414	0	0	0	0	0	0	0	0	0	0	0	0	0.000732259	0	0.000332845	0	0
I6FH0SI02.NIGSP_CEIRS_CIP056_CH3_00056	IAV-free	0.00604344	0.00232924	0	0	0	0	0.758577	0	0	0	0	0	0.00050362	0	0.0262512	0	0	0	0	0	0	0	0.00050362	0	0	0	0.011898	0	0.0572867	0	0.00843563	0	0	0	0	0	0	0	0.00050362	0	6.3e-05	0.00195153	0	0.00195153	0	0	0	0
I6FH0SI02.NIGSP_CEIRS_CIP056_CH3_00057	IAV-free	0.0131418	0.00489756	0	0	0	0	0.182679	0.000326504	0	0.00138764	0	0.00146927	0.00106114	0	0.188148	0	0	0	0	0	0	0	0.0415476	0	0	0	0.0204065	0	0.0333034	0	0.00114276	0	0	0	0	0	0	0.00334667	0	0	0	0.00146927	0	0.00971349	0	0.0226104	0.00114276	0
I6FH0SI02.NIGSP_CEIRS_CIP056_CH3_00058	IAV-free	0.000348578	0	0	0	0	0	0.61029	0.000209147	0	0	0	0	0.00174289	0	0.056609	0	0	0	0	0	0	0	0	0	0	0	0.0141523	0	0.121723	0	0.00320692	0	0	0	0	0	0	0	0	0	0	0.0018126	0	0.0119911	0	0.00871444	0	0
I6FH0SI02.NIGSP_CEIRS_CIP056_CH3_00059	IAV-free	0.000919638	0.000707414	0	0	0	0	0.717035	7.07e-05	0	0	0	0	0	0	0.0350877	0.000141483	0	0	0	0	0	0	0	0	0	0	0.0161998	0	0.090549	0	0.0108234	0	0.000636672	0	0	0	0	0	0	0	0	0.0020515	0	0.000919638	0	0.00141483	0	0
I6FH0SI02.NIGSP_CEIRS_CIP056_CH3_00060	IAV-free	0.0263506	0.0118508	0	0	0	0	0.610596	0.000139421	0	0	0	0	0.000766818	0	0.0750087	0	0	0	0	0	0	0	0	0	0	0	0.0177762	0	0.0249564	0	0.00773789	0	0	0	0	0	0	0	0	0	0.000697107	0.000209132	0	0.0204252	0	0.00209132	0	0
I6FH0SI02.NIGSP_CEIRS_CIP056_CH3_00061	IAV-free	0.00704288	0.00142641	0	0	0	0	0.142908	0.000267451	0	0	0	0	0.000713203	0	0.151912	0	0	0	0	0	0	0.000267451	0.00427922	0	0	0	0.372738	0	0.00499242	0	0.0407417	0	8.92e-05	0.00133726	0	0	0.000713203	0.00133726	0	0	0.000713203	0	0	0.00936079	0.00133726	0.00748863	0	0
I6FH0SI02.NIGSP_CEIRS_CIP056_CH3_00062	IAV-free	0.0156603	0.00946319	0	0	0	0	0.137258	0	0	0	0	0	0.000418725	0	0.100578	0.00200988	0	0	0	0	0	0	0	0	0	0	0.437484	0	0.00510845	0	0.0310694	0	0	0	0	0	0	0	0	0	0.00100494	0	0.00251235	0.0150741	0.00117243	0.00460598	0	0
IH3SHYN01.CH2_20_R1	IAV-infected	0.0128425	0	0	0	0	0	0.13613	0	0	0	0	0	0	0	0	0	0	0	0	0	0	0	0	0	0	0	0.0513699	0	0.00342466	0	0	0	0	0	0	0	0	0	0	0	0	0	0	0	0	0	0	0
I6FH0SI02.NIGSP_CEIRS_CIP056_CH3_00065	IAV-free	0.00701055	0.00199247	0	0	0	0	0.0425799	0	0.000147591	0	0	0	0.00147591	0.00295181	0.0779278	0	0	0	0	0	0	0	0	0	0	0	0.673161	0	0.00177109	0	0.000885544	0	0	0	0	0	0	0	0.00110693	0	0	0	0	0.0133569	0	0.00686296	0	0
I6FH0SI02.NIGSP_CEIRS_CIP056_CH3_00066	IAV-free	0.000965251	0	0	0	0	0	0.268409	0	0	0	0	0	0.0115141	0	0.0135825	0	0	0	0.000137893	0	0	0	0	0	0	0	0.615416	0.000275786	0.0104109	0	0.0357832	0	0	0	0	0	0	0	0	0	0	0.000275786	0.000620518	0.00248207	0	0.00117209	0	0
I6FH0SI02.NIGSP_CEIRS_CIP056_CH3_00067	IAV-free	0.017145	0.0121601	0	0	0	0	0.307931	0	0	7.55e-05	0	7.55e-05	0	0	0.0741692	0.000528701	0.000453172	0	0	0	0	0	0	0	0	0	0.0163897	0	0.378701	0	0.0152568	0	0.00173716	0	0	0	0	0	0	0	0.000679758	0.00287009	0.000377644	0.00302115	0	0.00332326	0.00151057	0.00143505
I6FH0SI02.NIGSP_CEIRS_CIP056_CH3_00068	IAV-free	0.00260088	0.00141866	0	0	0	0	0.0751892	0	0	0	0	0	0	0	0.203499	0.00465006	0	0	0	0	0	0	0	0	0	0	0.0287673	0	0.0321564	0	0.0102459	0	0.0053594	0	0	0	0	0	0.00252207	0.0032314	0.0281368	0.0107188	0	0.0330233	0.000315259	0.116567	0	0.00133985
I6FH0SI02.NIGSP_CEIRS_CIP056_CH3_00069	IAV-free	0.0103986	0.00561525	0	0	0	0	0.409636	0	0	0	0	0	0.000207972	0	0.0558059	0.000623917	0	0	0	0	0	0	0.000207972	0	0	0	0.0261352	0	0.378024	0	0.00686308	0	0.000138648	0	0	0	0	0	0	0	0.000207972	0.00103986	0.000277296	0.00866551	0	0.000901213	0	0
I6FH0SI02.NIGSP_CEIRS_CIP056_CH3_00070	IAV-free	0.00144688	0.000344495	0	0	0	0	0.603211	0	0	0	0	0	6.89e-05	0	0.0505719	0	0	0	0	0	0	0	0.00206697	0	0	0	0.0113683	0	0.195604	0	0.00571862	0	0	0	0	0	0	0	0	0	0.00192917	0.00117128	0.00275596	0.00599421	0	0.00806118	0	0
I6FH0SI02.NIGSP_CEIRS_CIP056_CH3_00071	IAV-free	0.00198791	0.00488694	0	0	0	0	0.40984	0	0	0	0	0	0.00430713	0	0.0944256	0	0	0	0	0	0	0	8.28e-05	0	0	0	0.0166487	0.00306469	0.155637	0	0.0167316	0	0	0.00621221	0	0	0	0	0	0	0	0.0171457	8.28e-05	0.0100224	0	0.0105193	0	0
I6FH0SI02.NIGSP_CEIRS_CIP056_CH3_00072	IAV-free	0.0072794	0.00550394	0	0	0	0	0.535243	0	0	0	0	0	0.000710185	0	0.0147363	0	0	0	0	0	0	0	0.000118364	0	0	0	0.00769367	5.92e-05	0.386814	0	0.00520802	0	0.000414275	0.000118364	0	0	0	0	0	0	0	0.000177546	0.000177546	0.00473457	0	0	0	0
I6SI9OZ02.NIGSP_CEIRS_CIP056_CH3_00073	IAV-free	0.0176866	0.0176866	0	0	0	0.000353732	0.236293	0	0	0	0	0	0.00636717	0	0.10329	0	0	0	0	0	0	0	0	0	0	0	0.13937	0.000707464	0.0141493	0	0.207287	0	0.00672091	0	0	0	0	0	0	0	0	0.0010612	0.00247612	0.0215776	0	0.00707464	0	0
I6SI9OZ02.NIGSP_CEIRS_CIP056_CH3_00074	IAV-free	0.00603969	0.00172563	0	0	0	0.000862813	0.230371	0	0	0	0	0	0.00776532	0	0.127696	0	0	0	0	0	0	0	0	0	0	0	0.189819	0	0.0284728	0	0.0405522	0	0.00345125	0	0	0	0	0	0	0	0	0.00431406	0.00345125	0.0207075	0	0.013805	0	0
IH3SHYN01.CH2_21_R1	IAV-infected	0.000219804	0	0	0	0	0	0.0140675	0	0	0	0	0	0	0	0.010111	0	0	0	0	0	0	0	0.0121991	0	0	0	0	0	0.000109902	0	0	0	0	0	0	0	0	0	0	0	0	0	0	0	0	0	0	0
I6SI9OZ02.NIGSP_CEIRS_CIP056_CH3_00075	IAV-free	0.0011564	0.0014455	0	0	0	0	0.634287	0	0	0	0	0	0.0017346	0	0.0393177	0	0	0	0	0	0	0	0	0	0	0	0.144261	0.000289101	0.00520382	0.000578202	0.060133	0	0.00202371	0	0	0	0	0	0	0	0	0.000289101	0.000867303	0.0121422	0	0.00491472	0	0.000289101
I6SI9OZ02.NIGSP_CEIRS_CIP056_CH3_00076	IAV-free	0.0100806	0.00537634	0	0	0	0.00134409	0.322581	0	0	0	0	0	0.00672043	0	0.178763	0	0	0	0	0	0	0	0	0	0	0	0.0282258	0.000672043	0.114247	0	0.00873656	0	0.00403226	0.000672043	0	0	0	0	0.000672043	0	0	0.000672043	0.00403226	0.0114247	0	0.00201613	0	0
I6SI9OZ02.NIGSP_CEIRS_CIP056_CH3_00077	IAV-free	0	0	0	0	0	0	0.4375	0.015625	0	0	0	0	0	0	0.1875	0	0	0	0	0	0	0	0	0	0	0	0.109375	0	0.125	0	0	0	0	0	0	0	0	0	0	0	0	0	0	0	0	0	0	0
I6SI9OZ02.NIGSP_CEIRS_CIP056_CH3_00078	IAV-free	0.00301535	0.00191886	0	0	0	0.000822368	0.481634	0	0	0	0	0	0.00109649	0.000274123	0.0411184	0.000274123	0	0	0	0	0	0	0	0	0	0	0.171601	0	0.00301535	0	0.214364	0	0.00191886	0	0	0	0	0	0	0	0.000822368	0.000822368	0.00164474	0.00548246	0	0.00191886	0.000274123	0.000822368
I6SI9OZ02.NIGSP_CEIRS_CIP056_CH3_00079	IAV-free	0.0301624	0.0104408	0	0	0	0.00154679	0.149265	0.00116009	0	0.000386698	0	0	0.033256	0	0.0672854	0	0	0	0	0	0	0	0.00425367	0	0	0	0.0769528	0.0212684	0.281903	0	0.0564578	0	0.00270688	0.0235886	0	0	0	0	0	0	0	0.000386698	0.00154679	0.0336427	0	0.00541377	0	0.000386698
I6SI9OZ02.NIGSP_CEIRS_CIP056_CH3_00080	IAV-free	0.01873	0.0141617	0	0	0	0.000685244	0.114664	0	0	0	0	0	0.00571037	0	0.127455	0	0	0	0	0	0	0	0	0	0	0	0.0386021	0	0.191868	0	0.00685244	0	0.00799452	0	0	0	0	0	0	0	0	0.00137049	0.00365464	0.0493376	0	0.00525354	0	0.000913659
I6SI9OZ02.NIGSP_CEIRS_CIP056_CH3_00081	IAV-free	0.094052	0.0513011	0	0	0	0	0.194796	0	0	0	0	0	0.00334572	0	0.101115	0.000371747	0	0	0	0	0	0	0.000743494	0	0	0	0.0420074	0	0.162082	0	0.00371747	0	0.00743494	0	0	0	0	0	0	0	0.00148699	0.00185874	0.00334572	0.0375465	0	0.00297398	0	0.00111524
I6SI9OZ02.NIGSP_CEIRS_CIP056_CH3_00082	IAV-free	0.00490751	0.00151	0	0	0	0	0.426954	0	0	0	0	0	0.0011325	0	0.0313326	0	0	0	0	0	0	0	0	0	0	0	0.00302001	0	0.440166	0	0.000377501	0	0	0.000377501	0	0	0	0	0	0	0	0.00151	0.00151	0.00302001	0	0.00226501	0	0
I6SI9OZ02.NIGSP_CEIRS_CIP056_CH3_00083	IAV-free	0.0172652	0.00759668	0	0.000690608	0	0.00310773	0.273135	0.000345304	0	0	0	0	0.00656077	0	0.162293	0	0	0	0	0	0	0	0.00207182	0	0	0	0.0341851	0.00207182	0.0576657	0	0.00621547	0	0.00794199	0.00207182	0	0	0	0	0	0	0.000690608	0.000690608	0.00828729	0.0324586	0	0.00483425	0	0.00276243
I6SI9OZ02.NIGSP_CEIRS_CIP056_CH3_00084	IAV-free	0.0236399	0.0129534	0	0	0	0.00226684	0.0569948	0	0	0	0	0	0.00712435	0	0.280117	0.000323834	0	0	0	0	0	0	0.000323834	0	0	0	0.017487	0.000323834	0.0178109	0	0.00615285	0	0.0145725	0.00129534	0	0	0	0	0	0	0.00226684	0.000647668	0.00550518	0.0168394	0	0.0148964	0.000323834	0.00420985
IH3SHYN01.CH2_22_R1	IAV-infected	0.000705069	0.000141014	0	0	0	0	0.987097	0	0	0	0	0	0	0	0	0	0	0	0	0	0	0	0	0	0	0	0.00542903	0	0.000352535	0	0.00119862	0	0	0	0	0	0	0	0	0	0.00394839	7.05e-05	0	0	0	0	0	0
I6SI9OZ02.NIGSP_CEIRS_CIP056_CH3_00085	IAV-free	0.00914849	0.00809289	0	0	0	0	0.260732	0.00070373	0	0	0	0	0.00492611	0	0.179803	0	0	0	0	0	0	0	0	0	0	0	0.0619282	0.00351865	0.0270936	0	0.0432794	0	0.00668543	0	0	0	0	0	0	0	0.0010556	0.00070373	0.00492611	0.0253343	0	0.00175932	0.000351865	0.00070373
I6SI9OZ02.NIGSP_CEIRS_CIP056_CH3_00086	IAV-free	0	0.0194175	0	0	0	0	0.398058	0	0	0	0	0	0	0	0.00970874	0	0	0	0	0	0	0	0	0	0	0.00970874	0.038835	0	0.174757	0	0.0291262	0	0	0	0	0	0	0	0	0	0	0	0.038835	0.0194175	0	0	0	0
I6SI9OZ02.NIGSP_CEIRS_CIP056_CH3_00087	IAV-free	0.0035137	0.00281096	0	0	0	0.00140548	0.0850316	0.00140548	0	0	0	0	0.0182713	0	0.33591	0	0	0	0	0	0	0	0	0	0	0	0.0196767	0.00140548	0.0358398	0	0.0386507	0	0.00913563	0	0	0	0	0	0	0	0	0.000702741	0.00913563	0.0126493	0	0.0105411	0	0.00140548
I6SI9OZ02.NIGSP_CEIRS_CIP056_CH3_00088	IAV-free	0.00519481	0.0025974	0	0	0	0	0.0701299	0	0	0	0	0	0.0207792	0	0.301299	0	0	0	0	0	0	0	0	0	0	0	0.012987	0	0.119481	0	0.012987	0	0.00519481	0	0	0	0	0	0	0	0	0.00779221	0.0103896	0.012987	0	0.00519481	0	0.0025974
I6SI9OZ02.NIGSP_CEIRS_CIP056_CH3_00089	IAV-free	0.00378583	0.00270416	0	0	0	0.00108167	0.293131	0.00108167	0	0	0	0	0.00973499	0.000540833	0.222282	0	0	0	0	0	0	0	0	0	0	0	0.0362358	0.00108167	0.0502975	0.0016225	0.0302866	0	0.0118983	0	0	0	0	0	0	0	0	0.00216333	0.00270416	0.0232558	0	0.00703083	0	0.00108167
I6SI9OZ02.NIGSP_CEIRS_CIP056_CH3_00090	IAV-free	0.0119321	0.00940799	0	0	0	0.000458926	0.062414	0	0	0	0	0	0.00114732	0	0.0757228	0.000458926	0	0.000458926	0	0	0	0	0.000458926	0	0	0	0.0222579	0.000229463	0.0169803	0	0.0043598	0	0.00321248	0.000458926	0	0	0	0.000229463	0	0	0	0.000917852	0.00229463	0.0197338	0	0.00252409	0	0
I6SI9OZ02.NIGSP_CEIRS_CIP056_CH3_00091	IAV-free	0.00622591	0.00415061	0	0	0	0.0020753	0.0747109	0	0	0	0	0	0.00592944	0.000296472	0.133709	0.000296472	0	0	0	0	0	0	0.000296472	0	0	0	0.0346872	0.000889416	0.182923	0	0.00355766	0	0.0094871	0	0	0	0	0	0	0	0	0.000592944	0.00592944	0.0323154	0	0.00652238	0.000296472	0.00118589
I6SI9OZ02.NIGSP_CEIRS_CIP056_CH3_00092	IAV-free	0.00380324	0.00228195	0	0	0	0.000760649	0.0316937	0	0	0	0	0	0.00228195	0	0.0590771	0	0	0	0	0	0	0	0.0010142	0	0	0	0.0111562	0	0.0220588	0	0.0035497	0	0.00380324	0	0	0	0	0	0	0	0	0.00228195	0.0015213	0.0215517	0.00025355	0.00380324	0	0.0010142
I6SI9OZ02.NIGSP_CEIRS_CIP056_CH3_00093	IAV-free	0	0	0	0	0	0	0.0277778	0.00185185	0	0	0	0	0	0	0.037037	0	0	0	0	0	0	0	0	0	0	0	0.0037037	0	0.109259	0	0	0	0	0	0	0	0	0	0	0	0	0	0	0.0037037	0	0	0	0
I6SI9OZ02.NIGSP_CEIRS_CIP056_CH3_00094	IAV-free	0.0125392	0.015674	0	0	0	0	0.0924765	0	0	0	0	0	0.0517241	0	0.22884	0	0	0	0	0	0	0	0	0	0	0	0.0266458	0.0015674	0.152038	0	0.00470219	0	0.0015674	0.0031348	0	0	0	0	0	0	0	0.0015674	0	0.0109718	0	0.0125392	0	0
IH3SHYN01.CH2_23_R1	IAV-infected	0.000738751	0.000671592	0	0	0	0	0.504903	0.000335796	0	0	0	0	0.000537273	0	0.000738751	0	0	0	0	0	0	0	0.000201478	0	0	0	0.343788	0	0.0018133	0	0.112827	0	0	0.000604433	0	0	0	0	0	0	0	6.72e-05	0	0	0	0	0	0
I6SI9OZ02.NIGSP_CEIRS_CIP056_CH3_00095	IAV-free	0.0134969	0.0147239	0	0.00122699	0	0.00122699	0.0601227	0.00368098	0	0	0	0	0.0122699	0	0.159509	0	0	0	0	0	0	0	0	0	0	0	0.0134969	0	0.294479	0	0.00245399	0	0.00736196	0	0	0	0	0	0	0	0	0.00245399	0.00368098	0.0122699	0	0.00245399	0	0.00122699
I6SI9OZ02.NIGSP_CEIRS_CIP056_CH3_00096	IAV-free	0.00788686	0.00217569	0	0	0	0.000271961	0.26353	0	0	0	0	0	0.0149578	0.00190373	0.0851237	0	0	0	0	0	0	0	0.000815883	0	0	0	0.120479	0	0.0048953	0	0.282567	0	0.00244765	0.0013598	0	0	0	0	0	0	0	0.00163177	0.00516726	0.0184933	0	0.00598314	0	0.00108784
I6SI9OZ02.NIGSP_CEIRS_CIP056_CH3_00097	IAV-free	0.00269179	0	0	0	0	0	0.25	0.000336474	0.00100942	0	0	0	0.0181696	0	0.0316285	0	0	0	0	0	0	0	0.00100942	0	0	0	0.0265814	0.00942126	0.25572	0	0.012786	0	0	0.000336474	0	0	0	0	0	0	0	0.000672948	0	0.00134589	0	0.000672948	0.000336474	0
I6SI9OZ02.NIGSP_CEIRS_CIP056_CH3_00098	IAV-free	0.00494913	0.00137476	0	0	0	0.00137476	0.325268	0	0	0	0	0	0.017322	0	0.0714875	0.000549904	0	0	0	0	0	0	0	0	0	0	0.0717624	0	0.00879846	0	0.353038	0	0.00302447	0	0	0	0	0	0	0	0	0	0.000824856	0.0142975	0	0.00109981	0	0
I6SI9OZ02.NIGSP_CEIRS_CIP056_CH3_00099	IAV-free	0.00197461	0.00366714	0	0	0	0.000846262	0.259803	0.000282087	0	0	0	0	0.0358251	0	0.0620592	0.000846262	0	0	0	0	0	0.00197461	0.00169253	0	0	0	0.0826516	0	0.0121298	0	0.339069	0	0.00959097	0	0	0	0	0	0	0	0	0	0.00282087	0.0107193	0	0.0067701	0	0
I6SI9OZ02.NIGSP_CEIRS_CIP056_CH3_00100	IAV-free	0.00266983	0.00207654	0	0	0	0.000296648	0.333432	0	0	0	0	0	0.0130525	0	0.0884011	0	0	0	0	0	0	0	0.000889944	0	0	0	0.10086	0	0.00919608	0	0.243845	0	0.00415307	0	0	0	0	0	0	0	0	0.00118659	0.00326313	0.0231385	0	0.00207654	0	0.000889944
I6SI9OZ02.NIGSP_CEIRS_CIP056_CH3_00101	IAV-free	0.000324254	0	0	0	0	0.00226978	0.161803	0	0	0	0	0	0.0201038	0	0.174449	0.00129702	0	0	0	0	0	0	0	0	0	0	0.054799	0	0.0201038	0	0.184176	0	0.0139429	0	0	0	0	0	0	0	0.000648508	0.000648508	0.00551232	0.00680934	0	0.00843061	0	0.00162127
I6SI9OZ02.NIGSP_CEIRS_CIP056_CH3_00102	IAV-free	0.0115987	0.0031348	0	0	0	0.00250784	0.0780564	0	0	0	0	0	0.00783699	0	0.258621	0	0	0	0	0	0	0	0.000940439	0	0	0	0.0191223	0	0.0401254	0	0.0153605	0	0.0112853	0	0	0	0	0	0	0	0	0.000626959	0.0112853	0.0335423	0	0.00689655	0	0.00250784
I6SI9OZ02.NIGSP_CEIRS_CIP056_CH3_00103	IAV-free	0.00474415	0.00169434	0	0	0	0.00576076	0.0525246	0	0	0	0	0	0.00881057	0	0.250762	0	0	0	0	0	0	0	0.00135547	0	0	0	0.0176211	0	0.0864114	0	0.0111827	0	0.0152491	0	0	0	0	0	0	0	0	0.000677736	0.00948831	0.0152491	0	0.00779397	0.000677736	0.000338868
I6SI9OZ02.NIGSP_CEIRS_CIP056_CH3_00104	IAV-free	0.000297619	0.0014881	0	0	0	0.00208333	0.0491071	0	0	0	0	0	0.0154762	0	0.279762	0	0	0	0	0	0	0	0	0	0	0	0.00595238	0	0.0127976	0	0.0297619	0	0.0160714	0	0	0	0	0	0	0	0.000595238	0.00357143	0.00952381	0.00892857	0	0.0142857	0	0.00208333
IH3SHYN01.CH2_24_R1	IAV-infected	0.000314202	0.00219941	0	0	0	0	0.00932132	0	0	0	0	0	0	0	0.0105781	0	0	0	0	0	0	0	0	0	0	0	0.00638877	0	0	0	0	0	0	0	0	0	0	0	0	0	0	0.000104734	0	0	0	0	0	0
I6SI9OZ02.NIGSP_CEIRS_CIP056_CH3_00105	IAV-free	0.00230415	0.000329164	0	0	0	0.000329164	0.020079	0	0	0	0	0	0.0157999	0.00296248	0.310072	0	0	0	0	0	0	0	0	0	0	0	0.0102041	0	0.0157999	0	0.0194207	0	0.0394997	0	0	0	0	0	0	0	0	0	0.00329164	0.00493746	0	0.0131666	0	0.00296248
I6SI9OZ02.NIGSP_CEIRS_CIP056_CH3_00106	IAV-free	0	0	0	0	0	0.00448431	0.0807175	0.00298954	0	0	0	0	0.00672646	0	0.233931	0	0	0	0	0	0	0	0.00224215	0	0	0	0.0575486	0	0.0381166	0	0.00822123	0	0.0216741	0	0	0	0	0	0	0	0.00224215	0.00224215	0.00448431	0.0336323	0	0.00523169	0	0.000747384
I6SI9OZ02.NIGSP_CEIRS_CIP056_CH3_00108	IAV-free	0.00361402	0.000722804	0	0	0	0.000361402	0.149982	0	0	0	0	0	0.00614384	0	0.206361	0	0	0	0	0	0	0	0	0	0	0	0.0318034	0	0.0216841	0	0.00903506	0	0.0137333	0	0	0	0	0	0	0	0	0.0115649	0.0104807	0.0234911	0	0.00758945	0	0.000722804
I6SI9OZ02.NIGSP_CEIRS_CIP056_CH3_00109	IAV-free	0.000752445	0	0	0	0	0.00451467	0.244545	0	0	0	0	0	0.00526712	0	0.217457	0	0	0	0	0	0	0	0	0	0	0	0.013544	0	0.0346125	0	0.0127916	0	0.00451467	0	0	0	0	0	0	0	0	0	0.00752445	0.0142965	0	0.00677201	0	0.000752445
I6SI9OZ02.NIGSP_CEIRS_CIP056_CH3_00110	IAV-free	0.00563857	0.00451085	0	0	0	0.00112771	0.261348	0.000281928	0	0	0	0	0.00620243	0	0.206654	0	0	0	0	0	0	0	0.000281928	0	0	0	0.019735	0	0.0107133	0	0.0171976	0	0.00789399	0	0	0	0	0	0	0	0	0.00253736	0.00930364	0.0149422	0	0.00733014	0	0.0019735
I6SI9OZ02.NIGSP_CEIRS_CIP056_CH3_00111	IAV-free	0.0010101	0.00378788	0	0	0	0.0040404	0.244444	0	0	0	0	0	0.010101	0	0.27298	0	0	0	0	0	0	0	0	0	0	0	0.0292929	0	0.0194444	0	0.0159091	0	0.00782828	0	0	0	0	0	0	0	0	0.00353535	0.0116162	0.00454546	0	0.00833333	0	0
I6SI9OZ02.NIGSP_CEIRS_CIP056_CH3_00112	IAV-free	0.000923361	0	0	0	0	0.00153893	0.0929517	0	0	0	0	0	0.0129271	0.000307787	0.309018	0	0	0	0	0	0	0	0	0	0	0	0.0150816	0.000615574	0.0203139	0	0.00615574	0	0.0178516	0	0	0	0	0	0	0	0	0.00153893	0.00584795	0.00584795	0	0.0107725	0.000307787	0.000615574
I6SI9OZ02.NIGSP_CEIRS_CIP056_CH3_00113	IAV-free	0.00778314	0.00187869	0	0	0	0.00134192	0.283145	0.000268384	0	0	0	0	0.00724638	0	0.251476	0	0	0	0	0	0	0	0	0	0	0	0.0147611	0	0.0185185	0	0.0187869	0.000536769	0.0120773	0.000268384	0	0	0	0	0	0	0.000805153	0.00107354	0.00885668	0.00751476	0	0.00912507	0	0.000805153
I6SI9OZ02.NIGSP_CEIRS_CIP056_CH3_00114	IAV-free	0.00251544	0.000457352	0	0	0	0.000228676	0.695175	0	0	0	0	0	0.000686028	0.000228676	0.0144066	0.000457352	0	0	0	0	0	0	0.000228676	0	0	0	0.0846101	0	0.0802653	0	0.0674594	0	0.000457352	0	0	0	0	0	0	0	0	0	0.000686028	0.00320146	0	0.000457352	0	0
I6SI9OZ02.NIGSP_CEIRS_CIP056_CH3_00115	IAV-free	0.00130378	0.00104302	0	0	0	0.00156454	0.245372	0.000260756	0	0	0	0	0.010691	0	0.215124	0	0	0	0	0.000260756	0	0	0	0	0	0	0.0401565	0	0.0185137	0	0.0195567	0	0.0101695	0	0	0	0	0	0	0	0	0.000260756	0.00547588	0.00338983	0	0.00469361	0	0.00156454
IH3SHYN01.CH2_25_R1	IAV-infected	0.000317965	0.00063593	0	0	0	0	0.00190779	0.000211977	0	0	0	0	0	0	0.00137785	0	0	0	0	0	0	0	0	0	0	0	0.0114467	0	0.000211977	0	0	0	0	0	0	0	0	0	0	0	0.000105988	0.0146264	0	0.00190779	0	0.00243773	0	0
I6SI9OZ02.NIGSP_CEIRS_CIP056_CH3_00116	IAV-free	0.011306	0.00506823	0	0	0	0.000389864	0.318129	0.000779727	0	0	0	0	0.00155945	0	0.0557505	0.000389864	0	0	0	0	0	0	0.000779727	0	0	0	0.100585	0.000779727	0.230019	0	0.0904483	0	0.00272904	0	0	0	0	0	0	0	0	0.000389864	0.00389864	0.00701754	0	0.00272904	0	0
I6SI9OZ02.NIGSP_CEIRS_CIP056_CH3_00117	IAV-free	0.000909918	0.000909918	0	0	0	0	0.450106	0	0	0	0	0	0.00242645	0	0.0682439	0	0	0	0	0	0	0	0	0	0	0	0.0236579	0	0.322111	0	0.025781	0	0.00212314	0	0	0	0	0	0	0	0	0	0.00212314	0	0	0.00212314	0	0
I6SI9OZ02.NIGSP_CEIRS_CIP056_CH3_00118	IAV-free	0.00326886	0.00163443	0	0	0	0.000544811	0.179788	0.000272405	0	0	0	0	0.0130755	0	0.140289	0	0	0	0	0	0	0	0	0	0	0	0.134568	0.000544811	0.0171615	0	0.236448	0	0.0051757	0	0	0	0	0	0	0	0	0.000272405	0.00735494	0.0117134	0	0.0049033	0	0.00136203
I6SI9OZ02.NIGSP_CEIRS_CIP056_CH3_00119	IAV-free	0.00236806	0.00067659	0	0	0	0.00439784	0.141407	0	0	0	0	0	0.0121786	0	0.268945	0	0	0	0	0	0	0	0	0	0	0	0.0774696	0.000338295	0.0223275	0	0.0818674	0	0.0101488	0	0	0	0	0	0	0	0	0.00202977	0.00507442	0.00575101	0	0.0067659	0.000338295	0.00169148
I6SI9OZ02.NIGSP_CEIRS_CIP056_CH3_00120	IAV-free	0.000362582	0.000725163	0	0	0	0.000725163	0.104423	0.000362582	0	0	0	0	0.0253807	0	0.230964	0	0	0	0	0	0	0	0	0	0	0	0.0783176	0	0.019942	0	0.17694	0	0.00761421	0.00290065	0	0	0	0	0.00145033	0	0	0.00108774	0.00761421	0.00507614	0	0.00326323	0	0.00145033
I6SI9OZ02.NIGSP_CEIRS_CIP056_CH3_00121	IAV-free	0.00551948	0.00194805	0	0	0	0	0.0928571	0.000649351	0	0.000324675	0	0	0.00357143	0	0.0581169	0	0	0	0	0	0	0	0.00584416	0	0	0	0.0863636	0.000974026	0.384091	0	0.194805	0	0.000974026	0	0	0	0	0	0	0	0	0.000324675	0.000974026	0.0113636	0.000324675	0.00324675	0	0.000324675
I6SI9OZ02.NIGSP_CEIRS_CIP056_CH3_00122	IAV-free	0.00230642	0.00197694	0	0	0	0.00197694	0.0662273	0.000329489	0	0	0	0	0.00823723	0	0.259308	0	0	0	0	0	0	0	0	0	0	0	0.0326194	0	0.0171334	0	0.0326194	0	0.0125206	0	0	0	0	0	0	0	0.00230642	0.00362438	0.015486	0.0187809	0	0.00790774	0	0.00230642
I6SI9OZ02.NIGSP_CEIRS_CIP056_CH3_00123	IAV-free	0.00321647	0.000321647	0	0	0	0.000643294	0.0630428	0.000321647	0	0	0	0	0.0202638	0	0.203602	0.000321647	0	0	0	0	0	0	0	0	0.00096494	0	0.0652943	0	0.0189772	0	0.267932	0	0.00418141	0	0	0	0	0	0	0	0.000643294	0.00192988	0.00804117	0.010936	0	0.005468	0	0
I6SI9OZ02.NIGSP_CEIRS_CIP056_CH3_00124	IAV-free	0.0207891	0.00593975	0	0	0	0.00212134	0.0912176	0	0	0	0	0	0.00721256	0	0.310989	0	0	0	0	0	0.0012728	0	0	0	0	0	0.0178193	0	0.0246076	0	0.0080611	0	0.0131523	0	0	0	0	0	0	0	0.000424268	0.00169707	0.00678829	0.0178193	0	0.00848536	0.000424268	0.000848536
I6SI9OZ02.NIGSP_CEIRS_CIP056_CH3_00125	IAV-free	0.00510041	0.00318776	0	0	0	0.00478164	0.145043	0.00159388	0	0	0	0	0.00541919	0	0.26299	0	0	0	0	0	0	0.000318776	0.00510041	0	0	0	0.0353841	0	0.0315588	0	0.0079694	0	0.0124323	0.00350653	0	0	0	0	0.000318776	0	0.000637552	0.000956328	0.00350653	0.0121135	0.000318776	0.00541919	0	0.00478164
IH3SHYN01.CH2_26_R1	IAV-infected	0	7.45e-05	0	0	0	0	0.00849795	0	0	0	0	0	0.00380171	0	0	0.00119269	0	0	0	0	0	0	0.00022363	0	0	0	0.00350354	0	0	0	0.00253448	0	0	0	0	0	0	0	0	0	0.000894521	0.00991428	0	0	0	0	0	0
I6SI9OZ02.NIGSP_CEIRS_CIP056_CH3_00126	IAV-free	0.00923254	0.00836699	0	0	0	0.000577034	0.0510675	0.000865551	0	0	0	0	0.00836699	0	0.282747	0.000577034	0	0	0	0	0	0	0	0	0	0	0.125793	0	0.016157	0.000865551	0.00807848	0	0.0109636	0	0	0	0	0	0	0	0	0.0017311	0.0112522	0.0129833	0	0.00836699	0	0
I6SI9OZ02.NIGSP_CEIRS_CIP056_CH3_00127	IAV-free	0.00418888	0.00418888	0	0	0	0.00380807	0.0453161	0.000380807	0	0	0	0	0.00913937	0	0.340061	0	0	0	0	0	0	0	0	0	0	0	0.0464585	0	0.0224676	0	0.0053313	0	0.00456969	0	0	0	0	0	0	0	0.000761615	0.00228484	0.0144707	0.00952018	0	0.00342727	0	0.000380807
I6SI9OZ02.NIGSP_CEIRS_CIP056_CH3_00128	IAV-free	0.04297	0.0195893	0	0	0	0	0.162401	0.000315956	0	0	0	0	0.00916272	0	0.250869	0	0	0	0	0.000631912	0.00189573	0	0	0	0	0	0.0439179	0	0.0104265	0	0.0101106	0	0.00979463	0	0	0	0	0.000315956	0	0	0	0.00221169	0.00631912	0.0249605	0	0.00758294	0.000631912	0.00126382
I6SI9OZ02.NIGSP_CEIRS_CIP056_CH3_00129	IAV-free	0.00121507	0.00202511	0	0	0	0.000810045	0.133657	0	0	0	0	0	0.00850547	0	0.289591	0	0	0	0	0	0	0	0	0	0	0	0.00850547	0	0.0437424	0	0.0121507	0	0.00972054	0	0	0	0	0	0	0	0	0.000405022	0.0129607	0.0137708	0	0.00567031	0	0.000810045
IH3SHYN01.CH2_27_R1	IAV-infected	0.000146359	0.000292719	0	0	0	0	0.0432492	0.000365898	0	0	0	0	0	0	0.00548847	0	0	0	0	0	0	0	0	0	0	0	0.00219539	0	0.00658617	0	0.00548847	0	0	0.00124405	0	0	0	0	0	0	0	0.0141969	0.000585437	0.0035858	0	0.00343944	0	0
IH3SHYN01.CH2_28_R1	IAV-infected	0	0	0	0	0	0	0.0122615	0	0	0	0	0	0	0	0.00483551	0	0	0	0	0	0	0	0	0	0	0	8.63e-05	0	0.00103618	0	0	0	0	0	0	0	0	0	0.000259045	0	0.0053536	0.0627752	0	0.000431742	0	0.0145929	0	0
IH3SHYN01.CH2_29_R1	IAV-infected	0	0	0	0	0	0	0.00154516	0.000140469	0	0	0	0	0.00140469	0	0.00393314	0	0	0	0	0	0	0	0	0	0	0	0	0	0	0	0	0	0	0	0	0	0	0	0	0	0	0.0250035	0	0	0	0	0	0
IH3SHYN01.CH2_02_R1	IAV-infected	0	0	0	0	0	0	0	0	0	0	0	0	0	0	0	0	0	0	0	0	0	0	0	0	0	0	0	0	0.0169492	0	0	0	0	0	0	0	0	0	0	0	0	0	0	0	0	0	0	0
IH3SHYN01.CH2_30_R1	IAV-infected	6.9e-05	0	0	0	0	0	0.000206996	0	0	0	0	0	0	0	0.000206996	0	0	0	0	0	0	0	0	0	0	0	0.000137998	0	0.00124198	0	6.9e-05	0	0	0	0	0	0	0	0	0	0	0.0103498	0.000206996	6.9e-05	0	0	0	0
IH3SHYN01.CH2_31_R1	IAV-infected	7.01e-05	7.01e-05	0	0	0	0	0.0163348	0	0	0	0	0	0	0	0	0	0	0	0	0	0	0	0	0	0	0	0	0	0.00021032	0	0	0	0	0	0	0	0	0	0	0	0.000841279	0.0327398	0	0	0	7.01e-05	0	0
IH3SHYN01.CH2_32_R1	IAV-infected	8.56e-05	8.56e-05	0	0	0	0	0.00274067	0	0	0	0	0	0	0	0.00402535	0	0	0	0	0	0	0	0	0	0	0	0.00479616	0	0.013789	0.000428229	0.00539568	0	0	0	0	0	0	0	0	0	0	0.020298	0	0	0	0	0	0
IH3SHYN01.CH2_33_R1	IAV-infected	0	0	0	0	0	0	0.00567859	0	0	0	0	0	0	0	9.46e-05	0	0	0	0	0	0	0	0	0	0	0	0	0	0	0	9.46e-05	0	0	0	0	0	0	0	0	0	9.46e-05	0.0048268	0	0	0	0.00634109	0	0
IH3SHYN01.CH2_34_R1	IAV-infected	0.00126984	0.000997732	0	0	0	0	0.0228571	0.000362812	0	0	0	0	0.000634921	9.07e-05	0.000634921	9.07e-05	0	0	0	0	0	0	0.000816327	0	0	0	0.0672109	0.000725624	0.0282993	0.000362812	0.00263038	0	9.07e-05	0.000634921	0	0	0	0	0	0	0.0029932	0.0152381	0.00498866	0.000272109	0	0.00335601	0	0
IH3SHYN01.CH2_35_R1	IAV-infected	5.93e-05	0.000237065	0	0	0	0	0.00918627	0	0	0	0	0	0	0	0.000711195	0	0	0	0	0	0	0	0	0	0	0	0.000948261	0	0.00148166	0	0.000355598	0	0	0	0	0	0	0	0	0	0.0155278	0.0438571	0	0	0	0.00806022	0	0
IH3SHYN01.CH2_36_R1	IAV-infected	0.165138	0.220183	0	0	0	0	0.0275229	0	0	0	0	0	0.0183486	0	0	0	0	0	0	0	0	0	0	0	0	0	0	0	0	0	0	0	0	0	0	0	0	0	0	0	0	0	0	0	0	0	0	0
IH3SHYN01.CH2_37_R1	IAV-infected	0.070211	0.107955	0	0	0	0	0.185877	0.000405844	0	0	0	0	0.0401786	0	0.0633117	0	0	0	0	0	0	0	0	0	0	0	0.0556006	0	0.0101461	0	0	0	0	0	0	0	0	0.000811688	0	0	0	0.0320617	0	0	0	0.000405844	0	0
IH3SHYN01.CH2_38_R1	IAV-infected	0.000206186	0.0043299	0	0	0	0	0.0115464	0.000206186	0	0	0	0	0	0	0	0	0	0	0	0	0	0	0	0	0	0	0.0892784	0	0.000206186	0	0	0	0	0	0	0	0	0	0	0	0	0	0	0	0	0	0	0
IH3SHYN01.CH2_39_R1	IAV-infected	0.00493203	0.00228558	0	0	0	0	0.0555756	0	0	0	0	0	0.0175629	0	0	0	0	0	0	0	0	0	0	0	0	0	0.275833	0	0	0	0.00300734	0	0	0	0	0	0	0	0	0	0	0.0074582	0	0	0	0	0	0
IH3SHYN01.CH2_03_R1	IAV-infected	0.0143369	0.00358423	0	0	0	0	0.137395	0	0	0	0	0	0	0	0.156511	0	0	0	0	0	0	0	0	0	0	0	0.127838	0	0.218638	0	0	0	0	0	0	0	0	0	0	0	0	0	0	0	0	0	0	0
IH3SHYN01.CH2_40_R1	IAV-infected	0.000968389	0.000691706	0	0	0	0	0.517604	0	0	0	0	0	0	0	0	0	0	0	0	0	0	0	0	0	0	0	0.476102	0	0.000207512	0	0	0	0	0	0	0	0	0	0	0	0	6.92e-05	0	0	0	0.000276683	0	0
IH3SHYN01.CH2_41_R1	IAV-infected	0.0502092	0.106067	0	0	0	0	0.106695	0.000209205	0	0	0	0	0	0	0.0209205	0	0	0	0	0	0	0	0	0	0	0	0.369456	0	0.015272	0	0.00397489	0	0	0	0	0	0	0	0	0	0	0	0	0	0	0	0	0
IH3SHYN01.CH2_42_R1	IAV-infected	0.00100069	0.000687973	0	0	0	0	0.142848	0	0	0	0	0	0.00556633	0	0.00187629	0	0	0	0	0	0	0	0	0	0	0	0.686347	0.00150103	0.0469698	0	0.00125086	0	0	0	0	0	0	0	0	0	0	0	0.00100069	0	0	0	0	0
IH3SHYN01.CH2_43_R1	IAV-infected	0.00194151	0.00279092	0	0	0	0	0.0504793	0.000182017	0	0	0	0	6.07e-05	0	0	0	0	0	0	0	0	0	0	0	0	0	0.942119	0	0.000121344	0	0.000242689	0	0	6.07e-05	0	0	0	0	0	0	0	0.000182017	0	0	0	0	0	0
IH3SHYN01.CH2_44_R1	IAV-infected	0.00106318	0.0018226	0	0	0	0	0.00318955	7.59e-05	0	0	0	0	0	0	0	0	0	0	0	0	0	0	0	0	0	0	0.955954	0	0	0	7.59e-05	0	0	0	0	0	0	0	0	0	0	0.0109356	0	0	0	0.00227825	0	0
IH3SHYN01.CH2_45_R1	IAV-infected	0.00212459	0.00394567	0	0	0	0	0.396312	0.000151757	0	0	0	0	7.59e-05	0	7.59e-05	0	0	0	0	0	0	0	0	0	0	0	0.000758783	0.000531148	0.588664	0	0.000151757	0	0	7.59e-05	0	0	0	0	0	0	0	7.59e-05	0	0	0	0	0	0
IH3SHYN01.CH2_46_R1	IAV-infected	0.0885049	0.0889557	0	0	0	0	0.279038	0.000150263	0.000150263	0	0	0	0.0109692	0	0.000751315	0	0	0	0	0	0	0	0	0	0	0	0.0198347	0	0.198197	0	0.00210368	0	0	0	0	0	0	0.00210368	0	0	0	0	0	0	0	0	0	0
IH3SHYN01.CH2_47_R1	IAV-infected	0.019338	0.0220363	0	0	0	0	0.246627	0	0	0	0	0	0.000539665	0.000539665	0	0	0	0	0	0	0	0	0	0	0	0	0.00062961	0.000539665	0.678539	0	0.000449721	0	0	0	0	0	0	0.000179888	0	0	0	0	0	0	0	0	0	0
IH3SHYN01.CH2_48_R1	IAV-infected	0.00277778	0.00193798	0	0	0	0	0.0764858	0.000387597	0	0	0	0	0.000710594	0	0.000839793	0	0	0	0	0	0	0	0.00148579	0	0	0	0.0439276	0	6.46e-05	0	0.000904393	0	0	0	0	0	0	0	0	0	0.0770026	0.285659	0	0.0104005	0	0	0	0
IH3SHYN01.CH2_49_R1	IAV-infected	0.00436205	0.00723704	0	0	0	0	0.231982	0.000198275	0	0	0	0	0	0	0.00267671	0	0	0	0	0	0	0	0	0	0	0	0.015168	0	0.000495688	0	0.000198275	0	9.91e-05	0	0	0	0	0	0	0	0.000198275	0.311986	0	0.000297413	0	0	0	0
IH3SHYN01.CH2_04_R1	IAV-infected	0.00111297	0.000417362	0	0	0	0	0	0	0	0	0	0	0	0	0	0	0	0	0	0	0	0	0	0	0	0	0.914441	0	0.000139121	0	0.00153033	0	0	0	0	0	0	0	0	0	0	0	0	0	0	0	0	0
IH3SHYN01.CH2_50_R1	IAV-infected	0.109561	0.15594	0	0	0	0	0.0203327	0.00117627	0.000336078	0	0	0	0.000840195	0	0	0	0	0	0	0	0	0	0	0	0	0	0	0	0	0	0	0	0	0	0	0	0	0.000840195	0	0	0.0425139	0.125357	0	0.000504117	0	0.0433541	0	0
IH3SHYN01.CH2_51_R1	IAV-infected	0.00920292	0.0181016	0	0	0	0	0.000456343	0.000456343	0	0	0	0	0	0	0	0	0	0	0	0	0	0	0	0	0	0	0.957104	0	0.000228172	0	0	0	0	0	0	0	0	0	0	0	0	7.61e-05	0	0	0	0	0	0
IH3SHYN01.CH2_52_R1	IAV-infected	0.000804182	0.000502614	0	0	0	0	0.0676518	0	0.00150784	0	0	0	0.0445316	0.000100523	0.00301568	0	0	0	0	0	0	0	0	0	0	0	0.00251307	0.00120627	0.651488	0	0.0185967	0	0.000201045	0.000301568	0	0	0	0	0	0	0	0.166667	0	0	0	0	0	0
IH3SHYN01.CH2_53_R1	IAV-infected	0.001401	0.00101183	0	0	0	0	0.689835	0.000233499	0	0	0	0	0.000233499	0	0.000155666	0	0	0	0	0	0	0	0	0	0	0	0.120097	0	0.00490349	0	0.00108966	0	0	0.000155666	0	0	0	0	0	0	0	0.0326121	0	0	0	0.000155666	0	0
IH3SHYN01.CH2_54_R1	IAV-infected	0.0314266	0.0227025	0	0	0	0	0.172499	0.000495688	0.00584911	0	0	0	0.0379697	0	0.00267671	0	0.000297413	0	0	0	0	0	0	0	0	0	0.000198275	0.0031724	0.445127	0	0.0841677	0	9.91e-05	0.00565084	0	0	0	0	0	0	0.0332111	0.0186379	0	0	0	0.00446119	0	0
IH3SHYN01.CH2_55_R1	IAV-infected	0.0869113	0.0977566	0	0	0	0	0.0849799	0.000148566	0.00534839	0	0	0	0.119299	0	0.00757688	0	0.00653692	0	0	0	0	0	0	0	0	0	0.000445699	0.00311989	0.410786	0	0.0521468	0	0.00148566	0.00252563	0	0	0	0	0	0	0.0124796	0.0405586	0	0	0	0.00163423	0	0
IH3SHYN01.CH2_56_R1	IAV-infected	0.000564228	0.00131653	0	0	0	0	0.0379913	0	0	0	0	0	0.000125384	0	0.00031346	0	0	0	0	0	0	0	0	0	0	0	0.00601843	0	0.00219422	0	0.000188076	0	0	0.00031346	0	0	0	0	0	0	0.000125384	0.76992	0	6.27e-05	0	0	0	0
IH3SHYN01.CH2_57_R1	IAV-infected	0.0169569	0.0319791	0	0	0	0	0.00147946	0.000227609	0	0	0	0	0.000113804	0.000113804	0.000113804	0	0	0	0	0.000569022	0	0	0	0	0	0	0.0166155	0.000113804	0.000682827	0	0.00125185	0	0	0.000796631	0	0	0	0.000113804	0	0	0.00102424	0.229544	0.00238989	0	0	0.000341413	0	0
IH3SHYN01.CH2_58_R1	IAV-infected	0.00533554	0.00671542	0	0	0	0	0.000367968	0.000413964	0	0	0	0	0.000137988	0	0.000505956	0	0	0	0	0	0	0	0	0	0	0	0.0182604	4.6e-05	0.00022998	0	0.00045996	0	0	9.2e-05	0	0	0	0	0	0	0	0.948024	0	0	0	0	0	0
IH3SHYN01.CH2_59_R1	IAV-infected	0.0044617	0.00950284	0	0	0	0	0.00620002	0.000173832	0	0	0	0	0.000115888	0	0.00133271	0	0	0	0	0	0	0	0	0	0	0	0.148511	0.000289721	0.00150655	0	0.000637386	0	0	0	0	0	0	0	0	0	0.000405609	0.6415	0	0	5.79e-05	0	0	0
IH3SHYN01.CH2_05_R1	IAV-infected	0	0.000181769	0.000908843	0	0	0	0.0341725	0	0	0	0	0.00608925	0	0	0	0	0	0	0	0	0	0	0	0	0	0	0.565664	0	0	0	0	0	0	0	0	0	0	0	0	0	0.00590748	0.0849768	0	0.00936108	0	0.0254476	0	0
IH3SHYN01.CH2_61_R1	IAV-infected	0.00123898	0.00357117	0	0	0	0	0.00634065	0.000218643	0	0	0	0	0.00517455	0	0	0	0	0	0	0	0	0	0	0	0	0	0.0657386	0.00393557	0.00466438	0	0.00225931	0	0	0	0	0	0	0	0	0	0	0.644122	0	0	0	0	0	0
IH3SHYN01.CH2_62_R1	IAV-infected	0	0.000264574	0	0	0	0	0.00361584	0	0	0	0	0	0.00070553	0	0.0103184	0	0.00291031	0	0	0	0	0	0	0	0	0	0.893906	0.00740806	0.0114649	0	8.82e-05	0	0	0.00194021	0	0	0	0	0	0	0	0	0.00388041	0	0	0	0	0
IH3SHYN01.CH2_63_R1	IAV-infected	0.000661813	0.000441209	0	0	0	0	0.0172071	0	0	0	0	0	0	0	5.52e-05	0	0	0	0	0	0	0	0	0	0	0	0.00143393	0	0.000165453	0	0.000275756	0	0	0	0	0	0	0	5.52e-05	0	0.00805206	0.434977	0.000220604	0	0	0.0143393	0	0
IH3SHYN01.CH2_64_R1	IAV-infected	0.0134016	0.0170721	0	0	0	0	0.00990183	0	0	0	0	0	0	0	0	0	0	0	0	0	0	0	0	0	0	0	0.00409731	0	0	0	0.000512164	0	0	0	0	0	0	0	0	0	0.000256082	0.597354	0	0	0	0	0	0
IH3SHYN01.CH2_65_R1	IAV-infected	0.00315409	0.00469267	0	0	0	0	0.0863143	7.69e-05	0.000384645	0	0	0	0	0	0.00200015	0	0	0	0	0	0	0	0	0	0	0	0.0318486	0	0.0363874	0	0.000538503	0	0	0	0	0	0	0	0	0	0	0.148781	0	0	0	0.00192322	0	0
IH3SHYN01.CH2_66_R1	IAV-infected	0.00476569	0.00595711	0	0	0	0	0.0760524	0	0	0	0	0	0	0	0	0	0	0	0	0	0	0	0	0	0	0	0.0238284	0	0	0	0	0	0	0	0	0	0	0	0	0	0	0.166402	0	0	0	0	0	0
IH3SHYN01.CH2_67_R1	IAV-infected	0.00369686	0.00359957	0	0	0	0	0.0465026	0	0	0	0	0	0	0	0.00155657	0	0	0	0	0	0	0	0	0	0	0	0.00282129	0	0.0587606	0	0	0	0	0	0	0	0	0	0	0	0	0.299835	0	0	0	0	0	0
IH3SHYN01.CH2_68_R1	IAV-infected	0.00173883	0.0123457	0	0	0	0	0.0039993	0	0	0	0	0	0	0	0.00173883	0	0	0	0	0	0	0	0	0	0	0	0.0366893	0	0.00434707	0	0.0010433	0	0	0	0	0	0	0	0	0	0	0.142236	0.0010433	0.00173883	0	0	0	0
IH3SHYN01.CH2_69_R1	IAV-infected	0.00472319	0.00960124	0	0	0	0	0.053736	0	0	0	0	0	0.00464576	0	0	0	0	0	0	0	0	0	0	0	0	0	0.207898	0.00108401	0.0058072	0	0.038947	0	0	0	0	0	0	0	0	0	0	0.542935	0	0	0	0	0	0
IH3SHYN01.CH2_70_R1	IAV-infected	0.0309798	0.0452089	0	0	0	0	0.081232	0	0	0	0	0	0.00216138	0	0.00738473	0	0	0	0	0	0	0	0.00288184	0	0	0	0.435699	0	0.00414265	0	0.0727666	0	0	0	0	0	0	0	0	0	0	0.0904179	0	0	0	0	0	0
IH3SHYN01.CH2_06_R1	IAV-infected	0	0	0	0	0	0	0	0	0	0	0	0	0	0	0.00471698	0	0	0	0	0	0	0	0	0	0	0	0.0117925	0	0.00471698	0	0	0	0	0	0	0	0	0	0	0	0	0.0306604	0	0	0	0	0	0
IH3SHYN01.CH2_71_R1	IAV-infected	0.00239956	0.00270719	0	0	0	0	0.0147665	0	0	0	0	0	0.000369163	0	0	0	0	0	0	0	0	0	0.00116902	0	0	0	0.0409771	0	0.0228266	0	0.00393774	0	0	0	0	0	0	0	0	0	0	0.101704	0	0.000246108	0	0	0	0
IH3SHYN01.CH2_72_R1	IAV-infected	0.0147263	0.0165324	0	0	0	0	0.00388997	0	0	0	0	0	0.00111142	0	0	0	0	0	0	0	0	0	0	0	0	0	0.0508475	0	0	0	0.0125035	0	0	0	0	0	0	0	0	0	0	0.310086	0	0.00125035	0	0	0	0
IH3SHYN01.CH2_73_R1	IAV-infected	0.0252196	0.0368883	0	0	0	0	0.0160602	0	0	0	0	0	0	0	0	0	0	0	0	0	0	0	0	0	0	0	0.268381	0	0.0114178	0	0.0321205	0	0	0	0	0	0	0	0	0	0	0	0	0	0	0	0	0
IH3SHYN01.CH2_74_R1	IAV-infected	0.00109529	0.00153341	0	0	0	0	0.00240964	0	0	0	0	0	0	0	0.00690033	0.000547645	0	0	0	0	0	0	0	0	0	0	0.500548	0	0.0122673	0	0.0187295	0	0	0	0	0	0	0	0	0	0	0.0603505	0	0	0	0	0	0
IH3SHYN01.CH2_75_R1	IAV-infected	0.0135275	0.0199155	0	0	0	0	0.0549554	0	0	0	0	0	0	0	0.000845467	0	0.0877407	0	0	0	0	0	0	0	0	0	0.223861	0	0.00225458	0	0	0	0	0	0	0	0	0	0	0	0.0538281	0.144387	0	0	0	0.0177548	0	0
IH3SHYN02.CH2_100_R1	IAV-infected	0.00148254	0.00049418	0	0	0	0	0.00159236	0.000164727	0	0	0	0	0	0	0.000768724	0	0	0	0	0	0	0	0	0	0	0	0.000878542	0	0	0	0.0121898	0	0.00093345	0	0	0	0	0	0	0	0	0.573523	0	0	0	0	0	0
IH3SHYN02.CH2_101_R1	IAV-infected	0	0	0	0	0	0	0.00463958	0	0	0	0	0	0	0	0	0	0	0	0	0	0	0	0	0	0	0	0.00826072	0	0.000226321	0	0.0132398	0	0	0	0	0	0	0	0	0	0	0.56535	0	0	0	0	0	0
IH3SHYN02.CH2_102_R1	IAV-infected	0	0	0	0	0	0	0.0012285	0.002457	0	0	0	0	0	0	0	0	0	0	0	0	0	0	0	0	0	0	0.0012285	0	0.000614251	0	0.022113	0	0	0	0	0	0	0	0	0	0.027027	0.220516	0	0	0	0	0	0
IH3SHYN02.CH2_103_R1	IAV-infected	0.00981792	0.010532	0	0	0	0	0	0	0	0	0	0	0	0	0.0269547	0	0	0	0	0	0	0	0	0	0	0	0.012674	0	0	0	0.0747947	0	0	0	0	0	0	0	0	0	0	0.0947876	0	0	0	0	0	0
IH3SHYN02.CH2_104_R1	IAV-infected	0	0.00020145	0	0	0	0	0	0.00020145	0	0	0	0	0	0	0.02639	0	0	0	0	0	0	0	0	0	0	0	0	0	0	0	0.0410959	0	0	0	0	0	0	0	0	0	0	0.0785657	0	0	0	0	0	0
IH3SHYN01.CH2_07_R1	IAV-infected	0	0.00287356	0	0	0	0	0.0840517	0	0	0	0	0	0.012931	0	0.000718391	0	0	0	0	0	0	0	0	0	0	0	0.125	0	0.0258621	0	0.00359195	0	0	0.00646552	0	0	0	0	0	0	0.00287356	0	0	0	0	0.00143678	0	0
IH3SHYN02.CH2_105_R1	IAV-infected	0	0	0	0	0	0	0.283179	0	0	0	0	0	0	0	0	0	0	0	0	0	0	0	0.0043692	0	0	0	0.000273075	0	0.0360459	0	0	0	0	0	0	0	0	0	0	0	0	0.123703	0	0	0	0	0	0
IH3SHYN02.CH2_106_R1	IAV-infected	0.000638388	7.09e-05	0	0	0	0	0.333948	0	0	0	0	0	0	0	0	0	0	0	0	0	0	0	0	0	0	0	0.00993049	0	0.00340474	0	0.00758973	0	0	0	0	0	0	0	0	0	0.000212796	0.505533	0	0	0	0	0	0
IH3SHYN02.CH2_107_R1	IAV-infected	0.00237147	0.00189717	0	0	0	0	0.251945	9.49e-05	0	0	0	0	0	0	0.00104345	0	0	0	0	0	0	0	0	0	0	0	0.0754126	0	0.0247581	0	0.0166951	0	0	0	0	0	0	0	0	0	0	0.187346	0.00256118	0	0	0	0	0
IH3SHYN02.CH2_108_R1	IAV-infected	0.00240348	0.0058585	0	0	0	0	0.476341	0	0	0	0	0	0	0	0	0.000901307	0	0	0	0	0	0	0	0	0	0	0.112438	0	0.0497972	0	0.00638426	0	0	0	0	0	0	0	0	0	0.000300436	0.0837464	0.00142707	0	0	0	0	0
IH3SHYN02.CH2_109_R1	IAV-infected	0	0	0	0	0	0	0.0867023	0.000125747	0	0	0	0	0	0	0.0009431	0	0	0	0	0	0	0	0	0	0	0	0.00106885	0	0.00106885	0	0.0281672	0	0	0	0	0	0	0	0	0	0	0.189374	0	0	0	0	0	0
IH3SHYN02.CH2_110_R1	IAV-infected	9.96e-05	4.98e-05	0	0	0	0	0.266311	0.000199223	0	0	0	0	0	9.96e-05	0	0.000249029	0	0	0	0	0	0	0.000149417	0	0	0	0.52819	0	0.00214165	0	0.00283893	0	0.000199223	4.98e-05	0	0	0	0	0	0	0	0.0160873	0.000747086	0.000298835	0	0.000199223	0	0
IH3SHYN02.CH2_111_R1	IAV-infected	0.000161438	0	0	0	0	0	0.120594	0.000161438	0	0	0	0	0	0	0.00156057	0	0	0	0	0	0	0	0	0	0	0	0.00769521	0	0.00322876	0	0.00516601	0	0	0	0	0	0	0	0	0	0	0.0333638	0	0	0	0	0	0
IH3SHYN02.CH2_112_R1	IAV-infected	0.00090536	0.000784645	0	0	0	0	0.941091	0	0	0	0	0	6.04e-05	0	0	0	0	0	0	0	0	0	0.000120715	0	0	0	0.00754466	0	0.0012675	0	0.00838967	0	0.000301787	0	0	0	0	0	0	0	0	0.00826895	0	0	0	0	0	0
IH3SHYN02.CH2_113_R1	IAV-infected	0.00029417	0.000529505	0	0	0	5.88e-05	0.496735	0.000117668	0	0	0	0	0	0	0.000235336	0	0	0	0	0	0	0	0	0	0	0	0.00417721	0	0.00105901	0	0.000411837	0	0	0	0	0	0	0	0	0	0	0.103018	0	0	0	0	0	0
IH3SHYN02.CH2_114_R1	IAV-infected	0.000943082	0.00183069	0	0	0	0	0.817985	0.000166426	0	0	0.000277377	0	0.000110951	0	0.000166426	0.000110951	0	0	0	0	0	0	0.000998558	0	0	0	0.00388328	0	0.000499279	0	0.00205259	0	0.000388328	0	0	0	0	0	0	0	0	0.000277377	0	0.000221902	0	0.000499279	0.000332853	0
IH3SHYN01.CH2_08_R1	IAV-infected	0	0	0	0	0	0	0.0209816	0	0	0	0	0	0.121768	0	0	0	0	0	0	0	0	0	0	0	0	0	0.042338	0	0	0	0.00112402	0	0	0	0	0	0	0	0	0	0.00974148	0.315849	0	0	0	0	0	0
IH3SHYN02.CH2_115_R1	IAV-infected	5.82e-05	0.000174734	0	0	0	0	0.08195	0	0	0	0	0	0.00267925	0	0.000349467	0	0	0	0	0	0	0	0	0	0	0	0.0325004	0	0.0126391	0	0.0163085	0	0	0	0	0	0	0	0	0	0	0.00064069	0	0	0	0	0	0
IH3SHYN02.CH2_116_R1	IAV-infected	0.000315789	5.26e-05	0	0	0	0	0.0137368	0.000105263	0	0	0	0	0	0	0.00163158	0	0	0	0	0	0	0	0	0	0	0	0.000526316	0	0.000736842	0	0.0132105	0	0	0	0	0	0	0	0	0	0	0.225368	0	0	0	0	0	0
IH3SHYN02.CH2_117_R1	IAV-infected	0.00238404	0.0013475	0	0	0	0	0.159834	0.00119202	0	0	0	0	0.000621923	0	0.00331692	0	0	0	0	0	0	0	0	0	0	0	0.0454522	0	0.0380409	0	0.0557657	0	0.000155481	0	0	0	0	0	0	0	0	0.0993003	0.000777403	0	0	0	0	0
IH3SHYN02.CH2_118_R1	IAV-infected	0.0245595	0.0250934	0	0	0	0	0.0117459	0	0	0	0	0	0	0	0	0	0	0	0	0	0	0.00480513	0.00320342	0	0	0	0	0	0	0	0.0128137	0	0	0	0	0	0	0	0	0	0	0.145755	0.00266951	0	0	0	0	0
IH3SHYN02.CH2_119_R1	IAV-infected	0.1	0.314286	0	0	0	0	0	0.0142857	0	0	0	0	0	0	0	0	0	0	0	0	0	0	0	0	0	0	0	0	0.0142857	0	0.114286	0	0	0	0	0	0	0	0	0	0	0	0	0	0	0	0	0
IH3SHYN02.CH2_120_R1	IAV-infected	0.000830479	0.00332191	0	0	0	0	0.524032	0.000830479	0	0	0	0	0.000415239	0	0.00249144	0	0	0	0	0	0	0	0.000830479	0	0	0	0.00550192	0	0.336863	0	0.014741	0	0.0020762	0	0	0	0	0	0	0	0.00155715	0.00280286	0.000934288	0	0	0	0	0
IH3SHYN02.CH2_121_R1	IAV-infected	0.00102881	0.00030259	0	0	0	0	0.0252965	6.05e-05	0	0	0	0	0	0	0	0	0	0	0	0	0	0	0	0	0	0	0.0030259	0	6.05e-05	0	0.0171266	0	0.00030259	0	0	0	0	0	0	0	0	0.133261	0	0	0	0	0	0
IH3SHYN02.CH2_122_R1	IAV-infected	0.000248509	0.000497018	0	0	0	0	0.0270875	0	0	0	0.000372763	0	0	0	0.00124255	0	0	0	0	0	0	0	0	0	0	0	0.0013668	0	0.874876	0	0.00149105	0	0	0	0	0	0	0	0	0	0	0.00484592	0	0	0	0.000372763	0	0
IH3SHYN02.CH2_123_R1	IAV-infected	0.000441209	0	0	0	0	0	0.00397088	0.000441209	0	0	0	0	0.000110302	0	0.000661813	0	0	0	0	0	0	0	0	0	0	0	0.000882418	0	0.00154423	0	0.00363997	0	0.000551511	0	0	0	0	0	0	0	0.000441209	0.106111	0	0	0	0	0	0
IH3SHYN02.CH2_124_R1	IAV-infected	0.00356268	0.00178134	0	0	0	0	0.0102427	0.00378535	0	0	0	0	0	0	0.0109107	0	0	0	0	0	0	0	0	0	0	0	0.0211534	0	0.0207081	0	0.117791	0	0	0	0	0	0	0	0	0	0	0.00089067	0	0	0	0	0	0
IH3SHYN01.CH2_09_R1	IAV-infected	0.00828287	0.00701351	4.68e-06	7.95e-06	1.17e-05	0.000145871	0.219042	0.0002333	0.000105663	4.63e-05	3.74e-06	4.02e-05	0.00536217	5.84e-05	0.0382706	0.000101923	0.000476887	3.74e-06	8.42e-06	2.2e-05	4.21e-06	4.54e-05	0.00179674	1.96e-05	9.35e-06	4.21e-06	0.107604	0.00032073	0.0621042	1.45e-05	0.0198661	1.08e-05	0.000940215	0.00054655	2.15e-05	2.43e-05	3.74e-06	3.97e-05	3.37e-05	1.92e-05	0.0021315	0.0978132	0.00115809	0.00638561	9.12e-05	0.00414003	7.43e-05	0.000169248
[truncated: 33 more columns]

## Sheet: Figure2_gProteobacteria_order
SampleID	Other	Aeromonadales	Alteromonadales	Enterobacteriales	Pasteurellales	Pseudomonadales	Vibrionales	Xanthomonadales
IH3SHYN01.CH2_01_R1	0.000111857	0	0	0.00234899	0	0.361969	0	0.19217
IH3SHYN01.CH2_02_R1	0	0	0	0	0	0.635593	0	0.322034
IH3SHYN01.CH2_03_R1	0	0	0	0	0	0.158901	0	0.0633214
IH3SHYN01.CH2_04_R1	0	0	0	0	0	0.0411797	0	0.0232332
IH3SHYN01.CH2_05_R1	0	0	0	0	0	0.232391	0	0.0163592
IH3SHYN01.CH2_06_R1	0	0	0	0	0	0.5	0	0.349057
IH3SHYN01.CH2_07_R1	0	0	0	0.0150862	0	0.360632	0	0.323276
IH3SHYN01.CH2_08_R1	0	0	0	0.0221057	0	0.431622	0	0.0344698
IH3SHYN01.CH2_09_R1	0.000188417	0.000650342	6.63901e-05	0.00670587	0.0305927	0.227809	8.4624e-05	0.0467643
IH3SHYN01.CH2_10_R1	0	0	0	0	0	0.740986	0	0.133892
IH3SHYN01.CH2_11_R1	0	0	0	0	0.00100587	0.244258	0	0.0115675
IH3SHYN01.CH2_12_R1	0	0	0	0	0	0.852633	0	0.0228566
IH3SHYN01.CH2_13_R1	0	0.000177478	0	0.000709912	0.00275091	0.641317	0	0.0504038
IH3SHYN01.CH2_14_R1	0	0	0	0	0	0.732006	0	0.117784
IH3SHYN01.CH2_15_R1	0	0	0	0	0	0.54837	0	0.0634533
IH3SHYN01.CH2_16_R1	0	0	0	0.0162069	0.0144896	0.660835	0	0.174949
IH3SHYN01.CH2_17_R1	0	0	0	0	0	0.414865	0	0.11779
IH3SHYN01.CH2_18_R1	0	0	0	0.000756274	0	0.45397	0	0.150911
IH3SHYN01.CH2_19_R1	0	0	0	0.0324111	0	0.637945	0	0.189625
IH3SHYN01.CH2_20_R1	0	0	0	0.0325342	0	0.401541	0	0.263699
IH3SHYN01.CH2_21_R1	0	0	0	0	0	0.614903	0	0.266183
IH3SHYN01.CH2_22_R1	0	0	0	0	0	0.000564056	0	0.000141014
IH3SHYN01.CH2_23_R1	0	0	0	0.000201478	6.71592e-05	0.016857	0	0.00597717
IH3SHYN01.CH2_24_R1	0	0	0	0.00680771	0	0.70664	0	0.176267
IH3SHYN01.CH2_25_R1	0	0.0081611	0	0.0660307	0.000105988	0.137043	0	0.355591
IH3SHYN01.CH2_26_R1	0	0.0146851	0.000521804	0.095341	0	0.0948938	0	0.309728
IH3SHYN01.CH2_27_R1	0	0.0109769	0	0.100256	7.31797e-05	0.0769118	0	0.256861
IH3SHYN01.CH2_28_R1	0	0.00915292	0	0.0598394	0.000345393	0.128832	0	0.216648
IH3SHYN01.CH2_29_R1	0.000280938	0.010184	0	0.0941143	0	0.0543616	0	0.224399
IH3SHYN01.CH2_30_R1	0	0.00393293	0	0.0808666	0	0.0255986	0	0.104947
IH3SHYN01.CH2_31_R1	0	7.01066e-05	0	0.00259394	0	0.926388	0	0.00799215
IH3SHYN01.CH2_32_R1	0	0.0091641	0	0.0864166	0	0.0704865	0	0.287684
IH3SHYN01.CH2_33_R1	0	0.0168465	0	0.106379	0.00558395	0.076661	0	0.291217
IH3SHYN01.CH2_34_R1	9.07029e-05	9.07029e-05	0.000272109	0.00671202	0.748753	0.0430839	0	0.00798186
IH3SHYN01.CH2_35_R1	0	0.00681562	0	0.0350264	0.427014	0.0953002	0	0.137794
IH3SHYN01.CH2_36_R1	0	0	0	0.00917431	0	0.137615	0	0.348624
IH3SHYN01.CH2_37_R1	0	0	0	0.00405844	0	0.208604	0	0.168831
IH3SHYN01.CH2_38_R1	0	0	0	0	0	0.699381	0	0.167216
IH3SHYN01.CH2_39_R1	0	0	0	0.0182846	0.00132323	0.447612	0	0.104174
IH3SHYN01.CH2_40_R1	0	0	0	6.91706e-05	0	0.00304351	0	0.000622536
IH3SHYN01.CH2_41_R1	0	0	0	0	0	0.247908	0	0.0623431
IH3SHYN01.CH2_42_R1	0	0	0	0	0	0.0973169	0	0.00994434
IH3SHYN01.CH2_43_R1	0	0	0	0.000121344	0	0.000849411	0	0.000242689
IH3SHYN01.CH2_44_R1	0	0	0	0	0	0.0192892	0	0.0027339
IH3SHYN01.CH2_45_R1	0	0	0	0	0.000151757	0.0062979	0	0.000303513
IH3SHYN01.CH2_46_R1	0	0	0	0.000300526	0.000150263	0.246281	0	0.0435763
IH3SHYN01.CH2_47_R1	0	8.99442e-05	0	8.99442e-05	0.00125922	0.0248246	0	0.00287822
IH3SHYN01.CH2_48_R1	0	0	0	0.000452196	0	0.434884	0	0.0505814
IH3SHYN01.CH2_49_R1	0	0	0	0.00039655	0.00178448	0.312085	0	0.0762367
IH3SHYN01.CH2_50_R1	0	0	0	0.000168039	0	0.423962	0	0.0250378
IH3SHYN01.CH2_51_R1	0	0	0	0	7.60572e-05	0.00988744	0	0.00205354
IH3SHYN01.CH2_52_R1	0	0	0	0.000502614	0.00160836	0.0296542	0	0.00321673
IH3SHYN01.CH2_53_R1	0	0	7.78331e-05	0	0	0.0630448	0	0.0154888
IH3SHYN01.CH2_54_R1	0	0	0	0	0.00584911	0.0406464	0	0.0527412
IH3SHYN01.CH2_55_R1	0	0	0	0	0.00519982	0.0251077	0	0.0200565
IH3SHYN01.CH2_56_R1	0	0	0	0	0.000438844	0.119554	0	0.0296533
IH3SHYN01.CH2_57_R1	0	0	0	0.000113804	0	0.599181	0.000227609	0.0210538
IH3SHYN01.CH2_58_R1	0	0	0	0	9.19921e-05	0.0173405	0	0.00124189
IH3SHYN01.CH2_59_R1	0	0	0	0	5.79441e-05	0.151176	0	0.0234094
IH3SHYN01.CH2_61_R1	0	0	0	0.00262372	0	0.213979	0	0.0249253
IH3SHYN01.CH2_62_R1	0	0	0	0.000176382	0.00132287	0.0286621	0	0.0230179
IH3SHYN01.CH2_63_R1	0	0	0	0.000165453	5.51511e-05	0.514008	5.51511e-05	0.00121332
IH3SHYN01.CH2_64_R1	0	0	8.53606e-05	0	0	0.343747	0	0.011609
IH3SHYN01.CH2_65_R1	0	0	0	0.00130779	0	0.447342	0	0.175244
IH3SHYN01.CH2_66_R1	0	0	0	0	0	0.505361	0	0.156275
IH3SHYN01.CH2_67_R1	0	0	0	0	0.00593443	0.392645	0	0.112268
IH3SHYN01.CH2_68_R1	0	0	0	0.000347766	0.00938967	0.665971	0.00121718	0.0688576
IH3SHYN01.CH2_69_R1	0	0	0	0.00232288	0.00123887	0.110027	0.0100658	0.0039489
IH3SHYN01.CH2_70_R1	0	0	0	0.00270173	0	0.150396	0.000180115	0.0498919
IH3SHYN01.CH2_71_R1	0	0	0	0	0.000184581	0.778625	0.000369163	0.0216575
IH3SHYN01.CH2_72_R1	0	0	0	0.00222284	0	0.436232	0.00444568	0.111698
IH3SHYN01.CH2_73_R1	0	0	0	0	0	0.407779	0	0.149561
IH3SHYN01.CH2_74_R1	0	0	0	0.00361446	0	0.347974	0	0.0343921
IH3SHYN01.CH2_75_R1	0	0	0	0	0	0.267637	0	0.0923438
IH3SHYN02.CH2_100_R1	0	0	0	0	0	0.384472	0	0.00790687
IH3SHYN02.CH2_101_R1	0	0	0	0.00780808	0	0.390517	0	0.00158425
IH3SHYN02.CH2_102_R1	0	0	0	0	0	0.609951	0	0.0970516
IH3SHYN02.CH2_103_R1	0	0	0	0.0510532	0	0.632631	0	0.0705105
IH3SHYN02.CH2_104_R1	0	0	0	0.00302176	0	0.77921	0	0.010274
IH3SHYN02.CH2_105_R1	0	0	0	0.00682687	0	0.508465	0	0.00737302
IH3SHYN02.CH2_106_R1	0	0	0	0	0	0.137254	0	0.00106398
IH3SHYN02.CH2_107_R1	0	0	0	0	0.0016126	0.380383	0	0.0347183
IH3SHYN02.CH2_108_R1	0.000225327	0	0	0	0	0.250263	0	0.00488208
IH3SHYN02.CH2_109_R1	0	0	0	0	0.000502986	0.676454	0	0.00873939
IH3SHYN02.CH2_110_R1	0	0	0.00034864	0.000298835	4.98058e-05	0.17442	0	0.0034864
IH3SHYN02.CH2_111_R1	0	0	0	5.38126e-05	0	0.772373	0	0.0291126
IH3SHYN02.CH2_112_R1	0	0	0	0.00181072	6.03573e-05	0.0278247	0	0.000845002
IH3SHYN02.CH2_113_R1	0	0	0	5.88339e-05	0.000176502	0.387304	0	0.00288286
IH3SHYN02.CH2_114_R1	0	0	0	0.000166426	0.000110951	0.158882	0	0.00477089
IH3SHYN02.CH2_115_R1	0	0	0	5.82445e-05	0	0.809366	0	0.0225406
IH3SHYN02.CH2_116_R1	0	0	0	0.00105263	0	0.714053	0	0.0181053
IH3SHYN02.CH2_117_R1	0	0	0	0.000518269	0.000207308	0.54185	0	0.0346722
IH3SHYN02.CH2_118_R1	0	0	0	0	0	0.71276	0	0.0298986
IH3SHYN02.CH2_119_R1	0	0	0	0.1	0	0.228571	0	0.0428571
IH3SHYN02.CH2_120_R1	0	0	0	0.000830479	0	0.0518011	0	0.0324925
IH3SHYN02.CH2_121_R1	0	0	0	0	0	0.774207	0	0.0256596
IH3SHYN02.CH2_122_R1	0	0	0	0	0.000124254	0.0800199	0	0.0041004
IH3SHYN02.CH2_123_R1	0	0	0	0	0	0.867858	0	0.00761085
IH3SHYN02.CH2_124_R1	0	0	0	0	0.00601202	0.492318	0	0.177021
IH3SHYN02.CH2_125_R1	0	0	0	0	0	0.329299	0	0.130149
IH3SHYN02.CH2_131_R1	0	0	0	0.000106101	0.000318302	0.013687	0	0.00413793
IH3SHYN02.CH2_132_R1	0	0	0	0.0002621	0.000174734	0.00690197	0	0.0023589
IH3SHYN02.CH2_133_R1	0	0	0	0	0	0.0932611	0	0.172684
IH3SHYN02.CH2_134_R1	0	0	0	0.00542986	0	0.110407	0	0.135747
IH3SHYN02.CH2_135_R1	0	0.00020475	0	0.000511876	0	0.972973	0	0.00143325
IH3SHYN02.CH2_142_R1	0	0	0	0	0.913927	0.0134776	0	0.000408413
IH3SHYN02.CH2_143_R1	0	0	0	0	0.881945	0.0031498	0	0
IH3SHYN02.CH2_144_R1	0	0	0	0	0.401375	0.000490978	0	0.000122745
IH3SHYN02.CH2_145_R1	0	0	0	0	0.000610459	0.968731	0	6.78288e-05
IH3SHYN02.CH2_146_R1	0	0	0	0	8.02439e-05	0.992858	0	0.000160488
IH3SHYN02.CH2_147_R1	0	0	0	0	0.081351	0.0373161	0	0
IH3SHYN02.CH2_85_R1	0	0	0	0.00310559	0.00016787	0.0383582	0	0.0036092
IH3SHYN02.CH2_86_R1	0	0	0	0.00337577	0.0760995	0.221161	0	0.0163966
IH3SHYN02.CH2_87_R1	0	0	0	0	0.020851	0.234068	0	0.0114387
IH3SHYN02.CH2_88_R1	0	0	0	0	0.014677	0.132879	0	0.0213602
IH3SHYN02.CH2_89_R1	0	0	0	0	0.0614834	0.365156	0	0.00240344
IH3SHYN02.CH2_90_R1	0	0	0	0	0.558248	0.279376	0	0.00251746
IH3SHYN02.CH2_91_R1	0	0.00175483	0.00162948	0	0.0564051	0.502632	0	0.0295813
IH3SHYN02.CH2_92_R1	0	0	0	0	0	0.676197	0	0.0586251
IH3SHYN02.CH2_93_R1	0	0	0	0.00240949	0	0.140194	0	0.0303088
IH3SHYN02.CH2_94_R1	0	0	0	0	0	0.422523	0	0.00769814
IH3SHYN02.CH2_95_R1	0	0	0	0	0	0.796923	0	0.107692
IH3SHYN02.CH2_96_R1	0	0	0	0	0	0.494893	0	0.00655655
IH3SHYN02.CH2_97_R1	0	0	0	0.00222568	0	0.30069	0	0.155353
IH3SHYN02.CH2_98_R1	0	0	0	0.0101833	0	0.105906	0	0.167006
IH3SHYN02.CH2_99_R1	0	0	0	0.0006852	0	0.778485	0	0.0136061
