# Supplementary material for: Microbiome disturbance and resilience dynamics of the upper respiratory tract during influenza A virus infection
Source: Nat Commun. 2020 May 21;11:2537. doi: 10.1038/s41467-020-16429-9 (PMC7242466; doi:10.1038/s41467-020-16429-9)
Supplement: Supplementary file 4 — Source Data [file 41467_2020_16429_MOESM4_ESM.zip › Source_Data_FLUMB_final_tables_NCOMMS-19-14037D/FigureS8_ferrets_iDMM_probabilities.xlsx]

## Sheet: FigureS8_ferrets_iDMM_probabili
Figure S8. Relative abundance for the top ten most prevalent bacterial families in the URT among infected and uninfected ferrets.
iteration	cluster	#ecostateMetadata	Otu000051	Otu000001	Otu000014	Otu000005	Otu000007	Otu000027	Otu000036	Otu000072	Otu000256	Otu000011	Otu000012	Otu000068	Otu000180	Otu000031	Otu000123	Otu000003	Otu000023	Otu000124	Otu000008	Otu000009	Otu000006	Otu000053	Otu000002	Otu000018	Otu000022	Otu000157	Otu000116	Otu000083	Otu000133	Otu000047	Otu000034	Otu000129	Otu000063	Otu000102	Otu000088	Otu000087	Otu000025	Otu000010	Otu000069	Otu000114	Otu000044	Otu000037	Otu000016	Otu000048	Otu000043	Otu000019	Otu000058
1000	1	Healthy	0.00563099	0.186575	0.0344391	0.0708031	0.0593415	0.00974204	0.00500389	0.00698282	0.00713365	0.0391468	0.0146238	0.00514295	0.00134657	0.00755308	0.00164599	0.0152022	0.00342681	0.00150814	0.00688132	0.00877155	0.00960331	0.00542601	0.0192137	0.0122931	0.00615243	0.0262548	0.00582417	0.00264026	0.00354238	0.0192728	0.00940573	0.00165063	0.00181683	0.00268333	0.00445562	0.0101276	0.0036689	0.0151044	0.00161545	0.00140428	0.00343428	0.0059143	0.00768949	0.00241895	0.0065903	0.00759919	0.00669315
1000	2	Infected	0.0025311	0.0412648	0.0211907	0.0405163	0.0279985	0.00329965	0.00112408	0.00468061	0.00423467	0.0136844	0.00217288	0.00485866	0.000907546	0.00699252	6.60801e-05	0.0749879	0.0122035	0.0022407	0.0282575	0.0181818	0.0385937	0.00302664	0.0107621	0.00938727	0.00674903	0.0120775	0.00430328	0.00859394	0.00188755	0.0123243	0.00392439	0.00166484	0.000991778	0.00590214	0.00308394	0.00656288	0.0107374	0.00461157	0.00216255	0.000210739	0.00420061	0.0046502	0.00934746	0.00167903	0.00632257	0.0105493	0.00623476
Please see Table3_ferrets_iDMM_OTU_probabilities_i1000.txt.gz for all iterations.
[truncated: 212 more columns]

## Sheet: OTU_taxonomy
#OTU ID	taxonomy	confidence
Otu000001	Root;Bacteria;Firmicutes;Clostridia;Clostridiales;Peptostreptococcaceae;Romboutsia;uncultured_bacterium	0.88
Otu000002	Root;Bacteria;Firmicutes;Bacilli;Lactobacillales;Leuconostocaceae;Weissella;Weissella_hellenica	0.98
Otu000003	Root;Bacteria;Proteobacteria;Gammaproteobacteria;Pseudomonadales;Pseudomonadaceae;Pseudomonas	1
Otu000004	Root;Bacteria;Proteobacteria;Gammaproteobacteria;Pseudomonadales;Moraxellaceae;Acinetobacter	1
Otu000005	Root;Bacteria;Firmicutes;Clostridia;Clostridiales;Clostridiaceae_1	0.91
Otu000006	Root;Bacteria;Firmicutes;Bacilli;Lactobacillales;Leuconostocaceae;Leuconostoc;Leuconostoc_lactis	0.98
Otu000007	Root;Bacteria;Firmicutes;Clostridia;Clostridiales;Clostridiaceae_1;Clostridium_sensu_stricto_1;Clostridium_baratii_str._Sullivan	0.89
Otu000008	Root;Bacteria;Proteobacteria;Gammaproteobacteria;Pseudomonadales;Moraxellaceae;Acinetobacter	1
Otu000009	Root;Bacteria;Bacteroidetes;Flavobacteriia;Flavobacteriales;Flavobacteriaceae;Chryseobacterium	1
Otu000010	Root;Bacteria;Bacteroidetes;Bacteroidia;Bacteroidales;Porphyromonadaceae;Porphyromonas;Porphyromonas_cangingivalis	1
Otu000011	Root;Bacteria;Firmicutes;Clostridia;Clostridiales;Lachnospiraceae;Cellulosilyticum	0.97
Otu000012	Root;Bacteria;Cyanobacteria;Chloroplast;Phaseolus_acutifolius_(tepary_bean)	0.87
Otu000013	Root;Bacteria;Proteobacteria;Deltaproteobacteria;Desulfuromonadales;Geobacteraceae;Geobacter;Geobacter_sulfurreducens_PCA	0.99
Otu000014	Root;Bacteria;Firmicutes;Clostridia;Clostridiales;Clostridiaceae_1	1
Otu000015	Root;Bacteria;Actinobacteria;Actinobacteria;Propionibacteriales;Propionibacteriaceae;Propionibacterium	1
Otu000016	Root;Bacteria;Firmicutes;Bacilli;Lactobacillales;Aerococcaceae;uncultured;uncultured_bacterium	0.81
Otu000017	Root;Bacteria;Firmicutes;Bacilli;Bacillales;Family_XII;Exiguobacterium	0.96
Otu000018	Root;Bacteria;Proteobacteria;Betaproteobacteria;Burkholderiales;Burkholderiaceae;Lautropia;Lautropia_sp._canine_oral_taxon_175	0.85
Otu000019	Root;Bacteria;Proteobacteria;Gammaproteobacteria;Enterobacteriales;Enterobacteriaceae;Escherichia-Shigella;Escherichia_coli	0.98
Otu000020	Root;Bacteria;Proteobacteria;Gammaproteobacteria;Pseudomonadales;Pseudomonadaceae;Pseudomonas	1
Otu000021	Root;Bacteria;Proteobacteria;Betaproteobacteria;Burkholderiales;Burkholderiaceae;Burkholderia;Burkholderia_tropica	0.93
Otu000022	Root;Bacteria;Firmicutes;Bacilli;Bacillales;Staphylococcaceae;Staphylococcus;Staphylococcus_pseudintermedius	0.94
Otu000023	Root;Bacteria;Proteobacteria;Betaproteobacteria;Burkholderiales;Oxalobacteraceae	1
Otu000024	Root;Bacteria;Bacteroidetes;Flavobacteriia;Flavobacteriales;Flavobacteriaceae;Bergeyella	0.97
Otu000025	Root;Bacteria;Firmicutes;Bacilli;Lactobacillales;Streptococcaceae;Lactococcus;Lactococcus_lactis_subsp._lactis	1
Otu000026	Root;Bacteria;Proteobacteria;Gammaproteobacteria;Enterobacteriales;Enterobacteriaceae;Salmonella;Salmonella_enterica_subsp._enterica_serovar_Enteritidis	0.94
Otu000027	Root;Bacteria;Firmicutes;Erysipelotrichia;Erysipelotrichales;Erysipelotrichaceae;Turicibacter;uncultured_bacterium	0.84
Otu000028	Root;Bacteria;Proteobacteria;Gammaproteobacteria;Enterobacteriales;Enterobacteriaceae;Enterobacter;unidentified_marine_bacterioplankton	0.95
Otu000029	Root;Bacteria;Firmicutes;Bacilli;Bacillales;Planococcaceae;Kurthia;uncultured_bacterium	0.98
Otu000030	Root;Bacteria;Proteobacteria;Betaproteobacteria;Burkholderiales;Comamonadaceae;Delftia	1
Otu000031	Root;Bacteria;Fusobacteria;Fusobacteriia;Fusobacteriales;Leptotrichiaceae;Leptotrichia	1
Otu000032	Root;Bacteria;Bacteroidetes;Sphingobacteriia;Sphingobacteriales;Sphingobacteriaceae;Sphingobacterium	1
Otu000033	Root;Bacteria;Firmicutes;Clostridia;Clostridiales;Lachnospiraceae;Epulopiscium;uncultured_organism	1
Otu000034	Root;Bacteria;Bacteroidetes;Flavobacteriia;Flavobacteriales;Flavobacteriaceae;Flavobacterium	0.82
Otu000035	Root;Bacteria;Actinobacteria;Actinobacteria;Propionibacteriales;Propionibacteriaceae;uncultured;Propionibacterium_sp._canine_oral_taxon_365	0.82
Otu000036	Root;Bacteria;Cyanobacteria;Chloroplast	1
Otu000037	Root;Bacteria;Firmicutes;Bacilli;Lactobacillales;Enterococcaceae;Enterococcus	1
Otu000038	Root;Bacteria;Firmicutes;Bacilli;Lactobacillales;Streptococcaceae;Streptococcus	1
Otu000039	Root;Bacteria;Proteobacteria;Gammaproteobacteria;Xanthomonadales;Xanthomonadaceae;uncultured;Stenotrophomonas_sp._feline_oral_taxon_090	0.89
Otu000040	Root;Bacteria;Proteobacteria;Alphaproteobacteria;Sphingomonadales;Sphingomonadaceae;Sphingomonas	1
Otu000041	Root;Bacteria;Proteobacteria;Gammaproteobacteria;Enterobacteriales;Enterobacteriaceae;Proteus;Proteus_mirabilis	0.85
Otu000042	Root;Bacteria;Proteobacteria;Betaproteobacteria;Burkholderiales;Comamonadaceae;Brachymonas	0.81
Otu000043	Root;Bacteria;Fusobacteria;Fusobacteriia;Fusobacteriales	1
Otu000044	Root;Bacteria;Proteobacteria;Betaproteobacteria;Neisseriales;Neisseriaceae;Neisseria	1
Otu000045	Root;Bacteria;Bacteroidetes;Bacteroidia;Bacteroidales;Bacteroidaceae;Bacteroides;Bacteroides_fragilis_YCH46	0.85
Otu000046	Root;Bacteria;Bacteroidetes;Flavobacteriia;Flavobacteriales;Flavobacteriaceae;Capnocytophaga;Capnocytophaga_canimorsus	1
Otu000047	Root;Bacteria;Firmicutes;Clostridia;Clostridiales;Clostridiaceae_1;Clostridium_sensu_stricto_1	0.97
Otu000048	Root;Bacteria;Proteobacteria;Gammaproteobacteria;Xanthomonadales;Xanthomonadaceae;Stenotrophomonas;uncultured_organism	0.99
Otu000049	Root;Bacteria;Proteobacteria;Gammaproteobacteria;Pseudomonadales;Moraxellaceae;Acinetobacter;Acinetobacter_baumannii_146457	0.94
Otu000050	Root;Bacteria;Firmicutes;Bacilli;Lactobacillales;Carnobacteriaceae;Carnobacterium;Carnobacterium_mobile_DSM_4848	0.92
Otu000051	Root;Bacteria;Actinobacteria;Actinobacteria;Actinomycetales;Actinomycetaceae;Actinomyces	1
Otu000052	Root;Bacteria;Proteobacteria;Betaproteobacteria;Burkholderiales;Oxalobacteraceae;Massilia	0.82
Otu000053	Root;Bacteria;Proteobacteria;Gammaproteobacteria;Cardiobacteriales;Cardiobacteriaceae;uncultured	0.91
Otu000054	Root;Bacteria;Proteobacteria;Gammaproteobacteria;Pasteurellales;Pasteurellaceae	1
Otu000055	Root;Bacteria;Firmicutes;Bacilli;Lactobacillales;Streptococcaceae;Streptococcus;Streptococcus_pneumoniae	0.87
Otu000056	Root;Bacteria;Bacteroidetes;Sphingobacteriia;Sphingobacteriales;Sphingobacteriaceae;Sphingobacterium;Sphingobacterium_multivorum	1
Otu000057	Root;Bacteria;Firmicutes;Clostridia;Clostridiales;Lachnospiraceae;Lachnoclostridium	0.81
Otu000058	Root;Bacteria;Actinobacteria;Actinobacteria;Corynebacteriales;Corynebacteriaceae;Corynebacterium;Corynebacterium_mustelae	0.96
Otu000059	Root;Bacteria;Actinobacteria;Actinobacteria;Corynebacteriales;Corynebacteriaceae;Corynebacterium_1	0.97
Otu000060	Root;Bacteria;Actinobacteria;Nitriliruptoria;Euzebyales;Euzebyaceae;Euzebya;Actinobacteria_bacterium_canine_oral_taxon_406	1
Otu000061	Root;Bacteria;Actinobacteria;Actinobacteria;Corynebacteriales;Corynebacteriaceae;uncultured;uncultured_bacterium	0.93
Otu000062	Root;Bacteria;Actinobacteria;Actinobacteria;Actinomycetales;Actinomycetaceae;Actinomyces;Actinomyces_hordeovulneris	0.98
Otu000063	Root;Bacteria;Proteobacteria;Alphaproteobacteria;Rhizobiales	1
Otu000064	Root;Bacteria;Bacteroidetes;Flavobacteriia;Flavobacteriales;Flavobacteriaceae;Capnocytophaga;Capnocytophaga_sp._KC07084	0.83
Otu000065	Root;Bacteria;Firmicutes;Bacilli;Lactobacillales;Lactobacillaceae;Lactobacillus;Lactobacillus_helveticus	1
Otu000066	Root;Bacteria;Firmicutes;Bacilli;Bacillales;Planococcaceae;Lysinibacillus	1
Otu000067	Root;Bacteria;Firmicutes;Bacilli;Lactobacillales;Enterococcaceae;Enterococcus;Enterococcus_faecalis	0.92
Otu000068	Root;Bacteria;Proteobacteria;Betaproteobacteria;Neisseriales;Neisseriaceae	1
Otu000069	Root;Bacteria;Firmicutes;Clostridia;Clostridiales;Peptostreptococcaceae;Proteocatella;Frigovirgula_sp._canine_oral_taxon_058	0.93
Otu000070	Root;Bacteria;Tenericutes;Mollicutes;Mycoplasmatales;Mycoplasmataceae;Mycoplasma	1
Otu000071	Root;Bacteria;Proteobacteria;Alphaproteobacteria;Rhizobiales;Methylobacteriaceae;Methylobacterium	0.96
Otu000072	Root;Bacteria;Bacteroidetes;Flavobacteriia;Flavobacteriales;Flavobacteriaceae;Capnocytophaga;Capnocytophaga_cynodegmi	0.96
Otu000073	Root;Bacteria;Firmicutes;Bacilli;Lactobacillales;Lactobacillaceae;Lactobacillus;Lactobacillus_sakei	0.92
Otu000074	Root;Bacteria;Firmicutes;Clostridia;Clostridiales;Ruminococcaceae	0.92
Otu000075	Root;Bacteria;Proteobacteria;Betaproteobacteria;Burkholderiales;Comamonadaceae;Comamonas;Comamonas_testosteroni	1
Otu000076	Root;Bacteria;Firmicutes;Clostridia;Clostridiales;Family_XI;Peptoniphilus	1
Otu000077	Root;Bacteria;Bacteroidetes;Bacteroidia;Bacteroidales;Porphyromonadaceae;Porphyromonas;Porphyromonas_sp._canine_oral_taxon_290	0.99
Otu000078	Root;Bacteria;Firmicutes;Clostridia;Clostridiales;Defluviitaleaceae;Defluviitaleaceae_UCG-011;Lachnospiraceae_bacterium_canine_oral_taxon_106	0.8
Otu000079	Root;Bacteria;Tenericutes;Mollicutes;Mycoplasmatales;Mycoplasmataceae;Mycoplasma	0.99
Otu000080	Root;Bacteria;Firmicutes;Clostridia;Clostridiales;Peptostreptococcaceae;Peptostreptococcus;uncultured_bacterium	0.93
Otu000081	Root;Bacteria;Firmicutes;Bacilli;Bacillales;Staphylococcaceae;Jeotgalicoccus;uncultured_bacterium	0.99
Otu000082	Root;Bacteria;Firmicutes;Bacilli;Lactobacillales;Enterococcaceae;Vagococcus	0.95
Otu000083	Root;Bacteria;Firmicutes;Clostridia;Clostridiales;Ruminococcaceae	1
Otu000084	Root;Bacteria;Firmicutes;Bacilli;Lactobacillales;Lactobacillaceae;Lactobacillus;Lactobacillus_brevis	1
Otu000085	Root;Bacteria;Firmicutes;Erysipelotrichia;Erysipelotrichales;Erysipelotrichaceae;Erysipelatoclostridium;Erysipelatoclostridium_ramosum	1
Otu000086	Root;Bacteria;Actinobacteria;Actinobacteria;Corynebacteriales;Corynebacteriaceae;Turicella;uncultured_bacterium	1
Otu000087	Root;Bacteria;Firmicutes;Clostridia;Clostridiales;Lachnospiraceae;Tyzzerella_3	1
Otu000088	Root;Bacteria;Proteobacteria;Gammaproteobacteria;Pasteurellales;Pasteurellaceae;Bibersteinia;uncultured_bacterium	1
Otu000089	Root;Bacteria;Bacteroidetes;Bacteroidia;Bacteroidales;Porphyromonadaceae;Tannerella;Tannerella_forsythia	1
Otu000090	Root;Bacteria;Proteobacteria;Betaproteobacteria;Burkholderiales;Comamonadaceae	1
Otu000091	Root;Bacteria;Proteobacteria;Gammaproteobacteria;Pseudomonadales;Moraxellaceae;Psychrobacter;Psychrobacter_faecalis	1
Otu000092	Root;Bacteria;Actinobacteria;Actinobacteria;Micrococcales;Micrococcaceae;Kocuria	0.91
Otu000093	Root;Bacteria;Firmicutes;Bacilli;Bacillales;Bacillaceae;Bacillus	0.94
Otu000094	Root;Bacteria;Firmicutes;Bacilli;Lactobacillales;Lactobacillaceae;Lactobacillus;Lactobacillus_acetotolerans	0.98
Otu000095	Root;Bacteria;Proteobacteria;Gammaproteobacteria;Pseudomonadales;Moraxellaceae;Acinetobacter	0.95
Otu000096	Root;Bacteria;Firmicutes;Clostridia;Clostridiales	1
Otu000097	Root;Bacteria;Firmicutes;Negativicutes;Selenomonadales;Veillonellaceae;Veillonella	0.98
Otu000098	Root;Bacteria;Bacteroidetes;Flavobacteriia;Flavobacteriales;Flavobacteriaceae;Capnocytophaga;uncultured_bacterium	0.83
Otu000099	Root;Bacteria;Firmicutes;Bacilli;Lactobacillales;Carnobacteriaceae;Alloiococcus;uncultured_bacterium	1
Otu000100	Root;Bacteria;Bacteroidetes;Flavobacteriia;Flavobacteriales;Flavobacteriaceae;Empedobacter;Empedobacter_falsenii_genomovar_2	0.85
Otu000101	Root;Bacteria;Firmicutes;Bacilli;Lactobacillales;Lactobacillaceae;Lactobacillus	0.99
Otu000102	Root;Bacteria;Proteobacteria;Gammaproteobacteria;Pasteurellales;Pasteurellaceae	1
Otu000103	Root;Bacteria;Actinobacteria;Actinobacteria;Actinomycetales;Actinomycetaceae;Actinomyces	1
Otu000104	Root;Bacteria;Proteobacteria;Alphaproteobacteria;Rickettsiales;Mitochondria;Oryza_sativa_Indica_Group	1
Otu000105	Root;Bacteria;Firmicutes;Bacilli;Bacillales;Paenibacillaceae;Paenibacillus	1
Otu000106	Root;Bacteria;Bacteroidetes;Flavobacteriia;Flavobacteriales;Flavobacteriaceae;Myroides	0.95
Otu000107	Root;Bacteria;Firmicutes;Clostridia;Clostridiales;Ruminococcaceae;Anaerofilum;uncultured_bacterium	0.85
Otu000108	Root;Bacteria;Actinobacteria;Actinobacteria;Actinomycetales;Actinomycetaceae	1
Otu000109	Root;Bacteria;Actinobacteria;Actinobacteria;Propionibacteriales;Propionibacteriaceae;Propionibacterium;Propionibacterium_granulosum	0.93
Otu000110	Root;Bacteria;Proteobacteria;Betaproteobacteria;Burkholderiales;Oxalobacteraceae	0.98
Otu000111	Root;Bacteria;Firmicutes;Bacilli;Lactobacillales	1
Otu000112	Root;Bacteria;Proteobacteria;Gammaproteobacteria;Enterobacteriales;Enterobacteriaceae	0.99
Otu000113	Root;Bacteria;Actinobacteria;Actinobacteria;Micrococcales;Microbacteriaceae;Leucobacter	0.82
Otu000114	Root;Bacteria;Proteobacteria;Alphaproteobacteria;Sphingomonadales;Sphingomonadaceae;Sphingomonas	0.88
Otu000115	Root;Bacteria;Firmicutes;Clostridia;Clostridiales;Family_XI;Helcococcus	1
Otu000116	Root;Bacteria;Proteobacteria;Gammaproteobacteria;Pasteurellales;Pasteurellaceae;Pasteurella;Pasteurella_oralis	0.97
Otu000117	Root;Bacteria;Firmicutes;Clostridia;Clostridiales;Peptostreptococcaceae;Peptoclostridium;Peptostreptococcaceae_bacterium_feline_oral_taxon_015	0.98
Otu000118	Root;Bacteria;Proteobacteria;Betaproteobacteria;Burkholderiales;Oxalobacteraceae;Janthinobacterium	0.87
Otu000119	Root;Bacteria;Actinobacteria;Actinobacteria;Corynebacteriales;Corynebacteriaceae;Corynebacterium_1	0.98
Otu000120	Root;Bacteria;Proteobacteria;Betaproteobacteria;Burkholderiales;Comamonadaceae;Comamonas;Comamonas_terrigena	0.92
Otu000121	Root;Bacteria;Firmicutes;Bacilli;Lactobacillales;Streptococcaceae;Streptococcus	0.97
Otu000122	Root;Bacteria;Proteobacteria;Betaproteobacteria;Burkholderiales;Alcaligenaceae;Achromobacter	0.95
Otu000123	Root;Bacteria;Proteobacteria;Gammaproteobacteria;Xanthomonadales;Xanthomonadaceae	1
Otu000124	Root;Bacteria;Firmicutes;Clostridia;Clostridiales;Family_XI;Anaerococcus	1
Otu000125	Root;Bacteria;Actinobacteria;Actinobacteria;Actinomycetales;Actinomycetaceae;Actinomyces;Actinomyces_canis	1
Otu000126	Root;Bacteria;Proteobacteria;Epsilonproteobacteria;Campylobacterales;Campylobacteraceae;Campylobacter;Campylobacter_rectus	0.81
Otu000127	Root;Bacteria;Proteobacteria;Gammaproteobacteria;Pasteurellales;Pasteurellaceae	0.99
Otu000128	Root;Bacteria;Firmicutes;Clostridia;Clostridiales;Lachnospiraceae	1
Otu000129	Root;Bacteria;Proteobacteria;Gammaproteobacteria;Pasteurellales;Pasteurellaceae	1
Otu000130	Root;Bacteria;Proteobacteria;Gammaproteobacteria;Pseudomonadales;Moraxellaceae;Moraxella;Moraxella_osloensis	1
Otu000131	Root;Bacteria;Proteobacteria;Betaproteobacteria;Burkholderiales;Burkholderiaceae;Lautropia;uncultured_bacterium	1
Otu000132	Root;Bacteria;Firmicutes;Bacilli;Bacillales;Staphylococcaceae;Staphylococcus	1
Otu000133	Root;Bacteria;Tenericutes;Mollicutes;Mycoplasmatales;Mycoplasmataceae;Mycoplasma	1
Otu000134	Root;Eukaryota	0.8
Otu000135	Root;Bacteria;Firmicutes;Bacilli;Bacillales;Family_XI;Gemella	1
Otu000136	Root;Bacteria;Firmicutes;Bacilli;Lactobacillales;Carnobacteriaceae;Dolosigranulum;uncultured_bacterium	1
Otu000137	Root;Bacteria;Firmicutes;Clostridia;Clostridiales;Lachnospiraceae	1
Otu000138	Root;Bacteria;Proteobacteria;Betaproteobacteria;Burkholderiales;Oxalobacteraceae	1
Otu000139	Root;Bacteria;Firmicutes;Bacilli;Lactobacillales;Carnobacteriaceae;Atopostipes;uncultured_bacterium	0.95
Otu000140	Root;Bacteria;Firmicutes;Bacilli;Lactobacillales;Lactobacillaceae;Lactobacillus	1
Otu000141	Root;Bacteria;Actinobacteria;Actinobacteria;Propionibacteriales;Propionibacteriaceae;Friedmanniella;uncultured_bacterium	0.85
Otu000142	Root;Bacteria;Bacteroidetes;Bacteroidia;Bacteroidales;Porphyromonadaceae;Porphyromonas	0.92
Otu000143	Root;Bacteria;Firmicutes;Bacilli;Lactobacillales;Lactobacillaceae;Lactobacillus	0.96
Otu000144	Root;Bacteria;Tenericutes;Mollicutes;Mycoplasmatales;Mycoplasmataceae;Ureaplasma	1
Otu000145	Root;Bacteria;Actinobacteria;Actinobacteria;Actinomycetales;Actinomycetaceae;Trueperella	1
Otu000146	Root;Bacteria;Proteobacteria;Gammaproteobacteria;Pasteurellales;Pasteurellaceae	1
Otu000147	Root;Bacteria;Actinobacteria;Actinobacteria;Corynebacteriales;Corynebacteriaceae;Corynebacterium_1;Corynebacterium_kroppenstedtii	0.85
Otu000148	Root;Bacteria;Actinobacteria;Actinobacteria;Actinomycetales;Actinomycetaceae;Actinomyces	1
Otu000149	Root;Bacteria;Firmicutes;Clostridia;Clostridiales;Clostridiaceae_1	1
Otu000150	Root;Bacteria;Firmicutes;Bacilli;Lactobacillales;Streptococcaceae;Lactococcus;Lactococcus_garvieae_ATCC_49156	1
Otu000151	Root;Bacteria;Proteobacteria;Betaproteobacteria;Burkholderiales;Alcaligenaceae;Alcaligenes	1
Otu000152	Root;Bacteria;Proteobacteria;Betaproteobacteria;Burkholderiales;Burkholderiaceae;Ralstonia;uncultured_proteobacterium	0.88
Otu000153	Root;Bacteria;Firmicutes;Bacilli;Bacillales;Bacillaceae;Bacillus	1
Otu000154	Root;Bacteria;Saccharibacteria;TM7_phylum_sp._oral_clone_FR058	0.82
Otu000155	Root;Bacteria;Proteobacteria;Betaproteobacteria;Burkholderiales;Comamonadaceae	1
Otu000156	Root;Bacteria;Firmicutes;Bacilli;Lactobacillales;Lactobacillaceae;Pediococcus;Pediococcus_damnosus	0.99
Otu000157	Root;Bacteria;Firmicutes;Clostridia;Clostridiales;Peptostreptococcaceae;Peptoclostridium	0.85
Otu000158	Root;Bacteria;Firmicutes;Bacilli;Bacillales;Listeriaceae;Brochothrix;Brochothrix_thermosphacta	1
Otu000159	Root;Bacteria;Proteobacteria;Alphaproteobacteria;Caulobacterales;Caulobacteraceae;Brevundimonas;Brevundimonas_diminuta	0.99
Otu000160	Root	1
Otu000161	Root;Bacteria;Bacteroidetes;Flavobacteriia;Flavobacteriales;Flavobacteriaceae;Capnocytophaga	1
Otu000162	Root;Bacteria;Firmicutes;Bacilli;Bacillales;Staphylococcaceae;Macrococcus	0.97
Otu000163	Root;Bacteria;Firmicutes;Clostridia;Clostridiales;Lachnospiraceae;Lachnospira;uncultured_bacterium	0.98
Otu000164	Root;Bacteria;Firmicutes;Bacilli;Bacillales;Staphylococcaceae;Staphylococcus	1
Otu000165	Root;Bacteria;Bacteroidetes;Bacteroidia;Bacteroidales;Bacteroidaceae;Bacteroides	1
Otu000166	Root;Bacteria;Actinobacteria;Actinobacteria;Corynebacteriales;Corynebacteriaceae;Corynebacterium_1;Corynebacterium_variabile_DSM_44702	0.92
Otu000167	Root;Bacteria;Firmicutes;Clostridia;Clostridiales;Peptostreptococcaceae;Peptoclostridium	0.8
Otu000168	Root;Bacteria;Proteobacteria;Betaproteobacteria;Burkholderiales;Comamonadaceae	1
Otu000169	Root;Bacteria;Proteobacteria;Gammaproteobacteria;Enterobacteriales;Enterobacteriaceae;Morganella	0.98
Otu000170	Root;Bacteria;Proteobacteria;Gammaproteobacteria;Pseudomonadales;Moraxellaceae;Acinetobacter	1
Otu000171	Root;Bacteria;Proteobacteria;Betaproteobacteria;Nitrosomonadales;Nitrosomonadaceae;uncultured	0.95
Otu000172	Root;Bacteria;Firmicutes;Erysipelotrichia;Erysipelotrichales;Erysipelotrichaceae;Erysipelotrichaceae_UCG-003;uncultured_bacterium	1
Otu000173	Root;Bacteria;Firmicutes;Clostridia;Clostridiales;Family_XI;Tissierella	0.8
Otu000174	Root;Bacteria;Firmicutes;Bacilli;Bacillales;Staphylococcaceae;Staphylococcus	1
Otu000175	Root;Bacteria;Firmicutes;Bacilli;Bacillales;Bacillaceae;Bacillus	1
Otu000176	Root;Bacteria;Proteobacteria;Betaproteobacteria;Neisseriales;Neisseriaceae;uncultured	0.97
Otu000177	Root;Bacteria;Proteobacteria;Gammaproteobacteria;Pseudomonadales;Pseudomonadaceae;Pseudomonas;Pseudomonas_graminis	0.81
Otu000178	Root;Bacteria;Actinobacteria;Actinobacteria;Micrococcales;Microbacteriaceae	0.94
Otu000179	Root;Bacteria;Firmicutes;Bacilli;Bacillales;Bacillaceae;Bacillus	0.99
Otu000180	Root;Bacteria;Proteobacteria;Gammaproteobacteria;Pasteurellales;Pasteurellaceae;Pasteurella	0.93
Otu000181	Root;Bacteria;Proteobacteria;Gammaproteobacteria;Pseudomonadales;Moraxellaceae;Moraxella	1
Otu000182	Root;Bacteria;Actinobacteria;Actinobacteria;Micrococcales;Dermacoccaceae;Dermacoccus;Dermacoccus_nishinomiyaensis	0.86
Otu000183	Root;Bacteria;Firmicutes;Bacilli;Bacillales;Bacillaceae	0.82
Otu000184	Root;Bacteria;Actinobacteria;Actinobacteria;Frankiales;uncultured;uncultured_bacterium	0.85
Otu000185	Root;Bacteria;Actinobacteria;Actinobacteria;Corynebacteriales;Nocardiaceae	0.83
Otu000186	Root;Bacteria;Firmicutes;Negativicutes;Selenomonadales;Veillonellaceae;Dialister	1
Otu000187	Root;Bacteria;Proteobacteria;Gammaproteobacteria;Pseudomonadales;Moraxellaceae;Alkanindiges	0.93
Otu000188	Root;Bacteria;Firmicutes;Negativicutes;Selenomonadales;Veillonellaceae;Veillonella;uncultured_organism	0.99
Otu000189	Root;Bacteria;Firmicutes;Bacilli;Lactobacillales;Streptococcaceae;Streptococcus	1
Otu000190	Root;Bacteria;Firmicutes;Bacilli;Lactobacillales;Streptococcaceae;Lactococcus;uncultured_Lactococcus_sp.	0.88
Otu000191	Root;Bacteria;Proteobacteria;Alphaproteobacteria;Rhodobacterales;Rhodobacteraceae;Paracocccus	0.97
Otu000192	Root;Bacteria;Firmicutes;Clostridia;Clostridiales;Lachnospiraceae	1
Otu000193	Root;Bacteria;Firmicutes;Bacilli;Bacillales;Planococcaceae	1
Otu000194	Root;Bacteria;Actinobacteria;Actinobacteria;Frankiales;Nakamurellaceae;Nakamurella	0.83
Otu000195	Root;Bacteria;Proteobacteria;Betaproteobacteria;Burkholderiales;Comamonadaceae;Diaphorobacter;uncultured_bacterium	0.99
Otu000196	Root;Bacteria;Firmicutes;Bacilli;Bacillales;Planococcaceae;Sporosarcina;uncultured_bacterium	1
Otu000197	Root;Bacteria;Bacteroidetes;Bacteroidia;Bacteroidales;Prevotellaceae;Prevotella;Prevotella_pallens	0.82
Otu000198	Root;Bacteria;Proteobacteria;Gammaproteobacteria;Enterobacteriales;Enterobacteriaceae	1
Otu000199	Root;Bacteria;Firmicutes;Bacilli;Lactobacillales;Streptococcaceae;Streptococcus;Streptococcus_agalactiae	0.96
Otu000200	Root;Bacteria;Firmicutes;Bacilli;Lactobacillales;Aerococcaceae;Aerococcus;Aerococcus_viridans	0.89
Otu000201	Root;Bacteria;Proteobacteria;Gammaproteobacteria;Pasteurellales;Pasteurellaceae;Pasteurella	0.8
Otu000202	Root;Bacteria;Actinobacteria;Actinobacteria;Micrococcales;Brevibacteriaceae;Brevibacterium	0.95
Otu000203	Root;Bacteria;Actinobacteria;Actinobacteria;Corynebacteriales;Corynebacteriaceae;Corynebacterium_1	1
Otu000204	Root;Bacteria;Proteobacteria;Betaproteobacteria;Burkholderiales;Oxalobacteraceae	1
Otu000205	Root;Bacteria;Firmicutes;Clostridia;Clostridiales;Family_XI;Peptoniphilus;Peptoniphilus_methioninivorax	0.89
Otu000206	Root;Bacteria;Firmicutes;Bacilli;Bacillales;Bacillaceae;Anoxybacillus;Anoxybacillus_flavithermus	0.92
Otu000207	Root;Bacteria;Proteobacteria;Alphaproteobacteria;Rhodobacterales;Rhodobacteraceae	1
Otu000208	Root;Eukaryota	0.83
Otu000209	Root;Bacteria;Firmicutes;Bacilli;Lactobacillales;Leuconostocaceae;Weissella;Weissella_hellenica	0.99
Otu000210	Root;Bacteria;Bacteroidetes;Flavobacteriia;Flavobacteriales;Flavobacteriaceae;Flavobacterium	0.89
Otu000211	Root;Bacteria;Firmicutes;Clostridia;Thermoanaerobacterales;Family_III;Thermoanaerobacterium	1
Otu000212	Root;Bacteria;Cyanobacteria;Chloroplast;Pisum_sativum_(pea)	0.9
Otu000213	Root;Bacteria;Actinobacteria;Actinobacteria;Micrococcales;Microbacteriaceae	1
Otu000214	Root;Bacteria;Bacteroidetes;Flavobacteriia;Flavobacteriales;Flavobacteriaceae;Cloacibacterium;uncultured_bacterium	0.97
Otu000215	Root;Bacteria;Firmicutes;Clostridia;Clostridiales;Lachnospiraceae	1
Otu000216	Root;Bacteria;Proteobacteria;Gammaproteobacteria;Pseudomonadales;Moraxellaceae;Acinetobacter	1
Otu000217	Root;Bacteria;Deinococcus-Thermus;Deinococci;Deinococcales;Deinococcaceae;Deinococcus	1
Otu000218	Root;Bacteria;Proteobacteria;Gammaproteobacteria;Pseudomonadales;Moraxellaceae;Acinetobacter;Acinetobacter_sp._CIP_56.2	0.89
Otu000219	Root;Bacteria;Bacteroidetes;Bacteroidia;Bacteroidales;Prevotellaceae;Prevotella_9	1
Otu000220	Root;Bacteria;Proteobacteria;Gammaproteobacteria;Aeromonadales;Aeromonadaceae;Aeromonas;Aeromonas_caviae	0.85
Otu000221	Root;Bacteria;Fusobacteria;Fusobacteriia;Fusobacteriales	1
Otu000222	Root;Bacteria;Actinobacteria;Actinobacteria;Pseudonocardiales;Pseudonocardiaceae;Pseudonocardia;uncultured_bacterium	0.82
Otu000223	Root;Bacteria;Proteobacteria;Betaproteobacteria;Burkholderiales;Comamonadaceae;Acidovorax	0.96
Otu000224	Root;Bacteria;Firmicutes;Bacilli;Lactobacillales;Carnobacteriaceae;Trichococcus;uncultured_Trichococcus_sp.	1
Otu000225	Root;Bacteria;Firmicutes;Clostridia;Clostridiales;Family_XI	0.89
Otu000226	Root;Bacteria;Bacteroidetes;Bacteroidia;Bacteroidales	1
Otu000227	Root;Bacteria;Firmicutes;Negativicutes;Selenomonadales;Veillonellaceae;Veillonella;Veillonella_sp._oral_taxon_780	0.92
Otu000228	Root;Bacteria;Actinobacteria;Actinobacteria;Corynebacteriales;Nocardiaceae;Gordonia	0.94
Otu000229	Root;Bacteria;Actinobacteria;Coriobacteriia;Coriobacteriales;Coriobacteriaceae;Collinsella	1
Otu000230	Root;Bacteria;Proteobacteria;Gammaproteobacteria;Enterobacteriales;Enterobacteriaceae	1
Otu000231	Root;Bacteria;Proteobacteria;Gammaproteobacteria;Xanthomonadales;Xanthomonadaceae;Luteibacter	0.96
Otu000232	Root;Bacteria;Proteobacteria;Alphaproteobacteria;Rhodospirillales	0.89
Otu000233	Root;Bacteria;Firmicutes;Bacilli;Bacillales;Planococcaceae;Sporosarcina	0.94
Otu000234	Root;Bacteria;Firmicutes;Negativicutes;Selenomonadales;Veillonellaceae;Veillonella	0.99
Otu000235	Root;Bacteria;Firmicutes;Bacilli;Bacillales	0.96
Otu000236	Root;Bacteria;Proteobacteria;Gammaproteobacteria;Pseudomonadales;Moraxellaceae;Alkanindiges	0.89
Otu000237	Root;Bacteria;Firmicutes;Clostridia;Clostridiales;Lachnospiraceae;uncultured;Lachnospiraceae_bacterium_feline_oral_taxon_008	0.95
Otu000238	Root	1
Otu000239	Root;Bacteria	1
Otu000240	Root;Bacteria;Proteobacteria;Betaproteobacteria;Neisseriales;Neisseriaceae;Neisseria	1
Otu000241	Root;Bacteria;Actinobacteria;Actinobacteria;Micrococcales;Micrococcaceae;Rothia	0.99
Otu000242	Root;Bacteria;Bacteroidetes;Bacteroidia;Bacteroidales;Bacteroidaceae;Bacteroides;Bacteroides_plebeius	1
Otu000243	Root;Bacteria;Firmicutes;Bacilli;Bacillales;Staphylococcaceae;Staphylococcus	1
Otu000244	Root;Bacteria;Actinobacteria;Coriobacteriia;Coriobacteriales;Coriobacteriaceae	1
Otu000245	Root;Bacteria;Firmicutes;Clostridia;Clostridiales;Peptostreptococcaceae	0.83
Otu000246	Root;Bacteria;Proteobacteria;Alphaproteobacteria;Rhizobiales;Methylobacteriaceae;Microvirga	0.96
Otu000247	Root;Bacteria;Firmicutes;Bacilli;Lactobacillales;Leuconostocaceae;Weissella;Weissella_ghanensis	1
Otu000248	Root;Bacteria;Firmicutes;Clostridia;Clostridiales;Ruminococcaceae;[Eubacterium]_coprostanoligenes_group	0.92
Otu000249	Root;Bacteria;Deinococcus-Thermus;Deinococci;Thermales;Thermaceae;Thermus;Thermus_thermophilus	0.94
Otu000250	Root;Bacteria;Bacteroidetes;Bacteroidia;Bacteroidales;Prevotellaceae;Prevotella;Prevotella_sp._oral_taxon_299_str._F0039	1
Otu000251	Root;Bacteria;Firmicutes;Erysipelotrichia;Erysipelotrichales;Erysipelotrichaceae;Erysipelatoclostridium;uncultured_bacterium	0.98
Otu000252	Root;Bacteria;Firmicutes;Bacilli;Bacillales;Bacillaceae;Bacillus	0.95
Otu000253	Root;Bacteria;Proteobacteria;Gammaproteobacteria;Pseudomonadales;Pseudomonadaceae;Pseudomonas;Pseudomonas_psychrotolerans	0.98
Otu000254	Root;Bacteria;Proteobacteria;Alphaproteobacteria;Sphingomonadales;Sphingomonadaceae;Novosphingobium;uncultured_organism	0.8
Otu000255	Root;Eukaryota	0.87
Otu000256	Root;Bacteria;Actinobacteria;Actinobacteria;Corynebacteriales;Corynebacteriaceae;Corynebacterium;Corynebacterium_sp._canine_oral_taxon_423	0.98
Otu000257	Root;Eukaryota	0.84
Otu000258	Root;Bacteria;Actinobacteria;Actinobacteria;Corynebacteriales;Mycobacteriaceae;Mycobacterium	1
Otu000259	Root;Bacteria;Actinobacteria;Actinobacteria;Corynebacteriales;Corynebacteriaceae;Corynebacterium_1	0.98
