# Supplementary material for: Microbiome disturbance and resilience dynamics of the upper respiratory tract during influenza A virus infection
Source: Nat Commun. 2020 May 21;11:2537. doi: 10.1038/s41467-020-16429-9 (PMC7242466; doi:10.1038/s41467-020-16429-9)
Supplement: Supplementary file 4 — Source Data [file 41467_2020_16429_MOESM4_ESM.zip › Source_Data_FLUMB_final_tables_NCOMMS-19-14037D/TableS6_ferrets_RF_accuracy_summary.xlsx]

## Sheet: TableS6_rank_accuracy
num_ranked_attrs	query_attrs	Accuracy (mu)	med	std
1	Otu000004	0.797794	0.8125	0.027315
2	Otu000004|_|Otu000028	0.916912	0.9375	0.0282491
3	Otu000004|_|Otu000028|_|Otu000017	0.892647	0.882353	0.0244312
4	Otu000004|_|Otu000028|_|Otu000017|_|Otu000001	0.928676	0.9375	0.0438472
5	Otu000004|_|Otu000028|_|Otu000017|_|Otu000001|_|Otu000027	0.940441	0.9375	0.0526339
6	Otu000004|_|Otu000028|_|Otu000017|_|Otu000001|_|Otu000027|_|Otu000170	0.952941	1	0.0576351
7	Otu000004|_|Otu000028|_|Otu000017|_|Otu000001|_|Otu000027|_|Otu000170|_|Otu000008	0.964706	1	0.0470588
8	Otu000004|_|Otu000028|_|Otu000017|_|Otu000001|_|Otu000027|_|Otu000170|_|Otu000008|_|Otu000003	0.952206	0.941176	0.04424
9	Otu000004|_|Otu000028|_|Otu000017|_|Otu000001|_|Otu000027|_|Otu000170|_|Otu000008|_|Otu000003|_|Otu000026	0.939706	0.941176	0.0543123
10	Otu000004|_|Otu000028|_|Otu000017|_|Otu000001|_|Otu000027|_|Otu000170|_|Otu000008|_|Otu000003|_|Otu000026|_|Otu000011	0.952206	0.941176	0.04424
11	Otu000004|_|Otu000028|_|Otu000017|_|Otu000001|_|Otu000027|_|Otu000170|_|Otu000008|_|Otu000003|_|Otu000026|_|Otu000011|_|Otu000020	0.952206	0.941176	0.04424
12	Otu000004|_|Otu000028|_|Otu000017|_|Otu000001|_|Otu000027|_|Otu000170|_|Otu000008|_|Otu000003|_|Otu000026|_|Otu000011|_|Otu000020|_|Otu000133	0.940441	0.9375	0.0526339
13	Otu000004|_|Otu000028|_|Otu000017|_|Otu000001|_|Otu000027|_|Otu000170|_|Otu000008|_|Otu000003|_|Otu000026|_|Otu000011|_|Otu000020|_|Otu000133|_|Otu000012	0.952941	1	0.0576351
14	Otu000004|_|Otu000028|_|Otu000017|_|Otu000001|_|Otu000027|_|Otu000170|_|Otu000008|_|Otu000003|_|Otu000026|_|Otu000011|_|Otu000020|_|Otu000133|_|Otu000012|_|Otu000006	0.952206	0.941176	0.04424
15	Otu000004|_|Otu000028|_|Otu000017|_|Otu000001|_|Otu000027|_|Otu000170|_|Otu000008|_|Otu000003|_|Otu000026|_|Otu000011|_|Otu000020|_|Otu000133|_|Otu000012|_|Otu000006|_|Otu000216	0.952206	0.941176	0.04424
16	Otu000004|_|Otu000028|_|Otu000017|_|Otu000001|_|Otu000027|_|Otu000170|_|Otu000008|_|Otu000003|_|Otu000026|_|Otu000011|_|Otu000020|_|Otu000133|_|Otu000012|_|Otu000006|_|Otu000216|_|Otu000256	0.940441	0.9375	0.0526339
17	Otu000004|_|Otu000028|_|Otu000017|_|Otu000001|_|Otu000027|_|Otu000170|_|Otu000008|_|Otu000003|_|Otu000026|_|Otu000011|_|Otu000020|_|Otu000133|_|Otu000012|_|Otu000006|_|Otu000216|_|Otu000256|_|Otu000030	0.952206	0.941176	0.04424
18	Otu000004|_|Otu000028|_|Otu000017|_|Otu000001|_|Otu000027|_|Otu000170|_|Otu000008|_|Otu000003|_|Otu000026|_|Otu000011|_|Otu000020|_|Otu000133|_|Otu000012|_|Otu000006|_|Otu000216|_|Otu000256|_|Otu000030|_|Otu000037	0.952206	0.941176	0.04424
19	Otu000004|_|Otu000028|_|Otu000017|_|Otu000001|_|Otu000027|_|Otu000170|_|Otu000008|_|Otu000003|_|Otu000026|_|Otu000011|_|Otu000020|_|Otu000133|_|Otu000012|_|Otu000006|_|Otu000216|_|Otu000256|_|Otu000030|_|Otu000037|_|Otu000157	0.964706	1	0.0470588
20	Otu000004|_|Otu000028|_|Otu000017|_|Otu000001|_|Otu000027|_|Otu000170|_|Otu000008|_|Otu000003|_|Otu000026|_|Otu000011|_|Otu000020|_|Otu000133|_|Otu000012|_|Otu000006|_|Otu000216|_|Otu000256|_|Otu000030|_|Otu000037|_|Otu000157|_|Otu000230	0.952206	0.941176	0.04424
21	Otu000004|_|Otu000028|_|Otu000017|_|Otu000001|_|Otu000027|_|Otu000170|_|Otu000008|_|Otu000003|_|Otu000026|_|Otu000011|_|Otu000020|_|Otu000133|_|Otu000012|_|Otu000006|_|Otu000216|_|Otu000256|_|Otu000030|_|Otu000037|_|Otu000157|_|Otu000230|_|Otu000088	0.964706	1	0.0470588
22	Otu000004|_|Otu000028|_|Otu000017|_|Otu000001|_|Otu000027|_|Otu000170|_|Otu000008|_|Otu000003|_|Otu000026|_|Otu000011|_|Otu000020|_|Otu000133|_|Otu000012|_|Otu000006|_|Otu000216|_|Otu000256|_|Otu000030|_|Otu000037|_|Otu000157|_|Otu000230|_|Otu000088|_|Otu000072	0.964706	1	0.0470588
23	Otu000004|_|Otu000028|_|Otu000017|_|Otu000001|_|Otu000027|_|Otu000170|_|Otu000008|_|Otu000003|_|Otu000026|_|Otu000011|_|Otu000020|_|Otu000133|_|Otu000012|_|Otu000006|_|Otu000216|_|Otu000256|_|Otu000030|_|Otu000037|_|Otu000157|_|Otu000230|_|Otu000088|_|Otu000072|_|Otu000042	0.952941	1	0.0576351
24	Otu000004|_|Otu000028|_|Otu000017|_|Otu000001|_|Otu000027|_|Otu000170|_|Otu000008|_|Otu000003|_|Otu000026|_|Otu000011|_|Otu000020|_|Otu000133|_|Otu000012|_|Otu000006|_|Otu000216|_|Otu000256|_|Otu000030|_|Otu000037|_|Otu000157|_|Otu000230|_|Otu000088|_|Otu000072|_|Otu000042|_|Otu000007	0.952206	0.941176	0.04424
25	Otu000004|_|Otu000028|_|Otu000017|_|Otu000001|_|Otu000027|_|Otu000170|_|Otu000008|_|Otu000003|_|Otu000026|_|Otu000011|_|Otu000020|_|Otu000133|_|Otu000012|_|Otu000006|_|Otu000216|_|Otu000256|_|Otu000030|_|Otu000037|_|Otu000157|_|Otu000230|_|Otu000088|_|Otu000072|_|Otu000042|_|Otu000007|_|Otu000050	0.952206	0.941176	0.04424
26	Otu000004|_|Otu000028|_|Otu000017|_|Otu000001|_|Otu000027|_|Otu000170|_|Otu000008|_|Otu000003|_|Otu000026|_|Otu000011|_|Otu000020|_|Otu000133|_|Otu000012|_|Otu000006|_|Otu000216|_|Otu000256|_|Otu000030|_|Otu000037|_|Otu000157|_|Otu000230|_|Otu000088|_|Otu000072|_|Otu000042|_|Otu000007|_|Otu000050|_|Otu000053	0.952206	0.941176	0.04424
27	Otu000004|_|Otu000028|_|Otu000017|_|Otu000001|_|Otu000027|_|Otu000170|_|Otu000008|_|Otu000003|_|Otu000026|_|Otu000011|_|Otu000020|_|Otu000133|_|Otu000012|_|Otu000006|_|Otu000216|_|Otu000256|_|Otu000030|_|Otu000037|_|Otu000157|_|Otu000230|_|Otu000088|_|Otu000072|_|Otu000042|_|Otu000007|_|Otu000050|_|Otu000053|_|Otu000019	0.952206	0.941176	0.04424
28	Otu000004|_|Otu000028|_|Otu000017|_|Otu000001|_|Otu000027|_|Otu000170|_|Otu000008|_|Otu000003|_|Otu000026|_|Otu000011|_|Otu000020|_|Otu000133|_|Otu000012|_|Otu000006|_|Otu000216|_|Otu000256|_|Otu000030|_|Otu000037|_|Otu000157|_|Otu000230|_|Otu000088|_|Otu000072|_|Otu000042|_|Otu000007|_|Otu000050|_|Otu000053|_|Otu000019|_|Otu000009	0.940441	0.9375	0.0526339
29	Otu000004|_|Otu000028|_|Otu000017|_|Otu000001|_|Otu000027|_|Otu000170|_|Otu000008|_|Otu000003|_|Otu000026|_|Otu000011|_|Otu000020|_|Otu000133|_|Otu000012|_|Otu000006|_|Otu000216|_|Otu000256|_|Otu000030|_|Otu000037|_|Otu000157|_|Otu000230|_|Otu000088|_|Otu000072|_|Otu000042|_|Otu000007|_|Otu000050|_|Otu000053|_|Otu000019|_|Otu000009|_|Otu000029	0.952206	0.941176	0.04424
30	Otu000004|_|Otu000028|_|Otu000017|_|Otu000001|_|Otu000027|_|Otu000170|_|Otu000008|_|Otu000003|_|Otu000026|_|Otu000011|_|Otu000020|_|Otu000133|_|Otu000012|_|Otu000006|_|Otu000216|_|Otu000256|_|Otu000030|_|Otu000037|_|Otu000157|_|Otu000230|_|Otu000088|_|Otu000072|_|Otu000042|_|Otu000007|_|Otu000050|_|Otu000053|_|Otu000019|_|Otu000009|_|Otu000029|_|Otu000021	0.964706	1	0.0470588
31	Otu000004|_|Otu000028|_|Otu000017|_|Otu000001|_|Otu000027|_|Otu000170|_|Otu000008|_|Otu000003|_|Otu000026|_|Otu000011|_|Otu000020|_|Otu000133|_|Otu000012|_|Otu000006|_|Otu000216|_|Otu000256|_|Otu000030|_|Otu000037|_|Otu000157|_|Otu000230|_|Otu000088|_|Otu000072|_|Otu000042|_|Otu000007|_|Otu000050|_|Otu000053|_|Otu000019|_|Otu000009|_|Otu000029|_|Otu000021|_|Otu000010	0.964706	1	0.0470588
32	Otu000004|_|Otu000028|_|Otu000017|_|Otu000001|_|Otu000027|_|Otu000170|_|Otu000008|_|Otu000003|_|Otu000026|_|Otu000011|_|Otu000020|_|Otu000133|_|Otu000012|_|Otu000006|_|Otu000216|_|Otu000256|_|Otu000030|_|Otu000037|_|Otu000157|_|Otu000230|_|Otu000088|_|Otu000072|_|Otu000042|_|Otu000007|_|Otu000050|_|Otu000053|_|Otu000019|_|Otu000009|_|Otu000029|_|Otu000021|_|Otu000010|_|Otu000023	0.964706	1	0.0470588
33	Otu000004|_|Otu000028|_|Otu000017|_|Otu000001|_|Otu000027|_|Otu000170|_|Otu000008|_|Otu000003|_|Otu000026|_|Otu000011|_|Otu000020|_|Otu000133|_|Otu000012|_|Otu000006|_|Otu000216|_|Otu000256|_|Otu000030|_|Otu000037|_|Otu000157|_|Otu000230|_|Otu000088|_|Otu000072|_|Otu000042|_|Otu000007|_|Otu000050|_|Otu000053|_|Otu000019|_|Otu000009|_|Otu000029|_|Otu000021|_|Otu000010|_|Otu000023|_|Otu000091	0.964706	1	0.0470588
34	Otu000004|_|Otu000028|_|Otu000017|_|Otu000001|_|Otu000027|_|Otu000170|_|Otu000008|_|Otu000003|_|Otu000026|_|Otu000011|_|Otu000020|_|Otu000133|_|Otu000012|_|Otu000006|_|Otu000216|_|Otu000256|_|Otu000030|_|Otu000037|_|Otu000157|_|Otu000230|_|Otu000088|_|Otu000072|_|Otu000042|_|Otu000007|_|Otu000050|_|Otu000053|_|Otu000019|_|Otu000009|_|Otu000029|_|Otu000021|_|Otu000010|_|Otu000023|_|Otu000091|_|Otu…	0.964706	1	0.0470588
35	Otu000004|_|Otu000028|_|Otu000017|_|Otu000001|_|Otu000027|_|Otu000170|_|Otu000008|_|Otu000003|_|Otu000026|_|Otu000011|_|Otu000020|_|Otu000133|_|Otu000012|_|Otu000006|_|Otu000216|_|Otu000256|_|Otu000030|_|Otu000037|_|Otu000157|_|Otu000230|_|Otu000088|_|Otu000072|_|Otu000042|_|Otu000007|_|Otu000050|_|Otu000053|_|Otu000019|_|Otu000009|_|Otu000029|_|Otu000021|_|Otu000010|_|Otu000023|_|Otu000091|_|Otu…	0.964706	1	0.0470588
36	Otu000004|_|Otu000028|_|Otu000017|_|Otu000001|_|Otu000027|_|Otu000170|_|Otu000008|_|Otu000003|_|Otu000026|_|Otu000011|_|Otu000020|_|Otu000133|_|Otu000012|_|Otu000006|_|Otu000216|_|Otu000256|_|Otu000030|_|Otu000037|_|Otu000157|_|Otu000230|_|Otu000088|_|Otu000072|_|Otu000042|_|Otu000007|_|Otu000050|_|Otu000053|_|Otu000019|_|Otu000009|_|Otu000029|_|Otu000021|_|Otu000010|_|Otu000023|_|Otu000091|_|Otu…	0.964706	1	0.0470588
37	Otu000004|_|Otu000028|_|Otu000017|_|Otu000001|_|Otu000027|_|Otu000170|_|Otu000008|_|Otu000003|_|Otu000026|_|Otu000011|_|Otu000020|_|Otu000133|_|Otu000012|_|Otu000006|_|Otu000216|_|Otu000256|_|Otu000030|_|Otu000037|_|Otu000157|_|Otu000230|_|Otu000088|_|Otu000072|_|Otu000042|_|Otu000007|_|Otu000050|_|Otu000053|_|Otu000019|_|Otu000009|_|Otu000029|_|Otu000021|_|Otu000010|_|Otu000023|_|Otu000091|_|Otu…	0.964706	1	0.0470588
38	Otu000004|_|Otu000028|_|Otu000017|_|Otu000001|_|Otu000027|_|Otu000170|_|Otu000008|_|Otu000003|_|Otu000026|_|Otu000011|_|Otu000020|_|Otu000133|_|Otu000012|_|Otu000006|_|Otu000216|_|Otu000256|_|Otu000030|_|Otu000037|_|Otu000157|_|Otu000230|_|Otu000088|_|Otu000072|_|Otu000042|_|Otu000007|_|Otu000050|_|Otu000053|_|Otu000019|_|Otu000009|_|Otu000029|_|Otu000021|_|Otu000010|_|Otu000023|_|Otu000091|_|Otu…	0.964706	1	0.0470588
39	Otu000004|_|Otu000028|_|Otu000017|_|Otu000001|_|Otu000027|_|Otu000170|_|Otu000008|_|Otu000003|_|Otu000026|_|Otu000011|_|Otu000020|_|Otu000133|_|Otu000012|_|Otu000006|_|Otu000216|_|Otu000256|_|Otu000030|_|Otu000037|_|Otu000157|_|Otu000230|_|Otu000088|_|Otu000072|_|Otu000042|_|Otu000007|_|Otu000050|_|Otu000053|_|Otu000019|_|Otu000009|_|Otu000029|_|Otu000021|_|Otu000010|_|Otu000023|_|Otu000091|_|Otu…	0.964706	1	0.0470588
40	Otu000004|_|Otu000028|_|Otu000017|_|Otu000001|_|Otu000027|_|Otu000170|_|Otu000008|_|Otu000003|_|Otu000026|_|Otu000011|_|Otu000020|_|Otu000133|_|Otu000012|_|Otu000006|_|Otu000216|_|Otu000256|_|Otu000030|_|Otu000037|_|Otu000157|_|Otu000230|_|Otu000088|_|Otu000072|_|Otu000042|_|Otu000007|_|Otu000050|_|Otu000053|_|Otu000019|_|Otu000009|_|Otu000029|_|Otu000021|_|Otu000010|_|Otu000023|_|Otu000091|_|Otu…	0.964706	1	0.0470588
41	Otu000004|_|Otu000028|_|Otu000017|_|Otu000001|_|Otu000027|_|Otu000170|_|Otu000008|_|Otu000003|_|Otu000026|_|Otu000011|_|Otu000020|_|Otu000133|_|Otu000012|_|Otu000006|_|Otu000216|_|Otu000256|_|Otu000030|_|Otu000037|_|Otu000157|_|Otu000230|_|Otu000088|_|Otu000072|_|Otu000042|_|Otu000007|_|Otu000050|_|Otu000053|_|Otu000019|_|Otu000009|_|Otu000029|_|Otu000021|_|Otu000010|_|Otu000023|_|Otu000091|_|Otu…	0.964706	1	0.0470588
42	Otu000004|_|Otu000028|_|Otu000017|_|Otu000001|_|Otu000027|_|Otu000170|_|Otu000008|_|Otu000003|_|Otu000026|_|Otu000011|_|Otu000020|_|Otu000133|_|Otu000012|_|Otu000006|_|Otu000216|_|Otu000256|_|Otu000030|_|Otu000037|_|Otu000157|_|Otu000230|_|Otu000088|_|Otu000072|_|Otu000042|_|Otu000007|_|Otu000050|_|Otu000053|_|Otu000019|_|Otu000009|_|Otu000029|_|Otu000021|_|Otu000010|_|Otu000023|_|Otu000091|_|Otu…	0.964706	1	0.0470588
43	Otu000004|_|Otu000028|_|Otu000017|_|Otu000001|_|Otu000027|_|Otu000170|_|Otu000008|_|Otu000003|_|Otu000026|_|Otu000011|_|Otu000020|_|Otu000133|_|Otu000012|_|Otu000006|_|Otu000216|_|Otu000256|_|Otu000030|_|Otu000037|_|Otu000157|_|Otu000230|_|Otu000088|_|Otu000072|_|Otu000042|_|Otu000007|_|Otu000050|_|Otu000053|_|Otu000019|_|Otu000009|_|Otu000029|_|Otu000021|_|Otu000010|_|Otu000023|_|Otu000091|_|Otu…	0.964706	1	0.0470588
44	Otu000004|_|Otu000028|_|Otu000017|_|Otu000001|_|Otu000027|_|Otu000170|_|Otu000008|_|Otu000003|_|Otu000026|_|Otu000011|_|Otu000020|_|Otu000133|_|Otu000012|_|Otu000006|_|Otu000216|_|Otu000256|_|Otu000030|_|Otu000037|_|Otu000157|_|Otu000230|_|Otu000088|_|Otu000072|_|Otu000042|_|Otu000007|_|Otu000050|_|Otu000053|_|Otu000019|_|Otu000009|_|Otu000029|_|Otu000021|_|Otu000010|_|Otu000023|_|Otu000091|_|Otu…	0.964706	1	0.0470588
45	Otu000004|_|Otu000028|_|Otu000017|_|Otu000001|_|Otu000027|_|Otu000170|_|Otu000008|_|Otu000003|_|Otu000026|_|Otu000011|_|Otu000020|_|Otu000133|_|Otu000012|_|Otu000006|_|Otu000216|_|Otu000256|_|Otu000030|_|Otu000037|_|Otu000157|_|Otu000230|_|Otu000088|_|Otu000072|_|Otu000042|_|Otu000007|_|Otu000050|_|Otu000053|_|Otu000019|_|Otu000009|_|Otu000029|_|Otu000021|_|Otu000010|_|Otu000023|_|Otu000091|_|Otu…	0.964706	1	0.0470588
46	Otu000004|_|Otu000028|_|Otu000017|_|Otu000001|_|Otu000027|_|Otu000170|_|Otu000008|_|Otu000003|_|Otu000026|_|Otu000011|_|Otu000020|_|Otu000133|_|Otu000012|_|Otu000006|_|Otu000216|_|Otu000256|_|Otu000030|_|Otu000037|_|Otu000157|_|Otu000230|_|Otu000088|_|Otu000072|_|Otu000042|_|Otu000007|_|Otu000050|_|Otu000053|_|Otu000019|_|Otu000009|_|Otu000029|_|Otu000021|_|Otu000010|_|Otu000023|_|Otu000091|_|Otu…	0.964706	1	0.0470588
47	Otu000004|_|Otu000028|_|Otu000017|_|Otu000001|_|Otu000027|_|Otu000170|_|Otu000008|_|Otu000003|_|Otu000026|_|Otu000011|_|Otu000020|_|Otu000133|_|Otu000012|_|Otu000006|_|Otu000216|_|Otu000256|_|Otu000030|_|Otu000037|_|Otu000157|_|Otu000230|_|Otu000088|_|Otu000072|_|Otu000042|_|Otu000007|_|Otu000050|_|Otu000053|_|Otu000019|_|Otu000009|_|Otu000029|_|Otu000021|_|Otu000010|_|Otu000023|_|Otu000091|_|Otu…	0.964706	1	0.0470588
48	Otu000004|_|Otu000028|_|Otu000017|_|Otu000001|_|Otu000027|_|Otu000170|_|Otu000008|_|Otu000003|_|Otu000026|_|Otu000011|_|Otu000020|_|Otu000133|_|Otu000012|_|Otu000006|_|Otu000216|_|Otu000256|_|Otu000030|_|Otu000037|_|Otu000157|_|Otu000230|_|Otu000088|_|Otu000072|_|Otu000042|_|Otu000007|_|Otu000050|_|Otu000053|_|Otu000019|_|Otu000009|_|Otu000029|_|Otu000021|_|Otu000010|_|Otu000023|_|Otu000091|_|Otu…	0.964706	1	0.0470588
49	Otu000004|_|Otu000028|_|Otu000017|_|Otu000001|_|Otu000027|_|Otu000170|_|Otu000008|_|Otu000003|_|Otu000026|_|Otu000011|_|Otu000020|_|Otu000133|_|Otu000012|_|Otu000006|_|Otu000216|_|Otu000256|_|Otu000030|_|Otu000037|_|Otu000157|_|Otu000230|_|Otu000088|_|Otu000072|_|Otu000042|_|Otu000007|_|Otu000050|_|Otu000053|_|Otu000019|_|Otu000009|_|Otu000029|_|Otu000021|_|Otu000010|_|Otu000023|_|Otu000091|_|Otu…	0.964706	1	0.0470588
50	Otu000004|_|Otu000028|_|Otu000017|_|Otu000001|_|Otu000027|_|Otu000170|_|Otu000008|_|Otu000003|_|Otu000026|_|Otu000011|_|Otu000020|_|Otu000133|_|Otu000012|_|Otu000006|_|Otu000216|_|Otu000256|_|Otu000030|_|Otu000037|_|Otu000157|_|Otu000230|_|Otu000088|_|Otu000072|_|Otu000042|_|Otu000007|_|Otu000050|_|Otu000053|_|Otu000019|_|Otu000009|_|Otu000029|_|Otu000021|_|Otu000010|_|Otu000023|_|Otu000091|_|Otu…	0.964706	1	0.0470588
51	Otu000004|_|Otu000028|_|Otu000017|_|Otu000001|_|Otu000027|_|Otu000170|_|Otu000008|_|Otu000003|_|Otu000026|_|Otu000011|_|Otu000020|_|Otu000133|_|Otu000012|_|Otu000006|_|Otu000216|_|Otu000256|_|Otu000030|_|Otu000037|_|Otu000157|_|Otu000230|_|Otu000088|_|Otu000072|_|Otu000042|_|Otu000007|_|Otu000050|_|Otu000053|_|Otu000019|_|Otu000009|_|Otu000029|_|Otu000021|_|Otu000010|_|Otu000023|_|Otu000091|_|Otu…	0.964706	1	0.0470588
52	Otu000004|_|Otu000028|_|Otu000017|_|Otu000001|_|Otu000027|_|Otu000170|_|Otu000008|_|Otu000003|_|Otu000026|_|Otu000011|_|Otu000020|_|Otu000133|_|Otu000012|_|Otu000006|_|Otu000216|_|Otu000256|_|Otu000030|_|Otu000037|_|Otu000157|_|Otu000230|_|Otu000088|_|Otu000072|_|Otu000042|_|Otu000007|_|Otu000050|_|Otu000053|_|Otu000019|_|Otu000009|_|Otu000029|_|Otu000021|_|Otu000010|_|Otu000023|_|Otu000091|_|Otu…	0.964706	1	0.0470588
53	Otu000004|_|Otu000028|_|Otu000017|_|Otu000001|_|Otu000027|_|Otu000170|_|Otu000008|_|Otu000003|_|Otu000026|_|Otu000011|_|Otu000020|_|Otu000133|_|Otu000012|_|Otu000006|_|Otu000216|_|Otu000256|_|Otu000030|_|Otu000037|_|Otu000157|_|Otu000230|_|Otu000088|_|Otu000072|_|Otu000042|_|Otu000007|_|Otu000050|_|Otu000053|_|Otu000019|_|Otu000009|_|Otu000029|_|Otu000021|_|Otu000010|_|Otu000023|_|Otu000091|_|Otu…	0.964706	1	0.0470588
54	Otu000004|_|Otu000028|_|Otu000017|_|Otu000001|_|Otu000027|_|Otu000170|_|Otu000008|_|Otu000003|_|Otu000026|_|Otu000011|_|Otu000020|_|Otu000133|_|Otu000012|_|Otu000006|_|Otu000216|_|Otu000256|_|Otu000030|_|Otu000037|_|Otu000157|_|Otu000230|_|Otu000088|_|Otu000072|_|Otu000042|_|Otu000007|_|Otu000050|_|Otu000053|_|Otu000019|_|Otu000009|_|Otu000029|_|Otu000021|_|Otu000010|_|Otu000023|_|Otu000091|_|Otu…	0.964706	1	0.0470588
55	Otu000004|_|Otu000028|_|Otu000017|_|Otu000001|_|Otu000027|_|Otu000170|_|Otu000008|_|Otu000003|_|Otu000026|_|Otu000011|_|Otu000020|_|Otu000133|_|Otu000012|_|Otu000006|_|Otu000216|_|Otu000256|_|Otu000030|_|Otu000037|_|Otu000157|_|Otu000230|_|Otu000088|_|Otu000072|_|Otu000042|_|Otu000007|_|Otu000050|_|Otu000053|_|Otu000019|_|Otu000009|_|Otu000029|_|Otu000021|_|Otu000010|_|Otu000023|_|Otu000091|_|Otu…	0.964706	1	0.0470588
56	Otu000004|_|Otu000028|_|Otu000017|_|Otu000001|_|Otu000027|_|Otu000170|_|Otu000008|_|Otu000003|_|Otu000026|_|Otu000011|_|Otu000020|_|Otu000133|_|Otu000012|_|Otu000006|_|Otu000216|_|Otu000256|_|Otu000030|_|Otu000037|_|Otu000157|_|Otu000230|_|Otu000088|_|Otu000072|_|Otu000042|_|Otu000007|_|Otu000050|_|Otu000053|_|Otu000019|_|Otu000009|_|Otu000029|_|Otu000021|_|Otu000010|_|Otu000023|_|Otu000091|_|Otu…	0.964706	1	0.0470588
57	Otu000004|_|Otu000028|_|Otu000017|_|Otu000001|_|Otu000027|_|Otu000170|_|Otu000008|_|Otu000003|_|Otu000026|_|Otu000011|_|Otu000020|_|Otu000133|_|Otu000012|_|Otu000006|_|Otu000216|_|Otu000256|_|Otu000030|_|Otu000037|_|Otu000157|_|Otu000230|_|Otu000088|_|Otu000072|_|Otu000042|_|Otu000007|_|Otu000050|_|Otu000053|_|Otu000019|_|Otu000009|_|Otu000029|_|Otu000021|_|Otu000010|_|Otu000023|_|Otu000091|_|Otu…	0.964706	1	0.0470588
58	Otu000004|_|Otu000028|_|Otu000017|_|Otu000001|_|Otu000027|_|Otu000170|_|Otu000008|_|Otu000003|_|Otu000026|_|Otu000011|_|Otu000020|_|Otu000133|_|Otu000012|_|Otu000006|_|Otu000216|_|Otu000256|_|Otu000030|_|Otu000037|_|Otu000157|_|Otu000230|_|Otu000088|_|Otu000072|_|Otu000042|_|Otu000007|_|Otu000050|_|Otu000053|_|Otu000019|_|Otu000009|_|Otu000029|_|Otu000021|_|Otu000010|_|Otu000023|_|Otu000091|_|Otu…	0.964706	1	0.0470588
59	Otu000004|_|Otu000028|_|Otu000017|_|Otu000001|_|Otu000027|_|Otu000170|_|Otu000008|_|Otu000003|_|Otu000026|_|Otu000011|_|Otu000020|_|Otu000133|_|Otu000012|_|Otu000006|_|Otu000216|_|Otu000256|_|Otu000030|_|Otu000037|_|Otu000157|_|Otu000230|_|Otu000088|_|Otu000072|_|Otu000042|_|Otu000007|_|Otu000050|_|Otu000053|_|Otu000019|_|Otu000009|_|Otu000029|_|Otu000021|_|Otu000010|_|Otu000023|_|Otu000091|_|Otu…	0.964706	1	0.0470588
60	Otu000004|_|Otu000028|_|Otu000017|_|Otu000001|_|Otu000027|_|Otu000170|_|Otu000008|_|Otu000003|_|Otu000026|_|Otu000011|_|Otu000020|_|Otu000133|_|Otu000012|_|Otu000006|_|Otu000216|_|Otu000256|_|Otu000030|_|Otu000037|_|Otu000157|_|Otu000230|_|Otu000088|_|Otu000072|_|Otu000042|_|Otu000007|_|Otu000050|_|Otu000053|_|Otu000019|_|Otu000009|_|Otu000029|_|Otu000021|_|Otu000010|_|Otu000023|_|Otu000091|_|Otu…	0.964706	1	0.0470588
61	Otu000004|_|Otu000028|_|Otu000017|_|Otu000001|_|Otu000027|_|Otu000170|_|Otu000008|_|Otu000003|_|Otu000026|_|Otu000011|_|Otu000020|_|Otu000133|_|Otu000012|_|Otu000006|_|Otu000216|_|Otu000256|_|Otu000030|_|Otu000037|_|Otu000157|_|Otu000230|_|Otu000088|_|Otu000072|_|Otu000042|_|Otu000007|_|Otu000050|_|Otu000053|_|Otu000019|_|Otu000009|_|Otu000029|_|Otu000021|_|Otu000010|_|Otu000023|_|Otu000091|_|Otu…	0.964706	1	0.0470588
62	Otu000004|_|Otu000028|_|Otu000017|_|Otu000001|_|Otu000027|_|Otu000170|_|Otu000008|_|Otu000003|_|Otu000026|_|Otu000011|_|Otu000020|_|Otu000133|_|Otu000012|_|Otu000006|_|Otu000216|_|Otu000256|_|Otu000030|_|Otu000037|_|Otu000157|_|Otu000230|_|Otu000088|_|Otu000072|_|Otu000042|_|Otu000007|_|Otu000050|_|Otu000053|_|Otu000019|_|Otu000009|_|Otu000029|_|Otu000021|_|Otu000010|_|Otu000023|_|Otu000091|_|Otu…	0.964706	1	0.0470588
63	Otu000004|_|Otu000028|_|Otu000017|_|Otu000001|_|Otu000027|_|Otu000170|_|Otu000008|_|Otu000003|_|Otu000026|_|Otu000011|_|Otu000020|_|Otu000133|_|Otu000012|_|Otu000006|_|Otu000216|_|Otu000256|_|Otu000030|_|Otu000037|_|Otu000157|_|Otu000230|_|Otu000088|_|Otu000072|_|Otu000042|_|Otu000007|_|Otu000050|_|Otu000053|_|Otu000019|_|Otu000009|_|Otu000029|_|Otu000021|_|Otu000010|_|Otu000023|_|Otu000091|_|Otu…	0.964706	1	0.0470588
64	Otu000004|_|Otu000028|_|Otu000017|_|Otu000001|_|Otu000027|_|Otu000170|_|Otu000008|_|Otu000003|_|Otu000026|_|Otu000011|_|Otu000020|_|Otu000133|_|Otu000012|_|Otu000006|_|Otu000216|_|Otu000256|_|Otu000030|_|Otu000037|_|Otu000157|_|Otu000230|_|Otu000088|_|Otu000072|_|Otu000042|_|Otu000007|_|Otu000050|_|Otu000053|_|Otu000019|_|Otu000009|_|Otu000029|_|Otu000021|_|Otu000010|_|Otu000023|_|Otu000091|_|Otu…	0.964706	1	0.0470588
65	Otu000004|_|Otu000028|_|Otu000017|_|Otu000001|_|Otu000027|_|Otu000170|_|Otu000008|_|Otu000003|_|Otu000026|_|Otu000011|_|Otu000020|_|Otu000133|_|Otu000012|_|Otu000006|_|Otu000216|_|Otu000256|_|Otu000030|_|Otu000037|_|Otu000157|_|Otu000230|_|Otu000088|_|Otu000072|_|Otu000042|_|Otu000007|_|Otu000050|_|Otu000053|_|Otu000019|_|Otu000009|_|Otu000029|_|Otu000021|_|Otu000010|_|Otu000023|_|Otu000091|_|Otu…	0.964706	1	0.0470588
66	Otu000004|_|Otu000028|_|Otu000017|_|Otu000001|_|Otu000027|_|Otu000170|_|Otu000008|_|Otu000003|_|Otu000026|_|Otu000011|_|Otu000020|_|Otu000133|_|Otu000012|_|Otu000006|_|Otu000216|_|Otu000256|_|Otu000030|_|Otu000037|_|Otu000157|_|Otu000230|_|Otu000088|_|Otu000072|_|Otu000042|_|Otu000007|_|Otu000050|_|Otu000053|_|Otu000019|_|Otu000009|_|Otu000029|_|Otu000021|_|Otu000010|_|Otu000023|_|Otu000091|_|Otu…	0.964706	1	0.0470588
67	Otu000004|_|Otu000028|_|Otu000017|_|Otu000001|_|Otu000027|_|Otu000170|_|Otu000008|_|Otu000003|_|Otu000026|_|Otu000011|_|Otu000020|_|Otu000133|_|Otu000012|_|Otu000006|_|Otu000216|_|Otu000256|_|Otu000030|_|Otu000037|_|Otu000157|_|Otu000230|_|Otu000088|_|Otu000072|_|Otu000042|_|Otu000007|_|Otu000050|_|Otu000053|_|Otu000019|_|Otu000009|_|Otu000029|_|Otu000021|_|Otu000010|_|Otu000023|_|Otu000091|_|Otu…	0.964706	1	0.0470588
68	Otu000004|_|Otu000028|_|Otu000017|_|Otu000001|_|Otu000027|_|Otu000170|_|Otu000008|_|Otu000003|_|Otu000026|_|Otu000011|_|Otu000020|_|Otu000133|_|Otu000012|_|Otu000006|_|Otu000216|_|Otu000256|_|Otu000030|_|Otu000037|_|Otu000157|_|Otu000230|_|Otu000088|_|Otu000072|_|Otu000042|_|Otu000007|_|Otu000050|_|Otu000053|_|Otu000019|_|Otu000009|_|Otu000029|_|Otu000021|_|Otu000010|_|Otu000023|_|Otu000091|_|Otu…	0.964706	1	0.0470588
69	Otu000004|_|Otu000028|_|Otu000017|_|Otu000001|_|Otu000027|_|Otu000170|_|Otu000008|_|Otu000003|_|Otu000026|_|Otu000011|_|Otu000020|_|Otu000133|_|Otu000012|_|Otu000006|_|Otu000216|_|Otu000256|_|Otu000030|_|Otu000037|_|Otu000157|_|Otu000230|_|Otu000088|_|Otu000072|_|Otu000042|_|Otu000007|_|Otu000050|_|Otu000053|_|Otu000019|_|Otu000009|_|Otu000029|_|Otu000021|_|Otu000010|_|Otu000023|_|Otu000091|_|Otu…	0.964706	1	0.0470588
70	Otu000004|_|Otu000028|_|Otu000017|_|Otu000001|_|Otu000027|_|Otu000170|_|Otu000008|_|Otu000003|_|Otu000026|_|Otu000011|_|Otu000020|_|Otu000133|_|Otu000012|_|Otu000006|_|Otu000216|_|Otu000256|_|Otu000030|_|Otu000037|_|Otu000157|_|Otu000230|_|Otu000088|_|Otu000072|_|Otu000042|_|Otu000007|_|Otu000050|_|Otu000053|_|Otu000019|_|Otu000009|_|Otu000029|_|Otu000021|_|Otu000010|_|Otu000023|_|Otu000091|_|Otu…	0.964706	1	0.0470588
71	Otu000004|_|Otu000028|_|Otu000017|_|Otu000001|_|Otu000027|_|Otu000170|_|Otu000008|_|Otu000003|_|Otu000026|_|Otu000011|_|Otu000020|_|Otu000133|_|Otu000012|_|Otu000006|_|Otu000216|_|Otu000256|_|Otu000030|_|Otu000037|_|Otu000157|_|Otu000230|_|Otu000088|_|Otu000072|_|Otu000042|_|Otu000007|_|Otu000050|_|Otu000053|_|Otu000019|_|Otu000009|_|Otu000029|_|Otu000021|_|Otu000010|_|Otu000023|_|Otu000091|_|Otu…	0.964706	1	0.0470588
72	Otu000004|_|Otu000028|_|Otu000017|_|Otu000001|_|Otu000027|_|Otu000170|_|Otu000008|_|Otu000003|_|Otu000026|_|Otu000011|_|Otu000020|_|Otu000133|_|Otu000012|_|Otu000006|_|Otu000216|_|Otu000256|_|Otu000030|_|Otu000037|_|Otu000157|_|Otu000230|_|Otu000088|_|Otu000072|_|Otu000042|_|Otu000007|_|Otu000050|_|Otu000053|_|Otu000019|_|Otu000009|_|Otu000029|_|Otu000021|_|Otu000010|_|Otu000023|_|Otu000091|_|Otu…	0.964706	1	0.0470588
73	Otu000004|_|Otu000028|_|Otu000017|_|Otu000001|_|Otu000027|_|Otu000170|_|Otu000008|_|Otu000003|_|Otu000026|_|Otu000011|_|Otu000020|_|Otu000133|_|Otu000012|_|Otu000006|_|Otu000216|_|Otu000256|_|Otu000030|_|Otu000037|_|Otu000157|_|Otu000230|_|Otu000088|_|Otu000072|_|Otu000042|_|Otu000007|_|Otu000050|_|Otu000053|_|Otu000019|_|Otu000009|_|Otu000029|_|Otu000021|_|Otu000010|_|Otu000023|_|Otu000091|_|Otu…	0.964706	1	0.0470588
74	Otu000004|_|Otu000028|_|Otu000017|_|Otu000001|_|Otu000027|_|Otu000170|_|Otu000008|_|Otu000003|_|Otu000026|_|Otu000011|_|Otu000020|_|Otu000133|_|Otu000012|_|Otu000006|_|Otu000216|_|Otu000256|_|Otu000030|_|Otu000037|_|Otu000157|_|Otu000230|_|Otu000088|_|Otu000072|_|Otu000042|_|Otu000007|_|Otu000050|_|Otu000053|_|Otu000019|_|Otu000009|_|Otu000029|_|Otu000021|_|Otu000010|_|Otu000023|_|Otu000091|_|Otu…	0.964706	1	0.0470588
75	Otu000004|_|Otu000028|_|Otu000017|_|Otu000001|_|Otu000027|_|Otu000170|_|Otu000008|_|Otu000003|_|Otu000026|_|Otu000011|_|Otu000020|_|Otu000133|_|Otu000012|_|Otu000006|_|Otu000216|_|Otu000256|_|Otu000030|_|Otu000037|_|Otu000157|_|Otu000230|_|Otu000088|_|Otu000072|_|Otu000042|_|Otu000007|_|Otu000050|_|Otu000053|_|Otu000019|_|Otu000009|_|Otu000029|_|Otu000021|_|Otu000010|_|Otu000023|_|Otu000091|_|Otu…	0.964706	1	0.0470588
76	Otu000004|_|Otu000028|_|Otu000017|_|Otu000001|_|Otu000027|_|Otu000170|_|Otu000008|_|Otu000003|_|Otu000026|_|Otu000011|_|Otu000020|_|Otu000133|_|Otu000012|_|Otu000006|_|Otu000216|_|Otu000256|_|Otu000030|_|Otu000037|_|Otu000157|_|Otu000230|_|Otu000088|_|Otu000072|_|Otu000042|_|Otu000007|_|Otu000050|_|Otu000053|_|Otu000019|_|Otu000009|_|Otu000029|_|Otu000021|_|Otu000010|_|Otu000023|_|Otu000091|_|Otu…	0.964706	1	0.0470588
77	Otu000004|_|Otu000028|_|Otu000017|_|Otu000001|_|Otu000027|_|Otu000170|_|Otu000008|_|Otu000003|_|Otu000026|_|Otu000011|_|Otu000020|_|Otu000133|_|Otu000012|_|Otu000006|_|Otu000216|_|Otu000256|_|Otu000030|_|Otu000037|_|Otu000157|_|Otu000230|_|Otu000088|_|Otu000072|_|Otu000042|_|Otu000007|_|Otu000050|_|Otu000053|_|Otu000019|_|Otu000009|_|Otu000029|_|Otu000021|_|Otu000010|_|Otu000023|_|Otu000091|_|Otu…	0.964706	1	0.0470588
78	Otu000004|_|Otu000028|_|Otu000017|_|Otu000001|_|Otu000027|_|Otu000170|_|Otu000008|_|Otu000003|_|Otu000026|_|Otu000011|_|Otu000020|_|Otu000133|_|Otu000012|_|Otu000006|_|Otu000216|_|Otu000256|_|Otu000030|_|Otu000037|_|Otu000157|_|Otu000230|_|Otu000088|_|Otu000072|_|Otu000042|_|Otu000007|_|Otu000050|_|Otu000053|_|Otu000019|_|Otu000009|_|Otu000029|_|Otu000021|_|Otu000010|_|Otu000023|_|Otu000091|_|Otu…	0.964706	1	0.0470588
79	Otu000004|_|Otu000028|_|Otu000017|_|Otu000001|_|Otu000027|_|Otu000170|_|Otu000008|_|Otu000003|_|Otu000026|_|Otu000011|_|Otu000020|_|Otu000133|_|Otu000012|_|Otu000006|_|Otu000216|_|Otu000256|_|Otu000030|_|Otu000037|_|Otu000157|_|Otu000230|_|Otu000088|_|Otu000072|_|Otu000042|_|Otu000007|_|Otu000050|_|Otu000053|_|Otu000019|_|Otu000009|_|Otu000029|_|Otu000021|_|Otu000010|_|Otu000023|_|Otu000091|_|Otu…	0.964706	1	0.0470588
80	Otu000004|_|Otu000028|_|Otu000017|_|Otu000001|_|Otu000027|_|Otu000170|_|Otu000008|_|Otu000003|_|Otu000026|_|Otu000011|_|Otu000020|_|Otu000133|_|Otu000012|_|Otu000006|_|Otu000216|_|Otu000256|_|Otu000030|_|Otu000037|_|Otu000157|_|Otu000230|_|Otu000088|_|Otu000072|_|Otu000042|_|Otu000007|_|Otu000050|_|Otu000053|_|Otu000019|_|Otu000009|_|Otu000029|_|Otu000021|_|Otu000010|_|Otu000023|_|Otu000091|_|Otu…	0.964706	1	0.0470588
81	Otu000004|_|Otu000028|_|Otu000017|_|Otu000001|_|Otu000027|_|Otu000170|_|Otu000008|_|Otu000003|_|Otu000026|_|Otu000011|_|Otu000020|_|Otu000133|_|Otu000012|_|Otu000006|_|Otu000216|_|Otu000256|_|Otu000030|_|Otu000037|_|Otu000157|_|Otu000230|_|Otu000088|_|Otu000072|_|Otu000042|_|Otu000007|_|Otu000050|_|Otu000053|_|Otu000019|_|Otu000009|_|Otu000029|_|Otu000021|_|Otu000010|_|Otu000023|_|Otu000091|_|Otu…	0.964706	1	0.0470588
82	Otu000004|_|Otu000028|_|Otu000017|_|Otu000001|_|Otu000027|_|Otu000170|_|Otu000008|_|Otu000003|_|Otu000026|_|Otu000011|_|Otu000020|_|Otu000133|_|Otu000012|_|Otu000006|_|Otu000216|_|Otu000256|_|Otu000030|_|Otu000037|_|Otu000157|_|Otu000230|_|Otu000088|_|Otu000072|_|Otu000042|_|Otu000007|_|Otu000050|_|Otu000053|_|Otu000019|_|Otu000009|_|Otu000029|_|Otu000021|_|Otu000010|_|Otu000023|_|Otu000091|_|Otu…	0.952206	0.941176	0.04424
83	Otu000004|_|Otu000028|_|Otu000017|_|Otu000001|_|Otu000027|_|Otu000170|_|Otu000008|_|Otu000003|_|Otu000026|_|Otu000011|_|Otu000020|_|Otu000133|_|Otu000012|_|Otu000006|_|Otu000216|_|Otu000256|_|Otu000030|_|Otu000037|_|Otu000157|_|Otu000230|_|Otu000088|_|Otu000072|_|Otu000042|_|Otu000007|_|Otu000050|_|Otu000053|_|Otu000019|_|Otu000009|_|Otu000029|_|Otu000021|_|Otu000010|_|Otu000023|_|Otu000091|_|Otu…	0.964706	1	0.0470588
84	Otu000004|_|Otu000028|_|Otu000017|_|Otu000001|_|Otu000027|_|Otu000170|_|Otu000008|_|Otu000003|_|Otu000026|_|Otu000011|_|Otu000020|_|Otu000133|_|Otu000012|_|Otu000006|_|Otu000216|_|Otu000256|_|Otu000030|_|Otu000037|_|Otu000157|_|Otu000230|_|Otu000088|_|Otu000072|_|Otu000042|_|Otu000007|_|Otu000050|_|Otu000053|_|Otu000019|_|Otu000009|_|Otu000029|_|Otu000021|_|Otu000010|_|Otu000023|_|Otu000091|_|Otu…	0.964706	1	0.0470588
85	Otu000004|_|Otu000028|_|Otu000017|_|Otu000001|_|Otu000027|_|Otu000170|_|Otu000008|_|Otu000003|_|Otu000026|_|Otu000011|_|Otu000020|_|Otu000133|_|Otu000012|_|Otu000006|_|Otu000216|_|Otu000256|_|Otu000030|_|Otu000037|_|Otu000157|_|Otu000230|_|Otu000088|_|Otu000072|_|Otu000042|_|Otu000007|_|Otu000050|_|Otu000053|_|Otu000019|_|Otu000009|_|Otu000029|_|Otu000021|_|Otu000010|_|Otu000023|_|Otu000091|_|Otu…	0.964706	1	0.0470588
86	Otu000004|_|Otu000028|_|Otu000017|_|Otu000001|_|Otu000027|_|Otu000170|_|Otu000008|_|Otu000003|_|Otu000026|_|Otu000011|_|Otu000020|_|Otu000133|_|Otu000012|_|Otu000006|_|Otu000216|_|Otu000256|_|Otu000030|_|Otu000037|_|Otu000157|_|Otu000230|_|Otu000088|_|Otu000072|_|Otu000042|_|Otu000007|_|Otu000050|_|Otu000053|_|Otu000019|_|Otu000009|_|Otu000029|_|Otu000021|_|Otu000010|_|Otu000023|_|Otu000091|_|Otu…	0.964706	1	0.0470588
87	Otu000004|_|Otu000028|_|Otu000017|_|Otu000001|_|Otu000027|_|Otu000170|_|Otu000008|_|Otu000003|_|Otu000026|_|Otu000011|_|Otu000020|_|Otu000133|_|Otu000012|_|Otu000006|_|Otu000216|_|Otu000256|_|Otu000030|_|Otu000037|_|Otu000157|_|Otu000230|_|Otu000088|_|Otu000072|_|Otu000042|_|Otu000007|_|Otu000050|_|Otu000053|_|Otu000019|_|Otu000009|_|Otu000029|_|Otu000021|_|Otu000010|_|Otu000023|_|Otu000091|_|Otu…	0.964706	1	0.0470588
88	Otu000004|_|Otu000028|_|Otu000017|_|Otu000001|_|Otu000027|_|Otu000170|_|Otu000008|_|Otu000003|_|Otu000026|_|Otu000011|_|Otu000020|_|Otu000133|_|Otu000012|_|Otu000006|_|Otu000216|_|Otu000256|_|Otu000030|_|Otu000037|_|Otu000157|_|Otu000230|_|Otu000088|_|Otu000072|_|Otu000042|_|Otu000007|_|Otu000050|_|Otu000053|_|Otu000019|_|Otu000009|_|Otu000029|_|Otu000021|_|Otu000010|_|Otu000023|_|Otu000091|_|Otu…	0.964706	1	0.0470588
89	Otu000004|_|Otu000028|_|Otu000017|_|Otu000001|_|Otu000027|_|Otu000170|_|Otu000008|_|Otu000003|_|Otu000026|_|Otu000011|_|Otu000020|_|Otu000133|_|Otu000012|_|Otu000006|_|Otu000216|_|Otu000256|_|Otu000030|_|Otu000037|_|Otu000157|_|Otu000230|_|Otu000088|_|Otu000072|_|Otu000042|_|Otu000007|_|Otu000050|_|Otu000053|_|Otu000019|_|Otu000009|_|Otu000029|_|Otu000021|_|Otu000010|_|Otu000023|_|Otu000091|_|Otu…	0.964706	1	0.0470588
90	Otu000004|_|Otu000028|_|Otu000017|_|Otu000001|_|Otu000027|_|Otu000170|_|Otu000008|_|Otu000003|_|Otu000026|_|Otu000011|_|Otu000020|_|Otu000133|_|Otu000012|_|Otu000006|_|Otu000216|_|Otu000256|_|Otu000030|_|Otu000037|_|Otu000157|_|Otu000230|_|Otu000088|_|Otu000072|_|Otu000042|_|Otu000007|_|Otu000050|_|Otu000053|_|Otu000019|_|Otu000009|_|Otu000029|_|Otu000021|_|Otu000010|_|Otu000023|_|Otu000091|_|Otu…	0.964706	1	0.0470588
91	Otu000004|_|Otu000028|_|Otu000017|_|Otu000001|_|Otu000027|_|Otu000170|_|Otu000008|_|Otu000003|_|Otu000026|_|Otu000011|_|Otu000020|_|Otu000133|_|Otu000012|_|Otu000006|_|Otu000216|_|Otu000256|_|Otu000030|_|Otu000037|_|Otu000157|_|Otu000230|_|Otu000088|_|Otu000072|_|Otu000042|_|Otu000007|_|Otu000050|_|Otu000053|_|Otu000019|_|Otu000009|_|Otu000029|_|Otu000021|_|Otu000010|_|Otu000023|_|Otu000091|_|Otu…	0.964706	1	0.0470588
92	Otu000004|_|Otu000028|_|Otu000017|_|Otu000001|_|Otu000027|_|Otu000170|_|Otu000008|_|Otu000003|_|Otu000026|_|Otu000011|_|Otu000020|_|Otu000133|_|Otu000012|_|Otu000006|_|Otu000216|_|Otu000256|_|Otu000030|_|Otu000037|_|Otu000157|_|Otu000230|_|Otu000088|_|Otu000072|_|Otu000042|_|Otu000007|_|Otu000050|_|Otu000053|_|Otu000019|_|Otu000009|_|Otu000029|_|Otu000021|_|Otu000010|_|Otu000023|_|Otu000091|_|Otu…	0.964706	1	0.0470588
93	Otu000004|_|Otu000028|_|Otu000017|_|Otu000001|_|Otu000027|_|Otu000170|_|Otu000008|_|Otu000003|_|Otu000026|_|Otu000011|_|Otu000020|_|Otu000133|_|Otu000012|_|Otu000006|_|Otu000216|_|Otu000256|_|Otu000030|_|Otu000037|_|Otu000157|_|Otu000230|_|Otu000088|_|Otu000072|_|Otu000042|_|Otu000007|_|Otu000050|_|Otu000053|_|Otu000019|_|Otu000009|_|Otu000029|_|Otu000021|_|Otu000010|_|Otu000023|_|Otu000091|_|Otu…	0.964706	1	0.0470588
94	Otu000004|_|Otu000028|_|Otu000017|_|Otu000001|_|Otu000027|_|Otu000170|_|Otu000008|_|Otu000003|_|Otu000026|_|Otu000011|_|Otu000020|_|Otu000133|_|Otu000012|_|Otu000006|_|Otu000216|_|Otu000256|_|Otu000030|_|Otu000037|_|Otu000157|_|Otu000230|_|Otu000088|_|Otu000072|_|Otu000042|_|Otu000007|_|Otu000050|_|Otu000053|_|Otu000019|_|Otu000009|_|Otu000029|_|Otu000021|_|Otu000010|_|Otu000023|_|Otu000091|_|Otu…	0.964706	1	0.0470588
95	Otu000004|_|Otu000028|_|Otu000017|_|Otu000001|_|Otu000027|_|Otu000170|_|Otu000008|_|Otu000003|_|Otu000026|_|Otu000011|_|Otu000020|_|Otu000133|_|Otu000012|_|Otu000006|_|Otu000216|_|Otu000256|_|Otu000030|_|Otu000037|_|Otu000157|_|Otu000230|_|Otu000088|_|Otu000072|_|Otu000042|_|Otu000007|_|Otu000050|_|Otu000053|_|Otu000019|_|Otu000009|_|Otu000029|_|Otu000021|_|Otu000010|_|Otu000023|_|Otu000091|_|Otu…	0.964706	1	0.0470588
96	Otu000004|_|Otu000028|_|Otu000017|_|Otu000001|_|Otu000027|_|Otu000170|_|Otu000008|_|Otu000003|_|Otu000026|_|Otu000011|_|Otu000020|_|Otu000133|_|Otu000012|_|Otu000006|_|Otu000216|_|Otu000256|_|Otu000030|_|Otu000037|_|Otu000157|_|Otu000230|_|Otu000088|_|Otu000072|_|Otu000042|_|Otu000007|_|Otu000050|_|Otu000053|_|Otu000019|_|Otu000009|_|Otu000029|_|Otu000021|_|Otu000010|_|Otu000023|_|Otu000091|_|Otu…	0.964706	1	0.0470588
97	Otu000004|_|Otu000028|_|Otu000017|_|Otu000001|_|Otu000027|_|Otu000170|_|Otu000008|_|Otu000003|_|Otu000026|_|Otu000011|_|Otu000020|_|Otu000133|_|Otu000012|_|Otu000006|_|Otu000216|_|Otu000256|_|Otu000030|_|Otu000037|_|Otu000157|_|Otu000230|_|Otu000088|_|Otu000072|_|Otu000042|_|Otu000007|_|Otu000050|_|Otu000053|_|Otu000019|_|Otu000009|_|Otu000029|_|Otu000021|_|Otu000010|_|Otu000023|_|Otu000091|_|Otu…	0.964706	1	0.0470588
98	Otu000004|_|Otu000028|_|Otu000017|_|Otu000001|_|Otu000027|_|Otu000170|_|Otu000008|_|Otu000003|_|Otu000026|_|Otu000011|_|Otu000020|_|Otu000133|_|Otu000012|_|Otu000006|_|Otu000216|_|Otu000256|_|Otu000030|_|Otu000037|_|Otu000157|_|Otu000230|_|Otu000088|_|Otu000072|_|Otu000042|_|Otu000007|_|Otu000050|_|Otu000053|_|Otu000019|_|Otu000009|_|Otu000029|_|Otu000021|_|Otu000010|_|Otu000023|_|Otu000091|_|Otu…	0.964706	1	0.0470588
99	Otu000004|_|Otu000028|_|Otu000017|_|Otu000001|_|Otu000027|_|Otu000170|_|Otu000008|_|Otu000003|_|Otu000026|_|Otu000011|_|Otu000020|_|Otu000133|_|Otu000012|_|Otu000006|_|Otu000216|_|Otu000256|_|Otu000030|_|Otu000037|_|Otu000157|_|Otu000230|_|Otu000088|_|Otu000072|_|Otu000042|_|Otu000007|_|Otu000050|_|Otu000053|_|Otu000019|_|Otu000009|_|Otu000029|_|Otu000021|_|Otu000010|_|Otu000023|_|Otu000091|_|Otu…	0.964706	1	0.0470588
100	Otu000004|_|Otu000028|_|Otu000017|_|Otu000001|_|Otu000027|_|Otu000170|_|Otu000008|_|Otu000003|_|Otu000026|_|Otu000011|_|Otu000020|_|Otu000133|_|Otu000012|_|Otu000006|_|Otu000216|_|Otu000256|_|Otu000030|_|Otu000037|_|Otu000157|_|Otu000230|_|Otu000088|_|Otu000072|_|Otu000042|_|Otu000007|_|Otu000050|_|Otu000053|_|Otu000019|_|Otu000009|_|Otu000029|_|Otu000021|_|Otu000010|_|Otu000023|_|Otu000091|_|Otu…	0.964706	1	0.0470588
101	Otu000004|_|Otu000028|_|Otu000017|_|Otu000001|_|Otu000027|_|Otu000170|_|Otu000008|_|Otu000003|_|Otu000026|_|Otu000011|_|Otu000020|_|Otu000133|_|Otu000012|_|Otu000006|_|Otu000216|_|Otu000256|_|Otu000030|_|Otu000037|_|Otu000157|_|Otu000230|_|Otu000088|_|Otu000072|_|Otu000042|_|Otu000007|_|Otu000050|_|Otu000053|_|Otu000019|_|Otu000009|_|Otu000029|_|Otu000021|_|Otu000010|_|Otu000023|_|Otu000091|_|Otu…	0.964706	1	0.0470588
102	Otu000004|_|Otu000028|_|Otu000017|_|Otu000001|_|Otu000027|_|Otu000170|_|Otu000008|_|Otu000003|_|Otu000026|_|Otu000011|_|Otu000020|_|Otu000133|_|Otu000012|_|Otu000006|_|Otu000216|_|Otu000256|_|Otu000030|_|Otu000037|_|Otu000157|_|Otu000230|_|Otu000088|_|Otu000072|_|Otu000042|_|Otu000007|_|Otu000050|_|Otu000053|_|Otu000019|_|Otu000009|_|Otu000029|_|Otu000021|_|Otu000010|_|Otu000023|_|Otu000091|_|Otu…	0.964706	1	0.0470588
103	Otu000004|_|Otu000028|_|Otu000017|_|Otu000001|_|Otu000027|_|Otu000170|_|Otu000008|_|Otu000003|_|Otu000026|_|Otu000011|_|Otu000020|_|Otu000133|_|Otu000012|_|Otu000006|_|Otu000216|_|Otu000256|_|Otu000030|_|Otu000037|_|Otu000157|_|Otu000230|_|Otu000088|_|Otu000072|_|Otu000042|_|Otu000007|_|Otu000050|_|Otu000053|_|Otu000019|_|Otu000009|_|Otu000029|_|Otu000021|_|Otu000010|_|Otu000023|_|Otu000091|_|Otu…	0.964706	1	0.0470588
104	Otu000004|_|Otu000028|_|Otu000017|_|Otu000001|_|Otu000027|_|Otu000170|_|Otu000008|_|Otu000003|_|Otu000026|_|Otu000011|_|Otu000020|_|Otu000133|_|Otu000012|_|Otu000006|_|Otu000216|_|Otu000256|_|Otu000030|_|Otu000037|_|Otu000157|_|Otu000230|_|Otu000088|_|Otu000072|_|Otu000042|_|Otu000007|_|Otu000050|_|Otu000053|_|Otu000019|_|Otu000009|_|Otu000029|_|Otu000021|_|Otu000010|_|Otu000023|_|Otu000091|_|Otu…	0.964706	1	0.0470588
105	Otu000004|_|Otu000028|_|Otu000017|_|Otu000001|_|Otu000027|_|Otu000170|_|Otu000008|_|Otu000003|_|Otu000026|_|Otu000011|_|Otu000020|_|Otu000133|_|Otu000012|_|Otu000006|_|Otu000216|_|Otu000256|_|Otu000030|_|Otu000037|_|Otu000157|_|Otu000230|_|Otu000088|_|Otu000072|_|Otu000042|_|Otu000007|_|Otu000050|_|Otu000053|_|Otu000019|_|Otu000009|_|Otu000029|_|Otu000021|_|Otu000010|_|Otu000023|_|Otu000091|_|Otu…	0.964706	1	0.0470588
106	Otu000004|_|Otu000028|_|Otu000017|_|Otu000001|_|Otu000027|_|Otu000170|_|Otu000008|_|Otu000003|_|Otu000026|_|Otu000011|_|Otu000020|_|Otu000133|_|Otu000012|_|Otu000006|_|Otu000216|_|Otu000256|_|Otu000030|_|Otu000037|_|Otu000157|_|Otu000230|_|Otu000088|_|Otu000072|_|Otu000042|_|Otu000007|_|Otu000050|_|Otu000053|_|Otu000019|_|Otu000009|_|Otu000029|_|Otu000021|_|Otu000010|_|Otu000023|_|Otu000091|_|Otu…	0.964706	1	0.0470588
107	Otu000004|_|Otu000028|_|Otu000017|_|Otu000001|_|Otu000027|_|Otu000170|_|Otu000008|_|Otu000003|_|Otu000026|_|Otu000011|_|Otu000020|_|Otu000133|_|Otu000012|_|Otu000006|_|Otu000216|_|Otu000256|_|Otu000030|_|Otu000037|_|Otu000157|_|Otu000230|_|Otu000088|_|Otu000072|_|Otu000042|_|Otu000007|_|Otu000050|_|Otu000053|_|Otu000019|_|Otu000009|_|Otu000029|_|Otu000021|_|Otu000010|_|Otu000023|_|Otu000091|_|Otu…	0.964706	1	0.0470588
108	Otu000004|_|Otu000028|_|Otu000017|_|Otu000001|_|Otu000027|_|Otu000170|_|Otu000008|_|Otu000003|_|Otu000026|_|Otu000011|_|Otu000020|_|Otu000133|_|Otu000012|_|Otu000006|_|Otu000216|_|Otu000256|_|Otu000030|_|Otu000037|_|Otu000157|_|Otu000230|_|Otu000088|_|Otu000072|_|Otu000042|_|Otu000007|_|Otu000050|_|Otu000053|_|Otu000019|_|Otu000009|_|Otu000029|_|Otu000021|_|Otu000010|_|Otu000023|_|Otu000091|_|Otu…	0.964706	1	0.0470588
109	Otu000004|_|Otu000028|_|Otu000017|_|Otu000001|_|Otu000027|_|Otu000170|_|Otu000008|_|Otu000003|_|Otu000026|_|Otu000011|_|Otu000020|_|Otu000133|_|Otu000012|_|Otu000006|_|Otu000216|_|Otu000256|_|Otu000030|_|Otu000037|_|Otu000157|_|Otu000230|_|Otu000088|_|Otu000072|_|Otu000042|_|Otu000007|_|Otu000050|_|Otu000053|_|Otu000019|_|Otu000009|_|Otu000029|_|Otu000021|_|Otu000010|_|Otu000023|_|Otu000091|_|Otu…	0.964706	1	0.0470588
110	Otu000004|_|Otu000028|_|Otu000017|_|Otu000001|_|Otu000027|_|Otu000170|_|Otu000008|_|Otu000003|_|Otu000026|_|Otu000011|_|Otu000020|_|Otu000133|_|Otu000012|_|Otu000006|_|Otu000216|_|Otu000256|_|Otu000030|_|Otu000037|_|Otu000157|_|Otu000230|_|Otu000088|_|Otu000072|_|Otu000042|_|Otu000007|_|Otu000050|_|Otu000053|_|Otu000019|_|Otu000009|_|Otu000029|_|Otu000021|_|Otu000010|_|Otu000023|_|Otu000091|_|Otu…	0.964706	1	0.0470588
111	Otu000004|_|Otu000028|_|Otu000017|_|Otu000001|_|Otu000027|_|Otu000170|_|Otu000008|_|Otu000003|_|Otu000026|_|Otu000011|_|Otu000020|_|Otu000133|_|Otu000012|_|Otu000006|_|Otu000216|_|Otu000256|_|Otu000030|_|Otu000037|_|Otu000157|_|Otu000230|_|Otu000088|_|Otu000072|_|Otu000042|_|Otu000007|_|Otu000050|_|Otu000053|_|Otu000019|_|Otu000009|_|Otu000029|_|Otu000021|_|Otu000010|_|Otu000023|_|Otu000091|_|Otu…	0.964706	1	0.0470588
112	Otu000004|_|Otu000028|_|Otu000017|_|Otu000001|_|Otu000027|_|Otu000170|_|Otu000008|_|Otu000003|_|Otu000026|_|Otu000011|_|Otu000020|_|Otu000133|_|Otu000012|_|Otu000006|_|Otu000216|_|Otu000256|_|Otu000030|_|Otu000037|_|Otu000157|_|Otu000230|_|Otu000088|_|Otu000072|_|Otu000042|_|Otu000007|_|Otu000050|_|Otu000053|_|Otu000019|_|Otu000009|_|Otu000029|_|Otu000021|_|Otu000010|_|Otu000023|_|Otu000091|_|Otu…	0.964706	1	0.0470588
113	Otu000004|_|Otu000028|_|Otu000017|_|Otu000001|_|Otu000027|_|Otu000170|_|Otu000008|_|Otu000003|_|Otu000026|_|Otu000011|_|Otu000020|_|Otu000133|_|Otu000012|_|Otu000006|_|Otu000216|_|Otu000256|_|Otu000030|_|Otu000037|_|Otu000157|_|Otu000230|_|Otu000088|_|Otu000072|_|Otu000042|_|Otu000007|_|Otu000050|_|Otu000053|_|Otu000019|_|Otu000009|_|Otu000029|_|Otu000021|_|Otu000010|_|Otu000023|_|Otu000091|_|Otu…	0.964706	1	0.0470588
114	Otu000004|_|Otu000028|_|Otu000017|_|Otu000001|_|Otu000027|_|Otu000170|_|Otu000008|_|Otu000003|_|Otu000026|_|Otu000011|_|Otu000020|_|Otu000133|_|Otu000012|_|Otu000006|_|Otu000216|_|Otu000256|_|Otu000030|_|Otu000037|_|Otu000157|_|Otu000230|_|Otu000088|_|Otu000072|_|Otu000042|_|Otu000007|_|Otu000050|_|Otu000053|_|Otu000019|_|Otu000009|_|Otu000029|_|Otu000021|_|Otu000010|_|Otu000023|_|Otu000091|_|Otu…	0.964706	1	0.0470588
115	Otu000004|_|Otu000028|_|Otu000017|_|Otu000001|_|Otu000027|_|Otu000170|_|Otu000008|_|Otu000003|_|Otu000026|_|Otu000011|_|Otu000020|_|Otu000133|_|Otu000012|_|Otu000006|_|Otu000216|_|Otu000256|_|Otu000030|_|Otu000037|_|Otu000157|_|Otu000230|_|Otu000088|_|Otu000072|_|Otu000042|_|Otu000007|_|Otu000050|_|Otu000053|_|Otu000019|_|Otu000009|_|Otu000029|_|Otu000021|_|Otu000010|_|Otu000023|_|Otu000091|_|Otu…	0.964706	1	0.0470588
116	Otu000004|_|Otu000028|_|Otu000017|_|Otu000001|_|Otu000027|_|Otu000170|_|Otu000008|_|Otu000003|_|Otu000026|_|Otu000011|_|Otu000020|_|Otu000133|_|Otu000012|_|Otu000006|_|Otu000216|_|Otu000256|_|Otu000030|_|Otu000037|_|Otu000157|_|Otu000230|_|Otu000088|_|Otu000072|_|Otu000042|_|Otu000007|_|Otu000050|_|Otu000053|_|Otu000019|_|Otu000009|_|Otu000029|_|Otu000021|_|Otu000010|_|Otu000023|_|Otu000091|_|Otu…	0.964706	1	0.0470588
117	Otu000004|_|Otu000028|_|Otu000017|_|Otu000001|_|Otu000027|_|Otu000170|_|Otu000008|_|Otu000003|_|Otu000026|_|Otu000011|_|Otu000020|_|Otu000133|_|Otu000012|_|Otu000006|_|Otu000216|_|Otu000256|_|Otu000030|_|Otu000037|_|Otu000157|_|Otu000230|_|Otu000088|_|Otu000072|_|Otu000042|_|Otu000007|_|Otu000050|_|Otu000053|_|Otu000019|_|Otu000009|_|Otu000029|_|Otu000021|_|Otu000010|_|Otu000023|_|Otu000091|_|Otu…	0.964706	1	0.0470588
118	Otu000004|_|Otu000028|_|Otu000017|_|Otu000001|_|Otu000027|_|Otu000170|_|Otu000008|_|Otu000003|_|Otu000026|_|Otu000011|_|Otu000020|_|Otu000133|_|Otu000012|_|Otu000006|_|Otu000216|_|Otu000256|_|Otu000030|_|Otu000037|_|Otu000157|_|Otu000230|_|Otu000088|_|Otu000072|_|Otu000042|_|Otu000007|_|Otu000050|_|Otu000053|_|Otu000019|_|Otu000009|_|Otu000029|_|Otu000021|_|Otu000010|_|Otu000023|_|Otu000091|_|Otu…	0.964706	1	0.0470588
119	Otu000004|_|Otu000028|_|Otu000017|_|Otu000001|_|Otu000027|_|Otu000170|_|Otu000008|_|Otu000003|_|Otu000026|_|Otu000011|_|Otu000020|_|Otu000133|_|Otu000012|_|Otu000006|_|Otu000216|_|Otu000256|_|Otu000030|_|Otu000037|_|Otu000157|_|Otu000230|_|Otu000088|_|Otu000072|_|Otu000042|_|Otu000007|_|Otu000050|_|Otu000053|_|Otu000019|_|Otu000009|_|Otu000029|_|Otu000021|_|Otu000010|_|Otu000023|_|Otu000091|_|Otu…	0.964706	1	0.0470588
120	Otu000004|_|Otu000028|_|Otu000017|_|Otu000001|_|Otu000027|_|Otu000170|_|Otu000008|_|Otu000003|_|Otu000026|_|Otu000011|_|Otu000020|_|Otu000133|_|Otu000012|_|Otu000006|_|Otu000216|_|Otu000256|_|Otu000030|_|Otu000037|_|Otu000157|_|Otu000230|_|Otu000088|_|Otu000072|_|Otu000042|_|Otu000007|_|Otu000050|_|Otu000053|_|Otu000019|_|Otu000009|_|Otu000029|_|Otu000021|_|Otu000010|_|Otu000023|_|Otu000091|_|Otu…	0.964706	1	0.0470588
121	Otu000004|_|Otu000028|_|Otu000017|_|Otu000001|_|Otu000027|_|Otu000170|_|Otu000008|_|Otu000003|_|Otu000026|_|Otu000011|_|Otu000020|_|Otu000133|_|Otu000012|_|Otu000006|_|Otu000216|_|Otu000256|_|Otu000030|_|Otu000037|_|Otu000157|_|Otu000230|_|Otu000088|_|Otu000072|_|Otu000042|_|Otu000007|_|Otu000050|_|Otu000053|_|Otu000019|_|Otu000009|_|Otu000029|_|Otu000021|_|Otu000010|_|Otu000023|_|Otu000091|_|Otu…	0.964706	1	0.0470588
122	Otu000004|_|Otu000028|_|Otu000017|_|Otu000001|_|Otu000027|_|Otu000170|_|Otu000008|_|Otu000003|_|Otu000026|_|Otu000011|_|Otu000020|_|Otu000133|_|Otu000012|_|Otu000006|_|Otu000216|_|Otu000256|_|Otu000030|_|Otu000037|_|Otu000157|_|Otu000230|_|Otu000088|_|Otu000072|_|Otu000042|_|Otu000007|_|Otu000050|_|Otu000053|_|Otu000019|_|Otu000009|_|Otu000029|_|Otu000021|_|Otu000010|_|Otu000023|_|Otu000091|_|Otu…	0.964706	1	0.0470588
123	Otu000004|_|Otu000028|_|Otu000017|_|Otu000001|_|Otu000027|_|Otu000170|_|Otu000008|_|Otu000003|_|Otu000026|_|Otu000011|_|Otu000020|_|Otu000133|_|Otu000012|_|Otu000006|_|Otu000216|_|Otu000256|_|Otu000030|_|Otu000037|_|Otu000157|_|Otu000230|_|Otu000088|_|Otu000072|_|Otu000042|_|Otu000007|_|Otu000050|_|Otu000053|_|Otu000019|_|Otu000009|_|Otu000029|_|Otu000021|_|Otu000010|_|Otu000023|_|Otu000091|_|Otu…	0.964706	1	0.0470588
124	Otu000004|_|Otu000028|_|Otu000017|_|Otu000001|_|Otu000027|_|Otu000170|_|Otu000008|_|Otu000003|_|Otu000026|_|Otu000011|_|Otu000020|_|Otu000133|_|Otu000012|_|Otu000006|_|Otu000216|_|Otu000256|_|Otu000030|_|Otu000037|_|Otu000157|_|Otu000230|_|Otu000088|_|Otu000072|_|Otu000042|_|Otu000007|_|Otu000050|_|Otu000053|_|Otu000019|_|Otu000009|_|Otu000029|_|Otu000021|_|Otu000010|_|Otu000023|_|Otu000091|_|Otu…	0.964706	1	0.0470588
125	Otu000004|_|Otu000028|_|Otu000017|_|Otu000001|_|Otu000027|_|Otu000170|_|Otu000008|_|Otu000003|_|Otu000026|_|Otu000011|_|Otu000020|_|Otu000133|_|Otu000012|_|Otu000006|_|Otu000216|_|Otu000256|_|Otu000030|_|Otu000037|_|Otu000157|_|Otu000230|_|Otu000088|_|Otu000072|_|Otu000042|_|Otu000007|_|Otu000050|_|Otu000053|_|Otu000019|_|Otu000009|_|Otu000029|_|Otu000021|_|Otu000010|_|Otu000023|_|Otu000091|_|Otu…	0.964706	1	0.0470588
126	Otu000004|_|Otu000028|_|Otu000017|_|Otu000001|_|Otu000027|_|Otu000170|_|Otu000008|_|Otu000003|_|Otu000026|_|Otu000011|_|Otu000020|_|Otu000133|_|Otu000012|_|Otu000006|_|Otu000216|_|Otu000256|_|Otu000030|_|Otu000037|_|Otu000157|_|Otu000230|_|Otu000088|_|Otu000072|_|Otu000042|_|Otu000007|_|Otu000050|_|Otu000053|_|Otu000019|_|Otu000009|_|Otu000029|_|Otu000021|_|Otu000010|_|Otu000023|_|Otu000091|_|Otu…	0.964706	1	0.0470588
127	Otu000004|_|Otu000028|_|Otu000017|_|Otu000001|_|Otu000027|_|Otu000170|_|Otu000008|_|Otu000003|_|Otu000026|_|Otu000011|_|Otu000020|_|Otu000133|_|Otu000012|_|Otu000006|_|Otu000216|_|Otu000256|_|Otu000030|_|Otu000037|_|Otu000157|_|Otu000230|_|Otu000088|_|Otu000072|_|Otu000042|_|Otu000007|_|Otu000050|_|Otu000053|_|Otu000019|_|Otu000009|_|Otu000029|_|Otu000021|_|Otu000010|_|Otu000023|_|Otu000091|_|Otu…	0.964706	1	0.0470588
128	Otu000004|_|Otu000028|_|Otu000017|_|Otu000001|_|Otu000027|_|Otu000170|_|Otu000008|_|Otu000003|_|Otu000026|_|Otu000011|_|Otu000020|_|Otu000133|_|Otu000012|_|Otu000006|_|Otu000216|_|Otu000256|_|Otu000030|_|Otu000037|_|Otu000157|_|Otu000230|_|Otu000088|_|Otu000072|_|Otu000042|_|Otu000007|_|Otu000050|_|Otu000053|_|Otu000019|_|Otu000009|_|Otu000029|_|Otu000021|_|Otu000010|_|Otu000023|_|Otu000091|_|Otu…	0.964706	1	0.0470588
129	Otu000004|_|Otu000028|_|Otu000017|_|Otu000001|_|Otu000027|_|Otu000170|_|Otu000008|_|Otu000003|_|Otu000026|_|Otu000011|_|Otu000020|_|Otu000133|_|Otu000012|_|Otu000006|_|Otu000216|_|Otu000256|_|Otu000030|_|Otu000037|_|Otu000157|_|Otu000230|_|Otu000088|_|Otu000072|_|Otu000042|_|Otu000007|_|Otu000050|_|Otu000053|_|Otu000019|_|Otu000009|_|Otu000029|_|Otu000021|_|Otu000010|_|Otu000023|_|Otu000091|_|Otu…	0.964706	1	0.0470588
130	Otu000004|_|Otu000028|_|Otu000017|_|Otu000001|_|Otu000027|_|Otu000170|_|Otu000008|_|Otu000003|_|Otu000026|_|Otu000011|_|Otu000020|_|Otu000133|_|Otu000012|_|Otu000006|_|Otu000216|_|Otu000256|_|Otu000030|_|Otu000037|_|Otu000157|_|Otu000230|_|Otu000088|_|Otu000072|_|Otu000042|_|Otu000007|_|Otu000050|_|Otu000053|_|Otu000019|_|Otu000009|_|Otu000029|_|Otu000021|_|Otu000010|_|Otu000023|_|Otu000091|_|Otu…	0.964706	1	0.0470588
131	Otu000004|_|Otu000028|_|Otu000017|_|Otu000001|_|Otu000027|_|Otu000170|_|Otu000008|_|Otu000003|_|Otu000026|_|Otu000011|_|Otu000020|_|Otu000133|_|Otu000012|_|Otu000006|_|Otu000216|_|Otu000256|_|Otu000030|_|Otu000037|_|Otu000157|_|Otu000230|_|Otu000088|_|Otu000072|_|Otu000042|_|Otu000007|_|Otu000050|_|Otu000053|_|Otu000019|_|Otu000009|_|Otu000029|_|Otu000021|_|Otu000010|_|Otu000023|_|Otu000091|_|Otu…	0.964706	1	0.0470588
132	Otu000004|_|Otu000028|_|Otu000017|_|Otu000001|_|Otu000027|_|Otu000170|_|Otu000008|_|Otu000003|_|Otu000026|_|Otu000011|_|Otu000020|_|Otu000133|_|Otu000012|_|Otu000006|_|Otu000216|_|Otu000256|_|Otu000030|_|Otu000037|_|Otu000157|_|Otu000230|_|Otu000088|_|Otu000072|_|Otu000042|_|Otu000007|_|Otu000050|_|Otu000053|_|Otu000019|_|Otu000009|_|Otu000029|_|Otu000021|_|Otu000010|_|Otu000023|_|Otu000091|_|Otu…	0.964706	1	0.0470588
133	Otu000004|_|Otu000028|_|Otu000017|_|Otu000001|_|Otu000027|_|Otu000170|_|Otu000008|_|Otu000003|_|Otu000026|_|Otu000011|_|Otu000020|_|Otu000133|_|Otu000012|_|Otu000006|_|Otu000216|_|Otu000256|_|Otu000030|_|Otu000037|_|Otu000157|_|Otu000230|_|Otu000088|_|Otu000072|_|Otu000042|_|Otu000007|_|Otu000050|_|Otu000053|_|Otu000019|_|Otu000009|_|Otu000029|_|Otu000021|_|Otu000010|_|Otu000023|_|Otu000091|_|Otu…	0.964706	1	0.0470588
134	Otu000004|_|Otu000028|_|Otu000017|_|Otu000001|_|Otu000027|_|Otu000170|_|Otu000008|_|Otu000003|_|Otu000026|_|Otu000011|_|Otu000020|_|Otu000133|_|Otu000012|_|Otu000006|_|Otu000216|_|Otu000256|_|Otu000030|_|Otu000037|_|Otu000157|_|Otu000230|_|Otu000088|_|Otu000072|_|Otu000042|_|Otu000007|_|Otu000050|_|Otu000053|_|Otu000019|_|Otu000009|_|Otu000029|_|Otu000021|_|Otu000010|_|Otu000023|_|Otu000091|_|Otu…	0.964706	1	0.0470588
135	Otu000004|_|Otu000028|_|Otu000017|_|Otu000001|_|Otu000027|_|Otu000170|_|Otu000008|_|Otu000003|_|Otu000026|_|Otu000011|_|Otu000020|_|Otu000133|_|Otu000012|_|Otu000006|_|Otu000216|_|Otu000256|_|Otu000030|_|Otu000037|_|Otu000157|_|Otu000230|_|Otu000088|_|Otu000072|_|Otu000042|_|Otu000007|_|Otu000050|_|Otu000053|_|Otu000019|_|Otu000009|_|Otu000029|_|Otu000021|_|Otu000010|_|Otu000023|_|Otu000091|_|Otu…	0.964706	1	0.0470588
136	Otu000004|_|Otu000028|_|Otu000017|_|Otu000001|_|Otu000027|_|Otu000170|_|Otu000008|_|Otu000003|_|Otu000026|_|Otu000011|_|Otu000020|_|Otu000133|_|Otu000012|_|Otu000006|_|Otu000216|_|Otu000256|_|Otu000030|_|Otu000037|_|Otu000157|_|Otu000230|_|Otu000088|_|Otu000072|_|Otu000042|_|Otu000007|_|Otu000050|_|Otu000053|_|Otu000019|_|Otu000009|_|Otu000029|_|Otu000021|_|Otu000010|_|Otu000023|_|Otu000091|_|Otu…	0.964706	1	0.0470588
137	Otu000004|_|Otu000028|_|Otu000017|_|Otu000001|_|Otu000027|_|Otu000170|_|Otu000008|_|Otu000003|_|Otu000026|_|Otu000011|_|Otu000020|_|Otu000133|_|Otu000012|_|Otu000006|_|Otu000216|_|Otu000256|_|Otu000030|_|Otu000037|_|Otu000157|_|Otu000230|_|Otu000088|_|Otu000072|_|Otu000042|_|Otu000007|_|Otu000050|_|Otu000053|_|Otu000019|_|Otu000009|_|Otu000029|_|Otu000021|_|Otu000010|_|Otu000023|_|Otu000091|_|Otu…	0.964706	1	0.0470588
138	Otu000004|_|Otu000028|_|Otu000017|_|Otu000001|_|Otu000027|_|Otu000170|_|Otu000008|_|Otu000003|_|Otu000026|_|Otu000011|_|Otu000020|_|Otu000133|_|Otu000012|_|Otu000006|_|Otu000216|_|Otu000256|_|Otu000030|_|Otu000037|_|Otu000157|_|Otu000230|_|Otu000088|_|Otu000072|_|Otu000042|_|Otu000007|_|Otu000050|_|Otu000053|_|Otu000019|_|Otu000009|_|Otu000029|_|Otu000021|_|Otu000010|_|Otu000023|_|Otu000091|_|Otu…	0.964706	1	0.0470588
139	Otu000004|_|Otu000028|_|Otu000017|_|Otu000001|_|Otu000027|_|Otu000170|_|Otu000008|_|Otu000003|_|Otu000026|_|Otu000011|_|Otu000020|_|Otu000133|_|Otu000012|_|Otu000006|_|Otu000216|_|Otu000256|_|Otu000030|_|Otu000037|_|Otu000157|_|Otu000230|_|Otu000088|_|Otu000072|_|Otu000042|_|Otu000007|_|Otu000050|_|Otu000053|_|Otu000019|_|Otu000009|_|Otu000029|_|Otu000021|_|Otu000010|_|Otu000023|_|Otu000091|_|Otu…	0.964706	1	0.0470588
140	Otu000004|_|Otu000028|_|Otu000017|_|Otu000001|_|Otu000027|_|Otu000170|_|Otu000008|_|Otu000003|_|Otu000026|_|Otu000011|_|Otu000020|_|Otu000133|_|Otu000012|_|Otu000006|_|Otu000216|_|Otu000256|_|Otu000030|_|Otu000037|_|Otu000157|_|Otu000230|_|Otu000088|_|Otu000072|_|Otu000042|_|Otu000007|_|Otu000050|_|Otu000053|_|Otu000019|_|Otu000009|_|Otu000029|_|Otu000021|_|Otu000010|_|Otu000023|_|Otu000091|_|Otu…	0.964706	1	0.0470588
141	Otu000004|_|Otu000028|_|Otu000017|_|Otu000001|_|Otu000027|_|Otu000170|_|Otu000008|_|Otu000003|_|Otu000026|_|Otu000011|_|Otu000020|_|Otu000133|_|Otu000012|_|Otu000006|_|Otu000216|_|Otu000256|_|Otu000030|_|Otu000037|_|Otu000157|_|Otu000230|_|Otu000088|_|Otu000072|_|Otu000042|_|Otu000007|_|Otu000050|_|Otu000053|_|Otu000019|_|Otu000009|_|Otu000029|_|Otu000021|_|Otu000010|_|Otu000023|_|Otu000091|_|Otu…	0.964706	1	0.0470588
142	Otu000004|_|Otu000028|_|Otu000017|_|Otu000001|_|Otu000027|_|Otu000170|_|Otu000008|_|Otu000003|_|Otu000026|_|Otu000011|_|Otu000020|_|Otu000133|_|Otu000012|_|Otu000006|_|Otu000216|_|Otu000256|_|Otu000030|_|Otu000037|_|Otu000157|_|Otu000230|_|Otu000088|_|Otu000072|_|Otu000042|_|Otu000007|_|Otu000050|_|Otu000053|_|Otu000019|_|Otu000009|_|Otu000029|_|Otu000021|_|Otu000010|_|Otu000023|_|Otu000091|_|Otu…	0.964706	1	0.0470588
143	Otu000004|_|Otu000028|_|Otu000017|_|Otu000001|_|Otu000027|_|Otu000170|_|Otu000008|_|Otu000003|_|Otu000026|_|Otu000011|_|Otu000020|_|Otu000133|_|Otu000012|_|Otu000006|_|Otu000216|_|Otu000256|_|Otu000030|_|Otu000037|_|Otu000157|_|Otu000230|_|Otu000088|_|Otu000072|_|Otu000042|_|Otu000007|_|Otu000050|_|Otu000053|_|Otu000019|_|Otu000009|_|Otu000029|_|Otu000021|_|Otu000010|_|Otu000023|_|Otu000091|_|Otu…	0.964706	1	0.0470588
144	Otu000004|_|Otu000028|_|Otu000017|_|Otu000001|_|Otu000027|_|Otu000170|_|Otu000008|_|Otu000003|_|Otu000026|_|Otu000011|_|Otu000020|_|Otu000133|_|Otu000012|_|Otu000006|_|Otu000216|_|Otu000256|_|Otu000030|_|Otu000037|_|Otu000157|_|Otu000230|_|Otu000088|_|Otu000072|_|Otu000042|_|Otu000007|_|Otu000050|_|Otu000053|_|Otu000019|_|Otu000009|_|Otu000029|_|Otu000021|_|Otu000010|_|Otu000023|_|Otu000091|_|Otu…	0.964706	1	0.0470588
145	Otu000004|_|Otu000028|_|Otu000017|_|Otu000001|_|Otu000027|_|Otu000170|_|Otu000008|_|Otu000003|_|Otu000026|_|Otu000011|_|Otu000020|_|Otu000133|_|Otu000012|_|Otu000006|_|Otu000216|_|Otu000256|_|Otu000030|_|Otu000037|_|Otu000157|_|Otu000230|_|Otu000088|_|Otu000072|_|Otu000042|_|Otu000007|_|Otu000050|_|Otu000053|_|Otu000019|_|Otu000009|_|Otu000029|_|Otu000021|_|Otu000010|_|Otu000023|_|Otu000091|_|Otu…	0.964706	1	0.0470588
146	Otu000004|_|Otu000028|_|Otu000017|_|Otu000001|_|Otu000027|_|Otu000170|_|Otu000008|_|Otu000003|_|Otu000026|_|Otu000011|_|Otu000020|_|Otu000133|_|Otu000012|_|Otu000006|_|Otu000216|_|Otu000256|_|Otu000030|_|Otu000037|_|Otu000157|_|Otu000230|_|Otu000088|_|Otu000072|_|Otu000042|_|Otu000007|_|Otu000050|_|Otu000053|_|Otu000019|_|Otu000009|_|Otu000029|_|Otu000021|_|Otu000010|_|Otu000023|_|Otu000091|_|Otu…	0.964706	1	0.0470588
147	Otu000004|_|Otu000028|_|Otu000017|_|Otu000001|_|Otu000027|_|Otu000170|_|Otu000008|_|Otu000003|_|Otu000026|_|Otu000011|_|Otu000020|_|Otu000133|_|Otu000012|_|Otu000006|_|Otu000216|_|Otu000256|_|Otu000030|_|Otu000037|_|Otu000157|_|Otu000230|_|Otu000088|_|Otu000072|_|Otu000042|_|Otu000007|_|Otu000050|_|Otu000053|_|Otu000019|_|Otu000009|_|Otu000029|_|Otu000021|_|Otu000010|_|Otu000023|_|Otu000091|_|Otu…	0.964706	1	0.0470588
148	Otu000004|_|Otu000028|_|Otu000017|_|Otu000001|_|Otu000027|_|Otu000170|_|Otu000008|_|Otu000003|_|Otu000026|_|Otu000011|_|Otu000020|_|Otu000133|_|Otu000012|_|Otu000006|_|Otu000216|_|Otu000256|_|Otu000030|_|Otu000037|_|Otu000157|_|Otu000230|_|Otu000088|_|Otu000072|_|Otu000042|_|Otu000007|_|Otu000050|_|Otu000053|_|Otu000019|_|Otu000009|_|Otu000029|_|Otu000021|_|Otu000010|_|Otu000023|_|Otu000091|_|Otu…	0.964706	1	0.0470588
149	Otu000004|_|Otu000028|_|Otu000017|_|Otu000001|_|Otu000027|_|Otu000170|_|Otu000008|_|Otu000003|_|Otu000026|_|Otu000011|_|Otu000020|_|Otu000133|_|Otu000012|_|Otu000006|_|Otu000216|_|Otu000256|_|Otu000030|_|Otu000037|_|Otu000157|_|Otu000230|_|Otu000088|_|Otu000072|_|Otu000042|_|Otu000007|_|Otu000050|_|Otu000053|_|Otu000019|_|Otu000009|_|Otu000029|_|Otu000021|_|Otu000010|_|Otu000023|_|Otu000091|_|Otu…	0.964706	1	0.0470588
150	Otu000004|_|Otu000028|_|Otu000017|_|Otu000001|_|Otu000027|_|Otu000170|_|Otu000008|_|Otu000003|_|Otu000026|_|Otu000011|_|Otu000020|_|Otu000133|_|Otu000012|_|Otu000006|_|Otu000216|_|Otu000256|_|Otu000030|_|Otu000037|_|Otu000157|_|Otu000230|_|Otu000088|_|Otu000072|_|Otu000042|_|Otu000007|_|Otu000050|_|Otu000053|_|Otu000019|_|Otu000009|_|Otu000029|_|Otu000021|_|Otu000010|_|Otu000023|_|Otu000091|_|Otu…	0.964706	1	0.0470588
151	Otu000004|_|Otu000028|_|Otu000017|_|Otu000001|_|Otu000027|_|Otu000170|_|Otu000008|_|Otu000003|_|Otu000026|_|Otu000011|_|Otu000020|_|Otu000133|_|Otu000012|_|Otu000006|_|Otu000216|_|Otu000256|_|Otu000030|_|Otu000037|_|Otu000157|_|Otu000230|_|Otu000088|_|Otu000072|_|Otu000042|_|Otu000007|_|Otu000050|_|Otu000053|_|Otu000019|_|Otu000009|_|Otu000029|_|Otu000021|_|Otu000010|_|Otu000023|_|Otu000091|_|Otu…	0.964706	1	0.0470588
152	Otu000004|_|Otu000028|_|Otu000017|_|Otu000001|_|Otu000027|_|Otu000170|_|Otu000008|_|Otu000003|_|Otu000026|_|Otu000011|_|Otu000020|_|Otu000133|_|Otu000012|_|Otu000006|_|Otu000216|_|Otu000256|_|Otu000030|_|Otu000037|_|Otu000157|_|Otu000230|_|Otu000088|_|Otu000072|_|Otu000042|_|Otu000007|_|Otu000050|_|Otu000053|_|Otu000019|_|Otu000009|_|Otu000029|_|Otu000021|_|Otu000010|_|Otu000023|_|Otu000091|_|Otu…	0.964706	1	0.0470588
153	Otu000004|_|Otu000028|_|Otu000017|_|Otu000001|_|Otu000027|_|Otu000170|_|Otu000008|_|Otu000003|_|Otu000026|_|Otu000011|_|Otu000020|_|Otu000133|_|Otu000012|_|Otu000006|_|Otu000216|_|Otu000256|_|Otu000030|_|Otu000037|_|Otu000157|_|Otu000230|_|Otu000088|_|Otu000072|_|Otu000042|_|Otu000007|_|Otu000050|_|Otu000053|_|Otu000019|_|Otu000009|_|Otu000029|_|Otu000021|_|Otu000010|_|Otu000023|_|Otu000091|_|Otu…	0.964706	1	0.0470588
154	Otu000004|_|Otu000028|_|Otu000017|_|Otu000001|_|Otu000027|_|Otu000170|_|Otu000008|_|Otu000003|_|Otu000026|_|Otu000011|_|Otu000020|_|Otu000133|_|Otu000012|_|Otu000006|_|Otu000216|_|Otu000256|_|Otu000030|_|Otu000037|_|Otu000157|_|Otu000230|_|Otu000088|_|Otu000072|_|Otu000042|_|Otu000007|_|Otu000050|_|Otu000053|_|Otu000019|_|Otu000009|_|Otu000029|_|Otu000021|_|Otu000010|_|Otu000023|_|Otu000091|_|Otu…	0.964706	1	0.0470588
155	Otu000004|_|Otu000028|_|Otu000017|_|Otu000001|_|Otu000027|_|Otu000170|_|Otu000008|_|Otu000003|_|Otu000026|_|Otu000011|_|Otu000020|_|Otu000133|_|Otu000012|_|Otu000006|_|Otu000216|_|Otu000256|_|Otu000030|_|Otu000037|_|Otu000157|_|Otu000230|_|Otu000088|_|Otu000072|_|Otu000042|_|Otu000007|_|Otu000050|_|Otu000053|_|Otu000019|_|Otu000009|_|Otu000029|_|Otu000021|_|Otu000010|_|Otu000023|_|Otu000091|_|Otu…	0.964706	1	0.0470588
156	Otu000004|_|Otu000028|_|Otu000017|_|Otu000001|_|Otu000027|_|Otu000170|_|Otu000008|_|Otu000003|_|Otu000026|_|Otu000011|_|Otu000020|_|Otu000133|_|Otu000012|_|Otu000006|_|Otu000216|_|Otu000256|_|Otu000030|_|Otu000037|_|Otu000157|_|Otu000230|_|Otu000088|_|Otu000072|_|Otu000042|_|Otu000007|_|Otu000050|_|Otu000053|_|Otu000019|_|Otu000009|_|Otu000029|_|Otu000021|_|Otu000010|_|Otu000023|_|Otu000091|_|Otu…	0.964706	1	0.0470588
157	Otu000004|_|Otu000028|_|Otu000017|_|Otu000001|_|Otu000027|_|Otu000170|_|Otu000008|_|Otu000003|_|Otu000026|_|Otu000011|_|Otu000020|_|Otu000133|_|Otu000012|_|Otu000006|_|Otu000216|_|Otu000256|_|Otu000030|_|Otu000037|_|Otu000157|_|Otu000230|_|Otu000088|_|Otu000072|_|Otu000042|_|Otu000007|_|Otu000050|_|Otu000053|_|Otu000019|_|Otu000009|_|Otu000029|_|Otu000021|_|Otu000010|_|Otu000023|_|Otu000091|_|Otu…	0.952941	0.941176	0.0440195
158	Otu000004|_|Otu000028|_|Otu000017|_|Otu000001|_|Otu000027|_|Otu000170|_|Otu000008|_|Otu000003|_|Otu000026|_|Otu000011|_|Otu000020|_|Otu000133|_|Otu000012|_|Otu000006|_|Otu000216|_|Otu000256|_|Otu000030|_|Otu000037|_|Otu000157|_|Otu000230|_|Otu000088|_|Otu000072|_|Otu000042|_|Otu000007|_|Otu000050|_|Otu000053|_|Otu000019|_|Otu000009|_|Otu000029|_|Otu000021|_|Otu000010|_|Otu000023|_|Otu000091|_|Otu…	0.964706	1	0.0470588
159	Otu000004|_|Otu000028|_|Otu000017|_|Otu000001|_|Otu000027|_|Otu000170|_|Otu000008|_|Otu000003|_|Otu000026|_|Otu000011|_|Otu000020|_|Otu000133|_|Otu000012|_|Otu000006|_|Otu000216|_|Otu000256|_|Otu000030|_|Otu000037|_|Otu000157|_|Otu000230|_|Otu000088|_|Otu000072|_|Otu000042|_|Otu000007|_|Otu000050|_|Otu000053|_|Otu000019|_|Otu000009|_|Otu000029|_|Otu000021|_|Otu000010|_|Otu000023|_|Otu000091|_|Otu…	0.964706	1	0.0470588
160	Otu000004|_|Otu000028|_|Otu000017|_|Otu000001|_|Otu000027|_|Otu000170|_|Otu000008|_|Otu000003|_|Otu000026|_|Otu000011|_|Otu000020|_|Otu000133|_|Otu000012|_|Otu000006|_|Otu000216|_|Otu000256|_|Otu000030|_|Otu000037|_|Otu000157|_|Otu000230|_|Otu000088|_|Otu000072|_|Otu000042|_|Otu000007|_|Otu000050|_|Otu000053|_|Otu000019|_|Otu000009|_|Otu000029|_|Otu000021|_|Otu000010|_|Otu000023|_|Otu000091|_|Otu…	0.964706	1	0.0470588
161	Otu000004|_|Otu000028|_|Otu000017|_|Otu000001|_|Otu000027|_|Otu000170|_|Otu000008|_|Otu000003|_|Otu000026|_|Otu000011|_|Otu000020|_|Otu000133|_|Otu000012|_|Otu000006|_|Otu000216|_|Otu000256|_|Otu000030|_|Otu000037|_|Otu000157|_|Otu000230|_|Otu000088|_|Otu000072|_|Otu000042|_|Otu000007|_|Otu000050|_|Otu000053|_|Otu000019|_|Otu000009|_|Otu000029|_|Otu000021|_|Otu000010|_|Otu000023|_|Otu000091|_|Otu…	0.964706	1	0.0470588
162	Otu000004|_|Otu000028|_|Otu000017|_|Otu000001|_|Otu000027|_|Otu000170|_|Otu000008|_|Otu000003|_|Otu000026|_|Otu000011|_|Otu000020|_|Otu000133|_|Otu000012|_|Otu000006|_|Otu000216|_|Otu000256|_|Otu000030|_|Otu000037|_|Otu000157|_|Otu000230|_|Otu000088|_|Otu000072|_|Otu000042|_|Otu000007|_|Otu000050|_|Otu000053|_|Otu000019|_|Otu000009|_|Otu000029|_|Otu000021|_|Otu000010|_|Otu000023|_|Otu000091|_|Otu…	0.964706	1	0.0470588
163	Otu000004|_|Otu000028|_|Otu000017|_|Otu000001|_|Otu000027|_|Otu000170|_|Otu000008|_|Otu000003|_|Otu000026|_|Otu000011|_|Otu000020|_|Otu000133|_|Otu000012|_|Otu000006|_|Otu000216|_|Otu000256|_|Otu000030|_|Otu000037|_|Otu000157|_|Otu000230|_|Otu000088|_|Otu000072|_|Otu000042|_|Otu000007|_|Otu000050|_|Otu000053|_|Otu000019|_|Otu000009|_|Otu000029|_|Otu000021|_|Otu000010|_|Otu000023|_|Otu000091|_|Otu…	0.964706	1	0.0470588
164	Otu000004|_|Otu000028|_|Otu000017|_|Otu000001|_|Otu000027|_|Otu000170|_|Otu000008|_|Otu000003|_|Otu000026|_|Otu000011|_|Otu000020|_|Otu000133|_|Otu000012|_|Otu000006|_|Otu000216|_|Otu000256|_|Otu000030|_|Otu000037|_|Otu000157|_|Otu000230|_|Otu000088|_|Otu000072|_|Otu000042|_|Otu000007|_|Otu000050|_|Otu000053|_|Otu000019|_|Otu000009|_|Otu000029|_|Otu000021|_|Otu000010|_|Otu000023|_|Otu000091|_|Otu…	0.964706	1	0.0470588
165	Otu000004|_|Otu000028|_|Otu000017|_|Otu000001|_|Otu000027|_|Otu000170|_|Otu000008|_|Otu000003|_|Otu000026|_|Otu000011|_|Otu000020|_|Otu000133|_|Otu000012|_|Otu000006|_|Otu000216|_|Otu000256|_|Otu000030|_|Otu000037|_|Otu000157|_|Otu000230|_|Otu000088|_|Otu000072|_|Otu000042|_|Otu000007|_|Otu000050|_|Otu000053|_|Otu000019|_|Otu000009|_|Otu000029|_|Otu000021|_|Otu000010|_|Otu000023|_|Otu000091|_|Otu…	0.964706	1	0.0470588
166	Otu000004|_|Otu000028|_|Otu000017|_|Otu000001|_|Otu000027|_|Otu000170|_|Otu000008|_|Otu000003|_|Otu000026|_|Otu000011|_|Otu000020|_|Otu000133|_|Otu000012|_|Otu000006|_|Otu000216|_|Otu000256|_|Otu000030|_|Otu000037|_|Otu000157|_|Otu000230|_|Otu000088|_|Otu000072|_|Otu000042|_|Otu000007|_|Otu000050|_|Otu000053|_|Otu000019|_|Otu000009|_|Otu000029|_|Otu000021|_|Otu000010|_|Otu000023|_|Otu000091|_|Otu…	0.964706	1	0.0470588
167	Otu000004|_|Otu000028|_|Otu000017|_|Otu000001|_|Otu000027|_|Otu000170|_|Otu000008|_|Otu000003|_|Otu000026|_|Otu000011|_|Otu000020|_|Otu000133|_|Otu000012|_|Otu000006|_|Otu000216|_|Otu000256|_|Otu000030|_|Otu000037|_|Otu000157|_|Otu000230|_|Otu000088|_|Otu000072|_|Otu000042|_|Otu000007|_|Otu000050|_|Otu000053|_|Otu000019|_|Otu000009|_|Otu000029|_|Otu000021|_|Otu000010|_|Otu000023|_|Otu000091|_|Otu…	0.964706	1	0.0470588
168	Otu000004|_|Otu000028|_|Otu000017|_|Otu000001|_|Otu000027|_|Otu000170|_|Otu000008|_|Otu000003|_|Otu000026|_|Otu000011|_|Otu000020|_|Otu000133|_|Otu000012|_|Otu000006|_|Otu000216|_|Otu000256|_|Otu000030|_|Otu000037|_|Otu000157|_|Otu000230|_|Otu000088|_|Otu000072|_|Otu000042|_|Otu000007|_|Otu000050|_|Otu000053|_|Otu000019|_|Otu000009|_|Otu000029|_|Otu000021|_|Otu000010|_|Otu000023|_|Otu000091|_|Otu…	0.964706	1	0.0470588
169	Otu000004|_|Otu000028|_|Otu000017|_|Otu000001|_|Otu000027|_|Otu000170|_|Otu000008|_|Otu000003|_|Otu000026|_|Otu000011|_|Otu000020|_|Otu000133|_|Otu000012|_|Otu000006|_|Otu000216|_|Otu000256|_|Otu000030|_|Otu000037|_|Otu000157|_|Otu000230|_|Otu000088|_|Otu000072|_|Otu000042|_|Otu000007|_|Otu000050|_|Otu000053|_|Otu000019|_|Otu000009|_|Otu000029|_|Otu000021|_|Otu000010|_|Otu000023|_|Otu000091|_|Otu…	0.964706	1	0.0470588
170	Otu000004|_|Otu000028|_|Otu000017|_|Otu000001|_|Otu000027|_|Otu000170|_|Otu000008|_|Otu000003|_|Otu000026|_|Otu000011|_|Otu000020|_|Otu000133|_|Otu000012|_|Otu000006|_|Otu000216|_|Otu000256|_|Otu000030|_|Otu000037|_|Otu000157|_|Otu000230|_|Otu000088|_|Otu000072|_|Otu000042|_|Otu000007|_|Otu000050|_|Otu000053|_|Otu000019|_|Otu000009|_|Otu000029|_|Otu000021|_|Otu000010|_|Otu000023|_|Otu000091|_|Otu…	0.964706	1	0.0470588
171	Otu000004|_|Otu000028|_|Otu000017|_|Otu000001|_|Otu000027|_|Otu000170|_|Otu000008|_|Otu000003|_|Otu000026|_|Otu000011|_|Otu000020|_|Otu000133|_|Otu000012|_|Otu000006|_|Otu000216|_|Otu000256|_|Otu000030|_|Otu000037|_|Otu000157|_|Otu000230|_|Otu000088|_|Otu000072|_|Otu000042|_|Otu000007|_|Otu000050|_|Otu000053|_|Otu000019|_|Otu000009|_|Otu000029|_|Otu000021|_|Otu000010|_|Otu000023|_|Otu000091|_|Otu…	0.964706	1	0.0470588
172	Otu000004|_|Otu000028|_|Otu000017|_|Otu000001|_|Otu000027|_|Otu000170|_|Otu000008|_|Otu000003|_|Otu000026|_|Otu000011|_|Otu000020|_|Otu000133|_|Otu000012|_|Otu000006|_|Otu000216|_|Otu000256|_|Otu000030|_|Otu000037|_|Otu000157|_|Otu000230|_|Otu000088|_|Otu000072|_|Otu000042|_|Otu000007|_|Otu000050|_|Otu000053|_|Otu000019|_|Otu000009|_|Otu000029|_|Otu000021|_|Otu000010|_|Otu000023|_|Otu000091|_|Otu…	0.964706	1	0.0470588
173	Otu000004|_|Otu000028|_|Otu000017|_|Otu000001|_|Otu000027|_|Otu000170|_|Otu000008|_|Otu000003|_|Otu000026|_|Otu000011|_|Otu000020|_|Otu000133|_|Otu000012|_|Otu000006|_|Otu000216|_|Otu000256|_|Otu000030|_|Otu000037|_|Otu000157|_|Otu000230|_|Otu000088|_|Otu000072|_|Otu000042|_|Otu000007|_|Otu000050|_|Otu000053|_|Otu000019|_|Otu000009|_|Otu000029|_|Otu000021|_|Otu000010|_|Otu000023|_|Otu000091|_|Otu…	0.952941	0.941176	0.0440195
174	Otu000004|_|Otu000028|_|Otu000017|_|Otu000001|_|Otu000027|_|Otu000170|_|Otu000008|_|Otu000003|_|Otu000026|_|Otu000011|_|Otu000020|_|Otu000133|_|Otu000012|_|Otu000006|_|Otu000216|_|Otu000256|_|Otu000030|_|Otu000037|_|Otu000157|_|Otu000230|_|Otu000088|_|Otu000072|_|Otu000042|_|Otu000007|_|Otu000050|_|Otu000053|_|Otu000019|_|Otu000009|_|Otu000029|_|Otu000021|_|Otu000010|_|Otu000023|_|Otu000091|_|Otu…	0.964706	1	0.0470588
175	Otu000004|_|Otu000028|_|Otu000017|_|Otu000001|_|Otu000027|_|Otu000170|_|Otu000008|_|Otu000003|_|Otu000026|_|Otu000011|_|Otu000020|_|Otu000133|_|Otu000012|_|Otu000006|_|Otu000216|_|Otu000256|_|Otu000030|_|Otu000037|_|Otu000157|_|Otu000230|_|Otu000088|_|Otu000072|_|Otu000042|_|Otu000007|_|Otu000050|_|Otu000053|_|Otu000019|_|Otu000009|_|Otu000029|_|Otu000021|_|Otu000010|_|Otu000023|_|Otu000091|_|Otu…	0.964706	1	0.0470588
176	Otu000004|_|Otu000028|_|Otu000017|_|Otu000001|_|Otu000027|_|Otu000170|_|Otu000008|_|Otu000003|_|Otu000026|_|Otu000011|_|Otu000020|_|Otu000133|_|Otu000012|_|Otu000006|_|Otu000216|_|Otu000256|_|Otu000030|_|Otu000037|_|Otu000157|_|Otu000230|_|Otu000088|_|Otu000072|_|Otu000042|_|Otu000007|_|Otu000050|_|Otu000053|_|Otu000019|_|Otu000009|_|Otu000029|_|Otu000021|_|Otu000010|_|Otu000023|_|Otu000091|_|Otu…	0.964706	1	0.0470588
177	Otu000004|_|Otu000028|_|Otu000017|_|Otu000001|_|Otu000027|_|Otu000170|_|Otu000008|_|Otu000003|_|Otu000026|_|Otu000011|_|Otu000020|_|Otu000133|_|Otu000012|_|Otu000006|_|Otu000216|_|Otu000256|_|Otu000030|_|Otu000037|_|Otu000157|_|Otu000230|_|Otu000088|_|Otu000072|_|Otu000042|_|Otu000007|_|Otu000050|_|Otu000053|_|Otu000019|_|Otu000009|_|Otu000029|_|Otu000021|_|Otu000010|_|Otu000023|_|Otu000091|_|Otu…	0.964706	1	0.0470588
178	Otu000004|_|Otu000028|_|Otu000017|_|Otu000001|_|Otu000027|_|Otu000170|_|Otu000008|_|Otu000003|_|Otu000026|_|Otu000011|_|Otu000020|_|Otu000133|_|Otu000012|_|Otu000006|_|Otu000216|_|Otu000256|_|Otu000030|_|Otu000037|_|Otu000157|_|Otu000230|_|Otu000088|_|Otu000072|_|Otu000042|_|Otu000007|_|Otu000050|_|Otu000053|_|Otu000019|_|Otu000009|_|Otu000029|_|Otu000021|_|Otu000010|_|Otu000023|_|Otu000091|_|Otu…	0.964706	1	0.0470588
179	Otu000004|_|Otu000028|_|Otu000017|_|Otu000001|_|Otu000027|_|Otu000170|_|Otu000008|_|Otu000003|_|Otu000026|_|Otu000011|_|Otu000020|_|Otu000133|_|Otu000012|_|Otu000006|_|Otu000216|_|Otu000256|_|Otu000030|_|Otu000037|_|Otu000157|_|Otu000230|_|Otu000088|_|Otu000072|_|Otu000042|_|Otu000007|_|Otu000050|_|Otu000053|_|Otu000019|_|Otu000009|_|Otu000029|_|Otu000021|_|Otu000010|_|Otu000023|_|Otu000091|_|Otu…	0.964706	1	0.0470588
180	Otu000004|_|Otu000028|_|Otu000017|_|Otu000001|_|Otu000027|_|Otu000170|_|Otu000008|_|Otu000003|_|Otu000026|_|Otu000011|_|Otu000020|_|Otu000133|_|Otu000012|_|Otu000006|_|Otu000216|_|Otu000256|_|Otu000030|_|Otu000037|_|Otu000157|_|Otu000230|_|Otu000088|_|Otu000072|_|Otu000042|_|Otu000007|_|Otu000050|_|Otu000053|_|Otu000019|_|Otu000009|_|Otu000029|_|Otu000021|_|Otu000010|_|Otu000023|_|Otu000091|_|Otu…	0.964706	1	0.0470588
181	Otu000004|_|Otu000028|_|Otu000017|_|Otu000001|_|Otu000027|_|Otu000170|_|Otu000008|_|Otu000003|_|Otu000026|_|Otu000011|_|Otu000020|_|Otu000133|_|Otu000012|_|Otu000006|_|Otu000216|_|Otu000256|_|Otu000030|_|Otu000037|_|Otu000157|_|Otu000230|_|Otu000088|_|Otu000072|_|Otu000042|_|Otu000007|_|Otu000050|_|Otu000053|_|Otu000019|_|Otu000009|_|Otu000029|_|Otu000021|_|Otu000010|_|Otu000023|_|Otu000091|_|Otu…	0.964706	1	0.0470588
182	Otu000004|_|Otu000028|_|Otu000017|_|Otu000001|_|Otu000027|_|Otu000170|_|Otu000008|_|Otu000003|_|Otu000026|_|Otu000011|_|Otu000020|_|Otu000133|_|Otu000012|_|Otu000006|_|Otu000216|_|Otu000256|_|Otu000030|_|Otu000037|_|Otu000157|_|Otu000230|_|Otu000088|_|Otu000072|_|Otu000042|_|Otu000007|_|Otu000050|_|Otu000053|_|Otu000019|_|Otu000009|_|Otu000029|_|Otu000021|_|Otu000010|_|Otu000023|_|Otu000091|_|Otu…	0.964706	1	0.0470588
183	Otu000004|_|Otu000028|_|Otu000017|_|Otu000001|_|Otu000027|_|Otu000170|_|Otu000008|_|Otu000003|_|Otu000026|_|Otu000011|_|Otu000020|_|Otu000133|_|Otu000012|_|Otu000006|_|Otu000216|_|Otu000256|_|Otu000030|_|Otu000037|_|Otu000157|_|Otu000230|_|Otu000088|_|Otu000072|_|Otu000042|_|Otu000007|_|Otu000050|_|Otu000053|_|Otu000019|_|Otu000009|_|Otu000029|_|Otu000021|_|Otu000010|_|Otu000023|_|Otu000091|_|Otu…	0.952941	0.941176	0.0440195
184	Otu000004|_|Otu000028|_|Otu000017|_|Otu000001|_|Otu000027|_|Otu000170|_|Otu000008|_|Otu000003|_|Otu000026|_|Otu000011|_|Otu000020|_|Otu000133|_|Otu000012|_|Otu000006|_|Otu000216|_|Otu000256|_|Otu000030|_|Otu000037|_|Otu000157|_|Otu000230|_|Otu000088|_|Otu000072|_|Otu000042|_|Otu000007|_|Otu000050|_|Otu000053|_|Otu000019|_|Otu000009|_|Otu000029|_|Otu000021|_|Otu000010|_|Otu000023|_|Otu000091|_|Otu…	0.964706	1	0.0470588
185	Otu000004|_|Otu000028|_|Otu000017|_|Otu000001|_|Otu000027|_|Otu000170|_|Otu000008|_|Otu000003|_|Otu000026|_|Otu000011|_|Otu000020|_|Otu000133|_|Otu000012|_|Otu000006|_|Otu000216|_|Otu000256|_|Otu000030|_|Otu000037|_|Otu000157|_|Otu000230|_|Otu000088|_|Otu000072|_|Otu000042|_|Otu000007|_|Otu000050|_|Otu000053|_|Otu000019|_|Otu000009|_|Otu000029|_|Otu000021|_|Otu000010|_|Otu000023|_|Otu000091|_|Otu…	0.964706	1	0.0470588
186	Otu000004|_|Otu000028|_|Otu000017|_|Otu000001|_|Otu000027|_|Otu000170|_|Otu000008|_|Otu000003|_|Otu000026|_|Otu000011|_|Otu000020|_|Otu000133|_|Otu000012|_|Otu000006|_|Otu000216|_|Otu000256|_|Otu000030|_|Otu000037|_|Otu000157|_|Otu000230|_|Otu000088|_|Otu000072|_|Otu000042|_|Otu000007|_|Otu000050|_|Otu000053|_|Otu000019|_|Otu000009|_|Otu000029|_|Otu000021|_|Otu000010|_|Otu000023|_|Otu000091|_|Otu…	0.964706	1	0.0470588
187	Otu000004|_|Otu000028|_|Otu000017|_|Otu000001|_|Otu000027|_|Otu000170|_|Otu000008|_|Otu000003|_|Otu000026|_|Otu000011|_|Otu000020|_|Otu000133|_|Otu000012|_|Otu000006|_|Otu000216|_|Otu000256|_|Otu000030|_|Otu000037|_|Otu000157|_|Otu000230|_|Otu000088|_|Otu000072|_|Otu000042|_|Otu000007|_|Otu000050|_|Otu000053|_|Otu000019|_|Otu000009|_|Otu000029|_|Otu000021|_|Otu000010|_|Otu000023|_|Otu000091|_|Otu…	0.964706	1	0.0470588
188	Otu000004|_|Otu000028|_|Otu000017|_|Otu000001|_|Otu000027|_|Otu000170|_|Otu000008|_|Otu000003|_|Otu000026|_|Otu000011|_|Otu000020|_|Otu000133|_|Otu000012|_|Otu000006|_|Otu000216|_|Otu000256|_|Otu000030|_|Otu000037|_|Otu000157|_|Otu000230|_|Otu000088|_|Otu000072|_|Otu000042|_|Otu000007|_|Otu000050|_|Otu000053|_|Otu000019|_|Otu000009|_|Otu000029|_|Otu000021|_|Otu000010|_|Otu000023|_|Otu000091|_|Otu…	0.964706	1	0.0470588
189	Otu000004|_|Otu000028|_|Otu000017|_|Otu000001|_|Otu000027|_|Otu000170|_|Otu000008|_|Otu000003|_|Otu000026|_|Otu000011|_|Otu000020|_|Otu000133|_|Otu000012|_|Otu000006|_|Otu000216|_|Otu000256|_|Otu000030|_|Otu000037|_|Otu000157|_|Otu000230|_|Otu000088|_|Otu000072|_|Otu000042|_|Otu000007|_|Otu000050|_|Otu000053|_|Otu000019|_|Otu000009|_|Otu000029|_|Otu000021|_|Otu000010|_|Otu000023|_|Otu000091|_|Otu…	0.964706	1	0.0470588
190	Otu000004|_|Otu000028|_|Otu000017|_|Otu000001|_|Otu000027|_|Otu000170|_|Otu000008|_|Otu000003|_|Otu000026|_|Otu000011|_|Otu000020|_|Otu000133|_|Otu000012|_|Otu000006|_|Otu000216|_|Otu000256|_|Otu000030|_|Otu000037|_|Otu000157|_|Otu000230|_|Otu000088|_|Otu000072|_|Otu000042|_|Otu000007|_|Otu000050|_|Otu000053|_|Otu000019|_|Otu000009|_|Otu000029|_|Otu000021|_|Otu000010|_|Otu000023|_|Otu000091|_|Otu…	0.964706	1	0.0470588
191	Otu000004|_|Otu000028|_|Otu000017|_|Otu000001|_|Otu000027|_|Otu000170|_|Otu000008|_|Otu000003|_|Otu000026|_|Otu000011|_|Otu000020|_|Otu000133|_|Otu000012|_|Otu000006|_|Otu000216|_|Otu000256|_|Otu000030|_|Otu000037|_|Otu000157|_|Otu000230|_|Otu000088|_|Otu000072|_|Otu000042|_|Otu000007|_|Otu000050|_|Otu000053|_|Otu000019|_|Otu000009|_|Otu000029|_|Otu000021|_|Otu000010|_|Otu000023|_|Otu000091|_|Otu…	0.964706	1	0.0470588
192	Otu000004|_|Otu000028|_|Otu000017|_|Otu000001|_|Otu000027|_|Otu000170|_|Otu000008|_|Otu000003|_|Otu000026|_|Otu000011|_|Otu000020|_|Otu000133|_|Otu000012|_|Otu000006|_|Otu000216|_|Otu000256|_|Otu000030|_|Otu000037|_|Otu000157|_|Otu000230|_|Otu000088|_|Otu000072|_|Otu000042|_|Otu000007|_|Otu000050|_|Otu000053|_|Otu000019|_|Otu000009|_|Otu000029|_|Otu000021|_|Otu000010|_|Otu000023|_|Otu000091|_|Otu…	0.964706	1	0.0470588
193	Otu000004|_|Otu000028|_|Otu000017|_|Otu000001|_|Otu000027|_|Otu000170|_|Otu000008|_|Otu000003|_|Otu000026|_|Otu000011|_|Otu000020|_|Otu000133|_|Otu000012|_|Otu000006|_|Otu000216|_|Otu000256|_|Otu000030|_|Otu000037|_|Otu000157|_|Otu000230|_|Otu000088|_|Otu000072|_|Otu000042|_|Otu000007|_|Otu000050|_|Otu000053|_|Otu000019|_|Otu000009|_|Otu000029|_|Otu000021|_|Otu000010|_|Otu000023|_|Otu000091|_|Otu…	0.964706	1	0.0470588
194	Otu000004|_|Otu000028|_|Otu000017|_|Otu000001|_|Otu000027|_|Otu000170|_|Otu000008|_|Otu000003|_|Otu000026|_|Otu000011|_|Otu000020|_|Otu000133|_|Otu000012|_|Otu000006|_|Otu000216|_|Otu000256|_|Otu000030|_|Otu000037|_|Otu000157|_|Otu000230|_|Otu000088|_|Otu000072|_|Otu000042|_|Otu000007|_|Otu000050|_|Otu000053|_|Otu000019|_|Otu000009|_|Otu000029|_|Otu000021|_|Otu000010|_|Otu000023|_|Otu000091|_|Otu…	0.952941	0.941176	0.0440195
195	Otu000004|_|Otu000028|_|Otu000017|_|Otu000001|_|Otu000027|_|Otu000170|_|Otu000008|_|Otu000003|_|Otu000026|_|Otu000011|_|Otu000020|_|Otu000133|_|Otu000012|_|Otu000006|_|Otu000216|_|Otu000256|_|Otu000030|_|Otu000037|_|Otu000157|_|Otu000230|_|Otu000088|_|Otu000072|_|Otu000042|_|Otu000007|_|Otu000050|_|Otu000053|_|Otu000019|_|Otu000009|_|Otu000029|_|Otu000021|_|Otu000010|_|Otu000023|_|Otu000091|_|Otu…	0.964706	1	0.0470588
196	Otu000004|_|Otu000028|_|Otu000017|_|Otu000001|_|Otu000027|_|Otu000170|_|Otu000008|_|Otu000003|_|Otu000026|_|Otu000011|_|Otu000020|_|Otu000133|_|Otu000012|_|Otu000006|_|Otu000216|_|Otu000256|_|Otu000030|_|Otu000037|_|Otu000157|_|Otu000230|_|Otu000088|_|Otu000072|_|Otu000042|_|Otu000007|_|Otu000050|_|Otu000053|_|Otu000019|_|Otu000009|_|Otu000029|_|Otu000021|_|Otu000010|_|Otu000023|_|Otu000091|_|Otu…	0.964706	1	0.0470588
197	Otu000004|_|Otu000028|_|Otu000017|_|Otu000001|_|Otu000027|_|Otu000170|_|Otu000008|_|Otu000003|_|Otu000026|_|Otu000011|_|Otu000020|_|Otu000133|_|Otu000012|_|Otu000006|_|Otu000216|_|Otu000256|_|Otu000030|_|Otu000037|_|Otu000157|_|Otu000230|_|Otu000088|_|Otu000072|_|Otu000042|_|Otu000007|_|Otu000050|_|Otu000053|_|Otu000019|_|Otu000009|_|Otu000029|_|Otu000021|_|Otu000010|_|Otu000023|_|Otu000091|_|Otu…	0.964706	1	0.0470588
198	Otu000004|_|Otu000028|_|Otu000017|_|Otu000001|_|Otu000027|_|Otu000170|_|Otu000008|_|Otu000003|_|Otu000026|_|Otu000011|_|Otu000020|_|Otu000133|_|Otu000012|_|Otu000006|_|Otu000216|_|Otu000256|_|Otu000030|_|Otu000037|_|Otu000157|_|Otu000230|_|Otu000088|_|Otu000072|_|Otu000042|_|Otu000007|_|Otu000050|_|Otu000053|_|Otu000019|_|Otu000009|_|Otu000029|_|Otu000021|_|Otu000010|_|Otu000023|_|Otu000091|_|Otu…	0.964706	1	0.0470588
199	Otu000004|_|Otu000028|_|Otu000017|_|Otu000001|_|Otu000027|_|Otu000170|_|Otu000008|_|Otu000003|_|Otu000026|_|Otu000011|_|Otu000020|_|Otu000133|_|Otu000012|_|Otu000006|_|Otu000216|_|Otu000256|_|Otu000030|_|Otu000037|_|Otu000157|_|Otu000230|_|Otu000088|_|Otu000072|_|Otu000042|_|Otu000007|_|Otu000050|_|Otu000053|_|Otu000019|_|Otu000009|_|Otu000029|_|Otu000021|_|Otu000010|_|Otu000023|_|Otu000091|_|Otu…	0.964706	1	0.0470588
200	Otu000004|_|Otu000028|_|Otu000017|_|Otu000001|_|Otu000027|_|Otu000170|_|Otu000008|_|Otu000003|_|Otu000026|_|Otu000011|_|Otu000020|_|Otu000133|_|Otu000012|_|Otu000006|_|Otu000216|_|Otu000256|_|Otu000030|_|Otu000037|_|Otu000157|_|Otu000230|_|Otu000088|_|Otu000072|_|Otu000042|_|Otu000007|_|Otu000050|_|Otu000053|_|Otu000019|_|Otu000009|_|Otu000029|_|Otu000021|_|Otu000010|_|Otu000023|_|Otu000091|_|Otu…	0.964706	1	0.0470588
201	Otu000004|_|Otu000028|_|Otu000017|_|Otu000001|_|Otu000027|_|Otu000170|_|Otu000008|_|Otu000003|_|Otu000026|_|Otu000011|_|Otu000020|_|Otu000133|_|Otu000012|_|Otu000006|_|Otu000216|_|Otu000256|_|Otu000030|_|Otu000037|_|Otu000157|_|Otu000230|_|Otu000088|_|Otu000072|_|Otu000042|_|Otu000007|_|Otu000050|_|Otu000053|_|Otu000019|_|Otu000009|_|Otu000029|_|Otu000021|_|Otu000010|_|Otu000023|_|Otu000091|_|Otu…	0.964706	1	0.0470588
202	Otu000004|_|Otu000028|_|Otu000017|_|Otu000001|_|Otu000027|_|Otu000170|_|Otu000008|_|Otu000003|_|Otu000026|_|Otu000011|_|Otu000020|_|Otu000133|_|Otu000012|_|Otu000006|_|Otu000216|_|Otu000256|_|Otu000030|_|Otu000037|_|Otu000157|_|Otu000230|_|Otu000088|_|Otu000072|_|Otu000042|_|Otu000007|_|Otu000050|_|Otu000053|_|Otu000019|_|Otu000009|_|Otu000029|_|Otu000021|_|Otu000010|_|Otu000023|_|Otu000091|_|Otu…	0.964706	1	0.0470588
203	Otu000004|_|Otu000028|_|Otu000017|_|Otu000001|_|Otu000027|_|Otu000170|_|Otu000008|_|Otu000003|_|Otu000026|_|Otu000011|_|Otu000020|_|Otu000133|_|Otu000012|_|Otu000006|_|Otu000216|_|Otu000256|_|Otu000030|_|Otu000037|_|Otu000157|_|Otu000230|_|Otu000088|_|Otu000072|_|Otu000042|_|Otu000007|_|Otu000050|_|Otu000053|_|Otu000019|_|Otu000009|_|Otu000029|_|Otu000021|_|Otu000010|_|Otu000023|_|Otu000091|_|Otu…	0.964706	1	0.0470588
204	Otu000004|_|Otu000028|_|Otu000017|_|Otu000001|_|Otu000027|_|Otu000170|_|Otu000008|_|Otu000003|_|Otu000026|_|Otu000011|_|Otu000020|_|Otu000133|_|Otu000012|_|Otu000006|_|Otu000216|_|Otu000256|_|Otu000030|_|Otu000037|_|Otu000157|_|Otu000230|_|Otu000088|_|Otu000072|_|Otu000042|_|Otu000007|_|Otu000050|_|Otu000053|_|Otu000019|_|Otu000009|_|Otu000029|_|Otu000021|_|Otu000010|_|Otu000023|_|Otu000091|_|Otu…	0.964706	1	0.0470588
205	Otu000004|_|Otu000028|_|Otu000017|_|Otu000001|_|Otu000027|_|Otu000170|_|Otu000008|_|Otu000003|_|Otu000026|_|Otu000011|_|Otu000020|_|Otu000133|_|Otu000012|_|Otu000006|_|Otu000216|_|Otu000256|_|Otu000030|_|Otu000037|_|Otu000157|_|Otu000230|_|Otu000088|_|Otu000072|_|Otu000042|_|Otu000007|_|Otu000050|_|Otu000053|_|Otu000019|_|Otu000009|_|Otu000029|_|Otu000021|_|Otu000010|_|Otu000023|_|Otu000091|_|Otu…	0.964706	1	0.0470588
206	Otu000004|_|Otu000028|_|Otu000017|_|Otu000001|_|Otu000027|_|Otu000170|_|Otu000008|_|Otu000003|_|Otu000026|_|Otu000011|_|Otu000020|_|Otu000133|_|Otu000012|_|Otu000006|_|Otu000216|_|Otu000256|_|Otu000030|_|Otu000037|_|Otu000157|_|Otu000230|_|Otu000088|_|Otu000072|_|Otu000042|_|Otu000007|_|Otu000050|_|Otu000053|_|Otu000019|_|Otu000009|_|Otu000029|_|Otu000021|_|Otu000010|_|Otu000023|_|Otu000091|_|Otu…	0.964706	1	0.0470588
207	Otu000004|_|Otu000028|_|Otu000017|_|Otu000001|_|Otu000027|_|Otu000170|_|Otu000008|_|Otu000003|_|Otu000026|_|Otu000011|_|Otu000020|_|Otu000133|_|Otu000012|_|Otu000006|_|Otu000216|_|Otu000256|_|Otu000030|_|Otu000037|_|Otu000157|_|Otu000230|_|Otu000088|_|Otu000072|_|Otu000042|_|Otu000007|_|Otu000050|_|Otu000053|_|Otu000019|_|Otu000009|_|Otu000029|_|Otu000021|_|Otu000010|_|Otu000023|_|Otu000091|_|Otu…	0.964706	1	0.0470588
208	Otu000004|_|Otu000028|_|Otu000017|_|Otu000001|_|Otu000027|_|Otu000170|_|Otu000008|_|Otu000003|_|Otu000026|_|Otu000011|_|Otu000020|_|Otu000133|_|Otu000012|_|Otu000006|_|Otu000216|_|Otu000256|_|Otu000030|_|Otu000037|_|Otu000157|_|Otu000230|_|Otu000088|_|Otu000072|_|Otu000042|_|Otu000007|_|Otu000050|_|Otu000053|_|Otu000019|_|Otu000009|_|Otu000029|_|Otu000021|_|Otu000010|_|Otu000023|_|Otu000091|_|Otu…	0.964706	1	0.0470588
209	Otu000004|_|Otu000028|_|Otu000017|_|Otu000001|_|Otu000027|_|Otu000170|_|Otu000008|_|Otu000003|_|Otu000026|_|Otu000011|_|Otu000020|_|Otu000133|_|Otu000012|_|Otu000006|_|Otu000216|_|Otu000256|_|Otu000030|_|Otu000037|_|Otu000157|_|Otu000230|_|Otu000088|_|Otu000072|_|Otu000042|_|Otu000007|_|Otu000050|_|Otu000053|_|Otu000019|_|Otu000009|_|Otu000029|_|Otu000021|_|Otu000010|_|Otu000023|_|Otu000091|_|Otu…	0.964706	1	0.0470588
210	Otu000004|_|Otu000028|_|Otu000017|_|Otu000001|_|Otu000027|_|Otu000170|_|Otu000008|_|Otu000003|_|Otu000026|_|Otu000011|_|Otu000020|_|Otu000133|_|Otu000012|_|Otu000006|_|Otu000216|_|Otu000256|_|Otu000030|_|Otu000037|_|Otu000157|_|Otu000230|_|Otu000088|_|Otu000072|_|Otu000042|_|Otu000007|_|Otu000050|_|Otu000053|_|Otu000019|_|Otu000009|_|Otu000029|_|Otu000021|_|Otu000010|_|Otu000023|_|Otu000091|_|Otu…	0.952941	0.941176	0.0440195
211	Otu000004|_|Otu000028|_|Otu000017|_|Otu000001|_|Otu000027|_|Otu000170|_|Otu000008|_|Otu000003|_|Otu000026|_|Otu000011|_|Otu000020|_|Otu000133|_|Otu000012|_|Otu000006|_|Otu000216|_|Otu000256|_|Otu000030|_|Otu000037|_|Otu000157|_|Otu000230|_|Otu000088|_|Otu000072|_|Otu000042|_|Otu000007|_|Otu000050|_|Otu000053|_|Otu000019|_|Otu000009|_|Otu000029|_|Otu000021|_|Otu000010|_|Otu000023|_|Otu000091|_|Otu…	0.964706	1	0.0470588
212	Otu000004|_|Otu000028|_|Otu000017|_|Otu000001|_|Otu000027|_|Otu000170|_|Otu000008|_|Otu000003|_|Otu000026|_|Otu000011|_|Otu000020|_|Otu000133|_|Otu000012|_|Otu000006|_|Otu000216|_|Otu000256|_|Otu000030|_|Otu000037|_|Otu000157|_|Otu000230|_|Otu000088|_|Otu000072|_|Otu000042|_|Otu000007|_|Otu000050|_|Otu000053|_|Otu000019|_|Otu000009|_|Otu000029|_|Otu000021|_|Otu000010|_|Otu000023|_|Otu000091|_|Otu…	0.964706	1	0.0470588
213	Otu000004|_|Otu000028|_|Otu000017|_|Otu000001|_|Otu000027|_|Otu000170|_|Otu000008|_|Otu000003|_|Otu000026|_|Otu000011|_|Otu000020|_|Otu000133|_|Otu000012|_|Otu000006|_|Otu000216|_|Otu000256|_|Otu000030|_|Otu000037|_|Otu000157|_|Otu000230|_|Otu000088|_|Otu000072|_|Otu000042|_|Otu000007|_|Otu000050|_|Otu000053|_|Otu000019|_|Otu000009|_|Otu000029|_|Otu000021|_|Otu000010|_|Otu000023|_|Otu000091|_|Otu…	0.964706	1	0.0470588
214	Otu000004|_|Otu000028|_|Otu000017|_|Otu000001|_|Otu000027|_|Otu000170|_|Otu000008|_|Otu000003|_|Otu000026|_|Otu000011|_|Otu000020|_|Otu000133|_|Otu000012|_|Otu000006|_|Otu000216|_|Otu000256|_|Otu000030|_|Otu000037|_|Otu000157|_|Otu000230|_|Otu000088|_|Otu000072|_|Otu000042|_|Otu000007|_|Otu000050|_|Otu000053|_|Otu000019|_|Otu000009|_|Otu000029|_|Otu000021|_|Otu000010|_|Otu000023|_|Otu000091|_|Otu…	0.964706	1	0.0470588
215	Otu000004|_|Otu000028|_|Otu000017|_|Otu000001|_|Otu000027|_|Otu000170|_|Otu000008|_|Otu000003|_|Otu000026|_|Otu000011|_|Otu000020|_|Otu000133|_|Otu000012|_|Otu000006|_|Otu000216|_|Otu000256|_|Otu000030|_|Otu000037|_|Otu000157|_|Otu000230|_|Otu000088|_|Otu000072|_|Otu000042|_|Otu000007|_|Otu000050|_|Otu000053|_|Otu000019|_|Otu000009|_|Otu000029|_|Otu000021|_|Otu000010|_|Otu000023|_|Otu000091|_|Otu…	0.964706	1	0.0470588
216	Otu000004|_|Otu000028|_|Otu000017|_|Otu000001|_|Otu000027|_|Otu000170|_|Otu000008|_|Otu000003|_|Otu000026|_|Otu000011|_|Otu000020|_|Otu000133|_|Otu000012|_|Otu000006|_|Otu000216|_|Otu000256|_|Otu000030|_|Otu000037|_|Otu000157|_|Otu000230|_|Otu000088|_|Otu000072|_|Otu000042|_|Otu000007|_|Otu000050|_|Otu000053|_|Otu000019|_|Otu000009|_|Otu000029|_|Otu000021|_|Otu000010|_|Otu000023|_|Otu000091|_|Otu…	0.964706	1	0.0470588
217	Otu000004|_|Otu000028|_|Otu000017|_|Otu000001|_|Otu000027|_|Otu000170|_|Otu000008|_|Otu000003|_|Otu000026|_|Otu000011|_|Otu000020|_|Otu000133|_|Otu000012|_|Otu000006|_|Otu000216|_|Otu000256|_|Otu000030|_|Otu000037|_|Otu000157|_|Otu000230|_|Otu000088|_|Otu000072|_|Otu000042|_|Otu000007|_|Otu000050|_|Otu000053|_|Otu000019|_|Otu000009|_|Otu000029|_|Otu000021|_|Otu000010|_|Otu000023|_|Otu000091|_|Otu…	0.964706	1	0.0470588
218	Otu000004|_|Otu000028|_|Otu000017|_|Otu000001|_|Otu000027|_|Otu000170|_|Otu000008|_|Otu000003|_|Otu000026|_|Otu000011|_|Otu000020|_|Otu000133|_|Otu000012|_|Otu000006|_|Otu000216|_|Otu000256|_|Otu000030|_|Otu000037|_|Otu000157|_|Otu000230|_|Otu000088|_|Otu000072|_|Otu000042|_|Otu000007|_|Otu000050|_|Otu000053|_|Otu000019|_|Otu000009|_|Otu000029|_|Otu000021|_|Otu000010|_|Otu000023|_|Otu000091|_|Otu…	0.964706	1	0.0470588
219	Otu000004|_|Otu000028|_|Otu000017|_|Otu000001|_|Otu000027|_|Otu000170|_|Otu000008|_|Otu000003|_|Otu000026|_|Otu000011|_|Otu000020|_|Otu000133|_|Otu000012|_|Otu000006|_|Otu000216|_|Otu000256|_|Otu000030|_|Otu000037|_|Otu000157|_|Otu000230|_|Otu000088|_|Otu000072|_|Otu000042|_|Otu000007|_|Otu000050|_|Otu000053|_|Otu000019|_|Otu000009|_|Otu000029|_|Otu000021|_|Otu000010|_|Otu000023|_|Otu000091|_|Otu…	0.964706	1	0.0470588
220	Otu000004|_|Otu000028|_|Otu000017|_|Otu000001|_|Otu000027|_|Otu000170|_|Otu000008|_|Otu000003|_|Otu000026|_|Otu000011|_|Otu000020|_|Otu000133|_|Otu000012|_|Otu000006|_|Otu000216|_|Otu000256|_|Otu000030|_|Otu000037|_|Otu000157|_|Otu000230|_|Otu000088|_|Otu000072|_|Otu000042|_|Otu000007|_|Otu000050|_|Otu000053|_|Otu000019|_|Otu000009|_|Otu000029|_|Otu000021|_|Otu000010|_|Otu000023|_|Otu000091|_|Otu…	0.964706	1	0.0470588
221	Otu000004|_|Otu000028|_|Otu000017|_|Otu000001|_|Otu000027|_|Otu000170|_|Otu000008|_|Otu000003|_|Otu000026|_|Otu000011|_|Otu000020|_|Otu000133|_|Otu000012|_|Otu000006|_|Otu000216|_|Otu000256|_|Otu000030|_|Otu000037|_|Otu000157|_|Otu000230|_|Otu000088|_|Otu000072|_|Otu000042|_|Otu000007|_|Otu000050|_|Otu000053|_|Otu000019|_|Otu000009|_|Otu000029|_|Otu000021|_|Otu000010|_|Otu000023|_|Otu000091|_|Otu…	0.964706	1	0.0470588
222	Otu000004|_|Otu000028|_|Otu000017|_|Otu000001|_|Otu000027|_|Otu000170|_|Otu000008|_|Otu000003|_|Otu000026|_|Otu000011|_|Otu000020|_|Otu000133|_|Otu000012|_|Otu000006|_|Otu000216|_|Otu000256|_|Otu000030|_|Otu000037|_|Otu000157|_|Otu000230|_|Otu000088|_|Otu000072|_|Otu000042|_|Otu000007|_|Otu000050|_|Otu000053|_|Otu000019|_|Otu000009|_|Otu000029|_|Otu000021|_|Otu000010|_|Otu000023|_|Otu000091|_|Otu…	0.964706	1	0.0470588
223	Otu000004|_|Otu000028|_|Otu000017|_|Otu000001|_|Otu000027|_|Otu000170|_|Otu000008|_|Otu000003|_|Otu000026|_|Otu000011|_|Otu000020|_|Otu000133|_|Otu000012|_|Otu000006|_|Otu000216|_|Otu000256|_|Otu000030|_|Otu000037|_|Otu000157|_|Otu000230|_|Otu000088|_|Otu000072|_|Otu000042|_|Otu000007|_|Otu000050|_|Otu000053|_|Otu000019|_|Otu000009|_|Otu000029|_|Otu000021|_|Otu000010|_|Otu000023|_|Otu000091|_|Otu…	0.964706	1	0.0470588
224	Otu000004|_|Otu000028|_|Otu000017|_|Otu000001|_|Otu000027|_|Otu000170|_|Otu000008|_|Otu000003|_|Otu000026|_|Otu000011|_|Otu000020|_|Otu000133|_|Otu000012|_|Otu000006|_|Otu000216|_|Otu000256|_|Otu000030|_|Otu000037|_|Otu000157|_|Otu000230|_|Otu000088|_|Otu000072|_|Otu000042|_|Otu000007|_|Otu000050|_|Otu000053|_|Otu000019|_|Otu000009|_|Otu000029|_|Otu000021|_|Otu000010|_|Otu000023|_|Otu000091|_|Otu…	0.952941	0.941176	0.0440195
225	Otu000004|_|Otu000028|_|Otu000017|_|Otu000001|_|Otu000027|_|Otu000170|_|Otu000008|_|Otu000003|_|Otu000026|_|Otu000011|_|Otu000020|_|Otu000133|_|Otu000012|_|Otu000006|_|Otu000216|_|Otu000256|_|Otu000030|_|Otu000037|_|Otu000157|_|Otu000230|_|Otu000088|_|Otu000072|_|Otu000042|_|Otu000007|_|Otu000050|_|Otu000053|_|Otu000019|_|Otu000009|_|Otu000029|_|Otu000021|_|Otu000010|_|Otu000023|_|Otu000091|_|Otu…	0.964706	1	0.0470588
226	Otu000004|_|Otu000028|_|Otu000017|_|Otu000001|_|Otu000027|_|Otu000170|_|Otu000008|_|Otu000003|_|Otu000026|_|Otu000011|_|Otu000020|_|Otu000133|_|Otu000012|_|Otu000006|_|Otu000216|_|Otu000256|_|Otu000030|_|Otu000037|_|Otu000157|_|Otu000230|_|Otu000088|_|Otu000072|_|Otu000042|_|Otu000007|_|Otu000050|_|Otu000053|_|Otu000019|_|Otu000009|_|Otu000029|_|Otu000021|_|Otu000010|_|Otu000023|_|Otu000091|_|Otu…	0.964706	1	0.0470588
227	Otu000004|_|Otu000028|_|Otu000017|_|Otu000001|_|Otu000027|_|Otu000170|_|Otu000008|_|Otu000003|_|Otu000026|_|Otu000011|_|Otu000020|_|Otu000133|_|Otu000012|_|Otu000006|_|Otu000216|_|Otu000256|_|Otu000030|_|Otu000037|_|Otu000157|_|Otu000230|_|Otu000088|_|Otu000072|_|Otu000042|_|Otu000007|_|Otu000050|_|Otu000053|_|Otu000019|_|Otu000009|_|Otu000029|_|Otu000021|_|Otu000010|_|Otu000023|_|Otu000091|_|Otu…	0.964706	1	0.0470588
228	Otu000004|_|Otu000028|_|Otu000017|_|Otu000001|_|Otu000027|_|Otu000170|_|Otu000008|_|Otu000003|_|Otu000026|_|Otu000011|_|Otu000020|_|Otu000133|_|Otu000012|_|Otu000006|_|Otu000216|_|Otu000256|_|Otu000030|_|Otu000037|_|Otu000157|_|Otu000230|_|Otu000088|_|Otu000072|_|Otu000042|_|Otu000007|_|Otu000050|_|Otu000053|_|Otu000019|_|Otu000009|_|Otu000029|_|Otu000021|_|Otu000010|_|Otu000023|_|Otu000091|_|Otu…	0.964706	1	0.0470588
229	Otu000004|_|Otu000028|_|Otu000017|_|Otu000001|_|Otu000027|_|Otu000170|_|Otu000008|_|Otu000003|_|Otu000026|_|Otu000011|_|Otu000020|_|Otu000133|_|Otu000012|_|Otu000006|_|Otu000216|_|Otu000256|_|Otu000030|_|Otu000037|_|Otu000157|_|Otu000230|_|Otu000088|_|Otu000072|_|Otu000042|_|Otu000007|_|Otu000050|_|Otu000053|_|Otu000019|_|Otu000009|_|Otu000029|_|Otu000021|_|Otu000010|_|Otu000023|_|Otu000091|_|Otu…	0.964706	1	0.0470588
230	Otu000004|_|Otu000028|_|Otu000017|_|Otu000001|_|Otu000027|_|Otu000170|_|Otu000008|_|Otu000003|_|Otu000026|_|Otu000011|_|Otu000020|_|Otu000133|_|Otu000012|_|Otu000006|_|Otu000216|_|Otu000256|_|Otu000030|_|Otu000037|_|Otu000157|_|Otu000230|_|Otu000088|_|Otu000072|_|Otu000042|_|Otu000007|_|Otu000050|_|Otu000053|_|Otu000019|_|Otu000009|_|Otu000029|_|Otu000021|_|Otu000010|_|Otu000023|_|Otu000091|_|Otu…	0.964706	1	0.0470588
231	Otu000004|_|Otu000028|_|Otu000017|_|Otu000001|_|Otu000027|_|Otu000170|_|Otu000008|_|Otu000003|_|Otu000026|_|Otu000011|_|Otu000020|_|Otu000133|_|Otu000012|_|Otu000006|_|Otu000216|_|Otu000256|_|Otu000030|_|Otu000037|_|Otu000157|_|Otu000230|_|Otu000088|_|Otu000072|_|Otu000042|_|Otu000007|_|Otu000050|_|Otu000053|_|Otu000019|_|Otu000009|_|Otu000029|_|Otu000021|_|Otu000010|_|Otu000023|_|Otu000091|_|Otu…	0.964706	1	0.0470588
232	Otu000004|_|Otu000028|_|Otu000017|_|Otu000001|_|Otu000027|_|Otu000170|_|Otu000008|_|Otu000003|_|Otu000026|_|Otu000011|_|Otu000020|_|Otu000133|_|Otu000012|_|Otu000006|_|Otu000216|_|Otu000256|_|Otu000030|_|Otu000037|_|Otu000157|_|Otu000230|_|Otu000088|_|Otu000072|_|Otu000042|_|Otu000007|_|Otu000050|_|Otu000053|_|Otu000019|_|Otu000009|_|Otu000029|_|Otu000021|_|Otu000010|_|Otu000023|_|Otu000091|_|Otu…	0.964706	1	0.0470588
233	Otu000004|_|Otu000028|_|Otu000017|_|Otu000001|_|Otu000027|_|Otu000170|_|Otu000008|_|Otu000003|_|Otu000026|_|Otu000011|_|Otu000020|_|Otu000133|_|Otu000012|_|Otu000006|_|Otu000216|_|Otu000256|_|Otu000030|_|Otu000037|_|Otu000157|_|Otu000230|_|Otu000088|_|Otu000072|_|Otu000042|_|Otu000007|_|Otu000050|_|Otu000053|_|Otu000019|_|Otu000009|_|Otu000029|_|Otu000021|_|Otu000010|_|Otu000023|_|Otu000091|_|Otu…	0.964706	1	0.0470588
234	Otu000004|_|Otu000028|_|Otu000017|_|Otu000001|_|Otu000027|_|Otu000170|_|Otu000008|_|Otu000003|_|Otu000026|_|Otu000011|_|Otu000020|_|Otu000133|_|Otu000012|_|Otu000006|_|Otu000216|_|Otu000256|_|Otu000030|_|Otu000037|_|Otu000157|_|Otu000230|_|Otu000088|_|Otu000072|_|Otu000042|_|Otu000007|_|Otu000050|_|Otu000053|_|Otu000019|_|Otu000009|_|Otu000029|_|Otu000021|_|Otu000010|_|Otu000023|_|Otu000091|_|Otu…	0.964706	1	0.0470588
235	Otu000004|_|Otu000028|_|Otu000017|_|Otu000001|_|Otu000027|_|Otu000170|_|Otu000008|_|Otu000003|_|Otu000026|_|Otu000011|_|Otu000020|_|Otu000133|_|Otu000012|_|Otu000006|_|Otu000216|_|Otu000256|_|Otu000030|_|Otu000037|_|Otu000157|_|Otu000230|_|Otu000088|_|Otu000072|_|Otu000042|_|Otu000007|_|Otu000050|_|Otu000053|_|Otu000019|_|Otu000009|_|Otu000029|_|Otu000021|_|Otu000010|_|Otu000023|_|Otu000091|_|Otu…	0.964706	1	0.0470588
236	Otu000004|_|Otu000028|_|Otu000017|_|Otu000001|_|Otu000027|_|Otu000170|_|Otu000008|_|Otu000003|_|Otu000026|_|Otu000011|_|Otu000020|_|Otu000133|_|Otu000012|_|Otu000006|_|Otu000216|_|Otu000256|_|Otu000030|_|Otu000037|_|Otu000157|_|Otu000230|_|Otu000088|_|Otu000072|_|Otu000042|_|Otu000007|_|Otu000050|_|Otu000053|_|Otu000019|_|Otu000009|_|Otu000029|_|Otu000021|_|Otu000010|_|Otu000023|_|Otu000091|_|Otu…	0.964706	1	0.0470588
237	Otu000004|_|Otu000028|_|Otu000017|_|Otu000001|_|Otu000027|_|Otu000170|_|Otu000008|_|Otu000003|_|Otu000026|_|Otu000011|_|Otu000020|_|Otu000133|_|Otu000012|_|Otu000006|_|Otu000216|_|Otu000256|_|Otu000030|_|Otu000037|_|Otu000157|_|Otu000230|_|Otu000088|_|Otu000072|_|Otu000042|_|Otu000007|_|Otu000050|_|Otu000053|_|Otu000019|_|Otu000009|_|Otu000029|_|Otu000021|_|Otu000010|_|Otu000023|_|Otu000091|_|Otu…	0.964706	1	0.0470588
238	Otu000004|_|Otu000028|_|Otu000017|_|Otu000001|_|Otu000027|_|Otu000170|_|Otu000008|_|Otu000003|_|Otu000026|_|Otu000011|_|Otu000020|_|Otu000133|_|Otu000012|_|Otu000006|_|Otu000216|_|Otu000256|_|Otu000030|_|Otu000037|_|Otu000157|_|Otu000230|_|Otu000088|_|Otu000072|_|Otu000042|_|Otu000007|_|Otu000050|_|Otu000053|_|Otu000019|_|Otu000009|_|Otu000029|_|Otu000021|_|Otu000010|_|Otu000023|_|Otu000091|_|Otu…	0.964706	1	0.0470588
239	Otu000004|_|Otu000028|_|Otu000017|_|Otu000001|_|Otu000027|_|Otu000170|_|Otu000008|_|Otu000003|_|Otu000026|_|Otu000011|_|Otu000020|_|Otu000133|_|Otu000012|_|Otu000006|_|Otu000216|_|Otu000256|_|Otu000030|_|Otu000037|_|Otu000157|_|Otu000230|_|Otu000088|_|Otu000072|_|Otu000042|_|Otu000007|_|Otu000050|_|Otu000053|_|Otu000019|_|Otu000009|_|Otu000029|_|Otu000021|_|Otu000010|_|Otu000023|_|Otu000091|_|Otu…	0.964706	1	0.0470588
240	Otu000004|_|Otu000028|_|Otu000017|_|Otu000001|_|Otu000027|_|Otu000170|_|Otu000008|_|Otu000003|_|Otu000026|_|Otu000011|_|Otu000020|_|Otu000133|_|Otu000012|_|Otu000006|_|Otu000216|_|Otu000256|_|Otu000030|_|Otu000037|_|Otu000157|_|Otu000230|_|Otu000088|_|Otu000072|_|Otu000042|_|Otu000007|_|Otu000050|_|Otu000053|_|Otu000019|_|Otu000009|_|Otu000029|_|Otu000021|_|Otu000010|_|Otu000023|_|Otu000091|_|Otu…	0.964706	1	0.0470588
241	Otu000004|_|Otu000028|_|Otu000017|_|Otu000001|_|Otu000027|_|Otu000170|_|Otu000008|_|Otu000003|_|Otu000026|_|Otu000011|_|Otu000020|_|Otu000133|_|Otu000012|_|Otu000006|_|Otu000216|_|Otu000256|_|Otu000030|_|Otu000037|_|Otu000157|_|Otu000230|_|Otu000088|_|Otu000072|_|Otu000042|_|Otu000007|_|Otu000050|_|Otu000053|_|Otu000019|_|Otu000009|_|Otu000029|_|Otu000021|_|Otu000010|_|Otu000023|_|Otu000091|_|Otu…	0.964706	1	0.0470588
242	Otu000004|_|Otu000028|_|Otu000017|_|Otu000001|_|Otu000027|_|Otu000170|_|Otu000008|_|Otu000003|_|Otu000026|_|Otu000011|_|Otu000020|_|Otu000133|_|Otu000012|_|Otu000006|_|Otu000216|_|Otu000256|_|Otu000030|_|Otu000037|_|Otu000157|_|Otu000230|_|Otu000088|_|Otu000072|_|Otu000042|_|Otu000007|_|Otu000050|_|Otu000053|_|Otu000019|_|Otu000009|_|Otu000029|_|Otu000021|_|Otu000010|_|Otu000023|_|Otu000091|_|Otu…	0.964706	1	0.0470588
243	Otu000004|_|Otu000028|_|Otu000017|_|Otu000001|_|Otu000027|_|Otu000170|_|Otu000008|_|Otu000003|_|Otu000026|_|Otu000011|_|Otu000020|_|Otu000133|_|Otu000012|_|Otu000006|_|Otu000216|_|Otu000256|_|Otu000030|_|Otu000037|_|Otu000157|_|Otu000230|_|Otu000088|_|Otu000072|_|Otu000042|_|Otu000007|_|Otu000050|_|Otu000053|_|Otu000019|_|Otu000009|_|Otu000029|_|Otu000021|_|Otu000010|_|Otu000023|_|Otu000091|_|Otu…	0.964706	1	0.0470588
244	Otu000004|_|Otu000028|_|Otu000017|_|Otu000001|_|Otu000027|_|Otu000170|_|Otu000008|_|Otu000003|_|Otu000026|_|Otu000011|_|Otu000020|_|Otu000133|_|Otu000012|_|Otu000006|_|Otu000216|_|Otu000256|_|Otu000030|_|Otu000037|_|Otu000157|_|Otu000230|_|Otu000088|_|Otu000072|_|Otu000042|_|Otu000007|_|Otu000050|_|Otu000053|_|Otu000019|_|Otu000009|_|Otu000029|_|Otu000021|_|Otu000010|_|Otu000023|_|Otu000091|_|Otu…	0.964706	1	0.0470588
245	Otu000004|_|Otu000028|_|Otu000017|_|Otu000001|_|Otu000027|_|Otu000170|_|Otu000008|_|Otu000003|_|Otu000026|_|Otu000011|_|Otu000020|_|Otu000133|_|Otu000012|_|Otu000006|_|Otu000216|_|Otu000256|_|Otu000030|_|Otu000037|_|Otu000157|_|Otu000230|_|Otu000088|_|Otu000072|_|Otu000042|_|Otu000007|_|Otu000050|_|Otu000053|_|Otu000019|_|Otu000009|_|Otu000029|_|Otu000021|_|Otu000010|_|Otu000023|_|Otu000091|_|Otu…	0.964706	1	0.0470588
246	Otu000004|_|Otu000028|_|Otu000017|_|Otu000001|_|Otu000027|_|Otu000170|_|Otu000008|_|Otu000003|_|Otu000026|_|Otu000011|_|Otu000020|_|Otu000133|_|Otu000012|_|Otu000006|_|Otu000216|_|Otu000256|_|Otu000030|_|Otu000037|_|Otu000157|_|Otu000230|_|Otu000088|_|Otu000072|_|Otu000042|_|Otu000007|_|Otu000050|_|Otu000053|_|Otu000019|_|Otu000009|_|Otu000029|_|Otu000021|_|Otu000010|_|Otu000023|_|Otu000091|_|Otu…	0.964706	1	0.0470588
247	Otu000004|_|Otu000028|_|Otu000017|_|Otu000001|_|Otu000027|_|Otu000170|_|Otu000008|_|Otu000003|_|Otu000026|_|Otu000011|_|Otu000020|_|Otu000133|_|Otu000012|_|Otu000006|_|Otu000216|_|Otu000256|_|Otu000030|_|Otu000037|_|Otu000157|_|Otu000230|_|Otu000088|_|Otu000072|_|Otu000042|_|Otu000007|_|Otu000050|_|Otu000053|_|Otu000019|_|Otu000009|_|Otu000029|_|Otu000021|_|Otu000010|_|Otu000023|_|Otu000091|_|Otu…	0.952941	0.941176	0.0440195
248	Otu000004|_|Otu000028|_|Otu000017|_|Otu000001|_|Otu000027|_|Otu000170|_|Otu000008|_|Otu000003|_|Otu000026|_|Otu000011|_|Otu000020|_|Otu000133|_|Otu000012|_|Otu000006|_|Otu000216|_|Otu000256|_|Otu000030|_|Otu000037|_|Otu000157|_|Otu000230|_|Otu000088|_|Otu000072|_|Otu000042|_|Otu000007|_|Otu000050|_|Otu000053|_|Otu000019|_|Otu000009|_|Otu000029|_|Otu000021|_|Otu000010|_|Otu000023|_|Otu000091|_|Otu…	0.964706	1	0.0470588
249	Otu000004|_|Otu000028|_|Otu000017|_|Otu000001|_|Otu000027|_|Otu000170|_|Otu000008|_|Otu000003|_|Otu000026|_|Otu000011|_|Otu000020|_|Otu000133|_|Otu000012|_|Otu000006|_|Otu000216|_|Otu000256|_|Otu000030|_|Otu000037|_|Otu000157|_|Otu000230|_|Otu000088|_|Otu000072|_|Otu000042|_|Otu000007|_|Otu000050|_|Otu000053|_|Otu000019|_|Otu000009|_|Otu000029|_|Otu000021|_|Otu000010|_|Otu000023|_|Otu000091|_|Otu…	0.964706	1	0.0470588
250	Otu000004|_|Otu000028|_|Otu000017|_|Otu000001|_|Otu000027|_|Otu000170|_|Otu000008|_|Otu000003|_|Otu000026|_|Otu000011|_|Otu000020|_|Otu000133|_|Otu000012|_|Otu000006|_|Otu000216|_|Otu000256|_|Otu000030|_|Otu000037|_|Otu000157|_|Otu000230|_|Otu000088|_|Otu000072|_|Otu000042|_|Otu000007|_|Otu000050|_|Otu000053|_|Otu000019|_|Otu000009|_|Otu000029|_|Otu000021|_|Otu000010|_|Otu000023|_|Otu000091|_|Otu…	0.964706	1	0.0470588
251	Otu000004|_|Otu000028|_|Otu000017|_|Otu000001|_|Otu000027|_|Otu000170|_|Otu000008|_|Otu000003|_|Otu000026|_|Otu000011|_|Otu000020|_|Otu000133|_|Otu000012|_|Otu000006|_|Otu000216|_|Otu000256|_|Otu000030|_|Otu000037|_|Otu000157|_|Otu000230|_|Otu000088|_|Otu000072|_|Otu000042|_|Otu000007|_|Otu000050|_|Otu000053|_|Otu000019|_|Otu000009|_|Otu000029|_|Otu000021|_|Otu000010|_|Otu000023|_|Otu000091|_|Otu…	0.964706	1	0.0470588
252	Otu000004|_|Otu000028|_|Otu000017|_|Otu000001|_|Otu000027|_|Otu000170|_|Otu000008|_|Otu000003|_|Otu000026|_|Otu000011|_|Otu000020|_|Otu000133|_|Otu000012|_|Otu000006|_|Otu000216|_|Otu000256|_|Otu000030|_|Otu000037|_|Otu000157|_|Otu000230|_|Otu000088|_|Otu000072|_|Otu000042|_|Otu000007|_|Otu000050|_|Otu000053|_|Otu000019|_|Otu000009|_|Otu000029|_|Otu000021|_|Otu000010|_|Otu000023|_|Otu000091|_|Otu…	0.964706	1	0.0470588
253	Otu000004|_|Otu000028|_|Otu000017|_|Otu000001|_|Otu000027|_|Otu000170|_|Otu000008|_|Otu000003|_|Otu000026|_|Otu000011|_|Otu000020|_|Otu000133|_|Otu000012|_|Otu000006|_|Otu000216|_|Otu000256|_|Otu000030|_|Otu000037|_|Otu000157|_|Otu000230|_|Otu000088|_|Otu000072|_|Otu000042|_|Otu000007|_|Otu000050|_|Otu000053|_|Otu000019|_|Otu000009|_|Otu000029|_|Otu000021|_|Otu000010|_|Otu000023|_|Otu000091|_|Otu…	0.952941	0.941176	0.0440195
254	Otu000004|_|Otu000028|_|Otu000017|_|Otu000001|_|Otu000027|_|Otu000170|_|Otu000008|_|Otu000003|_|Otu000026|_|Otu000011|_|Otu000020|_|Otu000133|_|Otu000012|_|Otu000006|_|Otu000216|_|Otu000256|_|Otu000030|_|Otu000037|_|Otu000157|_|Otu000230|_|Otu000088|_|Otu000072|_|Otu000042|_|Otu000007|_|Otu000050|_|Otu000053|_|Otu000019|_|Otu000009|_|Otu000029|_|Otu000021|_|Otu000010|_|Otu000023|_|Otu000091|_|Otu…	0.964706	1	0.0470588
255	Otu000004|_|Otu000028|_|Otu000017|_|Otu000001|_|Otu000027|_|Otu000170|_|Otu000008|_|Otu000003|_|Otu000026|_|Otu000011|_|Otu000020|_|Otu000133|_|Otu000012|_|Otu000006|_|Otu000216|_|Otu000256|_|Otu000030|_|Otu000037|_|Otu000157|_|Otu000230|_|Otu000088|_|Otu000072|_|Otu000042|_|Otu000007|_|Otu000050|_|Otu000053|_|Otu000019|_|Otu000009|_|Otu000029|_|Otu000021|_|Otu000010|_|Otu000023|_|Otu000091|_|Otu…	0.964706	1	0.0470588
256	Otu000004|_|Otu000028|_|Otu000017|_|Otu000001|_|Otu000027|_|Otu000170|_|Otu000008|_|Otu000003|_|Otu000026|_|Otu000011|_|Otu000020|_|Otu000133|_|Otu000012|_|Otu000006|_|Otu000216|_|Otu000256|_|Otu000030|_|Otu000037|_|Otu000157|_|Otu000230|_|Otu000088|_|Otu000072|_|Otu000042|_|Otu000007|_|Otu000050|_|Otu000053|_|Otu000019|_|Otu000009|_|Otu000029|_|Otu000021|_|Otu000010|_|Otu000023|_|Otu000091|_|Otu…	0.964706	1	0.0470588
257	Otu000004|_|Otu000028|_|Otu000017|_|Otu000001|_|Otu000027|_|Otu000170|_|Otu000008|_|Otu000003|_|Otu000026|_|Otu000011|_|Otu000020|_|Otu000133|_|Otu000012|_|Otu000006|_|Otu000216|_|Otu000256|_|Otu000030|_|Otu000037|_|Otu000157|_|Otu000230|_|Otu000088|_|Otu000072|_|Otu000042|_|Otu000007|_|Otu000050|_|Otu000053|_|Otu000019|_|Otu000009|_|Otu000029|_|Otu000021|_|Otu000010|_|Otu000023|_|Otu000091|_|Otu…	0.964706	1	0.0470588
258	Otu000004|_|Otu000028|_|Otu000017|_|Otu000001|_|Otu000027|_|Otu000170|_|Otu000008|_|Otu000003|_|Otu000026|_|Otu000011|_|Otu000020|_|Otu000133|_|Otu000012|_|Otu000006|_|Otu000216|_|Otu000256|_|Otu000030|_|Otu000037|_|Otu000157|_|Otu000230|_|Otu000088|_|Otu000072|_|Otu000042|_|Otu000007|_|Otu000050|_|Otu000053|_|Otu000019|_|Otu000009|_|Otu000029|_|Otu000021|_|Otu000010|_|Otu000023|_|Otu000091|_|Otu…	0.964706	1	0.0470588
259	Otu000004|_|Otu000028|_|Otu000017|_|Otu000001|_|Otu000027|_|Otu000170|_|Otu000008|_|Otu000003|_|Otu000026|_|Otu000011|_|Otu000020|_|Otu000133|_|Otu000012|_|Otu000006|_|Otu000216|_|Otu000256|_|Otu000030|_|Otu000037|_|Otu000157|_|Otu000230|_|Otu000088|_|Otu000072|_|Otu000042|_|Otu000007|_|Otu000050|_|Otu000053|_|Otu000019|_|Otu000009|_|Otu000029|_|Otu000021|_|Otu000010|_|Otu000023|_|Otu000091|_|Otu…	0.964706	1	0.0470588

## Sheet: OTU_taxonomy
#OTU ID	taxonomy	confidence
Otu000001	Root;Bacteria;Firmicutes;Clostridia;Clostridiales;Peptostreptococcaceae;Romboutsia;uncultured_bacterium	0.88
Otu000002	Root;Bacteria;Firmicutes;Bacilli;Lactobacillales;Leuconostocaceae;Weissella;Weissella_hellenica	0.98
Otu000003	Root;Bacteria;Proteobacteria;Gammaproteobacteria;Pseudomonadales;Pseudomonadaceae;Pseudomonas	1
Otu000004	Root;Bacteria;Proteobacteria;Gammaproteobacteria;Pseudomonadales;Moraxellaceae;Acinetobacter	1
Otu000005	Root;Bacteria;Firmicutes;Clostridia;Clostridiales;Clostridiaceae_1	0.91
Otu000006	Root;Bacteria;Firmicutes;Bacilli;Lactobacillales;Leuconostocaceae;Leuconostoc;Leuconostoc_lactis	0.98
Otu000007	Root;Bacteria;Firmicutes;Clostridia;Clostridiales;Clostridiaceae_1;Clostridium_sensu_stricto_1;Clostridium_baratii_str._Sullivan	0.89
Otu000008	Root;Bacteria;Proteobacteria;Gammaproteobacteria;Pseudomonadales;Moraxellaceae;Acinetobacter	1
Otu000009	Root;Bacteria;Bacteroidetes;Flavobacteriia;Flavobacteriales;Flavobacteriaceae;Chryseobacterium	1
Otu000010	Root;Bacteria;Bacteroidetes;Bacteroidia;Bacteroidales;Porphyromonadaceae;Porphyromonas;Porphyromonas_cangingivalis	1
Otu000011	Root;Bacteria;Firmicutes;Clostridia;Clostridiales;Lachnospiraceae;Cellulosilyticum	0.97
Otu000012	Root;Bacteria;Cyanobacteria;Chloroplast;Phaseolus_acutifolius_(tepary_bean)	0.87
Otu000013	Root;Bacteria;Proteobacteria;Deltaproteobacteria;Desulfuromonadales;Geobacteraceae;Geobacter;Geobacter_sulfurreducens_PCA	0.99
Otu000014	Root;Bacteria;Firmicutes;Clostridia;Clostridiales;Clostridiaceae_1	1
Otu000015	Root;Bacteria;Actinobacteria;Actinobacteria;Propionibacteriales;Propionibacteriaceae;Propionibacterium	1
Otu000016	Root;Bacteria;Firmicutes;Bacilli;Lactobacillales;Aerococcaceae;uncultured;uncultured_bacterium	0.81
Otu000017	Root;Bacteria;Firmicutes;Bacilli;Bacillales;Family_XII;Exiguobacterium	0.96
Otu000018	Root;Bacteria;Proteobacteria;Betaproteobacteria;Burkholderiales;Burkholderiaceae;Lautropia;Lautropia_sp._canine_oral_taxon_175	0.85
Otu000019	Root;Bacteria;Proteobacteria;Gammaproteobacteria;Enterobacteriales;Enterobacteriaceae;Escherichia-Shigella;Escherichia_coli	0.98
Otu000020	Root;Bacteria;Proteobacteria;Gammaproteobacteria;Pseudomonadales;Pseudomonadaceae;Pseudomonas	1
Otu000021	Root;Bacteria;Proteobacteria;Betaproteobacteria;Burkholderiales;Burkholderiaceae;Burkholderia;Burkholderia_tropica	0.93
Otu000022	Root;Bacteria;Firmicutes;Bacilli;Bacillales;Staphylococcaceae;Staphylococcus;Staphylococcus_pseudintermedius	0.94
Otu000023	Root;Bacteria;Proteobacteria;Betaproteobacteria;Burkholderiales;Oxalobacteraceae	1
Otu000024	Root;Bacteria;Bacteroidetes;Flavobacteriia;Flavobacteriales;Flavobacteriaceae;Bergeyella	0.97
Otu000025	Root;Bacteria;Firmicutes;Bacilli;Lactobacillales;Streptococcaceae;Lactococcus;Lactococcus_lactis_subsp._lactis	1
Otu000026	Root;Bacteria;Proteobacteria;Gammaproteobacteria;Enterobacteriales;Enterobacteriaceae;Salmonella;Salmonella_enterica_subsp._enterica_serovar_Enteritidis	0.94
Otu000027	Root;Bacteria;Firmicutes;Erysipelotrichia;Erysipelotrichales;Erysipelotrichaceae;Turicibacter;uncultured_bacterium	0.84
Otu000028	Root;Bacteria;Proteobacteria;Gammaproteobacteria;Enterobacteriales;Enterobacteriaceae;Enterobacter;unidentified_marine_bacterioplankton	0.95
Otu000029	Root;Bacteria;Firmicutes;Bacilli;Bacillales;Planococcaceae;Kurthia;uncultured_bacterium	0.98
Otu000030	Root;Bacteria;Proteobacteria;Betaproteobacteria;Burkholderiales;Comamonadaceae;Delftia	1
Otu000031	Root;Bacteria;Fusobacteria;Fusobacteriia;Fusobacteriales;Leptotrichiaceae;Leptotrichia	1
Otu000032	Root;Bacteria;Bacteroidetes;Sphingobacteriia;Sphingobacteriales;Sphingobacteriaceae;Sphingobacterium	1
Otu000033	Root;Bacteria;Firmicutes;Clostridia;Clostridiales;Lachnospiraceae;Epulopiscium;uncultured_organism	1
Otu000034	Root;Bacteria;Bacteroidetes;Flavobacteriia;Flavobacteriales;Flavobacteriaceae;Flavobacterium	0.82
Otu000035	Root;Bacteria;Actinobacteria;Actinobacteria;Propionibacteriales;Propionibacteriaceae;uncultured;Propionibacterium_sp._canine_oral_taxon_365	0.82
Otu000036	Root;Bacteria;Cyanobacteria;Chloroplast	1
Otu000037	Root;Bacteria;Firmicutes;Bacilli;Lactobacillales;Enterococcaceae;Enterococcus	1
Otu000038	Root;Bacteria;Firmicutes;Bacilli;Lactobacillales;Streptococcaceae;Streptococcus	1
Otu000039	Root;Bacteria;Proteobacteria;Gammaproteobacteria;Xanthomonadales;Xanthomonadaceae;uncultured;Stenotrophomonas_sp._feline_oral_taxon_090	0.89
Otu000040	Root;Bacteria;Proteobacteria;Alphaproteobacteria;Sphingomonadales;Sphingomonadaceae;Sphingomonas	1
Otu000041	Root;Bacteria;Proteobacteria;Gammaproteobacteria;Enterobacteriales;Enterobacteriaceae;Proteus;Proteus_mirabilis	0.85
Otu000042	Root;Bacteria;Proteobacteria;Betaproteobacteria;Burkholderiales;Comamonadaceae;Brachymonas	0.81
Otu000043	Root;Bacteria;Fusobacteria;Fusobacteriia;Fusobacteriales	1
Otu000044	Root;Bacteria;Proteobacteria;Betaproteobacteria;Neisseriales;Neisseriaceae;Neisseria	1
Otu000045	Root;Bacteria;Bacteroidetes;Bacteroidia;Bacteroidales;Bacteroidaceae;Bacteroides;Bacteroides_fragilis_YCH46	0.85
Otu000046	Root;Bacteria;Bacteroidetes;Flavobacteriia;Flavobacteriales;Flavobacteriaceae;Capnocytophaga;Capnocytophaga_canimorsus	1
Otu000047	Root;Bacteria;Firmicutes;Clostridia;Clostridiales;Clostridiaceae_1;Clostridium_sensu_stricto_1	0.97
Otu000048	Root;Bacteria;Proteobacteria;Gammaproteobacteria;Xanthomonadales;Xanthomonadaceae;Stenotrophomonas;uncultured_organism	0.99
Otu000049	Root;Bacteria;Proteobacteria;Gammaproteobacteria;Pseudomonadales;Moraxellaceae;Acinetobacter;Acinetobacter_baumannii_146457	0.94
Otu000050	Root;Bacteria;Firmicutes;Bacilli;Lactobacillales;Carnobacteriaceae;Carnobacterium;Carnobacterium_mobile_DSM_4848	0.92
Otu000051	Root;Bacteria;Actinobacteria;Actinobacteria;Actinomycetales;Actinomycetaceae;Actinomyces	1
Otu000052	Root;Bacteria;Proteobacteria;Betaproteobacteria;Burkholderiales;Oxalobacteraceae;Massilia	0.82
Otu000053	Root;Bacteria;Proteobacteria;Gammaproteobacteria;Cardiobacteriales;Cardiobacteriaceae;uncultured	0.91
Otu000054	Root;Bacteria;Proteobacteria;Gammaproteobacteria;Pasteurellales;Pasteurellaceae	1
Otu000055	Root;Bacteria;Firmicutes;Bacilli;Lactobacillales;Streptococcaceae;Streptococcus;Streptococcus_pneumoniae	0.87
Otu000056	Root;Bacteria;Bacteroidetes;Sphingobacteriia;Sphingobacteriales;Sphingobacteriaceae;Sphingobacterium;Sphingobacterium_multivorum	1
Otu000057	Root;Bacteria;Firmicutes;Clostridia;Clostridiales;Lachnospiraceae;Lachnoclostridium	0.81
Otu000058	Root;Bacteria;Actinobacteria;Actinobacteria;Corynebacteriales;Corynebacteriaceae;Corynebacterium;Corynebacterium_mustelae	0.96
Otu000059	Root;Bacteria;Actinobacteria;Actinobacteria;Corynebacteriales;Corynebacteriaceae;Corynebacterium_1	0.97
Otu000060	Root;Bacteria;Actinobacteria;Nitriliruptoria;Euzebyales;Euzebyaceae;Euzebya;Actinobacteria_bacterium_canine_oral_taxon_406	1
Otu000061	Root;Bacteria;Actinobacteria;Actinobacteria;Corynebacteriales;Corynebacteriaceae;uncultured;uncultured_bacterium	0.93
Otu000062	Root;Bacteria;Actinobacteria;Actinobacteria;Actinomycetales;Actinomycetaceae;Actinomyces;Actinomyces_hordeovulneris	0.98
Otu000063	Root;Bacteria;Proteobacteria;Alphaproteobacteria;Rhizobiales	1
Otu000064	Root;Bacteria;Bacteroidetes;Flavobacteriia;Flavobacteriales;Flavobacteriaceae;Capnocytophaga;Capnocytophaga_sp._KC07084	0.83
Otu000065	Root;Bacteria;Firmicutes;Bacilli;Lactobacillales;Lactobacillaceae;Lactobacillus;Lactobacillus_helveticus	1
Otu000066	Root;Bacteria;Firmicutes;Bacilli;Bacillales;Planococcaceae;Lysinibacillus	1
Otu000067	Root;Bacteria;Firmicutes;Bacilli;Lactobacillales;Enterococcaceae;Enterococcus;Enterococcus_faecalis	0.92
Otu000068	Root;Bacteria;Proteobacteria;Betaproteobacteria;Neisseriales;Neisseriaceae	1
Otu000069	Root;Bacteria;Firmicutes;Clostridia;Clostridiales;Peptostreptococcaceae;Proteocatella;Frigovirgula_sp._canine_oral_taxon_058	0.93
Otu000070	Root;Bacteria;Tenericutes;Mollicutes;Mycoplasmatales;Mycoplasmataceae;Mycoplasma	1
Otu000071	Root;Bacteria;Proteobacteria;Alphaproteobacteria;Rhizobiales;Methylobacteriaceae;Methylobacterium	0.96
Otu000072	Root;Bacteria;Bacteroidetes;Flavobacteriia;Flavobacteriales;Flavobacteriaceae;Capnocytophaga;Capnocytophaga_cynodegmi	0.96
Otu000073	Root;Bacteria;Firmicutes;Bacilli;Lactobacillales;Lactobacillaceae;Lactobacillus;Lactobacillus_sakei	0.92
Otu000074	Root;Bacteria;Firmicutes;Clostridia;Clostridiales;Ruminococcaceae	0.92
Otu000075	Root;Bacteria;Proteobacteria;Betaproteobacteria;Burkholderiales;Comamonadaceae;Comamonas;Comamonas_testosteroni	1
Otu000076	Root;Bacteria;Firmicutes;Clostridia;Clostridiales;Family_XI;Peptoniphilus	1
Otu000077	Root;Bacteria;Bacteroidetes;Bacteroidia;Bacteroidales;Porphyromonadaceae;Porphyromonas;Porphyromonas_sp._canine_oral_taxon_290	0.99
Otu000078	Root;Bacteria;Firmicutes;Clostridia;Clostridiales;Defluviitaleaceae;Defluviitaleaceae_UCG-011;Lachnospiraceae_bacterium_canine_oral_taxon_106	0.8
Otu000079	Root;Bacteria;Tenericutes;Mollicutes;Mycoplasmatales;Mycoplasmataceae;Mycoplasma	0.99
Otu000080	Root;Bacteria;Firmicutes;Clostridia;Clostridiales;Peptostreptococcaceae;Peptostreptococcus;uncultured_bacterium	0.93
Otu000081	Root;Bacteria;Firmicutes;Bacilli;Bacillales;Staphylococcaceae;Jeotgalicoccus;uncultured_bacterium	0.99
Otu000082	Root;Bacteria;Firmicutes;Bacilli;Lactobacillales;Enterococcaceae;Vagococcus	0.95
Otu000083	Root;Bacteria;Firmicutes;Clostridia;Clostridiales;Ruminococcaceae	1
Otu000084	Root;Bacteria;Firmicutes;Bacilli;Lactobacillales;Lactobacillaceae;Lactobacillus;Lactobacillus_brevis	1
Otu000085	Root;Bacteria;Firmicutes;Erysipelotrichia;Erysipelotrichales;Erysipelotrichaceae;Erysipelatoclostridium;Erysipelatoclostridium_ramosum	1
Otu000086	Root;Bacteria;Actinobacteria;Actinobacteria;Corynebacteriales;Corynebacteriaceae;Turicella;uncultured_bacterium	1
Otu000087	Root;Bacteria;Firmicutes;Clostridia;Clostridiales;Lachnospiraceae;Tyzzerella_3	1
Otu000088	Root;Bacteria;Proteobacteria;Gammaproteobacteria;Pasteurellales;Pasteurellaceae;Bibersteinia;uncultured_bacterium	1
Otu000089	Root;Bacteria;Bacteroidetes;Bacteroidia;Bacteroidales;Porphyromonadaceae;Tannerella;Tannerella_forsythia	1
Otu000090	Root;Bacteria;Proteobacteria;Betaproteobacteria;Burkholderiales;Comamonadaceae	1
Otu000091	Root;Bacteria;Proteobacteria;Gammaproteobacteria;Pseudomonadales;Moraxellaceae;Psychrobacter;Psychrobacter_faecalis	1
Otu000092	Root;Bacteria;Actinobacteria;Actinobacteria;Micrococcales;Micrococcaceae;Kocuria	0.91
Otu000093	Root;Bacteria;Firmicutes;Bacilli;Bacillales;Bacillaceae;Bacillus	0.94
Otu000094	Root;Bacteria;Firmicutes;Bacilli;Lactobacillales;Lactobacillaceae;Lactobacillus;Lactobacillus_acetotolerans	0.98
Otu000095	Root;Bacteria;Proteobacteria;Gammaproteobacteria;Pseudomonadales;Moraxellaceae;Acinetobacter	0.95
Otu000096	Root;Bacteria;Firmicutes;Clostridia;Clostridiales	1
Otu000097	Root;Bacteria;Firmicutes;Negativicutes;Selenomonadales;Veillonellaceae;Veillonella	0.98
Otu000098	Root;Bacteria;Bacteroidetes;Flavobacteriia;Flavobacteriales;Flavobacteriaceae;Capnocytophaga;uncultured_bacterium	0.83
Otu000099	Root;Bacteria;Firmicutes;Bacilli;Lactobacillales;Carnobacteriaceae;Alloiococcus;uncultured_bacterium	1
Otu000100	Root;Bacteria;Bacteroidetes;Flavobacteriia;Flavobacteriales;Flavobacteriaceae;Empedobacter;Empedobacter_falsenii_genomovar_2	0.85
Otu000101	Root;Bacteria;Firmicutes;Bacilli;Lactobacillales;Lactobacillaceae;Lactobacillus	0.99
Otu000102	Root;Bacteria;Proteobacteria;Gammaproteobacteria;Pasteurellales;Pasteurellaceae	1
Otu000103	Root;Bacteria;Actinobacteria;Actinobacteria;Actinomycetales;Actinomycetaceae;Actinomyces	1
Otu000104	Root;Bacteria;Proteobacteria;Alphaproteobacteria;Rickettsiales;Mitochondria;Oryza_sativa_Indica_Group	1
Otu000105	Root;Bacteria;Firmicutes;Bacilli;Bacillales;Paenibacillaceae;Paenibacillus	1
Otu000106	Root;Bacteria;Bacteroidetes;Flavobacteriia;Flavobacteriales;Flavobacteriaceae;Myroides	0.95
Otu000107	Root;Bacteria;Firmicutes;Clostridia;Clostridiales;Ruminococcaceae;Anaerofilum;uncultured_bacterium	0.85
Otu000108	Root;Bacteria;Actinobacteria;Actinobacteria;Actinomycetales;Actinomycetaceae	1
Otu000109	Root;Bacteria;Actinobacteria;Actinobacteria;Propionibacteriales;Propionibacteriaceae;Propionibacterium;Propionibacterium_granulosum	0.93
Otu000110	Root;Bacteria;Proteobacteria;Betaproteobacteria;Burkholderiales;Oxalobacteraceae	0.98
Otu000111	Root;Bacteria;Firmicutes;Bacilli;Lactobacillales	1
Otu000112	Root;Bacteria;Proteobacteria;Gammaproteobacteria;Enterobacteriales;Enterobacteriaceae	0.99
Otu000113	Root;Bacteria;Actinobacteria;Actinobacteria;Micrococcales;Microbacteriaceae;Leucobacter	0.82
Otu000114	Root;Bacteria;Proteobacteria;Alphaproteobacteria;Sphingomonadales;Sphingomonadaceae;Sphingomonas	0.88
Otu000115	Root;Bacteria;Firmicutes;Clostridia;Clostridiales;Family_XI;Helcococcus	1
Otu000116	Root;Bacteria;Proteobacteria;Gammaproteobacteria;Pasteurellales;Pasteurellaceae;Pasteurella;Pasteurella_oralis	0.97
Otu000117	Root;Bacteria;Firmicutes;Clostridia;Clostridiales;Peptostreptococcaceae;Peptoclostridium;Peptostreptococcaceae_bacterium_feline_oral_taxon_015	0.98
Otu000118	Root;Bacteria;Proteobacteria;Betaproteobacteria;Burkholderiales;Oxalobacteraceae;Janthinobacterium	0.87
Otu000119	Root;Bacteria;Actinobacteria;Actinobacteria;Corynebacteriales;Corynebacteriaceae;Corynebacterium_1	0.98
Otu000120	Root;Bacteria;Proteobacteria;Betaproteobacteria;Burkholderiales;Comamonadaceae;Comamonas;Comamonas_terrigena	0.92
Otu000121	Root;Bacteria;Firmicutes;Bacilli;Lactobacillales;Streptococcaceae;Streptococcus	0.97
Otu000122	Root;Bacteria;Proteobacteria;Betaproteobacteria;Burkholderiales;Alcaligenaceae;Achromobacter	0.95
Otu000123	Root;Bacteria;Proteobacteria;Gammaproteobacteria;Xanthomonadales;Xanthomonadaceae	1
Otu000124	Root;Bacteria;Firmicutes;Clostridia;Clostridiales;Family_XI;Anaerococcus	1
Otu000125	Root;Bacteria;Actinobacteria;Actinobacteria;Actinomycetales;Actinomycetaceae;Actinomyces;Actinomyces_canis	1
Otu000126	Root;Bacteria;Proteobacteria;Epsilonproteobacteria;Campylobacterales;Campylobacteraceae;Campylobacter;Campylobacter_rectus	0.81
Otu000127	Root;Bacteria;Proteobacteria;Gammaproteobacteria;Pasteurellales;Pasteurellaceae	0.99
Otu000128	Root;Bacteria;Firmicutes;Clostridia;Clostridiales;Lachnospiraceae	1
Otu000129	Root;Bacteria;Proteobacteria;Gammaproteobacteria;Pasteurellales;Pasteurellaceae	1
Otu000130	Root;Bacteria;Proteobacteria;Gammaproteobacteria;Pseudomonadales;Moraxellaceae;Moraxella;Moraxella_osloensis	1
Otu000131	Root;Bacteria;Proteobacteria;Betaproteobacteria;Burkholderiales;Burkholderiaceae;Lautropia;uncultured_bacterium	1
Otu000132	Root;Bacteria;Firmicutes;Bacilli;Bacillales;Staphylococcaceae;Staphylococcus	1
Otu000133	Root;Bacteria;Tenericutes;Mollicutes;Mycoplasmatales;Mycoplasmataceae;Mycoplasma	1
Otu000134	Root;Eukaryota	0.8
Otu000135	Root;Bacteria;Firmicutes;Bacilli;Bacillales;Family_XI;Gemella	1
Otu000136	Root;Bacteria;Firmicutes;Bacilli;Lactobacillales;Carnobacteriaceae;Dolosigranulum;uncultured_bacterium	1
Otu000137	Root;Bacteria;Firmicutes;Clostridia;Clostridiales;Lachnospiraceae	1
Otu000138	Root;Bacteria;Proteobacteria;Betaproteobacteria;Burkholderiales;Oxalobacteraceae	1
Otu000139	Root;Bacteria;Firmicutes;Bacilli;Lactobacillales;Carnobacteriaceae;Atopostipes;uncultured_bacterium	0.95
Otu000140	Root;Bacteria;Firmicutes;Bacilli;Lactobacillales;Lactobacillaceae;Lactobacillus	1
Otu000141	Root;Bacteria;Actinobacteria;Actinobacteria;Propionibacteriales;Propionibacteriaceae;Friedmanniella;uncultured_bacterium	0.85
Otu000142	Root;Bacteria;Bacteroidetes;Bacteroidia;Bacteroidales;Porphyromonadaceae;Porphyromonas	0.92
Otu000143	Root;Bacteria;Firmicutes;Bacilli;Lactobacillales;Lactobacillaceae;Lactobacillus	0.96
Otu000144	Root;Bacteria;Tenericutes;Mollicutes;Mycoplasmatales;Mycoplasmataceae;Ureaplasma	1
Otu000145	Root;Bacteria;Actinobacteria;Actinobacteria;Actinomycetales;Actinomycetaceae;Trueperella	1
Otu000146	Root;Bacteria;Proteobacteria;Gammaproteobacteria;Pasteurellales;Pasteurellaceae	1
Otu000147	Root;Bacteria;Actinobacteria;Actinobacteria;Corynebacteriales;Corynebacteriaceae;Corynebacterium_1;Corynebacterium_kroppenstedtii	0.85
Otu000148	Root;Bacteria;Actinobacteria;Actinobacteria;Actinomycetales;Actinomycetaceae;Actinomyces	1
Otu000149	Root;Bacteria;Firmicutes;Clostridia;Clostridiales;Clostridiaceae_1	1
Otu000150	Root;Bacteria;Firmicutes;Bacilli;Lactobacillales;Streptococcaceae;Lactococcus;Lactococcus_garvieae_ATCC_49156	1
Otu000151	Root;Bacteria;Proteobacteria;Betaproteobacteria;Burkholderiales;Alcaligenaceae;Alcaligenes	1
Otu000152	Root;Bacteria;Proteobacteria;Betaproteobacteria;Burkholderiales;Burkholderiaceae;Ralstonia;uncultured_proteobacterium	0.88
Otu000153	Root;Bacteria;Firmicutes;Bacilli;Bacillales;Bacillaceae;Bacillus	1
Otu000154	Root;Bacteria;Saccharibacteria;TM7_phylum_sp._oral_clone_FR058	0.82
Otu000155	Root;Bacteria;Proteobacteria;Betaproteobacteria;Burkholderiales;Comamonadaceae	1
Otu000156	Root;Bacteria;Firmicutes;Bacilli;Lactobacillales;Lactobacillaceae;Pediococcus;Pediococcus_damnosus	0.99
Otu000157	Root;Bacteria;Firmicutes;Clostridia;Clostridiales;Peptostreptococcaceae;Peptoclostridium	0.85
Otu000158	Root;Bacteria;Firmicutes;Bacilli;Bacillales;Listeriaceae;Brochothrix;Brochothrix_thermosphacta	1
Otu000159	Root;Bacteria;Proteobacteria;Alphaproteobacteria;Caulobacterales;Caulobacteraceae;Brevundimonas;Brevundimonas_diminuta	0.99
Otu000160	Root	1
Otu000161	Root;Bacteria;Bacteroidetes;Flavobacteriia;Flavobacteriales;Flavobacteriaceae;Capnocytophaga	1
Otu000162	Root;Bacteria;Firmicutes;Bacilli;Bacillales;Staphylococcaceae;Macrococcus	0.97
Otu000163	Root;Bacteria;Firmicutes;Clostridia;Clostridiales;Lachnospiraceae;Lachnospira;uncultured_bacterium	0.98
Otu000164	Root;Bacteria;Firmicutes;Bacilli;Bacillales;Staphylococcaceae;Staphylococcus	1
Otu000165	Root;Bacteria;Bacteroidetes;Bacteroidia;Bacteroidales;Bacteroidaceae;Bacteroides	1
Otu000166	Root;Bacteria;Actinobacteria;Actinobacteria;Corynebacteriales;Corynebacteriaceae;Corynebacterium_1;Corynebacterium_variabile_DSM_44702	0.92
Otu000167	Root;Bacteria;Firmicutes;Clostridia;Clostridiales;Peptostreptococcaceae;Peptoclostridium	0.8
Otu000168	Root;Bacteria;Proteobacteria;Betaproteobacteria;Burkholderiales;Comamonadaceae	1
Otu000169	Root;Bacteria;Proteobacteria;Gammaproteobacteria;Enterobacteriales;Enterobacteriaceae;Morganella	0.98
Otu000170	Root;Bacteria;Proteobacteria;Gammaproteobacteria;Pseudomonadales;Moraxellaceae;Acinetobacter	1
Otu000171	Root;Bacteria;Proteobacteria;Betaproteobacteria;Nitrosomonadales;Nitrosomonadaceae;uncultured	0.95
Otu000172	Root;Bacteria;Firmicutes;Erysipelotrichia;Erysipelotrichales;Erysipelotrichaceae;Erysipelotrichaceae_UCG-003;uncultured_bacterium	1
Otu000173	Root;Bacteria;Firmicutes;Clostridia;Clostridiales;Family_XI;Tissierella	0.8
Otu000174	Root;Bacteria;Firmicutes;Bacilli;Bacillales;Staphylococcaceae;Staphylococcus	1
Otu000175	Root;Bacteria;Firmicutes;Bacilli;Bacillales;Bacillaceae;Bacillus	1
Otu000176	Root;Bacteria;Proteobacteria;Betaproteobacteria;Neisseriales;Neisseriaceae;uncultured	0.97
Otu000177	Root;Bacteria;Proteobacteria;Gammaproteobacteria;Pseudomonadales;Pseudomonadaceae;Pseudomonas;Pseudomonas_graminis	0.81
Otu000178	Root;Bacteria;Actinobacteria;Actinobacteria;Micrococcales;Microbacteriaceae	0.94
Otu000179	Root;Bacteria;Firmicutes;Bacilli;Bacillales;Bacillaceae;Bacillus	0.99
Otu000180	Root;Bacteria;Proteobacteria;Gammaproteobacteria;Pasteurellales;Pasteurellaceae;Pasteurella	0.93
Otu000181	Root;Bacteria;Proteobacteria;Gammaproteobacteria;Pseudomonadales;Moraxellaceae;Moraxella	1
Otu000182	Root;Bacteria;Actinobacteria;Actinobacteria;Micrococcales;Dermacoccaceae;Dermacoccus;Dermacoccus_nishinomiyaensis	0.86
Otu000183	Root;Bacteria;Firmicutes;Bacilli;Bacillales;Bacillaceae	0.82
Otu000184	Root;Bacteria;Actinobacteria;Actinobacteria;Frankiales;uncultured;uncultured_bacterium	0.85
Otu000185	Root;Bacteria;Actinobacteria;Actinobacteria;Corynebacteriales;Nocardiaceae	0.83
Otu000186	Root;Bacteria;Firmicutes;Negativicutes;Selenomonadales;Veillonellaceae;Dialister	1
Otu000187	Root;Bacteria;Proteobacteria;Gammaproteobacteria;Pseudomonadales;Moraxellaceae;Alkanindiges	0.93
Otu000188	Root;Bacteria;Firmicutes;Negativicutes;Selenomonadales;Veillonellaceae;Veillonella;uncultured_organism	0.99
Otu000189	Root;Bacteria;Firmicutes;Bacilli;Lactobacillales;Streptococcaceae;Streptococcus	1
Otu000190	Root;Bacteria;Firmicutes;Bacilli;Lactobacillales;Streptococcaceae;Lactococcus;uncultured_Lactococcus_sp.	0.88
Otu000191	Root;Bacteria;Proteobacteria;Alphaproteobacteria;Rhodobacterales;Rhodobacteraceae;Paracocccus	0.97
Otu000192	Root;Bacteria;Firmicutes;Clostridia;Clostridiales;Lachnospiraceae	1
Otu000193	Root;Bacteria;Firmicutes;Bacilli;Bacillales;Planococcaceae	1
Otu000194	Root;Bacteria;Actinobacteria;Actinobacteria;Frankiales;Nakamurellaceae;Nakamurella	0.83
Otu000195	Root;Bacteria;Proteobacteria;Betaproteobacteria;Burkholderiales;Comamonadaceae;Diaphorobacter;uncultured_bacterium	0.99
Otu000196	Root;Bacteria;Firmicutes;Bacilli;Bacillales;Planococcaceae;Sporosarcina;uncultured_bacterium	1
Otu000197	Root;Bacteria;Bacteroidetes;Bacteroidia;Bacteroidales;Prevotellaceae;Prevotella;Prevotella_pallens	0.82
Otu000198	Root;Bacteria;Proteobacteria;Gammaproteobacteria;Enterobacteriales;Enterobacteriaceae	1
Otu000199	Root;Bacteria;Firmicutes;Bacilli;Lactobacillales;Streptococcaceae;Streptococcus;Streptococcus_agalactiae	0.96
Otu000200	Root;Bacteria;Firmicutes;Bacilli;Lactobacillales;Aerococcaceae;Aerococcus;Aerococcus_viridans	0.89
Otu000201	Root;Bacteria;Proteobacteria;Gammaproteobacteria;Pasteurellales;Pasteurellaceae;Pasteurella	0.8
Otu000202	Root;Bacteria;Actinobacteria;Actinobacteria;Micrococcales;Brevibacteriaceae;Brevibacterium	0.95
Otu000203	Root;Bacteria;Actinobacteria;Actinobacteria;Corynebacteriales;Corynebacteriaceae;Corynebacterium_1	1
Otu000204	Root;Bacteria;Proteobacteria;Betaproteobacteria;Burkholderiales;Oxalobacteraceae	1
Otu000205	Root;Bacteria;Firmicutes;Clostridia;Clostridiales;Family_XI;Peptoniphilus;Peptoniphilus_methioninivorax	0.89
Otu000206	Root;Bacteria;Firmicutes;Bacilli;Bacillales;Bacillaceae;Anoxybacillus;Anoxybacillus_flavithermus	0.92
Otu000207	Root;Bacteria;Proteobacteria;Alphaproteobacteria;Rhodobacterales;Rhodobacteraceae	1
Otu000208	Root;Eukaryota	0.83
Otu000209	Root;Bacteria;Firmicutes;Bacilli;Lactobacillales;Leuconostocaceae;Weissella;Weissella_hellenica	0.99
Otu000210	Root;Bacteria;Bacteroidetes;Flavobacteriia;Flavobacteriales;Flavobacteriaceae;Flavobacterium	0.89
Otu000211	Root;Bacteria;Firmicutes;Clostridia;Thermoanaerobacterales;Family_III;Thermoanaerobacterium	1
Otu000212	Root;Bacteria;Cyanobacteria;Chloroplast;Pisum_sativum_(pea)	0.9
Otu000213	Root;Bacteria;Actinobacteria;Actinobacteria;Micrococcales;Microbacteriaceae	1
Otu000214	Root;Bacteria;Bacteroidetes;Flavobacteriia;Flavobacteriales;Flavobacteriaceae;Cloacibacterium;uncultured_bacterium	0.97
Otu000215	Root;Bacteria;Firmicutes;Clostridia;Clostridiales;Lachnospiraceae	1
Otu000216	Root;Bacteria;Proteobacteria;Gammaproteobacteria;Pseudomonadales;Moraxellaceae;Acinetobacter	1
Otu000217	Root;Bacteria;Deinococcus-Thermus;Deinococci;Deinococcales;Deinococcaceae;Deinococcus	1
Otu000218	Root;Bacteria;Proteobacteria;Gammaproteobacteria;Pseudomonadales;Moraxellaceae;Acinetobacter;Acinetobacter_sp._CIP_56.2	0.89
Otu000219	Root;Bacteria;Bacteroidetes;Bacteroidia;Bacteroidales;Prevotellaceae;Prevotella_9	1
Otu000220	Root;Bacteria;Proteobacteria;Gammaproteobacteria;Aeromonadales;Aeromonadaceae;Aeromonas;Aeromonas_caviae	0.85
Otu000221	Root;Bacteria;Fusobacteria;Fusobacteriia;Fusobacteriales	1
Otu000222	Root;Bacteria;Actinobacteria;Actinobacteria;Pseudonocardiales;Pseudonocardiaceae;Pseudonocardia;uncultured_bacterium	0.82
Otu000223	Root;Bacteria;Proteobacteria;Betaproteobacteria;Burkholderiales;Comamonadaceae;Acidovorax	0.96
Otu000224	Root;Bacteria;Firmicutes;Bacilli;Lactobacillales;Carnobacteriaceae;Trichococcus;uncultured_Trichococcus_sp.	1
Otu000225	Root;Bacteria;Firmicutes;Clostridia;Clostridiales;Family_XI	0.89
Otu000226	Root;Bacteria;Bacteroidetes;Bacteroidia;Bacteroidales	1
Otu000227	Root;Bacteria;Firmicutes;Negativicutes;Selenomonadales;Veillonellaceae;Veillonella;Veillonella_sp._oral_taxon_780	0.92
Otu000228	Root;Bacteria;Actinobacteria;Actinobacteria;Corynebacteriales;Nocardiaceae;Gordonia	0.94
Otu000229	Root;Bacteria;Actinobacteria;Coriobacteriia;Coriobacteriales;Coriobacteriaceae;Collinsella	1
Otu000230	Root;Bacteria;Proteobacteria;Gammaproteobacteria;Enterobacteriales;Enterobacteriaceae	1
Otu000231	Root;Bacteria;Proteobacteria;Gammaproteobacteria;Xanthomonadales;Xanthomonadaceae;Luteibacter	0.96
Otu000232	Root;Bacteria;Proteobacteria;Alphaproteobacteria;Rhodospirillales	0.89
Otu000233	Root;Bacteria;Firmicutes;Bacilli;Bacillales;Planococcaceae;Sporosarcina	0.94
Otu000234	Root;Bacteria;Firmicutes;Negativicutes;Selenomonadales;Veillonellaceae;Veillonella	0.99
Otu000235	Root;Bacteria;Firmicutes;Bacilli;Bacillales	0.96
Otu000236	Root;Bacteria;Proteobacteria;Gammaproteobacteria;Pseudomonadales;Moraxellaceae;Alkanindiges	0.89
Otu000237	Root;Bacteria;Firmicutes;Clostridia;Clostridiales;Lachnospiraceae;uncultured;Lachnospiraceae_bacterium_feline_oral_taxon_008	0.95
Otu000238	Root	1
Otu000239	Root;Bacteria	1
Otu000240	Root;Bacteria;Proteobacteria;Betaproteobacteria;Neisseriales;Neisseriaceae;Neisseria	1
Otu000241	Root;Bacteria;Actinobacteria;Actinobacteria;Micrococcales;Micrococcaceae;Rothia	0.99
Otu000242	Root;Bacteria;Bacteroidetes;Bacteroidia;Bacteroidales;Bacteroidaceae;Bacteroides;Bacteroides_plebeius	1
Otu000243	Root;Bacteria;Firmicutes;Bacilli;Bacillales;Staphylococcaceae;Staphylococcus	1
Otu000244	Root;Bacteria;Actinobacteria;Coriobacteriia;Coriobacteriales;Coriobacteriaceae	1
Otu000245	Root;Bacteria;Firmicutes;Clostridia;Clostridiales;Peptostreptococcaceae	0.83
Otu000246	Root;Bacteria;Proteobacteria;Alphaproteobacteria;Rhizobiales;Methylobacteriaceae;Microvirga	0.96
Otu000247	Root;Bacteria;Firmicutes;Bacilli;Lactobacillales;Leuconostocaceae;Weissella;Weissella_ghanensis	1
Otu000248	Root;Bacteria;Firmicutes;Clostridia;Clostridiales;Ruminococcaceae;[Eubacterium]_coprostanoligenes_group	0.92
Otu000249	Root;Bacteria;Deinococcus-Thermus;Deinococci;Thermales;Thermaceae;Thermus;Thermus_thermophilus	0.94
Otu000250	Root;Bacteria;Bacteroidetes;Bacteroidia;Bacteroidales;Prevotellaceae;Prevotella;Prevotella_sp._oral_taxon_299_str._F0039	1
Otu000251	Root;Bacteria;Firmicutes;Erysipelotrichia;Erysipelotrichales;Erysipelotrichaceae;Erysipelatoclostridium;uncultured_bacterium	0.98
Otu000252	Root;Bacteria;Firmicutes;Bacilli;Bacillales;Bacillaceae;Bacillus	0.95
Otu000253	Root;Bacteria;Proteobacteria;Gammaproteobacteria;Pseudomonadales;Pseudomonadaceae;Pseudomonas;Pseudomonas_psychrotolerans	0.98
Otu000254	Root;Bacteria;Proteobacteria;Alphaproteobacteria;Sphingomonadales;Sphingomonadaceae;Novosphingobium;uncultured_organism	0.8
Otu000255	Root;Eukaryota	0.87
Otu000256	Root;Bacteria;Actinobacteria;Actinobacteria;Corynebacteriales;Corynebacteriaceae;Corynebacterium;Corynebacterium_sp._canine_oral_taxon_423	0.98
Otu000257	Root;Eukaryota	0.84
Otu000258	Root;Bacteria;Actinobacteria;Actinobacteria;Corynebacteriales;Mycobacteriaceae;Mycobacterium	1
Otu000259	Root;Bacteria;Actinobacteria;Actinobacteria;Corynebacteriales;Corynebacteriaceae;Corynebacterium_1	0.98
