# Supplementary material for: Microbiome disturbance and resilience dynamics of the upper respiratory tract during influenza A virus infection
Source: Nat Commun. 2020 May 21;11:2537. doi: 10.1038/s41467-020-16429-9 (PMC7242466; doi:10.1038/s41467-020-16429-9)
Supplement: Supplementary file 4 — Source Data [file 41467_2020_16429_MOESM4_ESM.zip › Source_Data_FLUMB_final_tables_NCOMMS-19-14037D/Figure4_ferrets_taxa_breakdown.xlsx]

## Sheet: Figure 4A
Figure 4A. Percent body weights of groups of 7 ferrets mock inoculated (uninfected) or intranasally infected with 1X106 pfu of influenza A/Neth/602/09 virus
		days post infection
	tag	-1	0	1	2	3	4	5	6	7	8	9	10	11	12	13	14
mock	582		1376	1393	1390	1377	1398	1401	1390	1415	1379	1385	1393	1395	1421	1422	1397
	584		967	986	974	970	985	976	961	982	965	972	956	963	970	967	960
	585		1102	1134	1115	1109	1129	1107	1125	1113	1087	1101	1121	1122	1135	1121	1122
	590		1188	1242	1211	1211	1218	1250	1226	1221	1191	1190	1166	1202	1212	1230	1201
	591		1109	1196	1162	1145	1139	1175	1172	1186	1132	1161	1164	1171	1163	1173	1146
	592		1098	1209	1178	1168	1176	1204	1209	1202	1143	1204	1203	1223	1260	1216	1172
	593		1028	1103	1068	1067	1066	1122	1090	1122	1051	1076	1099	1088	1112	1108	1094
NL/602	595		1282	1273	1202	1216	1205	1229	1217	1243	1245	1255	1257	1251	1263	1255	1244
	596		1436	1420	1345	1337	1318	1326	1297	1326	1352	1366	1362	1360	1382	1365	1385
	589		1243	1262	1196	1204	1197	1200	1167	1194	1191	1209	1194	1213	1218	1217	1206
	588		1288	1333	1312	1239	1228	1220	1242	1265	1243	1271	1282	1287	1270	1271	1278
	586		975	1017	999	945	960	1007	987	1004	1012	995	1003	1006	987	1018	1016
	581		1085	1105	1096	1052	1080	1087	1080	1113	1081	1094	1117	1109	1089	1129	1131
	587		994	1034	993	959	986	1005	972	1010	984	1010	1026	1022	1023	1043	1050
% of initial body weight
	tag
mock	582		100	101.235	101.017	100.073	101.599	101.817	101.017	102.834	100.218	100.654	101.235	101.381	103.27	103.343
	584		100	101.965	100.724	100.31	101.861	100.931	99.3795	101.551	99.7932	100.517	98.8625	99.5863	100.31	100
	585		100	102.904	101.18	100.635	102.45	100.454	102.087	100.998	98.6388	99.9093	101.724	101.815	102.995	101.724
	590		100	104.545	101.936	101.936	102.525	105.219	103.199	102.778	100.253	100.168	98.1481	101.178	102.02	103.535
	591		100	107.845	104.779	103.246	102.705	105.951	105.681	106.943	102.074	104.689	104.959	105.591	104.869	105.771
	592		100	110.109	107.286	106.375	107.104	109.654	110.109	109.472	104.098	109.654	109.563	111.384	114.754	110.747
	593		100	107.296	103.891	103.794	103.696	109.144	106.031	109.144	102.237	104.669	106.907	105.837	108.171	107.782
	average		100	105.128	102.973	102.338	103.134	104.738	103.929	104.817	101.045	102.894	103.057	103.825	105.199	104.7
	std dev		0	3.35007	2.44542	2.29303	1.87414	3.80056	3.62364	3.61129	1.84716	3.63031	4.2338	4.06801	4.87898	3.68225
NL/602	595		100	99.298	93.7598	94.8518	93.9938	95.8658	94.9298	96.9579	97.1139	97.8939	98.0499	97.5819	98.5179	97.8939
	596		100	98.8858	93.663	93.1058	91.7827	92.3398	90.3203	92.3398	94.1504	95.1253	94.8468	94.7075	96.2396	95.0557
	589		100	101.529	96.2188	96.8624	96.2993	96.5406	93.8858	96.0579	95.8166	97.2647	96.0579	97.5865	97.9887	97.9083
	588		100	103.494	101.863	96.1957	95.3416	94.7205	96.4286	98.2143	96.5062	98.6801	99.5342	99.9224	98.6025	98.6801
	586		100	104.308	102.462	96.9231	98.4615	103.282	101.231	102.974	103.795	102.051	102.872	103.179	101.231	104.41
	581		100	101.843	101.014	96.9585	99.5392	100.184	99.5392	102.581	99.6313	100.829	102.949	102.212	100.369	104.055
	587		100	104.024	99.8994	96.4789	99.1952	101.107	97.7867	101.61	98.994	101.61	103.219	102.817	102.918	104.93
	average		100	101.912	98.4114	95.9109	96.3733	97.72	96.303	98.6764	98.001	99.0649	99.647	99.7152	99.4094	100.419
	std dev		0	2.19261	3.79252	1.43881	2.89113	3.8998	3.66274	3.9263	3.15787	2.54258	3.47737	3.21605	2.23817	3.95741
		plaque assay input inoculum
		20 plaques		dil -4	titer = 10e6 PFU/ml			5x10e5 pfu/ferret

## Sheet: FIgure 4B
Figure 4B. Viral titers of nasal washes of ferrets infected with 1X106 pfu of A/Neth/602/09 virus.
	animal #	plaques	dilution	titer
day 1 pi.	#595	4	-1	200
	#596	118	-3		This was a big outlayer value so it was omitted
	#589	5	-1	250
	#588	10	-1	500
	#586	20	-1	1000
	#581	11	-1	550
	#587	72	-1	3600
day 3 pi.	595	89	-1	4450
	596	18	-1	900
	589	69	-2	34500
	588	6	-1	300
	586	48	-2	24000
	581	116	-2	58000
	587	6	-1	300
day 5 pi.	595	36	-1	1800
	596	34	-1	1700
	589	220	-1	11000
	588	48	-1	2400
	586	135	-1	6750
	581	51	-2	25500
	587	44	-1	2200
day 7 pi.	595	0	-1	10
	596	0	-1	10
	589	0	-1	10
	588	0	-1	10
	586	0	-1	10
	581	0	-1	10
	587	0	-1	10
Days	Titer	St Dev
1	1016.67	1297.18
3	17492.9	22394.4
5	7335.71	8725.95
7	10	0

## Sheet: Figure 4C-E
Figure 4C-D. Comprehensive taxonomic breakdown of an influenza infected (C, in bold) and uninfected ferret (D, in bold), at different timepoints
OTU_ID	InfectionState	Root;Bacteria;Actinobacteria;Actinobacteria;Actinomycetales	Root;Bacteria;Actinobacteria;Actinobacteria;Corynebacteriales	Root;Bacteria;Actinobacteria;Actinobacteria;Micrococcales	Root;Bacteria;Actinobacteria;Actinobacteria;Propionibacteriales	Root;Bacteria;Actinobacteria;Nitriliruptoria;Euzebyales	Root;Bacteria;Bacteroidetes;Bacteroidia;Bacteroidales	Root;Bacteria;Bacteroidetes;Flavobacteriia;Flavobacteriales	Root;Bacteria;Bacteroidetes;Sphingobacteriia;Sphingobacteriales	Root;Bacteria;Firmicutes;Bacilli;Bacillales	Root;Bacteria;Firmicutes;Bacilli;Lactobacillales	Root;Bacteria;Firmicutes;Clostridia;Clostridiales	Root;Bacteria;Firmicutes;Erysipelotrichia;Erysipelotrichales	Root;Bacteria;Firmicutes;Negativicutes;Selenomonadales	Root;Bacteria;Proteobacteria;Alphaproteobacteria;Caulobacterales	Root;Bacteria;Proteobacteria;Alphaproteobacteria;Rhizobiales	Root;Bacteria;Proteobacteria;Alphaproteobacteria;Rickettsiales	Root;Bacteria;Proteobacteria;Alphaproteobacteria;Sphingomonadales	Root;Bacteria;Proteobacteria;Betaproteobacteria;Burkholderiales	Root;Bacteria;Proteobacteria;Betaproteobacteria;Neisseriales	Root;Bacteria;Proteobacteria;Betaproteobacteria;Nitrosomonadales	Root;Bacteria;Proteobacteria;Deltaproteobacteria;Desulfuromonadales	Root;Bacteria;Proteobacteria;Epsilonproteobacteria;Campylobacterales	Root;Bacteria;Proteobacteria;Gammaproteobacteria;Cardiobacteriales	Root;Bacteria;Proteobacteria;Gammaproteobacteria;Enterobacteriales	Root;Bacteria;Proteobacteria;Gammaproteobacteria;Pasteurellales	Root;Bacteria;Proteobacteria;Gammaproteobacteria;Pseudomonadales	Root;Bacteria;Proteobacteria;Gammaproteobacteria;Xanthomonadales	Root;Bacteria;Tenericutes;Mollicutes;Mycoplasmatales
581_0d	Infected	0.00744568	0.0147394	0	0.00805349	0.00060781	0.0183863	0.0401155	0.00273515	0.0361647	0.0771919	0.600517	0.00243124	0.000151953	0	0.00258319	0.000455858	0.000151953	0.0338854	0.00714177	0	0.000151953	0.000911716	0.00471053	0.0232487	0.0133718	0.0688345	0.0153472	0.003191
581_14d	Infected	0.00604321	0.0191872	0.00105756	0.0317268	0.000453241	0.0202447	0.0469859	0.00498565	0.0484968	0.0472881	0.601753	0.0117843	0.00423025	0	0.00030216	0.00196404	0	0.0178275	0.00453241	0	0.00030216	0.000453241	0.00271944	0.026288	0.00830941	0.0548421	0.00332376	0.00181296
581_1d	Infected	0.00204673	0.00460515	0.000341122	0.00545796	0.000682245	0.00955142	0.0228552	0.00136449	0.0617431	0.136961	0.331912	0.00102337	0.00136449	0	0	0	0	0.0695889	0.00358178	0	0.000511683	0	0.0030701	0.0743647	0.0107454	0.236739	0.00545796	0.00272898
581_3d	Infected	0.00165289	0.00165289	0	0.00595041	0.000330579	0.0109091	0.0132231	0	0.00991736	0.112727	0.52	0.000661157	0.00363636	0	0	0	0	0.00661157	0.00429752	0	0	0	0.000661157	0.0555372	0.0413223	0.186446	0.000991736	0
581_5d	Infected	0.00589102	0.00547023	0.00147275	0.00547023	0.00168315	0.0162003	0.0458658	0.000841574	0.0372396	0.0919419	0.442878	0.00063118	0.00189354	0	0.000210393	0	0	0.0340837	0.00210393	0	0	0	0.00126236	0.0521776	0.00525984	0.232064	0.00168315	0.00820534
581_7d	Infected	0.000385654	0.000578481	0	0.000964134	0	0.00231392	0.147127	0	0.00443502	0.109718	0.115696	0.000192827	0	0	0	0	0	0.0223679	0.000385654	0	0	0	0	0.0530274	0.000192827	0.540879	0	0.000578481
582_0d	Uninfected	0.012071	0.0222452	0.0027591	0.00844973	0.0067253	0.0829453	0.0287981	0.0289705	0.00827729	0.0346611	0.559924	0.000862218	0.000517331	0.0012071	0.00965684	0	0	0.0436282	0.0137955	0	0	0.000862218	0.00448353	0.0239696	0.0279359	0.0339714	0.0231074	0.00465598
582_14d	Uninfected	0.0182149	0.0550091	0.00728597	0.0650273	0.0010929	0.0480874	0.048816	0.0111111	0.0253188	0.0500911	0.5051	0.00528233	0.00200364	0	0.00200364	0.00309654	0	0.0249545	0.00874317	0.000182149	0	0.00619308	0.00910747	0.00637523	0.0173042	0.012204	0.00856102	0.00382514
582_1d	Uninfected	0.0186863	0.0124575	0.00226501	0.00679502	0	0.000566251	0.0413364	0.011325	0.0277463	0.0781427	0.61778	0.0152888	0	0.0011325	0.00169875	0	0	0.0436014	0.00226501	0	0	0.00453001	0.00339751	0.0107588	0.0141563	0.0515289	0.00849377	0.00962627
582_3d	Uninfected	0.00169396	0.00545831	0.000188218	0.00395257	0.00169396	0.0195746	0.0188218	0.000188218	0.00583474	0.317523	0.487672	0.00677583	0	0	0.000188218	0.0031997	0.000376435	0.0156221	0.00414079	0	0	0	0.00621118	0.00734049	0.014681	0.017316	0.00225861	0.00677583
582_5d	Uninfected	0.00821355	0.0107803	0.0022245	0.0349076	0.0032512	0.0318275	0.0225873	0.00205339	0.0301164	0.0805955	0.396988	0.00752909	0.00410678	0.00171116	0.00102669	0	0.000855578	0.0188227	0.00427789	0.00290897	0.000342231	0.000342231	0.00308008	0.130732	0.0148871	0.169405	0.00924025	0.000513347
582_7d	Uninfected	0.00246305	0.0151067	0.000492611	0.0482759	0.000821018	0.00968801	0.008867	0.000821018	0.0157635	0.0880131	0.379967	0.00525452	0.00131363	0	0	0.000164204	0.000821018	0.388342	0.00262726	0	0	0	0.000492611	0.00311987	0.00607553	0.00985222	0.00229885	0.000492611
584_0d	Uninfected	0.00852776	0.0199517	0.00176991	0.00595334	0.00353982	0.297345	0.0408689	0.0265487	0.00868866	0.0331456	0.272245	0.000321802	0.000965406	0	0.00836685	0	0.000321802	0.0352373	0.00772325	0	0.000160901	0.00241352	0.00370072	0.0186645	0.0693484	0.0738536	0.0188254	0.00707965
584_14d	Uninfected	0.0123578	0.0272656	0.00137309	0.00451157	0.00255002	0.0421734	0.0482542	0.0105924	0.011377	0.0413888	0.599647	0.00902315	0.00117693	0.000588466	0.00666928	0.00196155	0	0.0329541	0.00313849	0	0	0.00156924	0.0035308	0.0105924	0.00863084	0.0406042	0.00451157	0.0345233
584_1d	Uninfected	0.00474496	0.00450771	0	0.00830368	0.000711744	0.0104389	0.0175563	0.00403321	0.0118624	0.0175563	0.675445	0.1293	0.00237248	0	0	0.000237248	0	0.0116251	0.000474496	0	0	0.000237248	0.00189798	0.00711744	0.0130486	0.0232503	0.00237248	0.00925267
584_3d	Uninfected	0.00401687	0.0046194	0.000200844	0.00180759	0.000200844	0.0245029	0.0146616	0.00120506	0.00281181	0.0984133	0.769231	0.00943965	0.000200844	0	0.00100422	0	0	0.0190801	0.00200844	0	0	0	0.00100422	0.00401687	0.00542278	0.00562362	0.00100422	0.00542278
584_5d	Uninfected	0.00235571	0.00206125	0.00073616	0.00426973	0.00073616	0.0100118	0.00750883	0	0.00691991	0.0315077	0.869258	0.0036808	0	0	0	0.000147232	0	0.00618375	0.00132509	0	0	0.000441696	0.000883392	0.0107479	0.00500589	0.0244405	0.00073616	0.00161955
584_7d	Uninfected	0.00167348	0.0498327	0.00334697	0.162886	0.00111566	0.0286352	0.0286352	0	0.0200818	0.0606173	0.559316	0.00427668	0	0	0.006508	0	0.00167348	0.0165489	0.000185943	0	0.000185943	0	0.00316103	0.0133879	0.00502045	0.0159911	0.00148754	0.00167348
585_0d	Uninfected	0.0176597	0.0455648	0.00175249	0.0119978	0.00283095	0.0450256	0.0581019	0.029388	0.00957131	0.0787274	0.380561	0	0	0.000674036	0.018199	0.000134807	0.000808843	0.0781882	0.0102453	0.00121327	0.000674036	0.00107846	0.00647075	0.037072	0.0246697	0.0661903	0.0353195	0.00485306
585_14d	Uninfected	0.0121003	0.0468453	0.00518583	0.0905791	0.00155575	0.0238548	0.0267934	0.00449438	0.0568712	0.0458081	0.554019	0.0110631	0.00155575	0	0.00380294	0	0	0.0212619	0.00622299	0	0	0.000518583	0.000345722	0.0103717	0.0039758	0.0143475	0.0140017	0.00190147
585_1d	Uninfected	0.0083457	0.0417285	0.00445104	0.0246662	0.0027819	0.0192878	0.0337537	0.0157641	0.00964392	0.0313427	0.536907	0.009273	0.00018546	0	0.00055638	0	0	0.0595326	0.0153932	0	0	0	0.00723294	0.013724	0.0153932	0.103116	0.00537834	0.00519288
585_3d	Uninfected	0.00355273	0.00617053	0.000186986	0.00579656	0.000186986	0.0252431	0.0226253	0.00112191	0.0299177	0.201758	0.408377	0.00448766	0.00280479	0	0.00112191	0.000747943	0.000747943	0.140987	0.00299177	0	0.000186986	0	0.000934929	0.0185116	0.0170157	0.0729245	0.00373972	0.00448766
585_5d	Uninfected	0.00727102	0.0134866	0.00445643	0.0314296	0	0.0185294	0.0219303	0	0.0123138	0.0676674	0.652867	0.00539463	0	0.000703647	0	0.000234549	0.000703647	0.0197021	0.0137211	0	0.000234549	0.00234549	0.00152457	0.0925296	0.00574645	0.00867832	0.00304914	0.00316641
585_7d	Uninfected	0.00885122	0.00885122	0.000753296	0.0233522	0.000564972	0.0242938	0.0323917	0.000188324	0.0180791	0.138041	0.670621	0.00546139	0.00094162	0	0.000564972	0.000188324	0	0.019774	0.00433145	0	0	0	0.00244821	0.00357815	0.00433145	0.0112994	0.00320151	0.00131827
586_0d	Infected	0.00822986	0.00866301	0.000288767	0.00606411	0.0017326	0.0228126	0.0267109	0.000577534	0.0753682	0.0847531	0.581432	0.000866301	0.000577534	0	0.0017326	0.00043315	0	0.0293098	0.00837424	0	0	0.000288767	0.00216575	0.0116951	0.0179036	0.0564539	0.0131389	0.00981808
586_14d	Infected	0.00354191	0.0141677	0.00286726	0.0131557	0.000337325	0.025974	0.0608872	0.0177096	0.249789	0.10086	0.292461	0.00758981	0.00202395	0.000337325	0.000337325	0.000337325	0.000168663	0.0222635	0.00067465	0	0	0.000168663	0.00101198	0.0446956	0.00826446	0.118401	0.00252994	0.00101198
586_1d	Infected	0.000925412	0.00185082	0.000185082	0.00388673	0	0.00259115	0.00962428	0.000185082	0.148251	0.054044	0.12345	0.000740329	0	0	0.000370165	0	0	0.177494	0.000555247	0	0.000370165	0	0.000185082	0.150842	0.00351656	0.315936	0	0
586_3d	Infected	0.0014476	0.00318471	0	0.00607991	0.000579039	0.0205559	0.0497973	0.000289519	0.0104227	0.120151	0.383613	0.000289519	0.00115808	0	0.000289519	0	0	0.015055	0.0014476	0	0	0.000289519	0.000289519	0.0729589	0.0153445	0.275043	0.000868558	0.000868558
586_5d	Infected	0.00167304	0.00167304	0.000478011	0.00454111	0.000239006	0.0133843	0.122132	0.000717017	0.043021	0.0685946	0.255975	0.00358509	0.000478011	0	0	0	0	0.0229446	0.000956023	0	0.000478011	0	0.000239006	0.0764818	0.0040631	0.359226	0.000956023	0.0121893
586_7d	Infected	0.00093985	0.00244361	0.00018797	0.00413534	0	0.00601504	0.162782	0.00018797	0.0140977	0.0964286	0.139474	0.00075188	0	0	0	0	0	0.018985	0.00056391	0	0.00056391	0	0.00037594	0.050188	0.00131579	0.495489	0.00018797	0
587_0d	Infected	0.0151461	0.0233428	0.00213828	0.00712758	0.000712758	0.0142552	0.054526	0.00481112	0.0276194	0.0634355	0.584996	0.00641483	0.00160371	0.00017819	0.000356379	0.000890948	0	0.0352815	0.0106914	0	0	0.000356379	0.00801853	0.0151461	0.0162153	0.0669993	0.0114041	0.00213828
587_14d	Infected	0.00792053	0.0182575	0.00134246	0.0127534	0.000939723	0.0233588	0.0817559	0.00295342	0.0585313	0.0491341	0.461941	0.0134246	0.00134246	0.000134246	0.000134246	0.000939723	0.000134246	0.0312794	0.00765203	0	0	0.00120822	0.00281917	0.0516848	0.0307424	0.108739	0.00308766	0.000536985
587_1d	Infected	0.00627353	0.00752823	0.00125471	0.0114716	0.00143395	0.0116508	0.0304714	0.000896218	0.0638107	0.121527	0.323714	0.00340563	0.00215092	0	0	0.000179244	0	0.0553863	0.00555655	0	0.000716974	0.000179244	0.0028679	0.0799426	0.0098584	0.225668	0.00501882	0.00322638
587_3d	Infected	0.00186567	0.0064262	0.000414594	0.0066335	0.000621891	0.0207297	0.01534	0.000207297	0.0213516	0.146144	0.409411	0.00165837	0.00145108	0	0.000414594	0	0.000207297	0.0145108	0.00186567	0	0	0.000414594	0.000207297	0.0706882	0.0134743	0.248549	0.00165837	0.00165837
587_5d	Infected	0.000506415	0.00033761	0	0.00135044	0	0.00151924	0.413234	0	0.101283	0.0357866	0.0594193	0.000844024	0.00033761	0	0	0	0.000168805	0.0369683	0.000168805	0	0.000675219	0.000168805	0	0.097738	0.00118163	0.245442	0.00033761	0.000506415
587_7d	Infected	0.000623441	0.00374065	0	0.0115337	0	0.00639027	0.413498	0	0.00467581	0.101777	0.107855	0.000467581	0.000623441	0	0	0	0	0.00841646	0.00015586	0	0.000467581	0	0.000623441	0.0225998	0.000779302	0.310474	0	0.000623441
588_0d	Infected	0.00771532	0.00913242	0.000314911	0.00881751	0.00251929	0.0229885	0.0423555	0.00866005	0.0324358	0.0571564	0.565738	0.0014171	0.000629822	0	0	0	0	0.0362148	0.00803023	0	0	0.000629822	0.00362148	0.0228311	0.015903	0.113368	0.0187372	0.00724295
588_14d	Infected	0.0061682	0.0133895	0.00330976	0.0224161	0.00105311	0.034903	0.0801866	0.00496465	0.0798857	0.0555138	0.412517	0.0117346	0.00300888	0	0.00195577	0.000752219	0	0.0302392	0.00180533	0	0	0.000601775	0.00135399	0.0693546	0.0284339	0.107718	0.00541598	0.00135399
588_1d	Infected	0.00340241	0.00603155	0	0.00340241	0.00108259	0.0176307	0.0352614	0.00108259	0.0666564	0.133158	0.298948	0.00123724	0.000463965	0	0	0.000463965	0.000154655	0.0569131	0.00386638	0	0	0.000154655	0.000927931	0.0767089	0.00556758	0.266471	0.00525827	0.00293845
588_3d	Infected	0.000234412	0.000703235	0	0.00257853	0	0.00750117	0.00445382	0	0.0164088	0.109001	0.188467	0	0.000468823	0	0	0	0.000234412	0.00468823	0.000234412	0	0.000468823	0	0	0.337787	0.00234412	0.316925	0.00164088	0
588_5d	Infected	0.000626566	0.00104428	0.000417711	0.00313283	0	0.00898079	0.0133668	0.000208855	0.0102339	0.037594	0.140142	0	0.000626566	0	0.000208855	0	0	0.00334169	0.0018797	0	0.00208855	0	0.000626566	0.713033	0.00208855	0.0509607	0.00146199	0.000417711
588_7d	Infected	0.00086003	0.00193507	0.000215008	0.00344012	0.000430015	0.0107504	0.120404	0.000215008	0.00795528	0.0969684	0.152655	0.00086003	0.00086003	0	0	0	0	0.0137605	0	0	0	0	0	0.0516018	0.000645023	0.531499	0.00086003	0
589_0d	Infected	0.000671479	0.0016787	0	0.00100722	0	0.00285379	0.00570757	0	0.0651335	0.128252	0.192547	0.000503609	0.00016787	0	0	0	0.00016787	0.0238375	0.000671479	0	0	0	0.000335739	0.0540541	0.00302166	0.516871	0.000839349	0
589_14d	Infected	0.00828157	0.0086001	0.00191113	0.0086001	0.000637044	0.00844083	0.0960344	0.0028667	0.0455487	0.0512821	0.324892	0.035993	0.000955566	0	0	0.00159261	0	0.0348782	0.00493709	0	0.000318522	0.000318522	0.00254818	0.10352	0.0391782	0.194617	0.00382226	0.000637044
589_1d	Infected	0.00296946	0.0052319	0.000424208	0.00862557	0.000848416	0.00707014	0.0139989	0.000848416	0.0616516	0.121041	0.333852	0.000989819	0.00127262	0.000141403	0	0	0.000141403	0.0479355	0.00395928	0	0	0	0.000989819	0.0769231	0.00848416	0.287472	0.00141403	0.00113122
589_3d	Infected	0.000183993	0.000551978	0	0.000367985	0	0.00220791	0.00404784	0	0.0220791	0.0870285	0.109108	0	0.000735971	0	0.000183993	0	0	0.0200552	0.000551978	0	0.000183993	0	0.000551978	0.234407	0.00128795	0.513523	0.00202392	0
589_5d	Infected	0.00122805	0.00171927	0	0.00270171	0.000122805	0.00859634	0.0741741	0.000614024	0.0464202	0.0697532	0.141103	0.000859634	0.000859634	0	0.000122805	0.000122805	0	0.0305784	0.000736829	0	0.000122805	0	0.000491219	0.0935773	0.00454378	0.513079	0.00110524	0.000368415
589_7d	Infected	0.00112918	0.00180668	0	0.00271003	0.000225836	0.00835592	0.36495	0	0.0135501	0.035682	0.132565	0.000677507	0	0	0	0	0	0.0514905	0.000903342	0	0.000451671	0	0.000225836	0.109079	0.000677507	0.260614	0.000903342	0
590_0d	Uninfected	0.0124573	0.00477816	0.00136519	0.0059727	0.00136519	0.0134812	0.0249147	0.00136519	0.0114334	0.0450512	0.695051	0.0206485	0.00187713	0.000170648	0.00153584	0.00102389	0.000511945	0.0235495	0.0056314	0	0.000170648	0	0.00392491	0.012628	0.0383959	0.0141638	0.00273038	0.0238908
590_14d	Uninfected	0.0112994	0.00992146	0.000413394	0.0155712	0.000413394	0.00303156	0.0238391	0.00261816	0.0337605	0.162602	0.384594	0.00620091	0.000413394	0.000413394	0.00179137	0.0112994	0.000275596	0.0308667	0.00606311	0	0	0.000137798	0.00206697	0.012264	0.0228745	0.137247	0.00330715	0.00179137
590_1d	Uninfected	0.002696	0.00679392	0.00097056	0.00765664	0.00075488	0.00744096	0.0254502	0.00625472	0.0116467	0.0174701	0.277796	0.00474496	0.00010784	0	0.00140192	0.00075488	0.112908	0.0799094	0.00237248	0	0	0	0.00258816	0.00636256	0.00722528	0.394371	0.00496064	0.00517632
590_3d	Uninfected	0.00169539	0.00423849	0.000282566	0.0049449	0.000141283	0.020486	0.0247245	0.000423849	0.00367335	0.466375	0.388528	0.00593388	0.000565131	0	0.000565131	0.00098898	0.000423849	0.013987	0.00353207	0	0	0.000282566	0.00169539	0.00395592	0.00720543	0.00593388	0.00141283	0.00692286
590_5d	Uninfected	0.00617602	0.00806313	0.00497512	0.00686224	0.00308801	0.0192143	0.018528	0	0.0159547	0.0739406	0.642992	0.0207583	0.00085778	0	0.000514668	0.00188712	0.000686224	0.0300223	0.00463201	0	0	0	0.001544	0.0221307	0.00600446	0.0636473	0.00394579	0.00188712
590_7d	Uninfected	0.00625416	0.0260812	0.00319361	0.101663	0.00106454	0.0214238	0.0151697	0.00093147	0.0234198	0.109381	0.566201	0.00665336	0.00106454	0.000665336	0.000266134	0.000266134	0	0.0165003	0.00439122	0	0.000399202	0	0.00106454	0.0183633	0.00359281	0.0303393	0.00625416	0.00133067
591_0d	Uninfected	0.00438262	0.00438262	0	0.00647866	0.00476372	0.00914634	0.0200076	0.00247713	0.0188643	0.0285823	0.73609	0.0108613	0	0	0	0.00114329	0.000190549	0.0314405	0.00800305	0	0	0	0.00228659	0.0455412	0.0158155	0.0222942	0.00971799	0.00514482
591_14d	Uninfected	0.00576416	0.011693	0.00131752	0.0111989	0.00016469	0.0156456	0.0378788	0.00296443	0.0273386	0.188076	0.358366	0.00411726	0.00016469	0	0	0.00197628	0.0016469	0.0232213	0.00411726	0	0.00016469	0.000988142	0.0016469	0.0120224	0.0192688	0.225296	0.00329381	0.00362319
591_1d	Uninfected	0.0071342	0.0123839	0.00161529	0.01373	0.000673038	0.0069996	0.0337865	0.0152107	0.00673038	0.0258447	0.692422	0.00444205	0.00107686	0	0.00255754	0.00148068	0	0.0510163	0.00686499	0	0.000269215	0.00161529	0.00551891	0.0172298	0.0149414	0.02746	0.01373	0.00848028
591_3d	Uninfected	0.00256946	0.00626305	0.000160591	0.00610246	0.000802955	0.0223221	0.0541192	0.000321182	0.00224827	0.292115	0.509395	0.0052995	0	0	0.000321182	0.000160591	0.000160591	0.0189497	0.00658423	0	0.000160591	0	0.0017665	0.00369359	0.0117231	0.00690541	0.00224827	0.00626305
591_5d	Uninfected	0.00861865	0.00743802	0.000708383	0.00590319	0.000236128	0.0155844	0.0269185	0.000708383	0.0081464	0.0789847	0.739551	0.0139315	0.0012987	0	0.00118064	0	0.000708383	0.0157025	0.00850059	0	0.000118064	0	0.00495868	0.00802834	0.0157025	0.0100354	0.0042503	0.00495868
591_7d	Uninfected	0.0050624	0.00518013	0.000588651	0.00529786	0.00011773	0.0198964	0.0331999	0.000941841	0.00965387	0.213445	0.611844	0.00953614	0.00035319	0.00023546	0.00011773	0.00259006	0	0.0157758	0.007417	0	0	0.00035319	0.00188368	0.0035319	0.020485	0.00364964	0.000941841	0.00176595
592_0d	Uninfected	0.00449746	0.00410637	0.000391083	0.00586625	0.000195542	0.00977708	0.0344153	0.00293312	0.00801721	0.039695	0.722722	0.00899492	0.000195542	0	0.000391083	0.000782167	0	0.0709816	0.00195542	0	0	0	0.00371529	0.00254204	0.0121236	0.00743058	0.00410637	0.021314
592_14d	Uninfected	0.0100978	0.0235615	0.000480846	0.0338195	0.00112197	0.0017631	0.055137	0.00256451	0.0753326	0.137843	0.400545	0.00288508	0.000320564	0	0.000480846	0.00128226	0.000160282	0.0201955	0.00817439	0	0	0.00080141	0.00240423	0.0134637	0.0213175	0.150505	0.00609072	0.00320564
592_1d	Uninfected	0.00443489	0.0099449	0.00295659	0.0111544	0	0.0118264	0.025131	0.0173364	0.0134391	0.0401828	0.65932	0.00631636	0.000403172	0	0.000940734	0.00470367	0.00309098	0.0286252	0.00309098	0	0.000134391	0.000403172	0.00241903	0.0149173	0.00954173	0.0463647	0.0119608	0.00510684
592_3d	Uninfected	0.00439015	0.00209964	0.000381752	0.00171789	0.000763504	0.0232869	0.0135522	0.000954381	0.00362665	0.4226	0.429471	0.0040084	0.000572628	0	0	0.000381752	0.000381752	0.0202329	0.00362665	0	0	0.000190876	0.000190876	0.00324489	0.0047719	0.0116434	0.00324489	0.00725329
592_5d	Uninfected	0.00503405	0.00661336	0.000789656	0.0105616	0.000987069	0.020531	0.0117461	0.00118448	0.0165828	0.0642582	0.666765	0.0085875	0.000789656	0	0.000493535	0.000888362	9.87069e-05	0.0208272	0.00779785	0	0	0.000296121	0.00157931	0.0207285	0.013128	0.0902181	0.00256638	0.00750173
592_7d	Uninfected	0.00428028	0.0236208	0.000317058	0.0561192	0.000158529	0.0160114	0.0217185	0.000158529	0.0421687	0.151554	0.574033	0.00951173	0	0.000317058	0.0011097	0.00174382	0.000158529	0.0252061	0.0158529	0	0.000158529	0.000792644	0.00285352	0.00301205	0.0114141	0.00697527	0.00634115	0.00190235
593_0d	Uninfected	0.00181951	0.00509461	0.000909753	0.00218341	0.00363901	0.0129185	0.0120087	0.000727802	0.00800582	0.0318413	0.442686	0.0121907	0	0	0.00309316	0.000363901	0.000545852	0.408297	0.00127365	0	0	0.000181951	0.00163755	0.00309316	0.0158297	0.00545852	0.00418486	0.00691412
593_14d	Uninfected	0.00803435	0.0114974	0.00083114	0.0083114	0.00290899	0.00554093	0.0356005	0.00637207	0.0448816	0.181604	0.453664	0.00318604	0	0.00041557	0.00138523	0.0018008	0.00110819	0.0205015	0.00554093	0	0	0.000692617	0.00346308	0.00637207	0.0146835	0.143095	0.00221637	0.00193933
593_1d	Uninfected	0.00321936	0.0103242	0.00044405	0.0053286	0.00122114	0.00555062	0.0163188	0.0062167	0.0140986	0.0486234	0.382882	0.00599467	0.000555062	0.000666075	0.00244227	0.0223135	0.00233126	0.0316385	0.00166519	0	0.000111012	0	0.00255329	0.00765986	0.0216474	0.0173179	0.0044405	0.00810391
593_3d	Uninfected	0.00311412	0.00348049	0.000183184	0.00476278	0.000915919	0.0278439	0.0381022	0.000915919	0.00201502	0.416926	0.382304	0.00439641	0.000183184	0	0	0.00238139	0.000183184	0.0216157	0.00604506	0.000183184	0	0.000549551	0.00146547	0.00329731	0.0166697	0.0067778	0.00457959	0.00970874
593_5d	Uninfected	0.0443594	0.00607971	0.000225175	0.00900698	0.00247692	0.0121594	0.0166629	0.000675524	0.00945733	0.0643999	0.712227	0.00765593	0.0018014	0.000450349	0.000675524	0.000225175	0.000225175	0.0184643	0.00337762	0	0	0.00112587	0.00225175	0.0101329	0.0105832	0.0378293	0.00202657	0.0108084
593_7d	Uninfected	0.00772135	0.0132121	0.0012011	0.0272821	0.000514756	0.0217914	0.0355182	0.000343171	0.0168154	0.181023	0.623542	0.00480439	0.000343171	0	0.000343171	0.000686342	0.000343171	0.012011	0.00583391	0	0	0.00223061	0.00137268	0.00171585	0.00514756	0.00377488	0.00394647	0.00188744
595_0d	Infected	0.00525077	0.00434546	0	0.00434546	0.00144849	0.00144849	0.0224516	0.00344016	0.130183	0.0635524	0.219084	0.00144849	0	0	0	0.000543183	0.000724244	0.0374796	0.00561289	0	0	0	0.000724244	0.0854608	0.00525077	0.399058	0.000905305	0.00199167
595_14d	Infected	0.00327169	0.00725462	0.00056899	0.00469417	0.000995733	0.014367	0.11835	0.00327169	0.0364154	0.0411095	0.33542	0.0133713	0.00056899	0	0.00113798	0.000853485	0.000426743	0.0278805	0.00170697	0	0.000426743	0.000711238	0.00170697	0.127881	0.0450925	0.191892	0.0027027	0.000995733
595_1d	Infected	0.000977836	0.00277053	0.00065189	0.00521512	0.00130378	0.00456323	0.0182529	0.00195567	0.0399283	0.178944	0.410039	0.00130378	0.00211864	0.000162973	0.00114081	0.000325945	0.000325945	0.041558	0.00554107	0.000162973	0	0	0.000488918	0.0726858	0.0102673	0.1853	0.00342243	0.00114081
595_3d	Infected	0.00138281	0.000921871	0	0.00184374	0.000691404	0.0115234	0.00967965	0	0.0315741	0.115695	0.237843	0.000921871	0.00115234	0	0	0.000230468	0	0.0172851	0.00184374	0	0.000460936	0.000230468	0.000230468	0.120765	0.00460936	0.436045	0.000921871	0.000691404
595_5d	Infected	0.00208799	0.00149142	0.000298285	0.000894855	0.001044	0.0149142	0.0357942	0	0.0399702	0.0853095	0.157793	0.001044	0.000745712	0	0.000447427	0	0	0.0213274	0.001044	0	0	0	0.000298285	0.0929157	0.001044	0.53736	0.00059657	0.00149142
595_7d	Infected	0.0010661	0.00248756	0	0.00302061	0.000177683	0.00586354	0.165778	0	0.0110163	0.0817342	0.129886	0.000355366	0.000355366	0	0	0	0	0.0323383	0.000355366	0	0	0	0.000177683	0.079602	0.000888415	0.483298	0	0.000355366
596_0d	Infected	0.000564175	0.00394922	0	0.00634697	0.000564175	0.00169252	0.0115656	0.00155148	0.0977433	0.102821	0.199295	0.00253879	0	0	0.00197461	0	0	0.0265162	0.00634697	0	0.000141044	0	0.000423131	0.0755994	0.00493653	0.448378	0.000987306	0.000846262
596_14d	Infected	0.00361555	0.010696	0.00210907	0.021392	0.00105453	0.0111479	0.0840615	0.00225972	0.0277192	0.0399217	0.241488	0.0135583	0	0	0.000602591	0	0	0.0304309	0.0031636	0	0	0.000150648	0.00331425	0.126996	0.0649292	0.142513	0.00165713	0.152305
596_1d	Infected	0.00173077	0.0025	0.000192308	0.0025	0	0.00326923	0.0163462	0.000192308	0.0863462	0.0928846	0.237308	0.00211538	0.000192308	0	0.000192308	0	0	0.0926923	0.000961538	0	0.000192308	0	0.000769231	0.188654	0.00403846	0.259808	0.000961538	0.000576923
596_3d	Infected	0.000988142	0.000790514	0.000395257	0.0055336	0.000395257	0.00928854	0.00849802	0.000197628	0.0166008	0.0843874	0.420949	0.000790514	0.00118577	0	0.000395257	0	0	0.00968379	0.000988142	0	0	0.000197628	0.000395257	0.100791	0.00889328	0.316206	0.00256917	0.00118577
596_5d	Infected	0.000729288	0.00116686	0.000437573	0.00204201	0.000583431	0.0116686	0.0217328	0	0.0526546	0.0771587	0.185677	0.0027713	0.000145858	0	0.00131272	0	0.000145858	0.0249417	0.0086056	0	0.000145858	0.000291715	0.001021	0.104872	0.00262544	0.493291	0.00145858	0.00160443
596_7d	Infected	0.00238217	0.00731666	0	0.0103794	0.000510465	0.0100391	0.196189	0	0.0297771	0.0580228	0.180364	0.00153139	0.000680619	0	0.000170155	0	0	0.0513868	0.00119108	0	0	0.000170155	0	0.0680619	0.00255232	0.368555	0.000170155	0.00612557

## Sheet: Figure 4F-G
Figure 4 (E-F). Relative Pseudomonas abundance across all infected (E) and uninfected (F) ferrets
				Infected							Uninfected
TP	581	586	587	588	589	595	596	582	584	585	590	591	592	593
Day0	0.0688345	0.0564539	0.0669993	0.113368	0.516871	0.399058	0.448378	0.0339714	0.0738536	0.0661903	0.0141638	0.0222942	0.00743058	0.00545851
Day1	0.236739	0.315936	0.225668	0.266471	0.287472	0.1853	0.259808	0.0515289	0.0232503	0.103116	0.394371	0.02746	0.0463647	0.0173179
Day3	0.186446	0.275043	0.248549	0.316925	0.513523	0.436045	0.316206	0.017316	0.00562362	0.0729245	0.00593388	0.00690541	0.0116434	0.0067778
Day5	0.232064	0.359226	0.245442	0.0509607	0.513079	0.53736	0.493291	0.169405	0.0244405	0.00867832	0.0636473	0.0100354	0.0902181	0.0378293
Day7	0.540879	0.495489	0.310474	0.531499	0.260614	0.483298	0.368555	0.00985222	0.0159911	0.0112994	0.0303393	0.00364964	0.00697527	0.00377488
Day14	0.0548421	0.118401	0.108739	0.107718	0.194617	0.191892	0.142513	0.012204	0.0406042	0.0143474	0.137247	0.225296	0.150505	0.143095
