# Supplementary material for: Microbiome disturbance and resilience dynamics of the upper respiratory tract during influenza A virus infection
Source: Nat Commun. 2020 May 21;11:2537. doi: 10.1038/s41467-020-16429-9 (PMC7242466; doi:10.1038/s41467-020-16429-9)
Supplement: Supplementary file 4 — Source Data [file 41467_2020_16429_MOESM4_ESM.zip › Source_Data_FLUMB_final_tables_NCOMMS-19-14037D/FigureS9_ferrets_taxa_breakdown.xlsx]

## Sheet: Sheet1
Figure S9. Comprehensive taxonomic breakdown for all 14 ferrets
OTU_ID	InfectionState	Root;Bacteria;Actinobacteria;Actinobacteria;Actinomycetales	Root;Bacteria;Actinobacteria;Actinobacteria;Corynebacteriales	Root;Bacteria;Actinobacteria;Actinobacteria;Micrococcales	Root;Bacteria;Actinobacteria;Actinobacteria;Propionibacteriales	Root;Bacteria;Actinobacteria;Nitriliruptoria;Euzebyales	Root;Bacteria;Bacteroidetes;Bacteroidia;Bacteroidales	Root;Bacteria;Bacteroidetes;Flavobacteriia;Flavobacteriales	Root;Bacteria;Bacteroidetes;Sphingobacteriia;Sphingobacteriales	Root;Bacteria;Firmicutes;Bacilli;Bacillales	Root;Bacteria;Firmicutes;Bacilli;Lactobacillales	Root;Bacteria;Firmicutes;Clostridia;Clostridiales	Root;Bacteria;Firmicutes;Erysipelotrichia;Erysipelotrichales	Root;Bacteria;Firmicutes;Negativicutes;Selenomonadales	Root;Bacteria;Proteobacteria;Alphaproteobacteria;Caulobacterales	Root;Bacteria;Proteobacteria;Alphaproteobacteria;Rhizobiales	Root;Bacteria;Proteobacteria;Alphaproteobacteria;Rickettsiales	Root;Bacteria;Proteobacteria;Alphaproteobacteria;Sphingomonadales	Root;Bacteria;Proteobacteria;Betaproteobacteria;Burkholderiales	Root;Bacteria;Proteobacteria;Betaproteobacteria;Neisseriales	Root;Bacteria;Proteobacteria;Betaproteobacteria;Nitrosomonadales	Root;Bacteria;Proteobacteria;Deltaproteobacteria;Desulfuromonadales	Root;Bacteria;Proteobacteria;Epsilonproteobacteria;Campylobacterales	Root;Bacteria;Proteobacteria;Gammaproteobacteria;Cardiobacteriales	Root;Bacteria;Proteobacteria;Gammaproteobacteria;Enterobacteriales	Root;Bacteria;Proteobacteria;Gammaproteobacteria;Pasteurellales	Root;Bacteria;Proteobacteria;Gammaproteobacteria;Pseudomonadales	Root;Bacteria;Proteobacteria;Gammaproteobacteria;Xanthomonadales	Root;Bacteria;Tenericutes;Mollicutes;Mycoplasmatales
581_0d	Infected	0.00744568	0.0147394	0	0.00805349	0.00060781	0.0183863	0.0401155	0.00273515	0.0361647	0.0771919	0.600517	0.00243124	0.000151953	0	0.00258319	0.000455858	0.000151953	0.0338854	0.00714177	0	0.000151953	0.000911716	0.00471053	0.0232487	0.0133718	0.0688345	0.0153472	0.003191
581_14d	Infected	0.00604321	0.0191872	0.00105756	0.0317268	0.000453241	0.0202447	0.0469859	0.00498565	0.0484968	0.0472881	0.601753	0.0117843	0.00423025	0	0.00030216	0.00196404	0	0.0178275	0.00453241	0	0.00030216	0.000453241	0.00271944	0.026288	0.00830941	0.0548421	0.00332376	0.00181296
581_1d	Infected	0.00204673	0.00460515	0.000341122	0.00545796	0.000682245	0.00955142	0.0228552	0.00136449	0.0617431	0.136961	0.331912	0.00102337	0.00136449	0	0	0	0	0.0695889	0.00358178	0	0.000511683	0	0.0030701	0.0743647	0.0107454	0.236739	0.00545796	0.00272898
581_3d	Infected	0.00165289	0.00165289	0	0.00595041	0.000330579	0.0109091	0.0132231	0	0.00991736	0.112727	0.52	0.000661157	0.00363636	0	0	0	0	0.00661157	0.00429752	0	0	0	0.000661157	0.0555372	0.0413223	0.186446	0.000991736	0
581_5d	Infected	0.00589102	0.00547023	0.00147275	0.00547023	0.00168315	0.0162003	0.0458658	0.000841574	0.0372396	0.0919419	0.442878	0.00063118	0.00189354	0	0.000210393	0	0	0.0340837	0.00210393	0	0	0	0.00126236	0.0521776	0.00525984	0.232064	0.00168315	0.00820534
581_7d	Infected	0.000385654	0.000578481	0	0.000964134	0	0.00231392	0.147127	0	0.00443502	0.109718	0.115696	0.000192827	0	0	0	0	0	0.0223679	0.000385654	0	0	0	0	0.0530274	0.000192827	0.540879	0	0.000578481
582_0d	Uninfected	0.012071	0.0222452	0.0027591	0.00844973	0.0067253	0.0829453	0.0287981	0.0289705	0.00827729	0.0346611	0.559924	0.000862218	0.000517331	0.0012071	0.00965684	0	0	0.0436282	0.0137955	0	0	0.000862218	0.00448353	0.0239696	0.0279359	0.0339714	0.0231074	0.00465598
582_14d	Uninfected	0.0182149	0.0550091	0.00728597	0.0650273	0.0010929	0.0480874	0.048816	0.0111111	0.0253188	0.0500911	0.5051	0.00528233	0.00200364	0	0.00200364	0.00309654	0	0.0249545	0.00874317	0.000182149	0	0.00619308	0.00910747	0.00637523	0.0173042	0.012204	0.00856102	0.00382514
582_1d	Uninfected	0.0186863	0.0124575	0.00226501	0.00679502	0	0.000566251	0.0413364	0.011325	0.0277463	0.0781427	0.61778	0.0152888	0	0.0011325	0.00169875	0	0	0.0436014	0.00226501	0	0	0.00453001	0.00339751	0.0107588	0.0141563	0.0515289	0.00849377	0.00962627
582_3d	Uninfected	0.00169396	0.00545831	0.000188218	0.00395257	0.00169396	0.0195746	0.0188218	0.000188218	0.00583474	0.317523	0.487672	0.00677583	0	0	0.000188218	0.0031997	0.000376435	0.0156221	0.00414079	0	0	0	0.00621118	0.00734049	0.014681	0.017316	0.00225861	0.00677583
582_5d	Uninfected	0.00821355	0.0107803	0.0022245	0.0349076	0.0032512	0.0318275	0.0225873	0.00205339	0.0301164	0.0805955	0.396988	0.00752909	0.00410678	0.00171116	0.00102669	0	0.000855578	0.0188227	0.00427789	0.00290897	0.000342231	0.000342231	0.00308008	0.130732	0.0148871	0.169405	0.00924025	0.000513347
582_7d	Uninfected	0.00246305	0.0151067	0.000492611	0.0482759	0.000821018	0.00968801	0.008867	0.000821018	0.0157635	0.0880131	0.379967	0.00525452	0.00131363	0	0	0.000164204	0.000821018	0.388342	0.00262726	0	0	0	0.000492611	0.00311987	0.00607553	0.00985222	0.00229885	0.000492611
584_0d	Uninfected	0.00852776	0.0199517	0.00176991	0.00595334	0.00353982	0.297345	0.0408689	0.0265487	0.00868866	0.0331456	0.272245	0.000321802	0.000965406	0	0.00836685	0	0.000321802	0.0352373	0.00772325	0	0.000160901	0.00241352	0.00370072	0.0186645	0.0693484	0.0738536	0.0188254	0.00707965
584_14d	Uninfected	0.0123578	0.0272656	0.00137309	0.00451157	0.00255002	0.0421734	0.0482542	0.0105924	0.011377	0.0413888	0.599647	0.00902315	0.00117693	0.000588466	0.00666928	0.00196155	0	0.0329541	0.00313849	0	0	0.00156924	0.0035308	0.0105924	0.00863084	0.0406042	0.00451157	0.0345233
584_1d	Uninfected	0.00474496	0.00450771	0	0.00830368	0.000711744	0.0104389	0.0175563	0.00403321	0.0118624	0.0175563	0.675445	0.1293	0.00237248	0	0	0.000237248	0	0.0116251	0.000474496	0	0	0.000237248	0.00189798	0.00711744	0.0130486	0.0232503	0.00237248	0.00925267
584_3d	Uninfected	0.00401687	0.0046194	0.000200844	0.00180759	0.000200844	0.0245029	0.0146616	0.00120506	0.00281181	0.0984133	0.769231	0.00943965	0.000200844	0	0.00100422	0	0	0.0190801	0.00200844	0	0	0	0.00100422	0.00401687	0.00542278	0.00562362	0.00100422	0.00542278
584_5d	Uninfected	0.00235571	0.00206125	0.00073616	0.00426973	0.00073616	0.0100118	0.00750883	0	0.00691991	0.0315077	0.869258	0.0036808	0	0	0	0.000147232	0	0.00618375	0.00132509	0	0	0.000441696	0.000883392	0.0107479	0.00500589	0.0244405	0.00073616	0.00161955
584_7d	Uninfected	0.00167348	0.0498327	0.00334697	0.162886	0.00111566	0.0286352	0.0286352	0	0.0200818	0.0606173	0.559316	0.00427668	0	0	0.006508	0	0.00167348	0.0165489	0.000185943	0	0.000185943	0	0.00316103	0.0133879	0.00502045	0.0159911	0.00148754	0.00167348
585_0d	Uninfected	0.0176597	0.0455648	0.00175249	0.0119978	0.00283095	0.0450256	0.0581019	0.029388	0.00957131	0.0787274	0.380561	0	0	0.000674036	0.018199	0.000134807	0.000808843	0.0781882	0.0102453	0.00121327	0.000674036	0.00107846	0.00647075	0.037072	0.0246697	0.0661903	0.0353195	0.00485306
585_14d	Uninfected	0.0121003	0.0468453	0.00518583	0.0905791	0.00155575	0.0238548	0.0267934	0.00449438	0.0568712	0.0458081	0.554019	0.0110631	0.00155575	0	0.00380294	0	0	0.0212619	0.00622299	0	0	0.000518583	0.000345722	0.0103717	0.0039758	0.0143475	0.0140017	0.00190147
585_1d	Uninfected	0.0083457	0.0417285	0.00445104	0.0246662	0.0027819	0.0192878	0.0337537	0.0157641	0.00964392	0.0313427	0.536907	0.009273	0.00018546	0	0.00055638	0	0	0.0595326	0.0153932	0	0	0	0.00723294	0.013724	0.0153932	0.103116	0.00537834	0.00519288
585_3d	Uninfected	0.00355273	0.00617053	0.000186986	0.00579656	0.000186986	0.0252431	0.0226253	0.00112191	0.0299177	0.201758	0.408377	0.00448766	0.00280479	0	0.00112191	0.000747943	0.000747943	0.140987	0.00299177	0	0.000186986	0	0.000934929	0.0185116	0.0170157	0.0729245	0.00373972	0.00448766
585_5d	Uninfected	0.00727102	0.0134866	0.00445643	0.0314296	0	0.0185294	0.0219303	0	0.0123138	0.0676674	0.652867	0.00539463	0	0.000703647	0	0.000234549	0.000703647	0.0197021	0.0137211	0	0.000234549	0.00234549	0.00152457	0.0925296	0.00574645	0.00867832	0.00304914	0.00316641
585_7d	Uninfected	0.00885122	0.00885122	0.000753296	0.0233522	0.000564972	0.0242938	0.0323917	0.000188324	0.0180791	0.138041	0.670621	0.00546139	0.00094162	0	0.000564972	0.000188324	0	0.019774	0.00433145	0	0	0	0.00244821	0.00357815	0.00433145	0.0112994	0.00320151	0.00131827
586_0d	Infected	0.00822986	0.00866301	0.000288767	0.00606411	0.0017326	0.0228126	0.0267109	0.000577534	0.0753682	0.0847531	0.581432	0.000866301	0.000577534	0	0.0017326	0.00043315	0	0.0293098	0.00837424	0	0	0.000288767	0.00216575	0.0116951	0.0179036	0.0564539	0.0131389	0.00981808
586_14d	Infected	0.00354191	0.0141677	0.00286726	0.0131557	0.000337325	0.025974	0.0608872	0.0177096	0.249789	0.10086	0.292461	0.00758981	0.00202395	0.000337325	0.000337325	0.000337325	0.000168663	0.0222635	0.00067465	0	0	0.000168663	0.00101198	0.0446956	0.00826446	0.118401	0.00252994	0.00101198
586_1d	Infected	0.000925412	0.00185082	0.000185082	0.00388673	0	0.00259115	0.00962428	0.000185082	0.148251	0.054044	0.12345	0.000740329	0	0	0.000370165	0	0	0.177494	0.000555247	0	0.000370165	0	0.000185082	0.150842	0.00351656	0.315936	0	0
586_3d	Infected	0.0014476	0.00318471	0	0.00607991	0.000579039	0.0205559	0.0497973	0.000289519	0.0104227	0.120151	0.383613	0.000289519	0.00115808	0	0.000289519	0	0	0.015055	0.0014476	0	0	0.000289519	0.000289519	0.0729589	0.0153445	0.275043	0.000868558	0.000868558
586_5d	Infected	0.00167304	0.00167304	0.000478011	0.00454111	0.000239006	0.0133843	0.122132	0.000717017	0.043021	0.0685946	0.255975	0.00358509	0.000478011	0	0	0	0	0.0229446	0.000956023	0	0.000478011	0	0.000239006	0.0764818	0.0040631	0.359226	0.000956023	0.0121893
586_7d	Infected	0.00093985	0.00244361	0.00018797	0.00413534	0	0.00601504	0.162782	0.00018797	0.0140977	0.0964286	0.139474	0.00075188	0	0	0	0	0	0.018985	0.00056391	0	0.00056391	0	0.00037594	0.050188	0.00131579	0.495489	0.00018797	0
587_0d	Infected	0.0151461	0.0233428	0.00213828	0.00712758	0.000712758	0.0142552	0.054526	0.00481112	0.0276194	0.0634355	0.584996	0.00641483	0.00160371	0.00017819	0.000356379	0.000890948	0	0.0352815	0.0106914	0	0	0.000356379	0.00801853	0.0151461	0.0162153	0.0669993	0.0114041	0.00213828
587_14d	Infected	0.00792053	0.0182575	0.00134246	0.0127534	0.000939723	0.0233588	0.0817559	0.00295342	0.0585313	0.0491341	0.461941	0.0134246	0.00134246	0.000134246	0.000134246	0.000939723	0.000134246	0.0312794	0.00765203	0	0	0.00120822	0.00281917	0.0516848	0.0307424	0.108739	0.00308766	0.000536985
587_1d	Infected	0.00627353	0.00752823	0.00125471	0.0114716	0.00143395	0.0116508	0.0304714	0.000896218	0.0638107	0.121527	0.323714	0.00340563	0.00215092	0	0	0.000179244	0	0.0553863	0.00555655	0	0.000716974	0.000179244	0.0028679	0.0799426	0.0098584	0.225668	0.00501882	0.00322638
587_3d	Infected	0.00186567	0.0064262	0.000414594	0.0066335	0.000621891	0.0207297	0.01534	0.000207297	0.0213516	0.146144	0.409411	0.00165837	0.00145108	0	0.000414594	0	0.000207297	0.0145108	0.00186567	0	0	0.000414594	0.000207297	0.0706882	0.0134743	0.248549	0.00165837	0.00165837
587_5d	Infected	0.000506415	0.00033761	0	0.00135044	0	0.00151924	0.413234	0	0.101283	0.0357866	0.0594193	0.000844024	0.00033761	0	0	0	0.000168805	0.0369683	0.000168805	0	0.000675219	0.000168805	0	0.097738	0.00118163	0.245442	0.00033761	0.000506415
587_7d	Infected	0.000623441	0.00374065	0	0.0115337	0	0.00639027	0.413498	0	0.00467581	0.101777	0.107855	0.000467581	0.000623441	0	0	0	0	0.00841646	0.00015586	0	0.000467581	0	0.000623441	0.0225998	0.000779302	0.310474	0	0.000623441
588_0d	Infected	0.00771532	0.00913242	0.000314911	0.00881751	0.00251929	0.0229885	0.0423555	0.00866005	0.0324358	0.0571564	0.565738	0.0014171	0.000629822	0	0	0	0	0.0362148	0.00803023	0	0	0.000629822	0.00362148	0.0228311	0.015903	0.113368	0.0187372	0.00724295
588_14d	Infected	0.0061682	0.0133895	0.00330976	0.0224161	0.00105311	0.034903	0.0801866	0.00496465	0.0798857	0.0555138	0.412517	0.0117346	0.00300888	0	0.00195577	0.000752219	0	0.0302392	0.00180533	0	0	0.000601775	0.00135399	0.0693546	0.0284339	0.107718	0.00541598	0.00135399
588_1d	Infected	0.00340241	0.00603155	0	0.00340241	0.00108259	0.0176307	0.0352614	0.00108259	0.0666564	0.133158	0.298948	0.00123724	0.000463965	0	0	0.000463965	0.000154655	0.0569131	0.00386638	0	0	0.000154655	0.000927931	0.0767089	0.00556758	0.266471	0.00525827	0.00293845
588_3d	Infected	0.000234412	0.000703235	0	0.00257853	0	0.00750117	0.00445382	0	0.0164088	0.109001	0.188467	0	0.000468823	0	0	0	0.000234412	0.00468823	0.000234412	0	0.000468823	0	0	0.337787	0.00234412	0.316925	0.00164088	0
588_5d	Infected	0.000626566	0.00104428	0.000417711	0.00313283	0	0.00898079	0.0133668	0.000208855	0.0102339	0.037594	0.140142	0	0.000626566	0	0.000208855	0	0	0.00334169	0.0018797	0	0.00208855	0	0.000626566	0.713033	0.00208855	0.0509607	0.00146199	0.000417711
588_7d	Infected	0.00086003	0.00193507	0.000215008	0.00344012	0.000430015	0.0107504	0.120404	0.000215008	0.00795528	0.0969684	0.152655	0.00086003	0.00086003	0	0	0	0	0.0137605	0	0	0	0	0	0.0516018	0.000645023	0.531499	0.00086003	0
589_0d	Infected	0.000671479	0.0016787	0	0.00100722	0	0.00285379	0.00570757	0	0.0651335	0.128252	0.192547	0.000503609	0.00016787	0	0	0	0.00016787	0.0238375	0.000671479	0	0	0	0.000335739	0.0540541	0.00302166	0.516871	0.000839349	0
589_14d	Infected	0.00828157	0.0086001	0.00191113	0.0086001	0.000637044	0.00844083	0.0960344	0.0028667	0.0455487	0.0512821	0.324892	0.035993	0.000955566	0	0	0.00159261	0	0.0348782	0.00493709	0	0.000318522	0.000318522	0.00254818	0.10352	0.0391782	0.194617	0.00382226	0.000637044
589_1d	Infected	0.00296946	0.0052319	0.000424208	0.00862557	0.000848416	0.00707014	0.0139989	0.000848416	0.0616516	0.121041	0.333852	0.000989819	0.00127262	0.000141403	0	0	0.000141403	0.0479355	0.00395928	0	0	0	0.000989819	0.0769231	0.00848416	0.287472	0.00141403	0.00113122
589_3d	Infected	0.000183993	0.000551978	0	0.000367985	0	0.00220791	0.00404784	0	0.0220791	0.0870285	0.109108	0	0.000735971	0	0.000183993	0	0	0.0200552	0.000551978	0	0.000183993	0	0.000551978	0.234407	0.00128795	0.513523	0.00202392	0
589_5d	Infected	0.00122805	0.00171927	0	0.00270171	0.000122805	0.00859634	0.0741741	0.000614024	0.0464202	0.0697532	0.141103	0.000859634	0.000859634	0	0.000122805	0.000122805	0	0.0305784	0.000736829	0	0.000122805	0	0.000491219	0.0935773	0.00454378	0.513079	0.00110524	0.000368415
589_7d	Infected	0.00112918	0.00180668	0	0.00271003	0.000225836	0.00835592	0.36495	0	0.0135501	0.035682	0.132565	0.000677507	0	0	0	0	0	0.0514905	0.000903342	0	0.000451671	0	0.000225836	0.109079	0.000677507	0.260614	0.000903342	0
590_0d	Uninfected	0.0124573	0.00477816	0.00136519	0.0059727	0.00136519	0.0134812	0.0249147	0.00136519	0.0114334	0.0450512	0.695051	0.0206485	0.00187713	0.000170648	0.00153584	0.00102389	0.000511945	0.0235495	0.0056314	0	0.000170648	0	0.00392491	0.012628	0.0383959	0.0141638	0.00273038	0.0238908
590_14d	Uninfected	0.0112994	0.00992146	0.000413394	0.0155712	0.000413394	0.00303156	0.0238391	0.00261816	0.0337605	0.162602	0.384594	0.00620091	0.000413394	0.000413394	0.00179137	0.0112994	0.000275596	0.0308667	0.00606311	0	0	0.000137798	0.00206697	0.012264	0.0228745	0.137247	0.00330715	0.00179137
590_1d	Uninfected	0.002696	0.00679392	0.00097056	0.00765664	0.00075488	0.00744096	0.0254502	0.00625472	0.0116467	0.0174701	0.277796	0.00474496	0.00010784	0	0.00140192	0.00075488	0.112908	0.0799094	0.00237248	0	0	0	0.00258816	0.00636256	0.00722528	0.394371	0.00496064	0.00517632
590_3d	Uninfected	0.00169539	0.00423849	0.000282566	0.0049449	0.000141283	0.020486	0.0247245	0.000423849	0.00367335	0.466375	0.388528	0.00593388	0.000565131	0	0.000565131	0.00098898	0.000423849	0.013987	0.00353207	0	0	0.000282566	0.00169539	0.00395592	0.00720543	0.00593388	0.00141283	0.00692286
590_5d	Uninfected	0.00617602	0.00806313	0.00497512	0.00686224	0.00308801	0.0192143	0.018528	0	0.0159547	0.0739406	0.642992	0.0207583	0.00085778	0	0.000514668	0.00188712	0.000686224	0.0300223	0.00463201	0	0	0	0.001544	0.0221307	0.00600446	0.0636473	0.00394579	0.00188712
590_7d	Uninfected	0.00625416	0.0260812	0.00319361	0.101663	0.00106454	0.0214238	0.0151697	0.00093147	0.0234198	0.109381	0.566201	0.00665336	0.00106454	0.000665336	0.000266134	0.000266134	0	0.0165003	0.00439122	0	0.000399202	0	0.00106454	0.0183633	0.00359281	0.0303393	0.00625416	0.00133067
591_0d	Uninfected	0.00438262	0.00438262	0	0.00647866	0.00476372	0.00914634	0.0200076	0.00247713	0.0188643	0.0285823	0.73609	0.0108613	0	0	0	0.00114329	0.000190549	0.0314405	0.00800305	0	0	0	0.00228659	0.0455412	0.0158155	0.0222942	0.00971799	0.00514482
591_14d	Uninfected	0.00576416	0.011693	0.00131752	0.0111989	0.00016469	0.0156456	0.0378788	0.00296443	0.0273386	0.188076	0.358366	0.00411726	0.00016469	0	0	0.00197628	0.0016469	0.0232213	0.00411726	0	0.00016469	0.000988142	0.0016469	0.0120224	0.0192688	0.225296	0.00329381	0.00362319
591_1d	Uninfected	0.0071342	0.0123839	0.00161529	0.01373	0.000673038	0.0069996	0.0337865	0.0152107	0.00673038	0.0258447	0.692422	0.00444205	0.00107686	0	0.00255754	0.00148068	0	0.0510163	0.00686499	0	0.000269215	0.00161529	0.00551891	0.0172298	0.0149414	0.02746	0.01373	0.00848028
591_3d	Uninfected	0.00256946	0.00626305	0.000160591	0.00610246	0.000802955	0.0223221	0.0541192	0.000321182	0.00224827	0.292115	0.509395	0.0052995	0	0	0.000321182	0.000160591	0.000160591	0.0189497	0.00658423	0	0.000160591	0	0.0017665	0.00369359	0.0117231	0.00690541	0.00224827	0.00626305
591_5d	Uninfected	0.00861865	0.00743802	0.000708383	0.00590319	0.000236128	0.0155844	0.0269185	0.000708383	0.0081464	0.0789847	0.739551	0.0139315	0.0012987	0	0.00118064	0	0.000708383	0.0157025	0.00850059	0	0.000118064	0	0.00495868	0.00802834	0.0157025	0.0100354	0.0042503	0.00495868
591_7d	Uninfected	0.0050624	0.00518013	0.000588651	0.00529786	0.00011773	0.0198964	0.0331999	0.000941841	0.00965387	0.213445	0.611844	0.00953614	0.00035319	0.00023546	0.00011773	0.00259006	0	0.0157758	0.007417	0	0	0.00035319	0.00188368	0.0035319	0.020485	0.00364964	0.000941841	0.00176595
592_0d	Uninfected	0.00449746	0.00410637	0.000391083	0.00586625	0.000195542	0.00977708	0.0344153	0.00293312	0.00801721	0.039695	0.722722	0.00899492	0.000195542	0	0.000391083	0.000782167	0	0.0709816	0.00195542	0	0	0	0.00371529	0.00254204	0.0121236	0.00743058	0.00410637	0.021314
592_14d	Uninfected	0.0100978	0.0235615	0.000480846	0.0338195	0.00112197	0.0017631	0.055137	0.00256451	0.0753326	0.137843	0.400545	0.00288508	0.000320564	0	0.000480846	0.00128226	0.000160282	0.0201955	0.00817439	0	0	0.00080141	0.00240423	0.0134637	0.0213175	0.150505	0.00609072	0.00320564
592_1d	Uninfected	0.00443489	0.0099449	0.00295659	0.0111544	0	0.0118264	0.025131	0.0173364	0.0134391	0.0401828	0.65932	0.00631636	0.000403172	0	0.000940734	0.00470367	0.00309098	0.0286252	0.00309098	0	0.000134391	0.000403172	0.00241903	0.0149173	0.00954173	0.0463647	0.0119608	0.00510684
592_3d	Uninfected	0.00439015	0.00209964	0.000381752	0.00171789	0.000763504	0.0232869	0.0135522	0.000954381	0.00362665	0.4226	0.429471	0.0040084	0.000572628	0	0	0.000381752	0.000381752	0.0202329	0.00362665	0	0	0.000190876	0.000190876	0.00324489	0.0047719	0.0116434	0.00324489	0.00725329
592_5d	Uninfected	0.00503405	0.00661336	0.000789656	0.0105616	0.000987069	0.020531	0.0117461	0.00118448	0.0165828	0.0642582	0.666765	0.0085875	0.000789656	0	0.000493535	0.000888362	9.87069e-05	0.0208272	0.00779785	0	0	0.000296121	0.00157931	0.0207285	0.013128	0.0902181	0.00256638	0.00750173
592_7d	Uninfected	0.00428028	0.0236208	0.000317058	0.0561192	0.000158529	0.0160114	0.0217185	0.000158529	0.0421687	0.151554	0.574033	0.00951173	0	0.000317058	0.0011097	0.00174382	0.000158529	0.0252061	0.0158529	0	0.000158529	0.000792644	0.00285352	0.00301205	0.0114141	0.00697527	0.00634115	0.00190235
593_0d	Uninfected	0.00181951	0.00509461	0.000909753	0.00218341	0.00363901	0.0129185	0.0120087	0.000727802	0.00800582	0.0318413	0.442686	0.0121907	0	0	0.00309316	0.000363901	0.000545852	0.408297	0.00127365	0	0	0.000181951	0.00163755	0.00309316	0.0158297	0.00545852	0.00418486	0.00691412
593_14d	Uninfected	0.00803435	0.0114974	0.00083114	0.0083114	0.00290899	0.00554093	0.0356005	0.00637207	0.0448816	0.181604	0.453664	0.00318604	0	0.00041557	0.00138523	0.0018008	0.00110819	0.0205015	0.00554093	0	0	0.000692617	0.00346308	0.00637207	0.0146835	0.143095	0.00221637	0.00193933
593_1d	Uninfected	0.00321936	0.0103242	0.00044405	0.0053286	0.00122114	0.00555062	0.0163188	0.0062167	0.0140986	0.0486234	0.382882	0.00599467	0.000555062	0.000666075	0.00244227	0.0223135	0.00233126	0.0316385	0.00166519	0	0.000111012	0	0.00255329	0.00765986	0.0216474	0.0173179	0.0044405	0.00810391
593_3d	Uninfected	0.00311412	0.00348049	0.000183184	0.00476278	0.000915919	0.0278439	0.0381022	0.000915919	0.00201502	0.416926	0.382304	0.00439641	0.000183184	0	0	0.00238139	0.000183184	0.0216157	0.00604506	0.000183184	0	0.000549551	0.00146547	0.00329731	0.0166697	0.0067778	0.00457959	0.00970874
593_5d	Uninfected	0.0443594	0.00607971	0.000225175	0.00900698	0.00247692	0.0121594	0.0166629	0.000675524	0.00945733	0.0643999	0.712227	0.00765593	0.0018014	0.000450349	0.000675524	0.000225175	0.000225175	0.0184643	0.00337762	0	0	0.00112587	0.00225175	0.0101329	0.0105832	0.0378293	0.00202657	0.0108084
593_7d	Uninfected	0.00772135	0.0132121	0.0012011	0.0272821	0.000514756	0.0217914	0.0355182	0.000343171	0.0168154	0.181023	0.623542	0.00480439	0.000343171	0	0.000343171	0.000686342	0.000343171	0.012011	0.00583391	0	0	0.00223061	0.00137268	0.00171585	0.00514756	0.00377488	0.00394647	0.00188744
595_0d	Infected	0.00525077	0.00434546	0	0.00434546	0.00144849	0.00144849	0.0224516	0.00344016	0.130183	0.0635524	0.219084	0.00144849	0	0	0	0.000543183	0.000724244	0.0374796	0.00561289	0	0	0	0.000724244	0.0854608	0.00525077	0.399058	0.000905305	0.00199167
595_14d	Infected	0.00327169	0.00725462	0.00056899	0.00469417	0.000995733	0.014367	0.11835	0.00327169	0.0364154	0.0411095	0.33542	0.0133713	0.00056899	0	0.00113798	0.000853485	0.000426743	0.0278805	0.00170697	0	0.000426743	0.000711238	0.00170697	0.127881	0.0450925	0.191892	0.0027027	0.000995733
595_1d	Infected	0.000977836	0.00277053	0.00065189	0.00521512	0.00130378	0.00456323	0.0182529	0.00195567	0.0399283	0.178944	0.410039	0.00130378	0.00211864	0.000162973	0.00114081	0.000325945	0.000325945	0.041558	0.00554107	0.000162973	0	0	0.000488918	0.0726858	0.0102673	0.1853	0.00342243	0.00114081
595_3d	Infected	0.00138281	0.000921871	0	0.00184374	0.000691404	0.0115234	0.00967965	0	0.0315741	0.115695	0.237843	0.000921871	0.00115234	0	0	0.000230468	0	0.0172851	0.00184374	0	0.000460936	0.000230468	0.000230468	0.120765	0.00460936	0.436045	0.000921871	0.000691404
595_5d	Infected	0.00208799	0.00149142	0.000298285	0.000894855	0.001044	0.0149142	0.0357942	0	0.0399702	0.0853095	0.157793	0.001044	0.000745712	0	0.000447427	0	0	0.0213274	0.001044	0	0	0	0.000298285	0.0929157	0.001044	0.53736	0.00059657	0.00149142
595_7d	Infected	0.0010661	0.00248756	0	0.00302061	0.000177683	0.00586354	0.165778	0	0.0110163	0.0817342	0.129886	0.000355366	0.000355366	0	0	0	0	0.0323383	0.000355366	0	0	0	0.000177683	0.079602	0.000888415	0.483298	0	0.000355366
596_0d	Infected	0.000564175	0.00394922	0	0.00634697	0.000564175	0.00169252	0.0115656	0.00155148	0.0977433	0.102821	0.199295	0.00253879	0	0	0.00197461	0	0	0.0265162	0.00634697	0	0.000141044	0	0.000423131	0.0755994	0.00493653	0.448378	0.000987306	0.000846262
596_14d	Infected	0.00361555	0.010696	0.00210907	0.021392	0.00105453	0.0111479	0.0840615	0.00225972	0.0277192	0.0399217	0.241488	0.0135583	0	0	0.000602591	0	0	0.0304309	0.0031636	0	0	0.000150648	0.00331425	0.126996	0.0649292	0.142513	0.00165713	0.152305
596_1d	Infected	0.00173077	0.0025	0.000192308	0.0025	0	0.00326923	0.0163462	0.000192308	0.0863462	0.0928846	0.237308	0.00211538	0.000192308	0	0.000192308	0	0	0.0926923	0.000961538	0	0.000192308	0	0.000769231	0.188654	0.00403846	0.259808	0.000961538	0.000576923
596_3d	Infected	0.000988142	0.000790514	0.000395257	0.0055336	0.000395257	0.00928854	0.00849802	0.000197628	0.0166008	0.0843874	0.420949	0.000790514	0.00118577	0	0.000395257	0	0	0.00968379	0.000988142	0	0	0.000197628	0.000395257	0.100791	0.00889328	0.316206	0.00256917	0.00118577
596_5d	Infected	0.000729288	0.00116686	0.000437573	0.00204201	0.000583431	0.0116686	0.0217328	0	0.0526546	0.0771587	0.185677	0.0027713	0.000145858	0	0.00131272	0	0.000145858	0.0249417	0.0086056	0	0.000145858	0.000291715	0.001021	0.104872	0.00262544	0.493291	0.00145858	0.00160443
596_7d	Infected	0.00238217	0.00731666	0	0.0103794	0.000510465	0.0100391	0.196189	0	0.0297771	0.0580228	0.180364	0.00153139	0.000680619	0	0.000170155	0	0	0.0513868	0.00119108	0	0	0.000170155	0	0.0680619	0.00255232	0.368555	0.000170155	0.00612557
